# Supplementary material for: Impact of modulating leptin sensitivity on the transcriptomic profile of adult-derived hypothalamic mouse neurons
Source: Front Mol Neurosci. 2025 Jan 17;17:1518737. doi: 10.3389/fnmol.2024.1518737 (PMC11800294; doi:10.3389/fnmol.2024.1518737)
Supplement: Supplementary Figure S1 — Sequencing reads, filtering, and mapping statistics for 3’ mRNA-Seq data. [file Data_Sheet_1.xlsx]

## Sheet: star_alignment_plot
Category	Group	Raw reads	Filtered reads	% Filtered reads	Uniquely mapped	% Uniquely mapped	Mapped to multiple loci	% Mapped to multiple loci	Mapped to too many loci	% Mapped to too many loci	Annotated to genes	% Annotated to genes of mapped reads
D16	CTR	7.07147e+06	6909103	97.704	4253533	61.5642	2635826	38.15	19744	0.285768	4133111	97.1689
D17	CTR	7.18648e+06	6987342	97.229	4200452	60.1152	2766692	39.5958	20198	0.289066	4181286	99.5437
D3	CTR	5.69563e+06	5553298	97.501	3399411	61.2143	2141182	38.5569	12705	0.228783	3314355	97.4979
D19	PA	7.40337e+06	7102920	95.9417	4197606	59.0969	2883770	40.5998	21544	0.303312	4242825	101.077
D20	PA	6.05939e+06	5688503	93.8791	3313241	58.2445	2358941	41.4686	16321	0.286912	3401309	102.658
D21	PA	6.99486e+06	6774287	96.8467	3919089	57.8524	2833722	41.8306	21476	0.317022	4050686	103.358
D40	PA	6.46755e+06	6318098	97.6892	3834808	60.6956	2466631	39.0407	16659	0.263671	3610863	94.1602
D22	LEPA	7.51693e+06	7251661	96.4711	4418988	60.9376	2813518	38.7983	19155	0.264146	4319503	97.7487
D23	LEPA	6.922e+06	6762771	97.6996	4239528	62.6892	2507699	37.0809	15544	0.229847	4023336	94.9006
D24	LEPA	6.07008e+06	5822285	95.9177	3783204	64.978	2027276	34.8193	11805	0.202755	3486288	92.1517
D41	LEPA	6.74783e+06	6580679	97.5229	4142742	62.9531	2423564	36.8285	14373	0.218412	3239783	78.2038
D25	LANTA	6.04676e+06	5915893	97.8358	3500144	59.1651	2399327	40.5573	16422	0.277591	3523952	100.68
D26	LANTA	5.88485e+06	5698784	96.8382	3190946	55.9935	2490161	43.6964	17677	0.310189	3408664	106.823
D27	LANTA	5.27138e+06	5207771	98.7933	3195945	61.3688	2001566	38.4342	10260	0.197013	3103506	97.1076
D42	LANTA	7.25289e+06	7003428	96.5605	4158416	59.3769	2826640	40.3608	18372	0.262329	4111033	98.8606
All	Mean	6.57276e+06	6.37179e+06	96.962	3.84987e+06	60.4163	2505101	39.3212	16817	0.262454	3.74337e+06	97.4627
	SD	693863	665001		426609		291623		3440.48		417558
