# Supplementary material for: Impact of modulating leptin sensitivity on the transcriptomic profile of adult-derived hypothalamic mouse neurons
Source: Front Mol Neurosci. 2025 Jan 17;17:1518737. doi: 10.3389/fnmol.2024.1518737 (PMC11800294; doi:10.3389/fnmol.2024.1518737)
Supplement: Supplementary Figure S2 — Differential gene expression analysis between the treatment groups and the control group and among the treatment groups along with normalized gene expression data. [file Data_Sheet_2.xlsx]

## Sheet: Diff_expression_all_comparisons
Row-names	Symbol	PA-CTR___log2FoldChange	PA-CTR___padj	LEPA-CTR___log2FoldChange	LEPA-CTR___padj	LANTA-CTR___log2FoldChange	LANTA-CTR___padj	LEPA-PA___log2FoldChange	LEPA-PA___padj	LANTA-PA___log2FoldChange	LANTA-PA___padj	LANTA-LEPA___log2FoldChange	LANTA-LEPA___padj	data	CTR_3	CTR_16	CTR_17	PA_19	PA_20	PA_21	PA_40	LEPA_22	LEPA_23	LEPA_24	LEPA_41	LANTA_25	LANTA_26	LANTA_27	LANTA_42
ENSMUSG00000000001	Gnai3 ENSMUSG00000000001	0.369961	0.581917	-0.171027	0.83706	0.163051	0.82571	-0.540989	0.245771	-0.20691	0.739184	0.334079	0.557068		6.73807	6.52735	7.05128	7.37421	7.07248	7.4494	6.51026	7.0902	6.74585	6.18513	6.27465	7.21122	7.4819	6.52797	6.23753
ENSMUSG00000000028	Cdc45	-0.175581	0.885855	0.0184968	0.989315	0.952578	0.101653	0.194078	0.819607	1.12816	0.0233535	0.934081	0.0859162		4.23493	3.85086	4.45357	4.54586	3.57885	3.78229	4.10221	4.47347	4.32853	3.72648	4.18217	5.32356	4.84699	5.09733	4.60972
ENSMUSG00000000031	H19	-1.34108	NA	-0.579972	NA	-0.125844	NA	0.761105	NA	1.21523	NA	0.454128	NA		2	3.26535	2	2	2	2.31495	2.59141	2.67263	2	2	2.73417	2	2	2.3811	3.2582
ENSMUSG00000000037	Scml2	-0.313222	NA	0.00617903	NA	-0.838012	NA	0.319401	NA	-0.52479	NA	-0.844191	NA		2.33893	2.2637	2	2.28686	2.36053	2	2	2.67263	2	2	2	2.34831	2	2	2
ENSMUSG00000000049	Apoh	-0.425342	0.700611	-0.998941	0.240474	0.28825	0.774906	-0.573599	0.483552	0.713592	0.304626	1.28719	0.0487426		4.52774	5.14101	4.08967	4.17622	4.61122	4.29383	4.10221	3.36957	4.26639	3.83421	3.86939	4.26992	4.19741	5.77589	4.7655
ENSMUSG00000000056	Narf	0.419552	0.698425	0.148101	0.913307	-0.414197	0.675489	-0.271452	0.757544	-0.83375	0.223818	-0.562298	0.509363		4.06274	3.26535	4.60603	4.31023	3.70982	4.72495	4.66005	4.4211	4.13347	4.35198	3.77931	3.78978	3.3952	3.89569	3.91988
ENSMUSG00000000058	Cav2	-1.21415	2.325e-06	0.119783	0.811217	1.74033	1.239e-14	1.33393	2.59753e-09	2.95447	1.80949e-46	1.62054	3.79171e-14		7.8954	8.08711	7.93172	6.59083	6.63504	6.78623	7.0955	7.93987	8.09447	8.12968	8.19604	9.61651	10.0017	9.88211	9.16435
ENSMUSG00000000078	Klf6	0.718261	0.00607565	-0.662941	0.0154833	-0.929316	9.57705e-05	-1.3812	1.89204e-11	-1.64758	2.2025e-16	-0.266375	0.395891		10.0884	9.56771	9.51375	10.4688	10.6113	10.6267	10.0758	9.00124	8.90682	9.31335	9.09809	8.62185	8.86725	8.6764	9.0778
ENSMUSG00000000085	Scmh1	-0.111313	0.841998	-0.449891	0.20139	-1.78205	2.33143e-11	-0.338578	0.267755	-1.67074	1.6891e-11	-1.33216	1.01449e-06		7.28053	6.97653	6.9409	6.97072	7.02295	6.9659	6.88897	6.30809	7.01509	6.54363	6.58492	5.50801	4.97215	5.45641	5.51598
ENSMUSG00000000088	Cox5a	-0.641277	NA	-0.420893	NA	0.840439	0.723425	0.220385	0.936964	1.48172	0.422573	1.26133	NA		2.61318	2.67956	2.85927	3.07032	2.36053	2.31495	2	2.48128	2.50941	2	3.07433	3.78978	3.56379	2.3811	2
ENSMUSG00000000093	Tbx2	0.662128	0.291673	0.18613	0.845158	0.571092	0.347986	-0.475998	0.387645	-0.0910362	0.914148	0.384962	0.539777		4.59251	4.96693	4.98551	5.71137	5.29292	5.69539	4.97098	5.70901	4.83598	4.55458	4.65708	5.54222	5.63364	4.81694	5.36173
ENSMUSG00000000120	Ngfr	-0.0675273	NA	-0.24217	NA	1.42928	NA	-0.174642	NA	1.4968	NA	1.67144	NA		2	2	2.26727	2	2.36053	2	2	2.26062	2	2	2	2	2.40714	2.3811	2.301
ENSMUSG00000000125	Wnt3	4.0326	NA	2.66136	NA	0.848203	NA	-1.37125	0.413576	-3.1844	0.0732653	-1.81315	NA		2.33893	2	2	2.52603	3.82989	2.79237	3.33351	2.26062	2.50941	2.59756	2.91425	2	2	2.68227	2
ENSMUSG00000000126	Wnt9a	-2.2407	NA	0.25383	NA	-0.665191	NA	2.49453	NA	1.57551	NA	-0.919021	NA		2.33893	2.84976	2	2	2	2.31495	2	2	3.42968	2	2	2.34831	2.7243	2	2
ENSMUSG00000000127	Fer	-0.572244	0.13282	0.307576	0.517552	0.215843	0.634704	0.87982	0.00157744	0.788088	0.00560722	-0.0917329	0.858617		6.87456	6.15754	6.19378	5.93533	5.69196	6.0961	5.82524	6.47151	6.68777	6.88167	6.86224	6.73707	6.31549	6.87869	6.583
ENSMUSG00000000131	Xpo6	0.126936	0.843555	0.208613	0.699455	-0.405082	0.304146	0.0816765	0.868909	-0.532018	0.0882841	-0.613695	0.0576502		6.60311	6.48921	7.27252	7.28749	6.99753	6.89669	6.54199	6.97685	7.10659	7.22628	6.80633	6.33019	6.57431	6.28113	6.56897
ENSMUSG00000000134	Tfe3	0.00409107	0.997122	-0.082797	0.91142	-0.578373	0.130365	-0.0868881	0.871891	-0.582464	0.0780813	-0.495576	0.189855		8.28653	7.7957	7.64533	7.66435	8.09947	7.97657	7.97895	7.67502	7.3432	8.5369	7.55455	7.40032	7.36121	7.25501	7.44145
ENSMUSG00000000142	Axin2	-0.968501	NA	-2.78124	NA	-0.709613	NA	-1.81274	NA	0.258888	NA	2.07163	NA		2.84354	2	2.68759	2.73113	2	2.31495	2	2	2	2	2.28824	2.34831	2.40714	2.3811	2.301
ENSMUSG00000000148	Brat1	-0.415712	0.82552	0.52475	0.737851	0.130762	0.940846	0.940462	0.378719	0.546474	0.679802	-0.393989	0.77779		3.96826	3.00198	2.85927	3.67798	2.64874	2.79237	3.00966	3.47608	3.82407	3.72648	3.68324	3.54176	2.40714	4.11292	3.11101
ENSMUSG00000000149	Gna12	-0.193503	0.826029	-0.130727	0.884613	0.297118	0.636855	0.0627754	0.932782	0.49062	0.310444	0.427845	0.426691		4.77103	4.68141	5.09265	5.00708	4.61122	4.72495	4.33735	4.87494	4.65382	4.27759	5.05274	5.36238	5.03088	5.19582	4.86073
ENSMUSG00000000154	Slc22a18	-1.77998	0.0112419	-2.13034	0.00202934	-2.36126	0.000630693	-0.35036	0.747474	-0.581288	0.58023	-0.230928	0.868697		5.11763	4.26617	4.7871	3.21405	3.27471	3.67615	3.47171	3.25456	3.04171	3.01885	3.46946	2.86331	2.7243	3.63985	2.94709
ENSMUSG00000000157	Itgb2l	0	NA	0	NA	2.12217	NA	0	NA	1.94929	NA	2.12394	NA		2	2	2	2	2	2	2	2	2	2	2	2	2	2	2.76212
ENSMUSG00000000167	Pih1d2	0.297408	0.894958	0.199568	0.928315	0.348058	0.844958	-0.0978393	0.955866	0.0506503	0.979132	0.14849	0.935382		3.37233	2.48656	2.85927	3.07032	3.09464	3.43712	2.59141	3.12958	3.04171	3.01885	2.91425	2.62867	3.85136	2.93131	2.76212
ENSMUSG00000000168	Dlat	0.133677	0.863097	0.217375	0.737375	0.532254	0.215663	0.0836979	0.88669	0.398577	0.323771	0.31488	0.498918		5.96022	5.51457	5.9496	6.48143	5.89832	5.77469	5.37494	6.26417	5.94466	5.70699	6.09961	6.33019	6.38468	6.50894	6.02783
ENSMUSG00000000171	Sdhd	0.0063864	0.998649	0.106977	0.963863	1.20881	0.297821	0.100591	0.954387	1.20242	0.229217	1.10183	0.31763		3.21666	3.26535	2.85927	3.07032	3.09464	2.9825	3.33351	3.25456	2.70947	3.19086	3.46946	4.96841	2.98415	3.63985	2.94709
ENSMUSG00000000184	Ccnd2	0.125362	0.73451	0.205236	0.519532	0.0299009	0.939391	0.0798747	0.791721	-0.0954607	0.751745	-0.175335	0.509363		11.7869	11.4515	11.2962	11.5385	11.8121	11.5554	11.6819	11.5757	11.7493	11.96	11.6067	11.4004	11.4506	11.5827	11.7611
ENSMUSG00000000194	Gpr107	0.532829	0.357946	-0.147777	0.864093	-0.773218	0.110695	-0.680606	0.11716	-1.30605	0.000462651	-0.625441	0.201334		7.23053	6.87172	6.16133	6.99082	7.58879	6.90846	7.68421	6.14006	6.45691	7.00207	6.93705	5.95165	5.34048	6.23555	6.51143
ENSMUSG00000000197	Nalcn	0.825382	NA	0.926862	NA	-0.704664	NA	0.10148	NA	-1.53005	NA	-1.63153	NA		2	2.48656	2	2.28686	2	2	2.81564	2.48128	2.50941	2	2.28824	2	2	2	2.301
ENSMUSG00000000204	Slfn4	-0.788866	NA	0.47607	NA	-0.615382	NA	1.26494	NA	0	NA	-1.09145	NA		2.33893	2	2	2	2	2	2	2	2.50941	2	2	2	2	2	2
ENSMUSG00000000223	Drp2	-0.405785	0.763754	-0.331054	0.805627	0.365817	0.741659	0.0747311	0.954973	0.771602	0.341881	0.696871	0.434587		3.75845	3.48797	4.22143	3.34475	3.09464	3.88115	3.82114	4.19025	3.64031	2.59756	3.5803	3.78978	4.4763	4.11292	4.08676
ENSMUSG00000000244	Tspan32	-1.39076	0.0616497	-0.472325	0.647256	-0.904993	0.236996	0.918433	0.203187	0.485765	0.597718	-0.432668	0.636389		4.23493	4.76891	5.09265	3.67798	3.70982	2.57332	4.26315	4.57284	4.26639	3.83421	4.60559	4.00136	3.3952	4.46858	4.00573
ENSMUSG00000000247	Lhx2	0.894218	NA	0	NA	1.0677	NA	-0.895982	NA	0.173483	NA	1.06947	NA		2	2	2	2	2.36053	2	2	2	2	2	2	2.34831	2	2	2
ENSMUSG00000000253	Gmpr	-1.13881	NA	0.435096	NA	2.65088	NA	1.5739	NA	3.78968	NA	2.21578	NA		2.61318	2	2	2	2	2	2.3258	2.48128	2	2.59756	2	2.34831	2	4.30169	2
ENSMUSG00000000263	Glra1	0	NA	0	NA	4.98339	NA	0	NA	4.81049	NA	4.98513	NA		2	2	2	2	2	2	2	2	2	2	2	3.78978	3.3952	2.68227	2.5499
ENSMUSG00000000266	Mid2	-0.14569	0.93775	-0.612911	0.623825	-0.515829	0.650933	-0.467221	0.653682	-0.370139	0.748826	0.0970818	0.948785		3.37233	4.20473	4.15705	4.54586	2.88885	4.06061	3.33351	3.83749	3.53883	3.48339	3.2184	3.67109	3.3952	3.14361	4.00573
ENSMUSG00000000275	Trim25	0.184595	0.738565	-0.914637	0.00431562	-1.45079	3.57607e-07	-1.09923	2.56341e-05	-1.63539	1.04097e-10	-0.536158	0.113046		8.76527	8.0956	7.79032	8.45042	8.76286	8.41228	8.1275	7.15577	7.2338	7.50423	7.56806	6.8091	6.57431	7.0332	6.95081
ENSMUSG00000000276	Dgke	0.123795	0.905738	-0.610642	0.356844	-0.536691	0.380065	-0.734437	0.128268	-0.660487	0.182535	0.0739505	0.935579		4.52774	5.32549	4.60603	5.08394	4.73942	5.09814	4.97098	4.71012	4.06212	4.27759	4.31634	4.42469	4.63617	4.54531	4.08676
ENSMUSG00000000278	Scpep1	0.620816	0.0991523	-0.770495	0.0331737	-1.65563	1.54626e-08	-1.39131	1.9048e-07	-2.27645	9.96473e-19	-0.885139	0.00439858		9.75332	9.05051	9.02505	10.0121	9.92412	10.1768	9.55248	8.25615	8.62983	8.88263	8.36039	7.39096	7.2788	7.78444	8.10313
ENSMUSG00000000282	Mnt	0.396322	0.423969	-0.270482	0.648919	-0.750596	0.0527543	-0.666804	0.0509211	-1.14692	0.000216949	-0.480113	0.259205		6.73807	6.46321	6.09415	6.52343	7.26585	6.74744	6.69093	5.96821	5.90442	6.62089	6.18979	5.64027	5.55577	5.53377	6.12694
ENSMUSG00000000290	Itgb2	-3.74035	NA	-2.48688	NA	-2.84552	NA	1.25347	NA	0.89483	NA	-0.358637	NA		2	2.67956	3.15133	2	2	2	2	2.26062	2	2.3295	2	2	2	2.3811	2
ENSMUSG00000000295	Hddc2	-0.21464	0.835704	0.505283	0.507146	1.87262	2.82302e-05	0.719923	0.169877	2.08726	1.51633e-07	1.36734	0.00178652		5.50179	4.58826	5.12667	4.83984	3.70982	4.72495	5.71822	5.687	5.24326	5.61934	5.66912	6.8091	7.04233	7.07262	6.42058
ENSMUSG00000000296	Tpd52l1	-0.0675245	NA	-0.963507	NA	0.105959	NA	-0.895983	NA	0.173483	NA	1.06947	NA		2	2.2637	2	2	2.36053	2	2	2	2	2	2	2	2	2.3811	2
ENSMUSG00000000301	Pemt	-0.22797	0.889841	0.560158	0.645851	-0.672424	0.522801	0.788128	0.352537	-0.444454	0.683602	-1.23258	0.128476		4.45992	4.43619	4.28306	3.67798	3.82989	3.43712	5.18705	5.21965	4.13347	5.07737	4.80136	2.86331	3.20427	4.46858	4.30565
ENSMUSG00000000303	Cdh1	0.308611	NA	-0.338747	NA	-0.684172	NA	-0.647359	NA	-0.992783	NA	-0.345425	NA		2	2.48656	2	2.73113	2	2	2	2.26062	2.27707	2	2	2.34831	2	2	2
ENSMUSG00000000305	Cdh4	1.26579	NA	-0.616157	NA	0.611711	0.765187	-1.88194	0.163948	-0.654077	0.689384	1.22787	NA		2.33893	2.84976	2.49269	3.67798	2.88885	3.3009	2.3258	2.48128	2.50941	2.3295	2.28824	2.62867	3.20427	2.3811	2.94709
ENSMUSG00000000308	Ckmt1	-1.21069	0.299914	-0.833798	0.538329	-0.432057	0.752416	0.376888	0.780126	0.77863	0.482813	0.401741	0.772232		3.04213	4.68141	4.34216	2.91067	2.36053	4.14261	3.33351	4.05931	3.73512	3.34452	2.91425	3.67109	4.19741	3.32865	4.08676
ENSMUSG00000000317	Bcl6b	-1.24754	2.15304e-05	0.350085	0.393868	0.670418	0.0201775	1.59763	1.85067e-10	1.91796	3.12275e-15	0.320333	0.335069		6.36431	6.94869	6.63303	5.41672	5.55928	5.29027	5.71822	6.83394	6.76844	7.28442	7.1133	7.18979	7.12554	7.57166	7.36229
ENSMUSG00000000320	Alox12	2.48884	NA	-0.24218	NA	0.105946	NA	-2.73102	NA	-2.38289	NA	0.348126	NA		2	2	2.26727	3.46458	2	2	2	2	2.27707	2	2	2.34831	2	2	2
ENSMUSG00000000326	Comt	-0.578942	0.0778916	-0.58509	0.0806439	-1.14731	3.04109e-05	-0.00614804	0.992363	-0.568372	0.0507737	-0.562224	0.0732104		7.10294	7.25936	6.67961	6.46715	6.32347	6.44212	6.64784	6.32244	6.52483	6.63585	6.38566	5.64027	5.67104	6.30339	6.02783
ENSMUSG00000000339	Rtca	0.324612	0.445893	0.674485	0.0413556	0.0291333	0.961112	0.349874	0.274354	-0.295478	0.389217	-0.645352	0.0259848		6.57132	6.20538	6.54772	7.15124	6.23923	6.76049	6.71896	7.06482	7.30507	7.03631	6.95773	6.38778	6.51383	6.28113	6.67759
ENSMUSG00000000340	Dbt	-0.0234091	0.989305	-1.28707	0.100703	-0.674929	0.418628	-1.26366	0.049753	-0.65152	0.378464	0.612139	0.495032		4.82594	4.68141	3.60184	4.24478	4.9126	4.2202	4.26315	2.99274	3.18294	3.61005	4.03424	4.00136	3.85136	4.11292	3.73116
ENSMUSG00000000346	Dazap2	-0.186651	0.856932	-0.529626	0.483809	-0.693577	0.23951	-0.342975	0.59451	-0.506926	0.362843	-0.163951	0.841219		8.42191	8.92279	9.45806	9.30237	8.77787	8.92507	7.90768	9.00792	8.82835	7.13442	8.27232	8.53954	8.56837	7.8388	8.17437
ENSMUSG00000000355	Mcts1	0.434096	0.316939	-0.0466297	0.95289	0.868854	0.00680663	-0.480726	0.158371	0.434758	0.189321	0.915484	0.00252068		6.48864	6.39609	6.70234	7.39699	7.01029	6.32408	6.87658	6.65277	6.42882	6.18513	6.63714	7.42803	7.66919	7.27768	7.07515
ENSMUSG00000000359	Rem1	0.438374	0.829355	-0.0936717	0.969222	0.385446	0.826547	-0.532046	0.702542	-0.0529287	0.977977	0.479117	0.76073		2.61318	3.26535	3.60184	3.46458	3.94073	3.3009	3.18065	3.66807	2.88513	3.48339	2.28824	3.06508	2.7243	2.93131	4.37181
ENSMUSG00000000365	Rnf17	-0.276741	NA	-2.70953	NA	0.0863373	NA	-2.43279	0.325758	0.363078	0.909874	2.79587	NA		2.84354	3.00198	2.49269	2.52603	2	3.43712	2.3258	2	2	2.3295	2.28824	2	3.85136	2.68227	2
ENSMUSG00000000374	Trappc10	0.263165	0.69079	0.206009	0.763433	-0.271137	0.634113	-0.0571558	0.927458	-0.534303	0.179483	-0.477147	0.289715		6.078	6.26679	5.78894	6.45273	6.53258	5.89786	6.26618	5.79383	6.18193	6.85633	5.96308	5.40019	5.90883	5.77589	6.0482
ENSMUSG00000000378	Ccm2	0.110254	0.83911	0.68156	0.0154295	0.682285	0.0088109	0.571306	0.0178737	0.572031	0.0163771	0.000725077	0.999895		7.50744	7.22882	6.82136	7.05905	7.44576	7.34934	7.38511	7.79305	7.89845	8.19176	7.54775	7.77597	7.90725	7.94881	7.86549
ENSMUSG00000000384	Tbrg4	0.654933	0.365635	1.29405	0.0270098	0.954488	0.101695	0.639114	0.270158	0.299554	0.683602	-0.339559	0.642884		7.42091	6.05683	5.72376	6.68019	7.27645	6.84864	7.81981	7.35735	7.45883	8.50465	7.7861	7.34324	6.82722	7.85396	7.81287
ENSMUSG00000000385	Tmprss2	-2.84278	NA	-3.01742	NA	-1.32939	NA	0	NA	1.51339	NA	1.68803	NA		2.84354	2.2637	2	2	2	2	2	2	2	2	2	2	2	2	2.5499
ENSMUSG00000000386	Mx1	-1.34097	NA	-2.49657	NA	-2.89443	NA	-1.1556	NA	-1.55346	NA	-0.39786	NA		2.33893	2.48656	3.15133	2.52603	2.64874	2	2	2	2	2	2.52837	2	2	2.3811	2
ENSMUSG00000000392	Fap	0.0751732	0.952282	-0.0558703	0.964094	0.00750283	0.994761	-0.131043	0.874348	-0.0676703	0.945409	0.0633731	0.949186		5.07293	5.9297	5.25524	5.50323	5.55928	6.033	4.82388	6.14006	5.14309	5.03283	5.01377	5.43703	5.77778	4.75368	5.73289
ENSMUSG00000000394	Gcg	0.894219	NA	0	NA	2.41743	NA	-0.895984	NA	1.52321	NA	2.41919	NA		2	2	2	2	2.36053	2	2	2	2	2	2	2.62867	2.40714	2	2
ENSMUSG00000000399	Ndufa9	-0.312278	0.580139	0.305349	0.592092	-0.432778	0.342738	0.617627	0.0808552	-0.1205	0.840771	-0.738127	0.0394889		6.64951	6.62438	6.70234	6.19994	6.47849	6.1955	6.54199	7.03899	7.20096	6.81748	6.69987	5.81838	5.43049	6.60168	6.7163
ENSMUSG00000000402	Egfl6	1.54733	NA	1.48057	NA	1.68556	NA	-0.0667669	NA	0.13823	NA	0.204997	NA		2	2	2	2.52603	2	2	2	2	2	2	2.52837	2	2	2	2.5499
ENSMUSG00000000409	Lck	1.45017	0.219429	-2.10832	0.135833	-1.71257	0.197494	-3.55849	0.000293922	-3.16274	0.0012105	0.39575	0.860731		4.23493	3.00198	2.49269	4.24478	4.73942	4.36388	4.47521	2.48128	2.27707	2.3295	2.73417	2.34831	3.3952	2	2.301
ENSMUSG00000000411	Tssk3	-0.67901	NA	-0.867286	NA	-0.0217486	NA	-0.188276	0.941405	0.657261	0.760095	0.845538	NA		2.61318	3.00198	2.85927	2.28686	2	2.9825	2.81564	2.48128	2.50941	2	2.91425	3.24205	3.20427	2	2.5499
ENSMUSG00000000416	Cttnbp2	0.0652665	0.973939	-0.721017	0.590224	-0.327815	0.816374	-0.786283	0.42696	-0.393081	0.747822	0.393202	0.763908		3.51284	4.81075	4.65347	4.24478	4.67675	4.77722	4.18492	4.57284	3.82407	2	4.03424	4.00136	3.85136	3.49262	4.90609
ENSMUSG00000000420	Galnt1	-0.228307	0.41064	0.127395	0.707633	0.488247	0.0130151	0.355702	0.0665391	0.716554	1.21442e-05	0.360852	0.0710304		8.22146	8.37198	8.43774	8.0941	8.08748	8.32277	7.96146	8.66365	8.58916	8.31776	8.28055	8.95282	8.84696	8.80679	8.71014
ENSMUSG00000000435	Myf5	0.0248928	NA	-0.276358	NA	-0.27579	NA	-0.301251	0.887534	-0.300683	0.900505	0.000568368	NA		3.04213	2.67956	2.49269	2	2.36053	3.3009	3.00966	2.48128	2.27707	2.82353	2.91425	2.86331	2.7243	2.3811	2.5499
ENSMUSG00000000439	Mkrn2	-0.59119	0.191523	-0.0140408	0.98733	-0.110568	0.863714	0.577149	0.12346	0.480622	0.221654	-0.0965273	0.875337		5.88464	6.02164	5.45589	5.50323	5.41314	4.82768	5.22664	5.66465	5.75406	5.86776	5.87884	5.84604	5.08732	5.92692	5.78237
ENSMUSG00000000440	Pparg	0.36489	0.847147	-0.506574	0.768156	0.486337	0.738871	-0.871464	0.440608	0.121447	0.943068	0.992911	0.387772		3.64086	3.13966	3.69548	3.9485	3.43478	4.49453	2.3258	3.75527	3.04171	3.19086	2.52837	4.00136	4.3892	3.49262	3.2582
ENSMUSG00000000441	Raf1	-0.242958	0.852016	-0.155168	0.908566	-0.744913	0.368981	0.0877894	0.934514	-0.501955	0.552195	-0.589744	0.484304		4.45992	4.48868	4.5062	4.17622	3.57885	4.2202	4.8746	3.83749	4.13347	4.61625	4.70679	3.39967	2.98415	4.46858	4.23631
ENSMUSG00000000486	Septin1	-0.121075	NA	0.0208138	NA	-1.29814	NA	0.141889	NA	-1.17707	0.675774	-1.31896	NA		2.84354	2.48656	2.49269	2.91067	2.36053	2	2.81564	2	2	3.34452	2.73417	2.34831	2	2.68227	2
ENSMUSG00000000489	Pdgfb	0.255052	NA	-0.0523392	NA	0.761997	NA	-0.307391	NA	0.506945	NA	0.814336	NA		2.33893	2.2637	2.26727	2	2.88885	2.31495	2	2.48128	2	2	2.52837	2.34831	2	2	3.11101
ENSMUSG00000000530	Acvrl1	-1.09235	0.0334176	0.326484	0.665914	-0.528523	0.367046	1.41884	0.00045175	0.563832	0.278361	-0.855007	0.0686284		5.59958	6.46321	6.14482	4.54586	5.62714	4.77722	5.30269	6.35072	6.29517	6.86906	6.08088	4.96841	5.34048	5.77589	6.12694
ENSMUSG00000000531	Tamalin	0.0188857	0.987108	0.111475	0.899183	-0.480823	0.387129	0.0925892	0.890447	-0.499708	0.296636	-0.592298	0.225331		5.56772	5.17344	5.22416	5.41672	5.55928	5.09814	5.26517	5.94985	5.30638	5.16251	5.09069	4.42469	4.70992	4.99162	5.2951
ENSMUSG00000000532	Acvr1b	1.15363	0.134897	0.400921	0.733815	0.601233	0.511146	-0.752708	0.263382	-0.552396	0.453007	0.200312	0.852008		3.37233	3.13966	3.69548	4.5992	3.94073	4.36388	3.92104	3.36957	3.73512	3.93446	3.68324	4.00136	3.3952	3.77343	4.00573
ENSMUSG00000000538	Tom1l2	0.31655	0.522579	-0.427356	0.366587	-0.890233	0.00837814	-0.743907	0.0148479	-1.20678	2.07835e-05	-0.462877	0.236736		7.45615	6.83164	7.09489	7.37421	7.59728	7.24183	7.58109	6.55894	6.95727	6.39321	6.93705	6.20762	6.42902	5.57095	6.70351
ENSMUSG00000000544	Gpa33	0.894218	NA	0	NA	1.0677	NA	-0.895982	NA	0.173483	NA	1.06947	NA		2	2	2	2	2	2.31495	2	2	2	2	2	2	2.40714	2	2
ENSMUSG00000000552	Zfp385a	0.108363	0.939441	0.822559	0.267116	-0.626176	0.410047	0.714196	0.233325	-0.734539	0.237948	-1.44873	0.008381		5.53513	4.72583	4.65347	4.43285	5.0672	5.21646	5.54115	5.15699	5.61139	6.28344	5.78937	4.34938	3.71473	4.11292	5.22524
ENSMUSG00000000555	Itga5	0.330241	0.355856	0.0947184	0.857	0.33212	0.3102	-0.235522	0.461357	0.00187942	0.996645	0.237402	0.48022		7.7468	8.1166	7.85263	7.98309	8.37586	8.38306	8.18891	8.06886	7.86739	8.21188	7.85938	8.13668	8.45499	7.73616	8.51168
ENSMUSG00000000560	Gabra2	0.2551	NA	-2.8455	NA	-2.49737	NA	-3.1006	NA	-2.75247	NA	0	NA		2.33893	2	2.68759	2.91067	2	2.31495	2.3258	2	2	2	2	2	2	2	2
ENSMUSG00000000561	Wdr77	0.584962	0.305877	0.737397	0.175481	0.631434	0.215524	0.152435	0.812717	0.0464724	0.95368	-0.105962	0.885878		6.75231	5.35407	5.96848	6.77597	6.76123	6.72099	6.46132	7.04765	6.98647	5.81613	7.12249	6.9432	6.72421	6.73868	6.48178
ENSMUSG00000000562	Adora3	-0.037814	NA	-0.401325	NA	-0.797673	NA	-0.363511	NA	-0.759859	NA	-0.396347	NA		2	2.67956	2.85927	3.07032	2	2.57332	2.3258	2.84154	2.70947	2	2	2.34831	2	2.68227	2.301
ENSMUSG00000000563	Atp5pb	-0.218068	0.775987	0.0410571	0.965996	-0.136584	0.847436	0.259125	0.630373	0.081484	0.911037	-0.177641	0.779516		8.10418	8.42345	8.60995	8.72697	7.82387	8.09972	7.87067	8.80319	8.75389	7.22628	8.47242	8.47014	8.15839	8.31482	8.06364
ENSMUSG00000000567	Sox9	0.329589	0.486728	-1.50177	8.45519e-07	-2.42441	1.14537e-16	-1.83136	6.11161e-12	-2.754	3.87029e-25	-0.922647	0.00492285		8.23167	8.64778	8.809	9.05753	8.95997	9.12743	8.38535	7.30773	7.33565	6.59048	7.07595	6.22878	5.67104	6.23555	6.583
ENSMUSG00000000568	Hnrnpd	-0.0258731	0.966932	0.130818	0.783137	0.075136	0.872231	0.156691	0.651436	0.101009	0.800514	-0.0556819	0.901495		9.49833	9.8343	9.96883	9.93897	9.68832	9.89862	9.44121	10.2066	10.0008	9.5391	9.81393	9.9848	10.082	9.61029	9.69518
ENSMUSG00000000579	Dynlt1c	0	NA	1.43782	NA	0	NA	1.26494	NA	0	NA	-1.09145	NA		2	2	2	2	2	2	2	2	2.50941	2	2	2	2	2	2
ENSMUSG00000000581	C1d	-0.368913	0.427546	0.186483	0.737737	1.12685	7.89787e-05	0.555396	0.0869458	1.49576	5.05836e-09	0.940362	0.000628081		5.66128	5.79027	5.632	5.50323	5.16176	5.25384	5.47695	5.94985	5.92468	5.35569	6.1181	6.62977	7.0135	6.73868	6.65119
ENSMUSG00000000594	Gm2a	-0.653774	0.590331	-0.669159	0.582003	-0.535008	0.634892	-0.0153854	0.993065	0.118765	0.937376	0.134151	0.926021		3.04213	4.53933	3.50171	3.57522	3.09464	3.43712	3.47171	3.57527	3.18294	3.34452	3.46946	3.78978	2.98415	3.63985	3.39174
ENSMUSG00000000600	Krit1	0.0209694	0.979048	-0.955271	0.00387475	-0.465786	0.213682	-0.97624	0.000456528	-0.486755	0.126093	0.489485	0.170307		7.08053	7.43013	7.77432	7.73159	7.51905	7.48127	7.11673	6.43236	6.87638	6.49521	6.25807	7.23233	6.90778	7.24354	6.54049
ENSMUSG00000000605	Clcn4	-0.0444146	0.953398	-0.299822	0.547953	-0.227891	0.625048	-0.255407	0.524346	-0.183476	0.684199	0.071931	0.899189		6.43667	6.07411	6.30194	6.52343	6.32347	5.96701	6.04045	5.64195	6.07724	6.20533	6.00343	5.95165	5.74307	6.40982	6.0482
ENSMUSG00000000617	Grm6	0.245403	NA	-1.90586	NA	0.849879	NA	-2.15126	NA	0.604476	NA	2.75574	NA		2.33893	2	2.26727	2.28686	2	2.57332	2	2	2	2	2	2	2.40714	2.3811	2.5499
ENSMUSG00000000627	Sema4f	0.0679139	0.949678	-0.202133	0.807945	0.165521	0.827126	-0.270047	0.647531	0.0976066	0.899938	0.367654	0.523845		5.20309	6.12475	6.38861	6.25083	6.05438	6.11654	5.77273	6.41907	5.63617	5.49353	5.42365	6.46116	6.42902	5.77589	5.8065
ENSMUSG00000000628	Hk2	0.735146	0.105471	0.654004	0.183635	-0.460938	0.35391	-0.081142	0.896387	-1.19608	0.000314971	-1.11494	0.00215429		8.20602	6.7153	7.09489	8.32935	8.32568	8.04746	8.07425	8.15155	8.24302	7.94974	8.1201	6.96859	6.49309	6.97891	7.48694
ENSMUSG00000000631	Myo18a	-0.306085	0.549479	0.454088	0.320503	-0.243049	0.612012	0.760173	0.0120406	0.063036	0.916854	-0.697137	0.0332469		8.75115	8.84941	8.75837	8.13983	8.29471	8.3746	8.9791	9.13325	9.06118	9.41228	9.31798	7.97071	8.3202	8.47048	9.15028
ENSMUSG00000000632	Sez6	0.362649	0.368764	-0.636992	0.0720883	-0.203937	0.647746	-0.999641	0.000104981	-0.566586	0.0455749	0.433056	0.210268		7.23053	6.67056	6.6681	6.90868	7.03549	7.45743	7.4282	6.30809	6.04059	6.33937	6.3548	6.73707	6.8437	6.80259	6.2898
ENSMUSG00000000673	Haao	-0.261357	0.917471	-2.0785	0.168114	-0.101245	0.96138	-1.81714	0.160854	0.160112	0.936034	1.97726	0.138099		2.84354	4.14056	2.68759	3.34475	3.09464	3.3009	3.18065	2.48128	2	2.3295	2.91425	2.86331	3.20427	4.11292	2.76212
ENSMUSG00000000686	Abhd15	-0.067538	NA	1.06651	NA	0.849625	NA	1.13405	NA	0.917163	NA	-0.216884	NA		2	2	2.26727	2	2	2	2.3258	2	2	2	2.73417	2.62867	2	2	2
ENSMUSG00000000690	Hoxb6	0.434853	NA	0.652666	NA	-0.0918987	NA	0.217813	NA	-0.526751	0.844492	-0.744565	NA		2.33893	2.48656	2.49269	2.91067	2.64874	2.57332	2	2.67263	2	3.19086	2.52837	2.62867	2	2.3811	2.5499
ENSMUSG00000000693	Loxl3	-2.54427	0.0581719	0.271165	0.888627	0.253558	0.880909	2.81544	0.0116978	2.79783	0.0115784	-0.0176073	0.99448		2.61318	4.00297	3.50171	2	2.36053	2.79237	2.3258	3.83749	3.64031	3.83421	3.34938	4.42469	2.98415	3.77343	2.94709
ENSMUSG00000000706	Btn1a1	0	NA	1.97059	NA	1.06769	NA	1.79773	NA	0.894825	NA	-0.902904	NA		2	2	2	2	2	2	2	2	2.70947	2	2	2	2	2	2.301
ENSMUSG00000000708	Kat2b	-0.776656	0.0798372	-0.29016	0.640015	-0.453737	0.34665	0.486496	0.259112	0.32292	0.51618	-0.163577	0.789322		5.11763	6.18961	6.05935	5.19207	4.85715	5.17809	5.37494	5.77309	5.30638	5.73506	5.56514	5.43703	5.34048	5.41612	5.60119
ENSMUSG00000000711	Rab5b	0.120061	0.845746	-0.233091	0.643143	-0.043589	0.940714	-0.353151	0.295878	-0.16365	0.702546	0.189502	0.662838		6.41892	6.56451	6.87238	6.61693	7.16671	6.53614	6.60342	6.55894	6.04059	6.70844	6.25807	6.54793	6.68817	6.65459	6.48178
ENSMUSG00000000724	Cryba1	-1.56476	NA	-2.46074	NA	-2.11262	NA	-0.895983	NA	-0.547858	NA	0	NA		2.33893	2	2.49269	2.28686	2	2	2	2	2	2	2	2	2	2	2
ENSMUSG00000000730	Dnmt3l	-0.654984	NA	-3.10646	NA	-2.75834	NA	-2.45148	NA	-2.10335	NA	0	NA		3.04213	2	2	2.91067	2	2	2	2	2	2	2	2	2	2	2
ENSMUSG00000000732	Icosl	0.894239	NA	0	NA	3.18335	NA	-0.895987	NA	2.28912	NA	3.1851	NA		2	2	2	2.28686	2	2	2	2	2	2	2	2	2.7243	2.68227	2.301
ENSMUSG00000000738	Spg7	-1.3898	4.49854e-05	-0.365109	0.486054	-0.93006	0.00721578	1.02469	0.00110399	0.459738	0.237725	-0.564951	0.136983		6.84828	7.03946	7.51012	6.01601	5.81347	5.77469	5.71822	7.10687	6.90725	6.24492	6.82895	6.29048	5.67104	6.28113	6.63781
ENSMUSG00000000739	Sult5a1	-4.07855	NA	0.655672	NA	0.406964	0.868905	4.73423	0.00436025	4.48552	0.00737529	-0.248708	NA		2.33893	3.13966	2.85927	2	2	2	2	2.26062	2.50941	3.83421	3.46946	2.34831	2.98415	3.14361	3.39174
ENSMUSG00000000740	Rpl13	-0.596001	0.153466	0.402618	0.430075	0.146707	0.798107	0.998619	0.000872394	0.742708	0.0178361	-0.255911	0.580336		9.97905	10.5662	10.5258	9.53234	9.58758	9.53103	10.3275	10.8644	10.9131	9.97836	11.1317	10.5139	10.2811	10.6539	10.6305
ENSMUSG00000000743	Chmp1a	0.0287944	0.986158	0.472486	0.635775	-0.123286	0.914288	0.443692	0.567189	-0.152081	0.884019	-0.595773	0.425319		9.21434	8.28931	7.84754	7.72561	8.62026	8.16003	9.35453	8.11493	8.24704	9.90304	9.12577	7.71727	7.72361	8.84902	8.99101
ENSMUSG00000000751	Rpa1	-0.862927	0.0346277	0.251217	0.686596	0.165743	0.781594	1.11414	0.000531483	1.02867	0.00145829	-0.0854743	0.892937		6.53882	7.22108	7.48411	6.23407	6.55017	6.0961	6.32207	7.66379	7.70706	6.59048	7.30304	7.2838	6.98408	7.38595	7.48694
ENSMUSG00000000753	Serpinf1	-1.0775	0.257671	-0.172532	0.908853	-0.291191	0.806776	0.904966	0.277005	0.786307	0.365804	-0.118659	0.926224		4.45992	4.3251	3.27782	3.07032	3.09464	3.3009	3.82114	3.36957	3.64031	4.27759	4.37901	3.67109	3.85136	4.30169	3.62665
ENSMUSG00000000759	Tubgcp3	-0.339874	0.637835	-0.160881	0.850001	0.246714	0.711317	0.178993	0.782497	0.586588	0.198146	0.407595	0.453745		4.71394	5.53967	5.31547	5.1209	5.0672	5.13867	4.26315	5.15699	5.21064	5.03283	4.97372	5.76142	5.14163	5.7437	5.07447
ENSMUSG00000000766	Oprm1	0.840803	0.126696	0.349958	0.654473	0.308471	0.661054	-0.490845	0.344851	-0.532332	0.287864	-0.0414872	0.963628		4.52774	5.40958	5.22416	6.01601	5.48806	6.15656	5.74573	6.0567	5.17726	4.93942	5.23322	5.11203	5.47347	4.99162	5.8065
ENSMUSG00000000776	Polr3d	0.642013	0.085845	0.0665727	0.925081	0.224697	0.638721	-0.57544	0.0693321	-0.417316	0.217718	0.158124	0.750366		7.88897	7.03064	6.73579	7.7196	8.06929	7.74679	8.1275	7.5218	7.15025	7.40289	7.35073	7.31382	7.32647	7.69466	7.68209
ENSMUSG00000000782	Tcf7	0.401517	NA	1.48515	NA	0.0338155	NA	1.08364	NA	-0.367702	0.907061	-1.45134	NA		2	2.2637	2.68759	2.28686	2.36053	2.79237	2.3258	2.26062	2.70947	3.01885	3.2184	2	2.98415	2	2.301
ENSMUSG00000000787	Ddx3x	0.203139	0.461976	0.0581905	0.884161	0.592253	0.00117507	-0.144948	0.552997	0.389115	0.0266783	0.534063	0.00263313		9.83423	9.66358	9.79992	9.92598	10.0911	10.0391	9.80707	9.85956	9.98398	9.74637	9.69271	10.4966	10.519	10.338	10.0283
ENSMUSG00000000791	Il12rb1	-1.55326	0.0394121	-0.94312	0.274641	-1.12683	0.131799	0.610142	0.493892	0.42643	0.682628	-0.183712	0.878868		3.96826	4.3251	5.05782	2.91067	3.57885	3.43712	3.59783	3.25456	4.06212	3.83421	3.95417	3.39967	3.56379	3.49262	4.08676
ENSMUSG00000000792	Slc5a5	0.375639	0.820874	0.269065	0.871989	0.415823	0.754675	-0.106574	0.937465	0.0401836	0.979443	0.146758	0.920108		3.37233	3.13966	3.01268	3.21405	3.70982	3.3009	3.33351	3.66807	3.42968	2.82353	3.2184	4.00136	3.3952	2.93131	3.11101
ENSMUSG00000000794	Kcnn3	-0.0675272	NA	-0.242169	NA	0.105957	NA	-0.174642	NA	0.173484	NA	0.348126	NA		2	2.2637	2	2	2.36053	2	2	2	2	2.3295	2	2	2	2	2.301
ENSMUSG00000000804	Usp32	-0.166443	0.802756	-0.439681	0.367262	-0.239386	0.63526	-0.273238	0.532648	-0.0729424	0.906025	0.200296	0.694401		6.0552	6.10807	6.69102	6.33186	5.72331	6.3588	6.12667	6.0567	6.13053	5.49353	5.8348	6.05007	6.40702	5.83821	6.02783
ENSMUSG00000000811	Txnrd3	-0.210936	0.724487	0.087527	0.899578	0.0953068	0.874422	0.298463	0.460956	0.306242	0.445797	0.00777979	0.992695		5.98456	5.7692	5.55914	5.2599	5.89832	5.55272	5.57222	5.77309	5.84189	6.07962	5.71843	5.47295	5.81168	6.06362	6.02783
ENSMUSG00000000817	Fasl	1.66702	NA	0	NA	0	NA	-1.66879	NA	-1.32066	NA	0	NA		2	2	2	2	2	2	2.59141	2	2	2	2	2	2	2	2
ENSMUSG00000000823	Zfp512b	-0.428285	0.641212	-0.152526	0.894561	0.470385	0.521586	0.27576	0.725022	0.89867	0.0973007	0.62291	0.332153		4.1514	5.26658	4.28306	3.34475	4.61122	4.43068	4.60103	4.57284	4.32853	4.35198	4.84642	5.01789	5.03088	5.28802	4.95006
ENSMUSG00000000826	Dnajc5	0.38439	0.183022	0.335016	0.290627	0.185303	0.574784	-0.0493743	0.896122	-0.199087	0.480604	-0.149713	0.647221		8.98626	8.6988	8.64558	9.05037	9.28549	9.03651	9.26943	9.10863	9.1304	9.00006	9.21437	8.6338	8.66888	9.18203	9.26352
ENSMUSG00000000827	Tpd52l2	-0.035516	0.957104	-0.0536953	0.928601	0.547572	0.0545208	-0.0181794	0.969602	0.583088	0.0177621	0.601268	0.0219213		7.21003	7.25936	7.15382	7.49876	7.36856	6.65267	7.02989	7.03027	7.21748	7.11318	7.25372	7.98322	7.5234	7.83116	7.58781
ENSMUSG00000000838	Fmr1	-0.148191	0.790012	0.171217	0.737375	0.0790227	0.881506	0.319408	0.332922	0.227214	0.533089	-0.0921948	0.848137		7.17873	7.55846	7.45093	7.30365	7.03549	7.51244	7.14799	7.48401	7.26591	7.99687	7.45624	7.61648	7.65991	7.01982	7.55259
ENSMUSG00000000861	Bcl11a	0.408025	0.676474	0.132376	0.915432	0.328495	0.715342	-0.275648	0.726509	-0.0795293	0.940891	0.196119	0.835959		3.21666	4.63559	4.55698	4.17622	4.9126	4.72495	4.60103	4.52401	4.55332	4.19915	4.25081	4.62955	5.08732	4.00839	4.30565
ENSMUSG00000000869	Il4	-0.639367	NA	0.809581	NA	1.27642	0.497356	1.44895	0.409966	1.91579	0.215984	0.46684	0.829725		2.33893	3.00198	2.49269	2.73113	2.36053	2.57332	2	2.48128	2.70947	3.93446	2.28824	2.86331	2.7243	4.21039	2.5499
ENSMUSG00000000876	Pxmp4	-0.392021	0.818028	-0.525545	0.723774	-0.770546	0.518292	-0.133524	0.926915	-0.378525	0.779941	-0.245001	0.871945		2.61318	4.48868	4.45357	4.49046	3.70982	3.78229	2.59141	3.75527	3.90786	3.93446	3.07433	3.54176	3.56379	3.77343	3.2582
ENSMUSG00000000881	Dlg3	-0.317319	0.594729	0.147776	0.835389	0.828153	0.0258729	0.465095	0.256938	1.14547	0.000259181	0.680376	0.0625019		5.85854	5.63591	6.02368	5.15692	5.72331	5.94433	5.26517	5.54739	6.165	6.26431	5.87884	7.03016	6.53427	6.52797	6.34024
ENSMUSG00000000884	Gnb1l	-0.0207069	0.989382	0.502556	0.554531	0.501921	0.497408	0.523263	0.415215	0.522628	0.417945	-0.000635611	0.999895		3.21666	4.07341	4.5062	4.10423	3.94073	3.97367	4.10221	4.4211	4.70156	4.49016	4.1101	4.56444	4.19741	4.54531	4.43506
ENSMUSG00000000901	Mmp11	-0.40809	0.610447	0.206044	0.81804	0.228738	0.768163	0.614134	0.256801	0.636827	0.230518	0.0226936	0.981389		4.38875	4.3251	4.5062	3.86384	4.39466	4.06061	4.01447	4.66579	4.38809	4.19915	4.93252	4.56444	4.3892	4.61816	4.7655
ENSMUSG00000000902	Smarcb1	-0.168223	0.694524	-0.0436752	0.93798	-0.299378	0.335101	0.124548	0.715431	-0.131155	0.711307	-0.255703	0.400988		7.69612	7.74265	7.88777	7.63272	7.80201	7.6237	7.36751	7.97662	7.83565	7.65877	7.40445	7.22181	7.7057	7.32197	7.63572
ENSMUSG00000000903	Vpreb3	-1.75902	NA	-1.21232	NA	-1.58554	NA	0.5467	NA	0	NA	-0.373216	NA		2.33893	2	2.26727	2	2	2	2	2	2	2	2.28824	2	2	2	2
ENSMUSG00000000915	Hip1r	0.104969	0.921444	0.275337	0.721076	-0.0463858	0.95664	0.170368	0.794118	-0.151355	0.836005	-0.321723	0.594493		5.80487	5.48903	5.45589	5.38669	5.55928	5.4598	6.18812	5.54739	5.48068	6.47871	5.64382	5.28366	5.08732	6.08947	5.51598
ENSMUSG00000000916	Nsun5	0.444683	0.485941	1.03954	0.0250915	0.779458	0.0985642	0.594854	0.164554	0.334775	0.52094	-0.260078	0.646929		4.77103	4.26617	5.09265	5.00708	5.11525	5.01349	5.37494	5.9124	5.70805	5.31907	5.66912	5.47295	4.84699	5.33199	5.85356
ENSMUSG00000000934	Top1mt	0.0223811	0.987833	-0.0121197	0.991981	-1.00235	0.0946126	-0.0345009	0.969602	-1.02473	0.0513603	-0.990231	0.0831716		5.77727	4.76891	4.6994	5.44613	4.9126	5.25384	5.01686	5.02284	5.14309	5.5889	4.70679	3.67109	3.85136	4.46858	4.86073
ENSMUSG00000000938	Hoxa10	-0.366095	0.491719	0.149784	0.822167	0.405181	0.358084	0.515879	0.171075	0.771276	0.0190877	0.255397	0.581984		5.28376	5.68172	5.45589	5.1209	5.16176	5.49144	4.77131	5.59544	5.58618	5.96577	5.29952	6.02608	5.77778	5.89795	5.73289
ENSMUSG00000000942	Hoxa4	0	NA	0	NA	1.81343	NA	0	NA	1.64055	NA	1.81519	NA		2	2	2	2	2	2	2	2	2	2	2	2.62867	2	2	2
ENSMUSG00000000948	Gm38393	0.894209	NA	1.37999	NA	1.06769	NA	0.485785	NA	0.173484	NA	-0.312302	NA		2	2	2	2	2	2	2.3258	2.48128	2	2	2	2.34831	2	2	2
ENSMUSG00000000957	Mmp14	0.106376	0.875311	0.843065	0.0118651	0.56503	0.103723	0.736689	0.00973316	0.458654	0.148692	-0.278035	0.483844		7.49055	7.26689	7.07761	7.06854	7.51905	6.93171	7.85813	7.90215	7.91373	8.38574	8.19604	7.82544	7.43918	8.08355	7.92729
ENSMUSG00000000958	Slc7a7	1.15487	NA	0.86825	NA	1.30482	NA	-0.286623	NA	0.149943	NA	0.436565	NA		2.33893	2.48656	2	2.73113	2.36053	2.31495	2.81564	2	2.70947	3.01885	2	2.86331	2.40714	2.3811	2.76212
ENSMUSG00000000959	Oxa1l	-1.17299	0.0139695	-0.440268	0.520214	-0.787379	0.110616	0.732722	0.109732	0.385611	0.491169	-0.347112	0.562777		6.078	6.95803	7.29513	5.97624	5.78404	5.42745	5.77273	6.69749	6.7229	5.31907	6.61127	5.81838	5.99985	6.23555	6.34024
ENSMUSG00000000976	Heatr6	0.0917107	0.915532	-0.04241	0.961741	-0.609926	0.146639	-0.134121	0.806192	-0.701637	0.0458232	-0.567516	0.162025		7.42091	7.01283	6.47036	6.91921	7.22262	6.87286	7.3497	6.6753	6.88674	7.48783	6.69987	6.14219	6.16628	6.86379	6.42058
ENSMUSG00000000982	Ccl3	-3.25796	NA	-3.4326	NA	-3.08448	NA	0	NA	0	NA	0	NA		3.21666	2	2	2	2	2	2	2	2	2	2	2	2	2	2
ENSMUSG00000001016	Ilf2	0.152904	0.736121	0.315576	0.378477	0.434317	0.119698	0.162671	0.620695	0.281412	0.304622	0.118741	0.754426		7.30972	7.25178	7.3962	7.15124	7.42685	7.69338	7.558	7.68616	7.3432	7.95572	7.46349	7.72474	7.94592	7.70306	7.59475
ENSMUSG00000001017	Chtop	0.133044	0.775987	-0.0710337	0.892022	0.342241	0.246648	-0.204077	0.506435	0.209198	0.483466	0.413275	0.113046		8.23167	7.77472	7.78501	7.97302	8.44801	7.93114	7.87691	7.74593	8.10338	7.86336	7.75099	8.32043	8.25394	8.42552	8.10799
ENSMUSG00000001018	Snapin	-1.07036	0.116447	-0.375603	0.684447	0.238244	0.784691	0.694752	0.297228	1.3086	0.0135918	0.613847	0.343408		4.38875	4.38171	4.65347	3.46458	3.70982	2.9825	4.26315	4.19025	3.64031	4.35198	4.43908	4.49626	4.55845	4.81694	4.8139
ENSMUSG00000001020	S100a4	-1.46451	0.000704404	0.592431	0.326024	1.69246	2.45315e-05	2.05694	7.24223e-09	3.15697	1.58296e-20	1.10003	0.00761307		12.219	13.1776	13.334	11.1092	10.9783	11.0024	12.4257	13.673	13.7902	13.097	13.6635	14.4733	14.945	14.7687	14.4731
ENSMUSG00000001021	S100a3	0.217072	0.924756	0.951336	0.506281	0.698514	0.608163	0.734265	0.523259	0.481442	0.720104	-0.252822	0.867504		3.37233	3.00198	3.27782	3.21405	3.09464	3.67615	3.33351	2.84154	4.70156	3.34452	3.77931	2.62867	3.20427	4.38755	3.82861
ENSMUSG00000001023	S100a5	-1.59691	NA	-1.05021	NA	1.07099	NA	0.546703	NA	2.6679	NA	2.1212	NA		2	2	2.49269	2	2	2	2	2	2.27707	2	2	2.62867	2.40714	2.3811	2
ENSMUSG00000001025	S100a6	-0.619079	0.0357381	0.0921094	0.864093	-0.242889	0.503526	0.711188	0.00274619	0.376189	0.166865	-0.334999	0.280522		13.2191	13.0089	13.0762	12.5536	12.3193	12.367	12.6728	12.9545	12.8829	13.7064	13.0838	12.937	12.4973	13.1278	12.8115
ENSMUSG00000001034	Mapk7	-0.225495	NA	-0.308203	NA	0.278425	0.90128	-0.0827086	0.970264	0.50392	0.791863	0.586628	NA		2.61318	3.13966	2.68759	2.73113	2.36053	2.9825	2.81564	3.12958	2.70947	2	2.73417	2.62867	3.71473	2.93131	2.301
ENSMUSG00000001036	Epn2	-1.04233	0.0252989	-0.289791	0.690869	-0.577276	0.260369	0.752541	0.0785213	0.465056	0.340242	-0.287485	0.627204		5.80487	7.34014	7.31739	5.82769	5.92553	6.1955	5.97222	6.89281	6.55113	7.09163	6.08088	6.42494	6.29167	6.5836	6.38898
ENSMUSG00000001039	B9d1	-1.09644	0.0856455	-0.888648	0.19724	0.59718	0.356585	0.207794	0.813071	1.69362	0.000308034	1.48583	0.00300889		5.11763	4.48868	5.12667	3.86384	3.94073	3.97367	4.33735	4.57284	3.73512	4.67539	3.46946	5.24263	5.70751	5.80739	4.99274
ENSMUSG00000001052	Sec24b	0.0413613	0.957104	-0.177907	0.752005	-1.01008	0.00173358	-0.219269	0.59504	-1.05144	0.000263962	-0.832172	0.0106976		6.20772	6.14124	6.69102	6.68019	6.63504	6.0961	6.12667	6.12377	6.32596	6.12275	6.22433	5.70211	5.43049	5.28802	5.26059
ENSMUSG00000001053	N4bp3	-1.22268	0.229001	0.459624	0.702452	1.47968	0.0349786	1.6823	0.0245849	2.70236	3.3453e-05	1.02006	0.144206		3.37233	3.6808	3.86628	3.07032	2.64874	2	3.59783	4.12626	3.90786	3.19086	4.43908	4.80891	4.55845	4.75368	5.07447
ENSMUSG00000001054	Rmnd5b	-0.723104	0.458861	-1.31461	0.115092	-1.19336	0.123491	-0.591504	0.500244	-0.470259	0.621189	0.121246	0.926021		4.87884	4.68141	5.60812	5.1209	3.94073	4.6707	3.82114	4.57284	4.13347	2.59756	4.1101	3.89945	4.4763	4.30169	3.73116
ENSMUSG00000001056	Nhp2	0.921081	0.0100142	1.61292	2.47449e-07	1.77168	3.83868e-09	0.691837	0.0287407	0.850598	0.00401717	0.158761	0.757122		8.15868	7.68195	7.70283	8.62776	8.42912	8.48088	9.34781	9.02556	9.36343	9.77876	9.56711	9.21125	9.45212	9.76468	9.93287
ENSMUSG00000001062	Vps9d1	-1.04056	0.301574	-0.188547	0.906125	0.142099	0.920312	0.852012	0.332502	1.18266	0.122316	0.330646	0.775356		3.04213	4.96693	5.34467	4.37284	3.27471	3.97367	3.82114	4.91336	3.82407	3.93446	5.19888	4.18584	4.84699	4.99162	5.26059
ENSMUSG00000001065	Zfp276	0.980803	0.309276	0.522022	0.679996	0.688949	0.491452	-0.458781	0.620107	-0.291854	0.786672	0.166926	0.893954		3.51284	2.84976	4.01898	4.17622	3.43478	4.2202	4.82388	3.66807	3.42968	4.19915	4.18217	4.18584	3.20427	4.11292	4.30565
ENSMUSG00000001076	C1ql4	-0.698482	0.731246	1.03642	0.542793	0.257645	0.899211	1.7349	0.127711	0.956128	0.489202	-0.778773	0.59362		2.33893	3.6808	4.34216	3.21405	2.64874	2	4.18492	4.71012	3.98705	4.7322	4.31634	3.24205	2.7243	3.63985	4.86073
ENSMUSG00000001082	Mfsd10	-0.710041	0.260291	-0.0616004	0.956985	0.350901	0.612975	0.648441	0.219837	1.06094	0.0172885	0.412501	0.507739		5.88464	5.94856	6.85219	5.89324	5.20682	5.69539	5.66158	6.55894	6.52483	4.89034	6.43074	6.9432	6.7419	6.60168	6.16475
ENSMUSG00000001089	Luzp1	0.502605	0.0534916	0.797065	0.000488787	0.541466	0.0228935	0.294459	0.230861	0.0388608	0.92698	-0.255599	0.348579		7.38479	7.58884	7.30259	7.62631	7.9551	7.91373	8.15854	8.0431	8.05366	8.39016	8.34084	7.78314	7.88355	8.00423	8.14629
ENSMUSG00000001095	Slc13a2	-1.59794	NA	0.563423	NA	1.03209	NA	2.16136	NA	2.63002	NA	0.468663	NA		2	2	2.49269	2	2	2	2	2.67263	2.27707	2	2	2	2	2.93131	2.301
ENSMUSG00000001098	Kctd10	0.685618	0.298277	1.22275	0.0200602	1.07316	0.0366861	0.537128	0.284608	0.387545	0.495422	-0.149583	0.838264		4.38875	3.76833	3.69548	4.37284	4.39466	4.43068	4.77131	4.75312	5.07222	5.28149	4.65708	4.75156	4.70992	4.81694	4.99274
ENSMUSG00000001100	Poldip2	-0.640309	0.134411	0.276329	0.634351	-0.209923	0.701564	0.916638	0.00397789	0.430386	0.268944	-0.486252	0.220964		7.25074	6.89135	7.10346	6.09242	6.60169	5.92128	7.01866	7.13965	7.40217	7.62166	7.21987	6.6456	6.4507	7.23198	7.06519
ENSMUSG00000001105	Ift20	0.57921	0.205748	0.0970677	0.901557	1.56302	2.16784e-06	-0.482142	0.219174	0.983808	0.00152182	1.46595	3.5524e-06		6.66465	6.7587	6.62115	7.58062	7.07248	7.14568	7.10616	6.82389	6.87638	5.67836	7.27859	8.24453	8.12508	8.44067	7.98656
ENSMUSG00000001119	Col6a1	-0.959349	0.353703	0.358916	0.791092	0.518649	0.626423	1.31827	0.0813148	1.478	0.0389598	0.159732	0.899189		4.97915	4.76891	3.60184	3.57522	4.22981	4.14261	3.00966	5.02284	4.38809	5.46029	4.25081	4.34938	5.84479	3.89569	5.15183
ENSMUSG00000001120	Pcbp3	-0.788849	NA	-0.96349	NA	-0.615365	NA	0	NA	0	NA	0	NA		2.33893	2	2	2	2	2	2	2	2	2	2	2	2	2	2
ENSMUSG00000001123	Lgals9	-1.01177	0.00356555	-0.741767	0.0529507	-0.605846	0.100373	0.270001	0.533077	0.405923	0.275553	0.135922	0.803107		8.01247	7.57677	6.99714	6.78751	6.47849	6.32408	6.76001	6.58297	6.87638	7.22628	6.68754	7.13479	6.72421	7.25501	6.79074
ENSMUSG00000001127	Araf	-0.395201	0.423245	-0.644316	0.135347	-0.867332	0.0179053	-0.249115	0.595341	-0.472131	0.227232	-0.223016	0.676573		6.078	6.29654	6.33141	5.97624	5.33412	6.25202	5.74573	5.66465	5.92468	5.3914	5.51019	5.32356	5.03088	5.49561	5.75784
ENSMUSG00000001128	Cfp	-0.0191256	0.993363	-1.41778	0.240416	0.237075	0.874534	-1.39866	0.150851	0.256201	0.853171	1.65486	0.0871268		4.1514	2.67956	3.50171	3.46458	3.94073	2.79237	3.7138	2.84154	2.50941	2.82353	2.91425	3.78978	3.3952	3.49262	4.00573
ENSMUSG00000001131	Timp1	-0.580663	0.361858	0.3112	0.701228	0.440163	0.481944	0.891863	0.0481728	1.02083	0.0163206	0.128963	0.87038		9.39543	7.53369	7.60366	7.86281	7.56303	7.63082	8.3319	9.01897	8.88889	8.26579	8.76126	8.96233	8.68268	8.98263	8.90705
ENSMUSG00000001134	Uxt	-0.118565	0.93217	-0.545984	0.543702	0.831345	0.199454	-0.42742	0.564111	0.94991	0.0786113	1.37733	0.0108388		4.45992	5.43655	5.58384	4.83984	5.20682	4.87642	5.54115	4.66579	5.10809	3.34452	5.26675	6.16433	6.4507	5.49561	5.75784
ENSMUSG00000001138	Cnnm3	-1.53035	0.0317469	0.309206	0.788795	-1.08255	0.134113	1.83956	0.00127488	0.447804	0.616853	-1.39175	0.0275854		5.16099	6.03934	5.9496	4.10423	3.09464	4.2202	5.37494	6.47151	5.94466	5.84218	5.87884	3.89945	4.63617	4.54531	5.57334
ENSMUSG00000001143	Lman2l	1.01496	0.0261964	-0.132232	0.882886	-0.664311	0.202013	-1.14719	0.00198191	-1.67927	3.32578e-06	-0.532079	0.317953		6.24849	5.74783	4.7871	6.96057	6.32347	6.59558	6.67671	5.47217	5.68449	5.84218	5.26675	4.75156	5.08732	4.99162	5.45625
ENSMUSG00000001150	Mcm3ap	0.280911	0.628386	0.314169	0.57725	-0.127745	0.841649	0.0332583	0.957119	-0.408656	0.306018	-0.441914	0.293195		5.63076	5.46303	5.81003	5.58484	6.17265	6.25202	5.44374	5.81428	6.11299	6.03515	5.74247	5.54222	5.67104	5.67706	5.189
ENSMUSG00000001151	Pcnt	-0.923795	0.0124502	0.373915	0.453934	0.114172	0.84657	1.29771	8.46616e-06	1.03797	0.000600836	-0.259743	0.556622		5.98456	6.73717	6.62115	5.63679	5.65992	5.05644	5.99532	6.65277	6.87638	7.17597	6.63714	6.6456	6.61327	6.34691	6.754
ENSMUSG00000001155	Ftcd	-0.288472	0.942448	-0.274104	0.939714	1.32328	0.525089	0.0143681	0.996005	1.61176	0.350298	1.59739	0.391336		2.33893	3.6808	2	2.73113	2.88885	2.9825	2.3258	2.48128	2.27707	3.34452	2.73417	2.34831	2.98415	4.99162	2.301
ENSMUSG00000001156	Mxd1	0.544315	0.434339	-0.216	0.821287	-0.283197	0.721945	-0.760315	0.131028	-0.827511	0.0903024	-0.0671967	0.943486		5.32246	4.92944	5.09265	5.82769	5.62714	5.92128	4.82388	5.24999	4.50032	4.89034	4.97372	4.00136	5.51521	4.81694	4.8139
ENSMUSG00000001157	Gmcl1	-0.801655	0.0818903	-0.0434555	0.962458	0.0984105	0.89087	0.7582	0.0515252	0.900065	0.0138279	0.141866	0.823083		6.0552	6.09119	6.40256	5.41672	6.05438	5.29027	4.77131	6.36465	5.9838	5.84218	6.33913	6.51384	6.57431	6.16436	5.78237
ENSMUSG00000001158	Snrnp27	0.547099	0.0265893	-0.0277418	0.959722	0.643698	0.00354284	-0.574841	0.00457219	0.0965989	0.775944	0.67144	0.0013613		9.22969	8.9323	8.77187	9.69126	9.20728	9.66193	9.517	8.78517	9.00996	8.99717	9.04109	9.60644	9.73425	9.81784	9.31067
ENSMUSG00000001166	Oas1c	-0.287729	0.902707	-1.74243	0.245694	-0.57911	0.728333	-1.4547	0.259533	-0.291382	0.876564	1.16332	0.439563		2.84354	3.5876	3.60184	2.91067	3.70982	2.57332	3.47171	2.67263	2.27707	2	3.07433	2.34831	2.98415	3.14361	3.51397
ENSMUSG00000001168	Oas1h	-0.788849	NA	-0.96349	NA	-0.615365	NA	0	NA	0	NA	0	NA		2.33893	2	2	2	2	2	2	2	2	2	2	2	2	2	2
ENSMUSG00000001173	Ocrl	-0.770589	0.0421732	-0.270479	0.615901	-0.588125	0.122969	0.50011	0.172674	0.182463	0.727586	-0.317646	0.47244		6.078	5.659	6.04162	5.22639	5.16176	5.17809	5.33927	6.00426	5.33693	5.46029	5.81226	5.36238	5.55577	5.28802	5.36173
ENSMUSG00000001175	Calm1	-0.241885	0.306822	-0.0942744	0.773297	0.309611	0.120551	0.147611	0.507531	0.551497	0.000283335	0.403885	0.0204001		11.832	11.8372	11.8594	11.6729	11.6095	11.539	11.5805	11.8632	11.7985	11.5393	11.7731	12.4514	11.9397	12.1673	11.9936
ENSMUSG00000001211	Agpat3	-0.484934	0.261437	0.41859	0.362879	0.100495	0.865422	0.903524	0.00205466	0.585429	0.0718361	-0.318095	0.434055		6.0552	6.46321	6.75766	6.19994	5.87059	5.72231	6.14745	6.77256	6.79069	7.25564	6.54448	6.44316	6.66981	6.21221	6.81472
ENSMUSG00000001225	Slc26a3	-1.40638	NA	-0.217941	0.930349	0.485767	0.788602	1.18844	0.436356	1.89215	0.130347	0.703708	0.652371		2.61318	2.67956	3.69548	2.73113	2.36053	2.31495	2.59141	3.25456	2.70947	2.82353	3.07433	4.34938	2.7243	2.93131	2.76212
ENSMUSG00000001227	Sema6b	0.0466235	0.969541	0.655767	0.335588	0.247409	0.754881	0.609143	0.254155	0.200786	0.792102	-0.408357	0.521356		5.69116	5.38209	5.05782	5.08394	5.29292	4.61433	6.24705	5.83445	5.36685	6.42802	6.1722	5.60832	5.38618	5.60719	5.83022
ENSMUSG00000001228	Uhrf1	-1.25723	0.00719369	1.14545	0.0107094	0.854142	0.0578798	2.40268	2.85795e-11	2.11137	4.86013e-09	-0.291305	0.608212		5.50179	6.15754	6.64482	4.49046	5.16176	4.49453	5.66158	7.37122	7.19263	7.34031	7.21987	7.16804	6.29167	7.27768	7.06519
ENSMUSG00000001229	Dpp9	0.375883	0.439013	0.490845	0.281914	-0.573139	0.156334	0.114962	0.821348	-0.949023	0.00210692	-1.06398	0.00102879		6.28814	6.48921	5.98712	6.71686	6.46	6.62441	6.69093	6.48433	6.9474	6.85633	6.62426	5.57565	5.59523	5.09733	6.32362
ENSMUSG00000001240	Ramp2	2.01734	NA	0.525849	NA	-0.615393	NA	-1.49149	NA	-2.63273	NA	-1.14124	NA		2	2.2637	2	2.52603	2.88885	2	2	2	2	2.3295	2.28824	2	2	2	2
ENSMUSG00000001247	Lsr	-0.858677	NA	-1.11274	NA	-3.31987	0.0908551	-0.254064	0.915228	-2.46119	0.218025	-2.20713	NA		3.75845	2.84976	3.01268	2	2.88885	3.15047	3.00966	2.48128	2	3.48339	2.52837	2	2	2.3811	2.301
ENSMUSG00000001248	Gramd1a	0.0240608	0.982642	0.116687	0.894888	-0.0202728	0.981443	0.0926259	0.891253	-0.0443335	0.955915	-0.136959	0.846434		5.11763	5.2362	5.02212	5.61105	5.20682	4.82768	4.77131	5.52275	4.87813	4.93942	5.45308	5.20039	4.70992	5.33199	5.11367
ENSMUSG00000001249	Hpn	1.31864	NA	0.559176	NA	1.80832	0.369779	-0.75946	0.720339	0.489687	0.835961	1.24915	0.525455		2.61318	2.67956	2	2.73113	2.64874	3.3009	3.00966	2.84154	2	2.59756	2.91425	2	2.40714	4.38755	2.76212
ENSMUSG00000001260	Gabrg1	0	NA	0	NA	1.06771	NA	0	NA	0.894825	NA	1.06947	NA		2	2	2	2	2	2	2	2	2	2	2	2	2.40714	2	2
ENSMUSG00000001270	Ckb	0.142546	0.942448	-0.295018	0.85076	0.0259069	0.987453	-0.437563	0.688068	-0.116639	0.936904	0.320925	0.80319		4.06274	4.07341	3.27782	4.31023	3.43478	4.2202	3.59783	4.05931	2.70947	4.19915	3.07433	3.24205	4.4763	3.77343	3.73116
ENSMUSG00000001280	Sp1	0.254429	0.560233	-0.178179	0.717442	-0.25707	0.502619	-0.432608	0.13434	-0.511499	0.0573151	-0.0788907	0.869462		8.09862	8.61273	9.04075	8.9487	8.96325	9.05516	8.53475	8.56453	8.69908	8.25614	8.26819	8.34971	8.1845	8.5236	8.44794
ENSMUSG00000001281	Itgb7	-0.897205	0.0222587	-1.5029	1.66621e-05	-1.98555	9.69016e-10	-0.605695	0.0995565	-1.08834	0.000586065	-0.482648	0.255628		9.20401	9.39968	9.82604	8.7028	8.6814	8.48088	8.56595	8.30032	8.20211	7.10245	8.15186	7.40032	7.05654	7.35431	8.10799
ENSMUSG00000001285	Myg1	0.270403	0.661111	0.308973	0.603895	-0.173111	0.772419	0.0385695	0.951897	-0.443514	0.260241	-0.482083	0.249623		7.86295	7.45673	6.84198	7.61987	7.50107	7.26031	8.25262	7.41873	7.57232	8.15587	7.73311	7.25314	7.112	7.12356	7.55259
ENSMUSG00000001288	Rarg	-0.436388	0.440249	0.0110254	0.990943	-1.11275	0.00425494	0.447413	0.317324	-0.676359	0.0802547	-1.12377	0.00250923		8.57802	8.86687	8.50394	7.52656	8.37586	8.06859	8.69503	8.26732	8.59233	9.12466	8.55956	7.05408	7.39514	7.26639	8.22447
ENSMUSG00000001289	Pfdn5	-0.245438	0.491719	-0.254477	0.493644	0.362074	0.195913	-0.00903974	0.984255	0.607512	0.00433442	0.616551	0.00701622		9.00423	9.07646	8.99774	8.81979	8.7816	8.53122	8.96747	8.44503	8.66035	9.11401	8.80186	9.39802	9.21943	9.70112	9.16668
ENSMUSG00000001300	Efnb2	-0.599854	0.454232	1.07787	0.0912659	0.519508	0.47405	1.67773	0.000398196	1.11936	0.0295322	-0.558366	0.390228		4.71394	6.10807	5.53401	3.86384	4.61122	5.05644	5.87592	6.39212	6.13053	7.06976	6.57157	5.92597	6.05749	6.06362	6.14597
ENSMUSG00000001305	Rrp15	0.264787	0.75089	0.934837	0.0788698	0.573398	0.307616	0.67005	0.150924	0.308611	0.605772	-0.361439	0.540051		6.95066	5.81103	5.78894	5.97624	7.07248	6.15656	6.69093	7.05626	6.82342	7.81158	6.79488	6.75177	6.93878	6.93681	6.69061
ENSMUSG00000001313	Rnd2	1.19526	0.058624	-0.097877	0.940706	-0.1768	0.864719	-1.29314	0.0115269	-1.37206	0.00646889	-0.0789234	0.941577		5.88464	5.0391	4.98551	6.01601	6.38357	5.74874	7.25715	4.62006	4.55332	5.73506	5.74247	4.96841	4.91093	5.64255	5.15183
ENSMUSG00000001323	Srr	-1.68546	0.0281145	-0.815697	0.386008	-1.22733	0.103723	0.869767	0.289036	0.458136	0.664482	-0.411631	0.692193		3.96826	5.0391	4.5062	3.46458	3.43478	3.43712	3.00966	3.25456	4.06212	3.93446	4.31634	3.06508	3.71473	4.21039	3.39174
ENSMUSG00000001333	Sync	0.190027	NA	0.197752	NA	-0.134573	NA	0.00772432	NA	-0.3246	NA	-0.332325	NA		3.04213	2	2	2	2.64874	2.79237	2.3258	2.67263	2	2.59756	2.52837	2	2	2	3.11101
ENSMUSG00000001334	Fndc5	-0.750166	NA	0.0691677	NA	0.763822	NA	0.819334	NA	1.51399	NA	0.694654	NA		2	2.2637	2.49269	2	2	2.57332	2	2.26062	2.27707	2.3295	2.28824	2.86331	2.40714	2.3811	2
ENSMUSG00000001348	Acp5	-2.1785	NA	-2.40289	NA	-2.76253	NA	-0.224386	NA	-0.584022	NA	-0.359636	NA		2.61318	3.13966	2	2	2	2	2.59141	2.26062	2	2.3295	2	2	2	2.3811	2
ENSMUSG00000001349	Cnn1	0.385684	0.234144	0.10287	0.836108	0.350603	0.254008	-0.282814	0.328741	-0.0350806	0.941809	0.247733	0.437331		8.0818	8.39279	8.09096	8.39493	8.76663	8.59086	8.53868	8.395	8.20625	8.43791	8.13379	8.52678	8.92646	8.03115	8.55504
ENSMUSG00000001366	Fbxo9	0.229194	0.676807	-0.119544	0.85155	-0.239593	0.615296	-0.348738	0.34433	-0.468787	0.161158	-0.120049	0.824974		6.00849	6.12475	6.27186	6.50957	6.17265	6.69405	5.92487	5.96821	6.19866	6.01239	5.92157	6.24964	6.02895	5.53377	5.75784
ENSMUSG00000001376	Vps50	0.455575	0.295686	-0.37532	0.46853	0.231723	0.639361	-0.830895	0.00639091	-0.223852	0.609753	0.607043	0.0895779		5.72044	5.61244	5.89143	6.46715	5.97846	6.15656	6.01806	5.52275	4.9191	5.46029	5.61807	6.29048	5.81168	5.92692	5.75784
ENSMUSG00000001380	Hars	0.536502	0.139358	0.500705	0.195103	0.679999	0.0287619	-0.0357974	0.945442	0.143497	0.744267	0.179294	0.675774		7.91453	7.38238	7.55453	8.61487	7.74205	8.13521	7.99049	8.24866	8.28671	7.71622	8.16969	8.57303	8.01301	8.25896	8.29862
ENSMUSG00000001383	Zmat2	-0.0844287	0.847732	0.0308582	0.95177	0.772437	9.2722e-05	0.115287	0.692676	0.856866	7.7566e-07	0.741579	9.64613e-05		9.65249	9.44023	9.38967	9.35372	9.41113	9.14743	9.69159	9.26908	9.47409	9.67209	9.66468	10.1198	10.2272	10.4706	10.2279
ENSMUSG00000001403	Ube2c	-1.76707	7.92513e-05	0.277657	0.730644	0.552348	0.335843	2.04473	8.17131e-08	2.31942	4.41087e-10	0.274691	0.67385		7.53242	8.95346	9.02505	6.40858	7.29743	6.34154	7.32255	8.93275	9.052	8.38131	9.19925	9.60239	8.58806	9.39395	8.99364
ENSMUSG00000001415	Smg5	0.0506536	0.946299	0.542122	0.136498	0.813673	0.0051037	0.491468	0.0981582	0.763019	0.00342127	0.271551	0.455758		6.55516	5.85168	6.36029	6.16498	6.44127	5.89786	6.69093	6.73014	6.85543	6.67984	6.90546	7.04217	6.93878	7.19674	7.04506
ENSMUSG00000001416	Cct3	0.507058	0.181074	0.367661	0.416387	-0.278549	0.5054	-0.139397	0.750243	-0.785608	0.00365553	-0.646211	0.0337613		9.96689	9.5919	9.73111	10.6831	10.0896	10.2981	9.91702	10.3983	10.4174	9.55493	10.0148	9.37921	9.35203	9.31945	9.85261
ENSMUSG00000001418	Glmp	0.175535	0.823871	-0.921209	0.0386521	-1.86672	4.53642e-07	-1.09674	0.00168753	-2.04226	6.03204e-10	-0.945512	0.0192942		7.63593	7.48284	7.86779	8.08945	7.51009	8.03141	7.6555	7.08179	6.9474	6.28344	6.64991	5.40019	5.24448	5.67706	6.66445
ENSMUSG00000001419	Mef2d	0.643205	0.0538943	-0.173997	0.748379	-0.520407	0.144158	-0.817202	0.00195333	-1.16361	6.20912e-06	-0.34641	0.371311		6.66465	6.12475	5.98712	6.85486	6.83483	7.07434	6.79992	6.0567	6.34111	5.70699	6.25807	5.67152	5.67104	5.86839	5.9214
ENSMUSG00000001420	Tmem79	0.894208	NA	1.43783	NA	1.06769	NA	0.54362	NA	0.173484	NA	-0.370136	NA		2	2	2	2	2	2.31495	2	2	2.50941	2	2	2	2	2	2.301
ENSMUSG00000001424	Snd1	0.343153	0.186616	0.179319	0.59963	0.185152	0.519442	-0.163834	0.535154	-0.158001	0.551035	0.00583286	0.990992		9.66384	9.38764	9.22867	9.50464	9.91905	9.6654	9.97628	9.45149	9.59119	9.70439	9.7004	9.39099	9.66409	9.70112	9.70484
ENSMUSG00000001435	Col18a1	-0.580171	0.235361	-0.363889	0.539668	-0.314174	0.55776	0.216282	0.687552	0.265997	0.613587	0.0497152	0.945173		6.00849	5.659	5.78894	5.66208	5.11525	5.13867	5.14635	5.79383	5.30638	4.98688	5.69399	5.11203	5.38618	5.83821	5.68164
ENSMUSG00000001436	Slc19a1	0.684848	0.101881	1.68578	7.51282e-08	1.40343	1.17113e-05	1.00093	0.000294461	0.718583	0.016357	-0.282348	0.47084		5.0268	4.89095	4.74392	5.29266	5.48806	5.49144	5.69018	6.71934	6.31065	6.39321	6.2413	6.07365	6.13984	6.50894	5.87653
ENSMUSG00000001440	Kpnb1	0.1716	0.642145	0.151468	0.695224	0.496672	0.0307095	-0.020132	0.959276	0.325072	0.145482	0.345204	0.150687		9.34697	9.68483	9.58888	9.76606	9.82103	9.85063	9.39201	9.85586	9.82872	9.47396	9.59873	10.1603	10.2598	9.81591	9.88837
ENSMUSG00000001441	Npepps	-0.11897	0.785623	-0.152803	0.70131	-0.279749	0.335415	-0.0338324	0.930118	-0.160779	0.598424	-0.126947	0.710602		8.05331	8.29301	8.61595	8.22715	8.28949	8.30062	8.06882	8.30394	8.20211	8.07032	8.17412	7.92605	8.38917	7.80799	8.07857
ENSMUSG00000001444	Tbx21	1.11794	NA	0.369368	NA	-2.49445	NA	-0.748576	NA	-3.6124	NA	-2.86382	NA		2.33893	2.2637	2.49269	2	2.64874	3.3009	2.59141	2	3.18294	2	2.28824	2	2	2	2
ENSMUSG00000001445	Mrpl10	-0.276883	0.82299	-0.218296	0.856821	-0.858385	0.267895	0.0585865	0.957437	-0.581502	0.457541	-0.640089	0.429979		5.11763	4.43619	4.28306	4.79482	4.22981	4.43068	4.10221	4.4211	4.9191	3.34452	4.70679	4.34938	4.29649	3.63985	3.39174
ENSMUSG00000001467	Cyp51	0.0435552	0.962292	-0.939799	0.0304854	-0.762645	0.0687355	-0.983354	0.00505968	-0.8062	0.0251652	0.177154	0.772764		8.41745	9.03294	9.42256	9.52891	7.96168	9.37226	8.91088	8.31115	8.0398	7.86971	8.08763	8.32043	8.10472	8.41534	8.18361
ENSMUSG00000001472	Tcf25	-0.361662	0.349897	0.0663201	0.915398	-0.109806	0.823959	0.427982	0.148936	0.251856	0.462042	-0.176126	0.664317		9.95153	9.60979	9.33616	8.90435	9.42072	9.12491	9.62464	9.38811	9.75711	9.88593	9.80111	9.17627	9.39178	9.74448	9.77833
ENSMUSG00000001473	Tubb6	0.322025	0.62144	0.704414	0.159321	0.345494	0.532882	0.38239	0.417097	0.023469	0.974787	-0.35892	0.480329		7.14674	7.28184	7.83216	8.03725	7.88058	7.56543	7.52663	8.48704	8.38866	6.88167	8.31703	7.8999	7.47134	7.86149	7.88827
ENSMUSG00000001482	Def8	-0.870884	0.0845731	0.773122	0.143823	0.529746	0.321822	1.64401	6.17433e-06	1.40063	0.000144417	-0.243376	0.692756		6.92574	6.92983	7.00631	5.47496	5.45108	5.80018	7.07396	7.38495	7.76439	7.88857	7.75099	7.21122	7.13895	7.67772	7.74585
ENSMUSG00000001496	Nkx2-1	0.350122	NA	-3.08059	NA	-0.32153	NA	-3.43071	NA	-0.671652	NA	2.75906	NA		3.04213	2	2	2.73113	2.88885	2.31495	2	2	2	2	2	3.06508	2	2	2
ENSMUSG00000001497	Pax9	-0.461407	NA	-1.4211	NA	-1.56164	NA	-0.959693	0.595692	-1.10023	0.552778	-0.140537	NA		2.84354	2.48656	3.50171	3.07032	2.64874	2.31495	3.00966	2.48128	2.50941	2	2.73417	2.34831	2	2.68227	2.5499
ENSMUSG00000001504	Irx2	0.0940913	0.942632	0.378796	0.65929	-0.398441	0.607297	0.284705	0.684396	-0.492532	0.442108	-0.777237	0.186395		4.87884	4.72583	4.7871	4.5992	4.79949	5.13867	4.92359	4.66579	5.33693	5.67836	4.55219	4.75156	4.97215	3.63985	4.16347
ENSMUSG00000001506	Col1a1	0.23016	0.589253	0.0975723	0.855242	0.285406	0.415105	-0.132587	0.724029	0.0552465	0.908168	0.187834	0.610662		11.4779	11.9365	11.848	11.959	12.0804	12.1123	11.8201	11.9587	11.6675	12.1069	11.6782	12.0807	12.4796	11.5164	11.9737
ENSMUSG00000001507	Itga3	-0.578782	0.174559	0.105625	0.881572	-0.142904	0.804769	0.684407	0.0388906	0.435878	0.241795	-0.24853	0.593389		6.63421	7.20549	6.82136	6.45273	5.84231	6.15656	6.78674	6.84392	6.66387	7.50423	6.90546	6.70722	6.89202	6.89344	6.583
ENSMUSG00000001508	Sgca	-0.0675161	NA	-0.963499	NA	-0.615374	NA	-0.895982	NA	-0.547858	NA	0	NA		2	2.2637	2	2	2.36053	2	2	2	2	2	2	2	2	2	2
ENSMUSG00000001510	Dlx3	0.894252	NA	0.719609	NA	4.62627	NA	-0.174642	NA	3.73202	NA	3.90666	NA		2	2	2	2.28686	2	2	2	2	2	2	2.28824	2.34831	4.09102	2.3811	2.301
ENSMUSG00000001517	Foxm1	-1.27602	0.0244231	1.02861	0.0931107	0.320579	0.682178	2.30463	7.72933e-08	1.5966	0.000332448	-0.708033	0.219005		6.70915	7.87672	7.80615	5.95593	5.45108	5.4598	7.41112	8.72164	8.66336	8.32701	8.52879	7.44622	7.80999	8.011	8.12247
ENSMUSG00000001518	Itfg2	-0.338061	0.58564	-0.393181	0.516939	-1.16963	0.00426563	-0.0551199	0.935152	-0.831564	0.0400171	-0.776444	0.0800618		5.50179	5.58859	6.07685	5.22639	5.52411	5.52241	5.47695	5.27971	5.68449	5.24291	5.29952	4.80891	3.71473	4.81694	5.07447
ENSMUSG00000001520	Nrip2	-0.807704	NA	-0.766113	NA	-2.44481	NA	0.0415908	0.988064	-1.6371	0.394134	-1.67869	NA		2.33893	3.5876	3.01268	2	2.88885	2.79237	3.00966	2.67263	2.88513	2.59756	2.73417	2.62867	2	2	2.301
ENSMUSG00000001521	Tulp3	-0.418614	0.589461	-0.835351	0.185227	-0.476902	0.469708	-0.416737	0.5104	-0.0582885	0.951574	0.358448	0.611201		4.92986	5.659	5.55914	5.44613	4.9126	5.36049	4.10221	4.98726	4.38809	4.49016	4.80136	5.47295	4.70992	4.75368	4.90609
ENSMUSG00000001524	Gtf2h4	-0.033571	0.971152	-0.051273	0.95446	0.637264	0.133155	-0.0177019	0.979846	0.670835	0.0663933	0.688537	0.0766642		5.66128	5.17344	5.22416	5.44613	5.48806	5.32581	5.01686	5.18866	5.27516	5.76259	4.93252	6.33019	5.67104	5.80739	5.87653
ENSMUSG00000001525	Tubb5	-0.904858	0.0310828	0.538155	0.305563	-0.675723	0.110656	1.44301	6.56373e-06	0.229135	0.660921	-1.21388	0.000525169		11.8774	12.4787	12.7393	11.328	11.4651	11.0948	11.9789	13.0972	13.1429	12.5526	12.9204	11.2538	11.1398	11.8428	12.3568
ENSMUSG00000001542	Ell2	0.263095	0.698425	-0.216815	0.75703	0.178537	0.779872	-0.47991	0.262865	-0.0845579	0.902078	0.395352	0.413811		6.12255	6.62438	6.91193	6.79896	7.07248	7.1357	6.20803	6.93077	6.0219	5.89289	6.44545	6.82309	6.89202	6.45029	6.84996
ENSMUSG00000001552	Jup	-0.203802	0.878106	-0.780185	0.386211	-0.816812	0.290717	-0.576384	0.448717	-0.61301	0.407306	-0.0366266	0.977794		4.6545	5.38209	5.76754	5.00708	5.52411	5.42745	4.47521	5.15699	4.70156	3.34452	4.84642	4.96841	5.08732	3.63985	4.43506
ENSMUSG00000001555	Fkbp10	0.0618075	0.942632	1.1199	0.000823254	0.968862	0.00304702	1.0581	0.000231577	0.907055	0.00193346	-0.151041	0.76641		7.10294	6.53984	6.33141	6.12916	6.89113	6.58095	7.19864	7.66379	7.76999	7.9735	7.6905	7.42803	7.40628	7.92747	7.69507
ENSMUSG00000001558	Klhl10	0.0834687	NA	0.438364	NA	0.434124	NA	0.354895	NA	0.350655	NA	-0.00423989	NA		2.33893	2.67956	2	2	2	3.15047	2	2.67263	2	2.82353	2.28824	2.34831	2.40714	2	2.94709
ENSMUSG00000001566	Mnx1	2.88941	NA	2.39672	NA	1.06773	NA	-0.492698	NA	-1.82168	NA	-1.32899	NA		2	2	2	2.73113	2.36053	2	2.3258	2.67263	2	2.3295	2	2.34831	2	2	2
ENSMUSG00000001569	Nom1	0.658545	0.0675379	0.362361	0.444702	0.384481	0.337804	-0.296184	0.424225	-0.274064	0.467637	0.0221196	0.971571		6.92574	6.62438	6.34592	6.89808	7.35861	7.26031	7.55022	6.57101	7.16735	7.18617	6.98821	6.8091	6.65121	7.31102	7.18963
ENSMUSG00000001576	Ergic1	-0.504176	0.103774	0.820774	0.00177304	-0.200689	0.593258	1.32495	5.25209e-10	0.303487	0.29904	-1.02146	9.38409e-06		8.11525	7.94875	7.8373	7.49876	7.37844	7.10535	7.82627	8.79549	8.88889	8.55276	8.86069	7.46418	7.56374	7.88382	8.08352
ENSMUSG00000001583	Tnk1	-1.57751	NA	-0.325591	NA	0.13166	NA	1.25192	NA	1.70917	NA	0.457251	NA		2	2.48656	2	2	2	2	2	2.26062	2	2	2.28824	2	2.40714	2.3811	2
ENSMUSG00000001588	Acap1	-0.142015	NA	0.414522	NA	0.785502	NA	0.556537	0.804585	0.927517	0.646432	0.37098	NA		2	2.48656	2.85927	2.28686	2.88885	2.31495	2.3258	2.26062	2.50941	2.82353	2.91425	2.34831	2.7243	3.49262	2.301
ENSMUSG00000001604	Tcea3	-0.242567	0.883444	-0.843214	0.468486	-0.271652	0.837376	-0.600647	0.545691	-0.0290857	0.984605	0.571561	0.590538		3.75845	4.20473	5.12667	3.7739	4.39466	4.43068	4.47521	4.12626	3.64031	2.3295	4.43908	4.00136	4.4763	3.49262	4.7655
ENSMUSG00000001622	Csn3	-0.800004	0.208651	-1.48777	0.00545093	-0.647442	0.299551	-0.687768	0.219976	0.152562	0.859998	0.840329	0.130336		5.46767	7.25936	7.53566	6.50957	6.34378	6.37585	5.50941	5.93124	5.66053	4.98688	5.61807	6.36884	6.66981	6.13983	6.2898
ENSMUSG00000001627	Ifrd1	1.28869	0.000641328	-0.543591	0.297541	0.138615	0.83493	-1.83228	3.81568e-09	-1.15007	0.000370283	0.682206	0.0840287		9.6179	8.27817	8.70025	10.6216	10.2489	10.1973	9.85995	8.44175	8.64822	7.78497	8.7012	9.22712	9.25682	9.1578	8.7604
ENSMUSG00000001630	Stk38l	-0.952734	0.0627251	-0.881704	0.0979276	-1.16355	0.0122123	0.07103	0.92834	-0.210816	0.77555	-0.281846	0.6878		5.63076	5.56434	5.72376	5.22639	5.01748	4.2202	4.47521	4.75312	4.99769	4.42272	5.12766	4.00136	4.4763	4.87755	4.90609
ENSMUSG00000001632	Brpf1	0.390674	0.300118	-0.181265	0.721076	-0.224864	0.592458	-0.571938	0.0369408	-0.615537	0.02204	-0.043599	0.936288		6.41892	6.73717	6.62115	7.22946	7.01029	7.12565	6.41066	6.26417	6.48446	6.39321	6.55809	6.58122	6.42902	6.16436	6.34024
ENSMUSG00000001642	Akr1b3	0.84859	0.178478	-0.205161	0.847558	0.244949	0.779754	-1.05375	0.0313199	-0.603642	0.27467	0.45011	0.527106		4.59251	3.85086	4.01898	4.83984	5.16176	4.43068	4.97098	3.66807	4.32853	4.19915	3.77931	4.26992	4.63617	4.38755	4.16347
ENSMUSG00000001655	Hoxc13	0	NA	0	NA	2.57217	NA	0	NA	2.3993	NA	2.57394	NA		2	2	2	2	2	2	2	2	2	2	2	2	2.98415	2	2
ENSMUSG00000001657	Hoxc8	-0.143081	NA	-0.0991463	NA	0.967221	0.603099	0.0439347	0.987298	1.1103	0.488715	1.06637	NA		2	3.13966	2.68759	2.73113	3.09464	2	2.59141	3.25456	2.50941	2.3295	2.28824	3.06508	3.20427	2.68227	3.51397
ENSMUSG00000001661	Hoxc6	-0.708038	0.0429886	-0.147773	0.799248	-0.629014	0.061222	0.560264	0.0720958	0.0790236	0.887589	-0.481241	0.163878		7.27067	8.03512	7.99754	7.25461	7.06025	7.30552	6.79992	7.53418	7.55293	8.09761	7.38167	7.16804	7.24198	7.44722	6.88437
ENSMUSG00000001663	Gstt1	0.718893	NA	1.36986	NA	2.15931	NA	0.650969	0.788937	1.44042	0.453335	0.78945	NA		2.61318	2.2637	2	2	2.36053	2.57332	2.81564	2.67263	2.88513	2.3295	2.73417	2.86331	2.40714	4.00839	2
ENSMUSG00000001665	Gstt3	0.127839	0.952282	-1.14998	0.415745	0.174568	0.91824	-1.27781	0.223716	0.0467291	0.978305	1.32454	0.231283		2.84354	3.5876	3.50171	3.21405	4.04366	2.79237	3.47171	2.99274	2.27707	2.3295	3.2184	3.39967	3.85136	3.32865	3.2582
ENSMUSG00000001666	Ddt	-0.320767	0.679609	-1.30146	0.00925743	-1.73742	0.000232221	-0.980692	0.032154	-1.41665	0.00161991	-0.435959	0.538587		6.00849	5.26658	5.34467	5.19207	5.65992	4.92357	5.26517	3.98909	4.20146	4.89034	4.55219	4.18584	3.56379	4.38755	4.08676
ENSMUSG00000001670	Tat	-0.247987	0.924113	-0.504088	0.807945	0.286193	0.883292	-0.256101	0.887639	0.534181	0.737043	0.790282	0.59675		3.21666	3.48797	2.49269	3.07032	3.09464	3.3009	2.3258	2.84154	2.88513	3.01885	2.73417	2.34831	2.98415	4.21039	2.94709
ENSMUSG00000001672	Marveld3	-0.788866	NA	0.520331	NA	-0.615383	NA	1.3092	NA	0	NA	-1.13571	NA		2	2.2637	2	2	2	2	2	2	2	2	2.52837	2	2	2	2
ENSMUSG00000001674	Ddx18	0.286335	0.705627	0.220457	0.781948	1.67795	1.98685e-05	-0.0658776	0.926955	1.39161	9.14292e-05	1.45749	0.000135811		6.38275	6.02164	6.50956	6.82158	6.87726	6.27037	6.28505	6.75151	6.63957	5.31907	6.91607	8.4158	7.93058	7.76051	7.52378
ENSMUSG00000001687	Ubl3	-0.741222	0.0755417	-0.699129	0.108907	-1.43575	4.31008e-05	0.0420928	0.948987	-0.694525	0.0631432	-0.736617	0.0625053		6.43667	6.95803	6.84198	6.34754	5.69196	6.32408	5.71822	5.94985	6.19866	5.49353	6.54448	5.50801	5.29328	5.49561	5.36173
ENSMUSG00000001700	Gramd3	0.404454	0.82299	0.138797	0.94857	0.00235451	0.998712	-0.265657	0.848095	-0.4021	0.768873	-0.136443	0.935382		3.86717	3.26535	3.01268	3.07032	3.57885	3.56158	4.26315	2.26062	3.82407	3.19086	4.1101	3.24205	3.20427	3.63985	3.51397
ENSMUSG00000001707	Eef1e1	0.403842	0.57755	0.156884	0.866448	0.946375	0.0481777	-0.246958	0.692955	0.542533	0.256317	0.789491	0.091048		5.43271	4.72583	4.65347	5.2599	5.81347	5.25384	4.82388	5.15699	5.39616	5.03283	4.75485	5.84604	6.29167	5.7437	5.26059
ENSMUSG00000001729	Akt1	-0.56838	0.44756	0.807994	0.235666	-0.00850188	0.993698	1.37637	0.00284729	0.559878	0.335518	-0.816496	0.142757		7.46483	7.64195	8.11234	7.60038	6.61846	7.34934	7.0955	9.17536	8.7253	6.59048	8.69505	7.98322	7.38392	7.68621	7.90512
ENSMUSG00000001739	Cldn15	0.243929	NA	-0.952759	NA	-0.657279	NA	-1.19669	NA	-0.901208	NA	0.295479	NA		2.84354	2.2637	2	2.52603	2.64874	2.31495	2.3258	2	2.50941	2	2.28824	2	2	2.3811	2.5499
ENSMUSG00000001741	Il16	-0.0716691	0.987108	-1.3633	0.609187	-2.46346	0.229385	-1.29163	0.531877	-2.39179	0.184053	-1.10016	0.665093		4.92986	2	2.85927	3.34475	3.82989	3.56158	4.10221	2	2.27707	2.59756	4.03424	2	2	2.3811	3.2582
ENSMUSG00000001750	Tcirg1	-0.409313	0.294791	0.238204	0.617664	0.585481	0.0570312	0.647516	0.0179703	0.994793	5.67863e-05	0.347277	0.3021		6.64951	7.11655	7.12886	6.71686	6.42229	6.42584	6.76001	7.32208	7.17583	6.76399	7.49919	7.25314	7.74131	7.40666	7.75827
ENSMUSG00000001751	Naglu	-1.46097	0.00436804	-0.448304	0.558462	-1.01899	0.0499527	1.01266	0.0336511	0.441977	0.47409	-0.570686	0.335207		6.38275	6.93929	6.49661	4.37284	5.84231	4.92357	5.54115	5.41975	6.2152	6.66533	6.25807	5.20039	5.29328	5.77589	6.16475
ENSMUSG00000001755	Coasy	-0.256562	0.817568	-0.0101414	0.993579	0.733822	0.270152	0.246421	0.756909	0.990385	0.059756	0.743964	0.229406		7.25074	5.68172	5.76754	5.71137	6.07882	5.55272	6.93749	6.00426	5.79864	6.86906	6.69987	6.66125	6.95404	7.51555	7.23477
ENSMUSG00000001761	Smo	0.111982	0.933608	1.46878	0.00843765	0.151534	0.878818	1.3568	0.00370858	0.0395518	0.968069	-1.31724	0.00869863		5.20309	5.07388	4.94795	5.00708	4.31458	4.6707	6.06249	6.07376	6.3561	6.73648	6.48873	5.28366	4.3892	4.99162	5.78237
ENSMUSG00000001763	Tspan33	-0.651523	0.680417	0.451215	0.768156	0.765515	0.504063	1.10274	0.269105	1.41704	0.113163	0.3143	0.810623		3.21666	3.6808	2.85927	3.07032	2.64874	2.57332	3.33351	3.25456	3.18294	4.35198	3.2184	3.54176	4.29649	3.49262	3.73116
ENSMUSG00000001767	Crnkl1	0.28323	0.607033	-0.427612	0.395335	0.23296	0.647387	-0.710842	0.0295974	-0.0502698	0.936904	0.660572	0.0621385		7.28053	6.28174	6.92165	7.19522	7.17807	7.22311	7.00734	6.58297	6.52483	6.10134	6.59816	7.29388	7.08453	7.41691	6.46672
ENSMUSG00000001768	Rin2	-0.720482	0.190367	-0.806587	0.140213	-0.403615	0.499358	-0.0861046	0.907064	0.316867	0.588729	0.402972	0.482946		5.46767	6.97653	6.95042	5.91444	5.97846	6.1955	5.60262	6.07376	5.56052	5.89289	5.85699	6.46116	6.63236	5.95531	5.73289
ENSMUSG00000001774	Chordc1	1.2798	4.22659e-06	0.0261786	0.970192	0.62935	0.0430977	-1.25362	2.39734e-07	-0.650451	0.0138695	0.603171	0.0411291		8.14794	7.32579	6.99714	8.71795	8.84354	8.81684	8.93199	7.40532	7.77558	7.38529	7.7569	8.14227	8.16496	8.28716	8.14629
ENSMUSG00000001783	Rtcb	0.072124	0.880068	0.181477	0.615025	0.415565	0.081062	0.109353	0.721387	0.343441	0.114129	0.234088	0.378925		8.61357	8.53997	8.53594	8.93839	8.33586	8.67937	8.50688	8.84354	8.88631	8.56845	8.64493	9.09791	8.7585	9.14553	8.86172
ENSMUSG00000001785	Pwp1	0.290005	0.336898	0.476388	0.066362	0.806264	0.00011022	0.186383	0.495522	0.516258	0.00910974	0.329876	0.167138		7.54884	7.14953	7.09489	7.45602	7.43634	7.63082	7.68421	7.72987	7.73027	7.68778	7.80335	8.04419	7.80158	8.31482	8.04348
ENSMUSG00000001786	Fbxo7	-0.329727	0.590965	0.0307964	0.972612	0.362992	0.474284	0.360524	0.437261	0.69272	0.0610289	0.332196	0.495444		5.96022	5.58859	6.16133	6.16498	5.81347	5.01349	5.14635	5.66465	6.07724	6.14384	5.87884	6.09686	6.29167	6.4302	6.21968
ENSMUSG00000001794	Capns1	-0.196616	0.726536	0.334098	0.48684	-0.0855963	0.881098	0.530714	0.0889793	0.111019	0.825021	-0.419694	0.236586		10.9838	10.7203	10.5432	10.467	10.3935	10.2789	11.0036	10.8595	11.0662	11.3571	11.048	10.2484	10.2209	10.9513	11.0685
ENSMUSG00000001802	Lrp3	0.441233	0.588691	0.446458	0.591407	0.488664	0.48021	0.00522541	0.995791	0.0474311	0.958819	0.0422057	0.965805		6.1869	5.58859	4.45357	5.7354	6.05438	5.84984	6.20803	5.59544	6.04059	6.60576	5.36292	5.84604	5.99985	5.53377	6.49668
ENSMUSG00000001815	Evx2	-0.200285	NA	-0.38055	NA	-1.09881	NA	-0.180265	NA	-0.898522	NA	-0.718257	NA		2.33893	3.13966	2.26727	2.28686	2	2.9825	2.81564	2.84154	2.50941	2.59756	2	2	2	2.3811	2.76212
ENSMUSG00000001819	Hoxd13	0.188414	NA	-0.734499	0.755271	-0.229173	0.927354	-0.922913	0.590717	-0.417587	0.844169	0.505326	0.817483		2.84354	3.13966	3.15133	2.52603	2	3.88115	3.47171	2.67263	2.50941	2	3.34938	3.39967	3.20427	2.3811	2.5499
ENSMUSG00000001827	Folr1	0.709056	NA	-2.36076	NA	2.07112	NA	-3.06981	NA	1.36206	NA	4.43187	NA		2	2.48656	2.26727	2	3.27471	2	2	2	2	2	2	3.06508	2.40714	2.93131	3.11101
ENSMUSG00000001829	Clpb	0.166315	0.844958	0.649272	0.226993	0.809825	0.0652832	0.482957	0.291044	0.643509	0.112372	0.160552	0.805237		7.40297	6.83164	6.52239	6.23407	7.38825	6.79893	7.67709	7.20306	7.53986	7.81815	7.74505	7.3335	7.61263	8.03115	7.92729
ENSMUSG00000001833	Septin7 ENSMUSG00000001833	-0.189474	0.664455	0.0919795	0.857477	1.28226	2.10505e-08	0.281454	0.33993	1.47173	5.16155e-13	1.19028	6.46564e-08		9.27726	9.38591	9.31787	9.16095	9.10982	9.02575	9.25275	9.17338	9.38917	9.49669	9.58716	10.6758	10.892	10.7492	9.93013
ENSMUSG00000001844	Zdhhc4	-0.291963	0.65564	0.479871	0.387183	-0.674043	0.126438	0.771834	0.0362295	-0.382081	0.406991	-1.15391	0.00154699		7.01115	7.07423	6.91193	6.88739	6.49675	6.05434	7.18865	7.3781	7.59145	7.36746	7.5202	5.73207	6.16628	6.08947	7.04506
ENSMUSG00000001847	Rac1	0.306055	0.466844	0.064908	0.917923	0.213364	0.61071	-0.241147	0.501809	-0.0926901	0.844569	0.148456	0.734559		8.22657	8.64489	8.85538	9.03835	8.90975	8.94235	8.70206	8.85098	8.70495	8.39896	8.66393	8.80563	9.26295	8.22438	8.77269
ENSMUSG00000001855	Nup214	0.505479	0.41178	0.540073	0.396869	-0.537947	0.335449	0.0345937	0.964388	-1.04343	0.00849901	-1.07802	0.0111036		7.9886	7.10818	6.83171	7.54707	7.8525	7.82958	8.243	7.5767	7.83029	8.34988	7.82602	6.31047	6.21775	6.9225	7.58083
ENSMUSG00000001864	Aif1l	-1.00645	NA	-1.28849	NA	-1.04667	NA	-0.282032	NA	-0.0402126	0.990567	0.24182	NA		3.86717	2	2	2.73113	2.36053	2.31495	2.59141	2.26062	2	3.01885	2.28824	3.06508	2.40714	2	2.301
ENSMUSG00000001870	Ltbp1	-0.236614	0.539849	0.56946	0.0430144	0.566485	0.0271573	0.806074	0.000172613	0.803099	0.000151561	-0.00297451	0.996452		8.37204	7.94875	7.74724	7.68917	7.66342	7.86625	7.99623	8.48704	8.32532	8.87003	8.68579	8.425	8.66888	8.79112	8.50064
ENSMUSG00000001891	Ugp2	-0.665289	0.0617288	-0.615451	0.0970114	-0.757514	0.0201062	0.0498372	0.926955	-0.0922252	0.873213	-0.142062	0.785794		6.4542	6.34005	6.12813	6.0355	5.55928	5.5824	5.47695	5.70901	5.92468	5.70699	5.56514	5.89981	5.34048	5.64255	5.45625
ENSMUSG00000001901	Kcnh6	0.591369	0.640627	0.576386	0.650183	0.177107	0.904715	-0.0149831	0.99266	-0.414262	0.70311	-0.399279	0.727561		3.37233	3.92892	2.85927	3.34475	3.82989	4.14261	4.01447	4.19025	3.82407	3.48339	3.77931	4.09655	3.20427	2.68227	3.82861
ENSMUSG00000001909	Trmt1	0.190244	0.801238	-0.127491	0.871609	0.255363	0.658011	-0.317735	0.510291	0.065119	0.927134	0.382854	0.42816		7.65879	6.77992	6.84198	7.07797	7.50107	7.15559	7.5424	6.65277	6.3561	7.64404	7.12249	7.18979	7.34972	7.62566	7.3865
ENSMUSG00000001910	Nacc1	-0.128351	0.919292	1.24812	0.029577	0.594294	0.37125	1.37647	0.00276779	0.722644	0.178522	-0.653828	0.267665		5.93546	6.28174	5.28567	4.96705	5.81347	5.05644	6.61838	6.58297	6.84484	7.33114	7.41196	6.18614	6.02895	6.36819	7.00393
ENSMUSG00000001911	Nfix	-1.12969	0.0265466	0.246214	0.771497	-1.67558	0.000145962	1.3759	0.000714966	-0.545899	0.290393	-1.9218	3.3115e-06		7.90818	9.03073	8.7143	7.19522	7.44576	7.26947	7.99623	8.91629	8.90172	8.87635	8.77589	6.22878	6.65121	6.34691	7.9437
ENSMUSG00000001918	Slc1a5	-0.231883	0.64476	0.18212	0.733244	0.313485	0.426238	0.414003	0.199168	0.545369	0.0588273	0.131366	0.7807		9.27726	8.21336	8.53277	8.69669	8.34596	8.4164	8.56595	9.22011	8.96665	8.53291	8.88788	8.89772	9.00546	9.238	9.05281
ENSMUSG00000001924	Uba1	-0.137319	0.815303	0.244014	0.612831	-0.677513	0.0252743	0.381333	0.23117	-0.540194	0.054049	-0.921527	0.000639862		10.221	9.81001	9.76255	9.49939	9.96404	9.58885	10.0987	10.1271	10.2499	10.0415	10.3205	9.06593	8.75415	9.31671	9.75528
ENSMUSG00000001930	Vwf	-0.00466256	0.998775	-1.56873	0.26829	-0.620868	0.689714	-1.56406	0.162687	-0.616205	0.661159	0.947858	0.50865		4.45992	3.13966	3.50171	3.57522	3.43478	4.29383	3.7138	2.26062	2	2.59756	3.86939	2.86331	3.71473	3.32865	3.51397
ENSMUSG00000001942	Siae	-0.961261	0.0585735	-0.267706	0.729675	-0.427746	0.470893	0.693556	0.138466	0.533515	0.286022	-0.16004	0.827939		5.83195	6.55223	6.54772	4.79482	5.33412	5.25384	6.12667	5.9124	6.19866	6.07962	6.18979	5.70211	5.19397	6.23555	6.35667
ENSMUSG00000001943	Vsig2	-1.7375	NA	-0.386174	NA	0.452563	NA	1.35133	NA	2.19007	NA	0.838737	NA		2.33893	2.2637	2	2	2	2	2	2	2	2.59756	2	2	2	2.68227	2.301
ENSMUSG00000001946	Esam	0.643844	NA	-1.47995	NA	-0.368927	NA	-2.12379	NA	-1.01277	0.634538	1.11102	NA		3.04213	2.2637	2.26727	3.07032	2.36053	2.31495	3.18065	2	2.27707	2.3295	2.28824	2.62867	2.7243	2.3811	2
ENSMUSG00000001948	Spa17	-0.44753	0.840752	-1.16667	0.504364	1.02631	0.449188	-0.719139	0.651305	1.47384	0.175493	2.19298	0.0509967		3.37233	2.67956	3.50171	3.34475	2.88885	2.9825	2.59141	2.67263	3.31158	2.3295	2	2.62867	4.55845	3.89569	3.91988
ENSMUSG00000001962	Fam50a	0.668085	0.115274	-0.500373	0.322134	-1.07282	0.00322894	-1.16846	0.00016825	-1.74091	7.81885e-09	-0.572447	0.167861		7.49902	6.55223	6.95042	7.96288	7.22262	7.89019	7.60382	6.43236	6.68777	6.67984	6.44545	5.79018	5.43049	6.13983	6.48178
ENSMUSG00000001964	Emd	-0.334373	0.695146	-0.232689	0.798771	-1.15578	0.0217327	0.101684	0.898348	-0.821405	0.0883527	-0.923089	0.0682484		7.30972	7.44349	8.29171	7.95267	7.42685	7.24183	6.85147	7.96752	8.01167	6.10134	7.30304	6.73707	6.4507	6.60168	6.70351
ENSMUSG00000001983	Taco1	0.606749	0.397987	0.265973	0.782655	-0.388362	0.63788	-0.340776	0.606729	-0.995112	0.0590943	-0.654336	0.323497		4.06274	4.20473	4.22143	4.8835	4.67675	4.14261	4.82388	3.98909	4.55332	4.49016	4.43908	4.26992	3.85136	3.89569	3.39174
ENSMUSG00000001985	Grik3	0.894218	NA	0.719577	NA	2.75205	NA	-0.174642	NA	1.85783	NA	2.03248	NA		2	2	2	2	2.36053	2	2	2	2.27707	2	2	3.06508	2	2	2
ENSMUSG00000001986	Gria3	0.00655154	0.997376	-0.757714	0.430075	0.127683	0.915364	-0.764266	0.29598	0.121132	0.916189	0.885397	0.231656		3.75845	4.92944	4.60603	5.19207	3.94073	4.55568	4.01447	4.31029	4.20146	3.48339	3.46946	4.62955	5.14163	4.30169	4.30565
ENSMUSG00000001988	Npas1	2.8187	NA	0.491902	NA	0.105951	NA	-2.3268	NA	-2.71275	NA	-0.38595	NA		2.33893	2	2	2	2	3.15047	3.00966	2	2.27707	2	2.28824	2	2.40714	2	2
ENSMUSG00000001995	Sipa1l2	1.00443	0.552333	0.555673	0.787868	1.43221	0.276334	-0.448759	0.766349	0.427778	0.778565	0.876537	0.509738		2	2.2637	3.50171	3.34475	3.09464	3.78229	2.59141	3.25456	2.70947	2.82353	3.2184	3.39967	3.97616	3.14361	3.51397
ENSMUSG00000001998	Ap4e1	0.617376	0.169094	-0.025933	0.976537	-0.158446	0.803149	-0.643309	0.0751499	-0.775822	0.0241952	-0.132513	0.832691		6.38275	5.85168	5.40135	6.42345	6.74604	6.3064	6.52621	5.47217	5.84189	6.35754	5.81226	5.54222	5.67104	5.77589	6.0482
ENSMUSG00000001999	Blvra	-0.542413	0.235889	-0.0327723	0.968748	0.843233	0.0147923	0.50964	0.18262	1.38565	2.03922e-06	0.876005	0.00701204		5.98456	6.03934	5.91108	5.66208	4.96599	5.55272	5.60262	5.52275	6.00298	6.33937	5.8348	6.87771	6.61327	7.13601	6.40487
ENSMUSG00000002006	Pdzd4	-0.201262	0.887139	0.759908	0.401558	-0.0953062	0.939498	0.96117	0.141394	0.105956	0.932004	-0.855214	0.23554		4.1514	4.38171	3.7834	4.43285	3.27471	3.43712	4.33735	4.87494	4.13347	5.31907	4.37901	4.00136	3.56379	4.11292	4.37181
ENSMUSG00000002007	Srpk3	0.686668	NA	-0.0317472	NA	-0.494851	NA	-0.718415	0.67616	-1.18152	0.481327	-0.463104	NA		2.33893	2.67956	2.68759	2.91067	3.09464	2.9825	2.3258	2.48128	2.70947	2.3295	2.73417	2.62867	2.40714	2.68227	2
ENSMUSG00000002010	Idh3g	-0.76819	0.00184807	-0.174788	0.662	0.268928	0.372454	0.593401	0.00762094	1.03712	1.90809e-07	0.443716	0.0679497		7.68873	7.46984	7.8009	6.82158	6.79112	6.6666	7.28555	7.41204	7.55942	7.5285	7.44895	7.95809	7.63173	8.10272	7.95453
ENSMUSG00000002012	Pnck	2.785	NA	2.54233	NA	0	NA	-0.242664	NA	-2.43864	NA	-2.19598	NA		2	2	2	2	3.09464	2	2	2	2	2.59756	2.52837	2	2	2	2
ENSMUSG00000002014	Ssr4	-0.0468368	0.947244	0.557093	0.110042	1.11043	3.14912e-05	0.60393	0.0255218	1.15727	9.17979e-07	0.553341	0.057264		10.2565	10.0163	9.61608	9.65235	9.9342	9.73809	10.3343	10.1891	10.3337	11.0089	10.496	10.9671	11.1506	11.1662	11.0816
ENSMUSG00000002015	Bcap31	0.108947	0.785447	0.0341753	0.945071	-0.0575475	0.881493	-0.0747716	0.813287	-0.166494	0.526336	-0.0917228	0.781461		8.72249	8.59787	8.73926	9.05276	8.64093	8.70321	8.74359	8.56754	8.81213	8.85412	8.63533	8.40655	8.43881	8.82614	8.79396
ENSMUSG00000002017	Fam98a	0.846984	0.0138707	0.279754	0.603895	0.643195	0.0688789	-0.567229	0.0652153	-0.203789	0.625525	0.363441	0.344585		5.43271	4.92944	5.34467	6.1109	5.72331	6.23342	5.94874	5.39281	5.58618	5.46029	5.53793	5.95165	5.63364	5.92692	5.78237
ENSMUSG00000002020	Ltbp2	0.160178	0.919292	-0.585902	0.581167	-0.107811	0.932701	-0.746079	0.320294	-0.267989	0.791009	0.47809	0.596859		5.0268	5.72613	6.49661	6.64257	5.95224	6.15656	4.77131	5.96821	4.99769	3.72648	5.74247	5.84604	6.21775	5.45641	5.45625
ENSMUSG00000002028	Kmt2a	0.192151	0.642802	-0.0989275	0.839097	-1.13516	9.33703e-07	-0.291078	0.298117	-1.32731	9.12865e-11	-1.03623	4.14091e-06		8.87675	9.11663	8.71989	8.89371	9.28549	9.12743	9.08789	8.72434	8.80395	8.91979	8.81041	7.53386	7.74131	7.45718	8.27288
ENSMUSG00000002031	Ift46	-0.508654	0.199042	-0.331313	0.493734	-0.568329	0.109104	0.177341	0.687734	-0.0596746	0.921298	-0.237016	0.590015		6.22825	6.91072	7.11197	6.40858	6.17265	6.0961	6.54199	6.30809	6.32596	6.8435	6.41587	6.07365	6.33892	6.34691	6.27259
ENSMUSG00000002032	Tmem25	1.03281	NA	-1.89638	NA	2.49456	NA	-2.92919	NA	1.46175	NA	4.39094	NA		2.33893	2.2637	2	2.28686	2.36053	2.79237	2	2	2	2	2	2	2	3.89569	2.76212
ENSMUSG00000002033	Cd3g	0.192114	0.892707	-0.269014	0.832077	0.441822	0.636855	-0.461128	0.586278	0.249707	0.799741	0.710836	0.3641		4.06274	4.38171	3.3941	3.46458	4.73942	4.14261	4.01447	3.75527	3.82407	4.1162	3.46946	4.75156	4.29649	3.77343	4.37181
ENSMUSG00000002043	Trappc6a	-0.0813373	0.944957	-0.706357	0.261862	-0.778389	0.148389	-0.62502	0.220926	-0.697052	0.146988	-0.0720322	0.935182		7.19967	6.95803	6.63303	6.79896	7.03549	6.25202	7.21841	5.79383	5.77652	6.93104	6.27465	5.32356	5.81168	6.45029	6.77859
ENSMUSG00000002052	Supt6	0.516112	0.410327	0.403953	0.572154	0.0714164	0.933667	-0.112159	0.874663	-0.444696	0.382912	-0.332537	0.581611		8.98325	8.4764	7.74724	8.43216	9.14787	8.72334	9.47242	8.39839	8.49747	9.52711	8.83856	7.94536	8.27232	8.90105	8.88456
ENSMUSG00000002055	Spag5	-0.59943	0.250319	0.453331	0.429415	1.19202	0.00113664	1.05276	0.00325546	1.79144	2.6035e-08	0.738684	0.0493655		5.07293	5.68172	5.98712	5.38669	4.73942	4.92357	5.22664	6.09062	6.27953	5.86776	5.96308	7.11218	6.8437	6.81814	6.12694
ENSMUSG00000002057	Foxn1	0.0346599	NA	0.278886	NA	-0.779101	NA	0.244226	NA	-0.813761	NA	-1.05799	NA		2.61318	2	2.26727	2.28686	2	2.79237	2	2.48128	2	2.82353	2	2.34831	2	2	2.301
ENSMUSG00000002058	Unc119	-0.280114	0.687022	0.390393	0.513456	0.161372	0.808474	0.670507	0.0884179	0.441487	0.325376	-0.22902	0.681107		5.11763	5.53967	5.37329	5.38669	5.45108	4.87642	4.53949	5.81428	5.66053	5.78961	5.59185	5.57565	5.67104	4.87755	5.73289
ENSMUSG00000002059	Rab34	0.0204126	0.967761	0.348458	0.190196	0.245379	0.355508	0.328045	0.122673	0.224966	0.335978	-0.103079	0.745416		8.23167	8.50535	8.65143	8.40994	8.51224	8.51975	8.53868	8.72704	8.87854	8.93802	8.72853	8.39255	8.9187	8.61543	8.88456
ENSMUSG00000002064	Sdf2	0.188943	0.869358	-0.663878	0.41271	-0.21128	0.823546	-0.852821	0.132492	-0.400224	0.56955	0.452598	0.541986		4.92986	5.0391	5.70136	5.71137	5.52411	5.69539	4.53949	4.83546	4.60445	4.42272	4.84642	5.87317	4.91093	4.81694	4.23631
ENSMUSG00000002068	Ccne1	-0.453456	0.435419	1.15081	0.00469641	0.528723	0.273116	1.60427	1.36471e-06	0.982179	0.00647531	-0.622091	0.133702		5.88464	5.659	6.62115	5.87172	5.81347	5.5824	5.47695	7.61217	7.44488	6.32097	7.19396	6.56467	6.68817	6.56529	6.66445
ENSMUSG00000002076	Hsf2bp	0.345396	NA	0.792253	NA	0.0865596	NA	0.446858	NA	-0.258836	NA	-0.705694	NA		2	2	2.49269	2.52603	2	2	2.3258	2	2	2.82353	2.28824	2	2.7243	2	2
ENSMUSG00000002083	Bbc3	0.930836	0.0399059	-1.23473	0.00522761	-0.731009	0.120114	-2.16556	2.96665e-10	-1.66185	1.32669e-06	0.503717	0.331199		6.72368	6.7587	7.00631	8.35284	7.52795	7.80461	6.91343	6.18786	5.53439	5.20327	5.53793	6.07365	6.55443	6.01048	5.83022
ENSMUSG00000002102	Psmc3	0.21172	0.70446	0.573808	0.144796	0.705785	0.0314117	0.362088	0.311259	0.494065	0.114675	0.131977	0.792269		10.1609	9.5322	9.23648	9.67427	9.7486	9.75285	10.3411	9.94085	10.0853	10.5958	10.3569	10.1849	10.2613	10.7071	10.3823
ENSMUSG00000002103	Acp2	-0.315316	0.580139	-0.337937	0.553422	0.105507	0.871246	-0.0226215	0.972765	0.420823	0.288151	0.443444	0.294155		6.93825	6.29654	6.43006	5.7354	6.46	6.13669	6.63318	5.8933	5.88388	6.59048	6.51687	6.51384	6.57431	6.68882	6.89565
ENSMUSG00000002104	Rapsn	-1.75033	NA	-2.96084	NA	-2.58307	NA	-1.2105	NA	-0.832736	NA	0.377768	NA		2.61318	2	3.60184	2	2.36053	2.31495	2.59141	2	2.50941	2	2	2.34831	2	2.3811	2
ENSMUSG00000002105	Slc39a13	-0.904628	0.0944466	-0.0994918	0.919877	-0.61928	0.269807	0.805136	0.081966	0.285348	0.659232	-0.519788	0.351222		6.73807	6.55223	6.75766	6.18256	5.25051	6.1955	5.40975	6.96775	6.96707	5.46029	6.48873	6.40648	5.67104	5.77589	6.35667
ENSMUSG00000002107	Celf2	-0.453152	0.309651	0.890376	0.0131489	-0.258306	0.590698	1.34353	1.57828e-06	0.194847	0.679563	-1.14868	0.000154276		7.91453	8.65641	8.72545	7.91634	7.87361	8.0206	8.27639	9.07088	9.58801	9.41445	9.32197	7.70222	7.83493	8.34196	8.75421
ENSMUSG00000002108	Nr1h3	0.931663	0.436751	0.571844	0.696605	-0.315442	0.845899	-0.359818	0.75175	-1.2471	0.170068	-0.887286	0.428767		2.33893	3.6808	3.01268	3.57522	3.43478	3.78229	4.01447	3.83749	3.18294	3.01885	3.68324	3.06508	2.7243	2.93131	3.11101
ENSMUSG00000002109	Ddb2	0.687076	NA	-0.242169	NA	-0.615387	NA	-0.929245	NA	-1.30246	NA	-0.373218	NA		2.33893	2	2	2	2.36053	2.31495	2	2	2.27707	2	2	2	2	2	2
ENSMUSG00000002111	Spi1	0.129682	NA	0.572613	NA	0.757294	NA	0.442932	NA	0.627612	NA	0.18468	NA		2.61318	2	2	2.28686	2	2.31495	2.3258	2	2	3.01885	2	2.86331	2	2.3811	2
ENSMUSG00000002129	Sf3a1	0.460757	0.481503	0.863031	0.108099	-0.0530062	0.950876	0.402274	0.452855	-0.513764	0.292303	-0.916038	0.0388874		7.65879	6.7587	6.70234	7.06854	7.50107	7.39188	8.07425	7.41204	7.8032	8.59166	7.72106	6.34965	6.93878	7.27768	7.42596
ENSMUSG00000002147	Stat6	-0.255754	0.669272	-0.121479	0.861855	-0.187879	0.737018	0.134275	0.798862	0.0678751	0.917589	-0.0663997	0.917249		6.0552	6.25168	6.17765	6.18256	5.78404	5.39436	6.18812	6.0567	6.19866	5.55781	6.27465	5.95165	6.33892	5.98316	5.62851
ENSMUSG00000002190	Clgn	-1.97156	NA	-0.708315	NA	-0.465365	NA	1.26325	NA	1.5062	0.568126	0.242949	NA		2.33893	3.00198	2.85927	2.52603	2	2.31495	2	2.67263	2	2	3.07433	2	2.40714	3.32865	2.301
ENSMUSG00000002204	Napsa	-0.841446	0.185002	-1.00468	0.102751	-1.19442	0.0314976	-0.163237	0.848893	-0.352973	0.650485	-0.189737	0.841934		5.32246	4.85141	4.39894	4.17622	3.94073	4.2202	4.40793	3.98909	3.90786	4.27759	4.1101	4.26992	3.97616	3.89569	3.51397
ENSMUSG00000002205	Vrk3	-0.299226	0.70446	-0.418028	0.55541	-1.10285	0.0208006	-0.118802	0.869614	-0.803619	0.0822021	-0.684818	0.194747		6.0552	5.91059	5.83081	5.04602	5.87059	5.4598	6.06249	5.70901	5.56052	5.28149	5.59185	3.89945	4.70992	5.60719	5.03418
ENSMUSG00000002210	Smg9	0.383704	0.608183	0.597317	0.365133	-0.267859	0.717181	0.213613	0.744256	-0.651563	0.177292	-0.865176	0.0723679		6.67964	6.10807	5.67861	5.97624	6.68366	6.34154	7.07396	6.55894	6.52483	7.21635	6.71209	5.36238	5.29328	6.25852	6.49668
ENSMUSG00000002221	Paxip1	-0.409367	0.704925	0.341653	0.7478	1.22432	0.0478142	0.75102	0.262865	1.63369	0.00175498	0.882666	0.160156		3.86717	4.96693	4.94795	4.43285	3.70982	4.82768	4.18492	5.36535	5.24326	3.93446	4.97372	6.40648	5.67104	5.09733	5.62851
ENSMUSG00000002222	Rmnd5a	-0.118737	0.884055	-0.36285	0.535357	-0.341407	0.504654	-0.244113	0.624553	-0.22267	0.672342	0.0214432	0.977992		5.72044	6.7153	6.57261	6.18256	6.40306	6.55123	5.97222	6.26417	6.3561	5.52603	5.94248	6.05007	6.11291	6.34691	5.78237
ENSMUSG00000002227	Mov10	-0.521204	0.459686	-0.980312	0.0985475	-1.35477	0.0089913	-0.459107	0.462569	-0.833563	0.122105	-0.374456	0.62222		5.07293	5.43655	5.31547	4.5992	5.29292	4.49453	4.82388	4.57284	3.64031	4.83953	4.49674	3.54176	4.19741	4.46858	4.23631
ENSMUSG00000002233	Rhoc	0.487751	0.587816	-0.0937455	0.944233	-1.11217	0.068115	-0.581497	0.379334	-1.59992	0.00110842	-1.01842	0.0831716		12.1315	10.3041	10.0497	11.2198	11.6866	11.3377	12.1215	10.3692	10.7085	11.6563	11.1588	9.22974	9.58545	10.2245	10.6819
ENSMUSG00000002240	Prr27	3.90193	NA	1.42145	NA	2.40414	NA	-2.48049	NA	-1.49779	NA	0.982695	NA		2	2	2	2.73113	2.36053	3.15047	2.3258	2.26062	2.27707	2	2	2.34831	2	2.68227	2
ENSMUSG00000002249	Tead3	0.365732	0.767105	1.43616	0.0523895	0.181018	0.881967	1.07043	0.0934817	-0.184713	0.870316	-1.25515	0.0545486		4.92986	4.48868	4.08967	4.31023	4.79949	3.43712	5.82524	5.64195	5.92468	5.73506	5.90036	4.00136	4.78008	4.30169	5.2951
ENSMUSG00000002250	Ppard	0.0482893	0.953446	-0.590141	0.18969	-1.0268	0.00391787	-0.63843	0.0655721	-1.07509	0.000662227	-0.436655	0.325378		7.10294	6.18961	6.16133	6.52343	6.34378	6.61007	6.83876	5.75205	6.18193	6.22526	5.71843	5.64027	5.47347	5.53377	5.65532
ENSMUSG00000002257	Def6	0.317822	0.676595	0.426818	0.539756	0.418419	0.483101	0.108995	0.877245	0.100597	0.897854	-0.00839822	0.994495		6.86148	5.81103	5.8513	6.19994	6.49675	6.32408	7.05209	6.24923	6.165	6.97878	7.03761	6.29048	6.42902	7.12356	6.6243
ENSMUSG00000002265	Peg3	-0.17893	0.928522	-0.68605	0.612943	-0.0892728	0.954955	-0.507121	0.652942	0.089657	0.953725	0.596778	0.601238		3.64086	4.38171	4.82902	4.96705	4.13974	4.06061	3.18065	4.66579	3.64031	3.01885	3.46946	4.56444	4.91093	4.00839	3.2582
ENSMUSG00000002266	Zim1	1.25183	NA	-0.242169	NA	-0.615388	NA	-1.494	NA	-1.86722	NA	-0.373218	NA		2	2.2637	2	2.28686	2.36053	2	2.3258	2	2	2	2.28824	2	2	2	2
ENSMUSG00000002274	Metrn	-1.03503	0.345576	1.66458	0.0814797	1.26184	0.176765	2.69961	9.74136e-05	2.29686	0.00103948	-0.402747	0.74342		7.92085	7.82151	7.48411	5.50323	5.87059	5.39436	8.14827	8.62944	9.00283	10.2358	9.19925	8.6338	8.86725	9.13315	9.28085
ENSMUSG00000002279	Lmf1	0.0166728	0.988589	0.107582	0.896371	0.0113627	0.988881	0.0909087	0.885889	-0.0053101	0.993363	-0.0962188	0.889022		5.53513	5.29634	5.34467	4.74835	5.45108	5.32581	5.9006	5.4462	5.17726	5.3914	5.85699	5.28366	5.47347	5.45641	5.39393
ENSMUSG00000002280	Ciao3	-0.0428015	0.961554	-0.272239	0.663873	-0.585163	0.192221	-0.229437	0.64988	-0.542362	0.178019	-0.312924	0.548205		5.69116	5.659	5.45589	5.41672	5.20682	5.84984	5.69018	5.687	5.10809	5.28149	5.26675	5.40019	4.55845	5.24265	4.95006
ENSMUSG00000002289	Angptl4	0.784637	0.445893	1.19045	0.179278	1.64838	0.0200506	0.40581	0.642972	0.863745	0.199322	0.457935	0.587891		3.21666	3.26535	3.50171	3.86384	4.31458	3.3009	3.82114	4.12626	3.90786	3.48339	4.80136	4.91718	4.63617	3.89569	4.49566
ENSMUSG00000002297	Dbf4	-0.184502	0.707173	0.584774	0.0705415	0.752842	0.00572072	0.769276	0.00165126	0.937344	5.57211e-05	0.168067	0.66812		8.25186	8.27817	8.29545	7.73755	8.23071	7.8602	8.4411	8.52475	8.91696	9.05955	8.86617	9.17899	8.69181	9.33844	8.77269
ENSMUSG00000002307	Daxx	-0.0581433	0.953385	-0.763606	0.133251	-1.60862	5.16225e-05	-0.705463	0.0882113	-1.55047	1.49521e-05	-0.845009	0.0548758		7.44742	7.17377	6.57261	6.87663	7.42685	6.77341	7.04103	5.52275	6.2152	6.88167	6.55809	5.24263	5.38618	5.57095	5.98619
ENSMUSG00000002308	Cd320	-0.0256544	0.984722	1.15041	0.0289175	0.572233	0.347929	1.17607	0.00613886	0.597888	0.245531	-0.578177	0.28929		5.77727	5.29634	4.94795	4.8835	5.52411	4.82768	5.9006	6.18786	6.5641	6.72253	6.2413	4.96841	5.74307	6.11487	6.38898
ENSMUSG00000002319	Ipo4	0.234304	0.768302	0.375346	0.580555	-0.250799	0.707279	0.141042	0.826643	-0.485103	0.302694	-0.626145	0.184437		7.3571	6.22098	6.05935	6.90868	6.86325	6.52089	7.17859	6.77256	6.86594	7.31263	7.08538	6.27021	5.70751	6.87869	6.56897
ENSMUSG00000002320	Tm9sf1	0.276567	0.705489	0.438128	0.48857	0.289127	0.637692	0.161561	0.78892	0.0125604	0.986606	-0.149001	0.824225		5.24399	5.32549	5.78894	5.44613	5.37417	5.94433	6.04045	6.07376	5.66053	5.78961	5.96308	5.43703	6.31549	5.04544	5.87653
ENSMUSG00000002325	Irf9	-0.240831	0.705489	-2.38511	2.2822e-12	-1.7349	4.54947e-07	-2.14428	1.51449e-11	-1.49407	2.28054e-06	0.650209	0.138958		7.80945	7.42341	7.12044	7.16899	7.74968	6.81152	7.07396	5.05757	4.60445	5.46029	5.59185	5.73207	5.51521	5.98316	5.96492
ENSMUSG00000002326	Gmpr2	0.963439	NA	-0.519369	NA	-0.0946616	NA	-1.48281	NA	-1.0581	0.612254	0.424708	NA		2.84354	2.2637	2.26727	2.91067	3.09464	2.79237	2.3258	2.67263	2	2	2.52837	2.62867	2.40714	2.68227	2
ENSMUSG00000002329	Mdp1	-0.72526	0.127338	-0.504106	0.366139	-0.0428761	0.954781	0.221154	0.694594	0.682384	0.0845539	0.46123	0.331199		5.74914	5.94856	5.76754	4.96705	5.25051	5.32581	5.10447	4.91336	5.58618	5.46029	5.42365	5.60832	5.03088	6.30339	5.89914
ENSMUSG00000002332	Dhrs1	-1.77366	0.00107004	-1.17815	0.0546354	-0.549891	0.429185	0.595509	0.344851	1.22377	0.0134246	0.628258	0.326837		7.95204	6.55223	6.73579	5.80517	4.79949	5.82522	5.47695	6.23413	6.48446	4.7322	6.32328	7.01806	6.49309	6.84873	6.27259
ENSMUSG00000002341	Ncan	2.5178	NA	2.02897	NA	1.70165	NA	-0.488822	NA	-0.816146	NA	-0.327324	NA		2	2	2	2.73113	2	2	2.3258	2.26062	2.27707	2.3295	2	2	2	2	2.5499
ENSMUSG00000002342	Tmem161a	0.00192728	0.99872	0.0419535	0.953746	0.845721	0.00474207	0.0400262	0.939361	0.843794	0.00148211	0.803768	0.00507357		6.75231	6.28174	6.63303	6.70474	6.26075	6.2885	6.90125	6.48433	6.85543	6.12275	6.82895	7.18979	7.51314	7.40666	7.4103
ENSMUSG00000002343	Armc6	-0.123143	0.881114	0.441611	0.413314	0.504689	0.258457	0.564754	0.141124	0.627833	0.0855653	0.0630787	0.922833		5.63076	5.56434	5.45589	5.08394	5.25051	5.5824	5.74573	6.17211	6.18193	5.52603	5.8348	5.50801	6.38468	5.92692	6.12694
ENSMUSG00000002345	Borcs8	-0.294867	0.494333	-0.501742	0.1736	-0.52203	0.111196	-0.206875	0.59353	-0.227163	0.551136	-0.0202886	0.972975		7.10294	7.04823	6.81094	6.72888	6.68366	6.73428	6.67671	6.24923	6.44293	6.76399	6.54448	6.16433	6.08546	6.54675	6.95081
ENSMUSG00000002346	Slc25a42	-0.1756	NA	-1.6421	NA	-1.29058	NA	-1.4665	NA	-1.11497	NA	0.351521	NA		2	2.48656	2.68759	2.52603	2.36053	2.31495	2.3258	2	2.27707	2	2.28824	2.62867	2	2	2
ENSMUSG00000002365	Snx9	-0.621662	0.303527	0.1186	0.898557	-0.469008	0.435461	0.740262	0.109944	0.152654	0.846031	-0.587608	0.265532		4.97915	5.43655	5.22416	4.83984	4.73942	4.49453	4.66005	5.05757	4.9191	5.98927	5.16371	4.91718	5.08732	4.30169	4.86073
ENSMUSG00000002372	Ranbp3	0.148991	0.748356	0.259088	0.507666	0.708658	0.00400861	0.110097	0.76344	0.559667	0.0139912	0.44957	0.0819576		7.42091	7.92514	7.69151	7.84636	7.88752	7.95403	7.66993	8.19509	8.04444	7.75786	7.75099	8.21831	8.72776	8.42552	8.14629
ENSMUSG00000002379	Ndufa11	0.0725568	0.939471	0.38773	0.507666	0.403118	0.413448	0.315173	0.501501	0.330561	0.466529	0.0153881	0.984925		8.36279	7.72635	7.59761	7.88446	7.74205	7.63082	8.56595	7.83869	7.98298	8.78867	8.45797	7.87327	8.29046	8.50451	8.5586
ENSMUSG00000002384	Bmp8b	0	NA	1.58543	NA	1.06769	NA	1.41256	NA	0.894825	NA	-0.517737	NA		2	2	2	2	2	2	2	2	2	2.59756	2	2	2	2	2.301
ENSMUSG00000002393	Nr2f6	-1.21916	0.454967	0.382677	0.847558	0.246804	0.897947	1.60184	0.179443	1.46596	0.225973	-0.135872	0.942279		2.61318	3.6808	3.01268	2.91067	2	2.57332	2.81564	3.66807	3.31158	2.3295	3.86939	3.54176	3.3952	2.68227	3.51397
ENSMUSG00000002395	Use1	-1.27179	0.00173027	-0.208938	0.773297	0.511945	0.290717	1.06285	0.00291352	1.78374	3.9472e-08	0.720883	0.0771431		7.90181	8.45677	8.85792	7.11507	6.93195	7.06386	7.62619	8.47745	8.51093	7.04754	8.51141	8.86767	9.0018	8.95829	9.02995
ENSMUSG00000002396	Ocel1	-1.27819	0.00118961	-0.188538	0.788795	0.498854	0.276125	1.08965	0.0018317	1.77704	2.45237e-08	0.687391	0.0773365		6.86148	6.57668	7.09489	5.35602	5.87059	4.96924	6.14745	6.87345	6.9768	6.07962	6.61127	6.89105	7.5028	7.36494	7.53103
ENSMUSG00000002409	Dyrk1b	0.716125	0.359667	0.431569	0.657078	0.631233	0.402914	-0.284556	0.711925	-0.0848918	0.93428	0.199664	0.829401		3.64086	4.20473	3.86628	4.17622	4.54258	4.14261	4.97098	3.91528	4.20146	4.78686	4.03424	3.89945	4.70992	4.61816	4.37181
ENSMUSG00000002413	Braf	-0.149219	0.805099	-0.053747	0.939404	-0.601601	0.0797867	0.0954722	0.842932	-0.452381	0.16803	-0.547854	0.101538		6.76642	6.81117	6.33141	6.40858	6.7307	6.2885	6.57303	6.5345	6.62726	6.94312	6.20716	5.87317	5.77778	6.25852	6.30681
ENSMUSG00000002416	Ndufb2	-0.283135	0.365674	0.315264	0.304887	1.11077	2.0418e-08	0.598399	0.00314682	1.3939	5.15454e-15	0.795504	4.84478e-05		7.47345	7.26689	7.38219	7.05905	6.99753	6.92013	7.37634	7.71363	7.63513	7.72325	7.65927	8.11411	8.57825	8.64188	8.48204
ENSMUSG00000002428	Hltf	0.0636619	0.94483	-0.353852	0.540596	0.0305995	0.967161	-0.417514	0.318417	-0.0330624	0.960078	0.384452	0.400988		6.20772	5.81103	5.67861	5.91444	6.44127	5.80018	5.60262	5.8933	5.39616	5.49353	5.48192	5.92597	6.26745	5.98316	5.51598
ENSMUSG00000002455	Prpf6	0.426307	0.0757065	0.162963	0.640066	0.372971	0.10772	-0.263344	0.246262	-0.0533365	0.882575	0.210008	0.416119		8.37665	8.21336	8.06488	8.37212	8.72851	8.61978	8.81998	8.38136	8.10338	8.51683	8.49735	8.5139	8.49726	8.7308	8.60747
ENSMUSG00000002458	Rgs19	0.00675608	0.994574	0.64651	0.16379	0.286682	0.598215	0.639754	0.0834158	0.279926	0.568402	-0.359828	0.435858		5.83195	5.17344	5.19239	5.41672	5.0672	5.77469	5.33927	6.00426	6.40017	5.5889	5.94248	5.76142	5.67104	5.77589	5.51598
ENSMUSG00000002459	Rgs20	0.0023305	0.998775	-0.00940033	0.995661	-0.433526	0.707113	-0.0117308	0.993738	-0.435856	0.678477	-0.424125	0.698256		4.06274	3.5876	3.50171	3.7739	4.13974	3.43712	3.47171	3.98909	3.82407	3.72648	3.2184	3.39967	2.40714	3.77343	3.73116
ENSMUSG00000002475	Abhd3	-1.94279	NA	-0.828913	NA	-0.430798	NA	1.11387	NA	1.51199	NA	0.398115	NA		2.33893	2.48656	2.26727	2	2.36053	2	2	2.48128	2	2.3295	2	2	2.7243	2	2.301
ENSMUSG00000002477	Snrpd1	0.458169	0.382196	0.401631	0.493734	1.57158	6.43641e-06	-0.0565385	0.929504	1.11341	0.000595931	1.16995	0.000760604		8.33939	8.43687	8.8298	9.50814	8.64912	9.02034	8.66652	9.32359	9.13475	7.89481	9.06512	10.3106	10.1564	10.171	9.75992
ENSMUSG00000002486	Tchp	0.0134539	0.991638	0.173431	0.850588	-0.104007	0.907561	0.159977	0.821971	-0.11746	0.886782	-0.277437	0.682784		5.50179	5.7692	6.02368	5.50323	5.52411	5.49144	6.42775	5.9124	5.50778	6.30233	5.96308	4.96841	5.29328	5.71076	6.35667
ENSMUSG00000002489	Tiam1	-0.00298627	0.998775	-0.52644	0.523358	-0.26016	0.759742	-0.523454	0.402202	-0.257174	0.739263	0.26628	0.742959		6.4542	6.22098	7.19448	7.19522	6.46	6.84864	5.92487	6.99488	5.9838	5.42626	5.81226	6.8091	6.75937	5.64255	6.25516
ENSMUSG00000002496	Tsc2	-0.128581	0.872418	-0.114302	0.882784	-0.108491	0.874474	0.0142794	0.983896	0.0200908	0.978305	0.00581134	0.996172		5.46767	5.85168	5.28567	5.35602	5.62714	5.25384	5.50941	5.73069	5.10809	5.31907	5.56514	4.96841	5.63364	5.37467	5.73289
ENSMUSG00000002504	Slc9a3r2	-0.697085	0.0866732	0.070205	0.924735	-0.683454	0.0734816	0.76729	0.0191541	0.013631	0.984759	-0.753659	0.0321319		6.4542	6.35426	6.28698	5.66208	5.48806	5.42745	6.14745	6.10729	6.165	6.79098	6.57157	5.87317	5.24448	5.64255	5.98619
ENSMUSG00000002524	Puf60	-0.0881619	0.884584	0.369148	0.3429	-0.19956	0.621523	0.45731	0.099987	-0.111398	0.795	-0.568708	0.0394266		9.28218	9.25754	9.21292	9.07176	9.44678	8.63756	9.36787	9.64229	9.62562	9.42095	9.76196	8.66907	8.92646	9.00318	9.48333
ENSMUSG00000002546	Golga2	0.0780713	0.860523	-0.236444	0.46036	-0.132159	0.683669	-0.314516	0.156004	-0.21023	0.391413	0.104285	0.751133		8.14254	7.97199	8.09955	8.19718	8.37092	8.05807	7.9378	7.84863	7.89845	7.74412	7.85938	7.79738	7.65991	8.17089	8.07361
ENSMUSG00000002550	Uck1	1.61451	0.00266603	1.46029	0.00890256	0.348224	0.677283	-0.154222	0.836708	-1.26629	0.00621107	-1.11207	0.0303098		4.38875	3.92892	4.5062	5.91444	5.69196	5.36049	5.74573	5.66465	5.92468	4.55458	5.69399	4.56444	3.56379	5.04544	4.71542
ENSMUSG00000002578	Ikzf4	0.119413	0.945524	-0.618433	0.593666	-0.843524	0.374984	-0.737847	0.379064	-0.962938	0.223285	-0.225091	0.863525		4.1514	3.85086	4.28306	4.5992	3.82989	4.77722	2.81564	3.66807	3.73512	3.83421	3.34938	3.39967	3.85136	3.49262	3.2582
ENSMUSG00000002580	Mien1	0.249218	0.595506	-0.165515	0.755835	-0.50233	0.139123	-0.414733	0.185512	-0.751548	0.00481131	-0.336815	0.355299		7.94586	7.01283	7.13722	7.81851	7.58026	7.58756	7.6555	7.28593	7.21748	7.3764	7.14971	6.90426	6.53427	7.16061	7.04506
ENSMUSG00000002588	Pon1	-0.22838	0.908693	-0.627129	0.672606	0.650588	0.581531	-0.398749	0.756653	0.878967	0.358022	1.27772	0.178552		3.21666	3.76833	3.69548	3.57522	2.88885	3.67615	3.47171	3.47608	3.18294	2.82353	3.2184	4.26992	3.20427	4.93571	2.94709
ENSMUSG00000002602	Axl	-0.680522	0.0127236	0.287278	0.458237	0.0331137	0.947665	0.967801	7.07068e-06	0.713636	0.00136815	-0.254165	0.426644		11.0356	11.2665	11.2366	10.2423	10.4924	10.178	10.9661	11.3927	11.5184	11.5949	11.3625	10.8592	11.1464	11.2926	11.4936
ENSMUSG00000002603	Tgfb1	-0.249414	0.750122	-0.067341	0.946958	-1.16292	0.00848953	0.182073	0.771091	-0.913501	0.0294641	-1.09557	0.0108705		6.80793	6.05683	5.8513	5.82769	6.36381	5.69539	6.24705	5.96821	5.94466	6.80429	6.02318	5.06573	4.91093	4.99162	5.70749
ENSMUSG00000002608	Ccdc97	0.0700597	0.944785	-0.469488	0.430951	-2.15146	2.57465e-08	-0.539548	0.211447	-2.22151	2.54753e-10	-1.68197	1.73479e-05		7.49902	6.84176	6.36029	6.87663	7.26585	7.15559	6.81298	6.49704	6.53804	6.72253	6.29104	3.89945	4.91093	5.24265	5.39393
ENSMUSG00000002617	Zfp40	-0.121937	NA	-1.48752	NA	-0.250982	NA	-1.36559	NA	-0.129045	0.964525	1.23654	NA		2	3.13966	2.68759	2.52603	3.09464	2.57332	2.3258	2.26062	2	2.3295	2.52837	2.34831	3.20427	2.68227	2
ENSMUSG00000002625	Akap8l	0.806917	0.227174	-0.546527	0.507666	-0.37728	0.62824	-1.35344	0.00436025	-1.1842	0.0137577	0.169246	0.850253		7.32886	6.96731	6.00552	7.37421	7.78725	7.26031	8.04133	5.70901	5.45305	7.24592	6.27465	5.89981	6.26745	6.63717	6.97229
ENSMUSG00000002633	Shh	-1.00721	NA	0.0761873	NA	-0.83373	NA	1.0834	NA	0.173485	NA	-0.909917	NA		2.33893	2.2637	2	2.28686	2	2	2	2.26062	2.27707	2	2.28824	2	2	2	2.301
ENSMUSG00000002635	Pdcd2l	-0.0106819	0.994543	0.355808	0.730644	0.663249	0.375426	0.36649	0.642465	0.673931	0.29496	0.307441	0.718433		4.45992	3.85086	4.7871	4.37284	4.61122	4.43068	4.18492	5.21965	4.95893	3.34452	4.65708	5.32356	4.70992	5.09733	4.66354
ENSMUSG00000002658	Gtf2f1	0.662919	0.0640685	0.00163739	0.99736	0.517065	0.149626	-0.661282	0.0249652	-0.145855	0.752276	0.515427	0.12548		7.98257	6.95803	7.0424	8.05167	8.03847	7.72699	8.32279	7.27859	7.39493	7.20636	7.67809	7.78314	7.9611	8.02447	7.84816
ENSMUSG00000002660	Clpp	0.397689	0.213058	0.443649	0.162746	0.17755	0.6376	0.0459594	0.910853	-0.220139	0.473501	-0.266099	0.39098		7.7253	7.08279	7.19448	7.94238	7.6141	7.75984	7.63358	7.75653	7.65345	7.84416	7.89734	7.29388	7.32647	7.74432	7.68859
ENSMUSG00000002661	Alkbh7	-1.3157	0.0112267	0.230465	0.780963	-0.405022	0.529444	1.54616	0.000279052	0.910676	0.0633813	-0.635487	0.226294		5.59958	5.35407	5.05782	4.54586	3.94073	4.06061	4.26315	4.87494	5.42488	5.98927	5.74247	4.56444	5.03088	4.75368	5.42543
ENSMUSG00000002668	Dennd1c	-0.665289	NA	-0.1539	NA	0.237118	NA	0.511389	NA	0.902407	0.736155	0.391018	NA		2.33893	3.00198	2.26727	2	2.36053	2.9825	2	2.48128	2.70947	2.82353	2	2	3.3952	2.3811	2.5499
ENSMUSG00000002679	Med6	0.568165	0.485979	0.010871	0.99305	1.14803	0.0457463	-0.557294	0.387575	0.579868	0.325376	1.13716	0.0344351		4.82594	4.20473	4.15705	4.8835	5.20682	4.77722	4.66005	4.4211	4.87813	4.27759	3.95417	5.87317	5.67104	5.37467	4.30565
ENSMUSG00000002688	Prkd1	0.36353	0.771209	-0.798788	0.452089	-0.0155177	0.991457	-1.16232	0.100888	-0.379048	0.690103	0.78327	0.37422		3.21666	4.14056	4.22143	4.17622	4.31458	4.6707	3.47171	3.75527	3.42968	3.34452	2.91425	4.09655	4.29649	3.49262	3.73116
ENSMUSG00000002699	Lcp2	0.894249	NA	0.719607	NA	3.89054	NA	-0.174642	NA	2.99629	NA	3.17094	NA		2	2	2	2	2	2.31495	2	2.26062	2	2	2	2.86331	2.7243	2	2.94709
ENSMUSG00000002718	Cse1l	-0.19891	0.818078	0.74346	0.163474	1.87439	9.97979e-07	0.94237	0.0172304	2.0733	1.23873e-09	1.13093	0.00381772		6.12255	6.55223	6.72472	6.36304	6.02951	6.07538	6.64784	7.46473	7.50665	6.12275	7.34289	8.68447	8.52817	8.24752	7.59475
ENSMUSG00000002728	Naa20	-0.264316	0.570176	-0.388968	0.353435	0.24275	0.555511	-0.124652	0.777966	0.507065	0.0784757	0.631717	0.0317628		7.125	6.95803	6.90214	6.62981	7.12036	6.65267	6.49413	6.43236	6.79069	6.81748	6.40084	7.13479	7.2788	7.59891	6.82656
ENSMUSG00000002731	Prkra	-0.711464	0.145756	-0.172356	0.81804	0.220317	0.719761	0.539109	0.222475	0.931782	0.0112905	0.392673	0.422232		5.24399	5.9297	6.12813	4.83984	5.41314	4.6707	5.60262	5.81428	5.53439	5.61934	5.66912	5.57565	6.08546	6.08947	6.27259
ENSMUSG00000002732	Fkbp7	-0.0126557	0.991172	-0.0386823	0.968748	0.6269	0.187531	-0.0260266	0.972556	0.639556	0.117649	0.665583	0.127791		5.50179	5.61244	5.42888	5.53095	5.55928	5.69539	5.18705	4.98726	5.73124	5.96577	5.01377	6.14219	5.67104	6.5836	5.83022
ENSMUSG00000002733	Plekha3	0.597208	0.0279094	0.647349	0.0153144	0.11244	0.788906	0.0501415	0.898807	-0.484767	0.0387216	-0.534909	0.0289931		6.96296	6.87172	6.71358	7.45602	7.40768	7.55049	7.29489	7.3781	7.35817	7.80497	7.33501	6.75177	6.8437	6.89344	7.26989
ENSMUSG00000002741	Ykt6	0.739003	0.0382018	0.365388	0.453934	0.145503	0.788129	-0.373615	0.295272	-0.5935	0.0532835	-0.219885	0.623533		7.30972	6.45003	6.54772	7.57397	7.58879	7.52013	7.44508	7.45174	7.21748	6.52767	7.30304	6.8091	6.95404	7.1848	6.84996
ENSMUSG00000002748	Baz1b	-0.06926	0.902226	0.693047	0.00736148	0.597902	0.0160269	0.762307	0.000317199	0.667162	0.00176712	-0.0951453	0.808204		9.60618	9.57075	9.54239	9.21748	9.58758	9.30263	9.82974	9.90317	10.1588	10.5668	10.3452	10.0337	10.061	10.418	10.1285
ENSMUSG00000002763	Pex6	-0.20197	0.832325	0.442333	0.535526	-0.275848	0.708759	0.644303	0.188202	-0.0738772	0.934219	-0.718181	0.159281		5.56772	5.07388	4.6994	4.74835	5.20682	4.61433	5.22664	5.41975	5.10809	5.84218	5.71843	5.24263	4.09102	4.81694	5.15183
ENSMUSG00000002767	Mrpl2	-0.373179	0.339841	-0.0140217	0.984321	0.127349	0.789214	0.359158	0.262865	0.500529	0.0764343	0.141371	0.748261		7.49055	7.57069	7.02447	7.01065	7.46444	6.79893	6.67671	7.3781	7.55293	7.18617	7.31911	7.71727	7.19138	7.5808	7.47193
ENSMUSG00000002768	Mea1	0.411881	0.748217	-0.683561	0.551999	-0.00455791	0.998158	-1.09544	0.142103	-0.416439	0.670941	0.679003	0.467496		4.06274	4.48868	4.45357	5.32469	4.54258	4.61433	3.92104	3.57527	3.98705	3.01885	4.37901	5.11203	4.3892	3.14361	4.08676
ENSMUSG00000002769	Gnmt	-0.829073	0.565275	-0.908454	0.525482	-0.374279	0.804769	-0.0793807	0.963739	0.454794	0.75205	0.534175	0.707426		3.21666	3.85086	3.01268	2.91067	3.09464	2.79237	3.00966	2.67263	3.04171	3.01885	2.91425	2.86331	2.98415	3.89569	2.76212
ENSMUSG00000002771	Grin2d	-1.68627	0.0182262	-0.492707	0.623576	-2.07425	0.0024276	1.19356	0.079875	-0.387979	0.734828	-1.58154	0.0281321		4.52774	4.96693	4.65347	3.07032	3.43478	2.9825	4.10221	4.12626	4.06212	4.67539	4.37901	3.24205	2.7243	3.89569	2.76212
ENSMUSG00000002778	Kdelr1	0.0192665	0.979109	-0.0643029	0.919071	-0.0234544	0.967983	-0.0835694	0.855025	-0.042721	0.936904	0.0408485	0.939341		10.0686	10.665	10.7215	10.5923	10.5666	10.7273	10.1954	10.776	10.52	9.98714	10.4067	10.572	10.7242	10.0659	10.5218
ENSMUSG00000002781	Tmem143	-0.570524	0.34895	-0.125819	0.890528	-0.17412	0.818785	0.444705	0.410802	0.396403	0.487074	-0.0483018	0.955392		5.07293	4.81075	4.6994	4.17622	4.22981	4.61433	4.47521	4.83546	4.74777	4.55458	4.84642	4.56444	4.19741	5.14742	4.7655
ENSMUSG00000002797	Ggct	0.4959	0.506065	0.306058	0.728983	0.749808	0.19808	-0.189842	0.794794	0.253908	0.715854	0.443751	0.476712		5.07293	4.68141	4.28306	5.08394	5.55928	4.6707	5.10447	4.31029	4.60445	5.52603	5.16371	5.15689	5.77778	5.28802	5.15183
ENSMUSG00000002799	Jag2	0.313962	0.908693	0.350476	0.888355	0.717058	0.689714	0.0365141	0.987874	0.403096	0.830498	0.366581	0.850245		2	4.26617	3.01268	3.21405	3.27471	4.49453	2.81564	3.83749	3.98705	3.93446	2	3.67109	4.19741	3.32865	4.16347
ENSMUSG00000002803	Btbd6	-1.31324	0.332749	-0.237122	0.912214	-1.08745	0.407135	1.07612	0.363904	0.225785	0.904935	-0.850333	0.525147		3.21666	4.3251	4.6994	3.46458	2.64874	3.43712	3.47171	4.62006	3.98705	3.19086	3.95417	2.86331	2	2.93131	4.55382
ENSMUSG00000002804	Nudt14	-2.42961	8.53372e-07	-0.358623	0.624851	0.00525251	0.995083	2.07099	5.2894e-06	2.43486	3.10053e-08	0.363875	0.539628		5.43271	5.659	5.70136	2.73113	3.57885	2.9825	4.53949	5.30883	5.03543	5.3914	5.36292	5.60832	5.81168	5.64255	5.36173
ENSMUSG00000002808	Epdr1	2.0361	NA	0	NA	0	NA	-2.03787	NA	-1.68975	NA	0	NA		2	2	2	2.73113	2	2	2	2	2	2	2	2	2	2	2
ENSMUSG00000002812	Flii	-0.230859	0.758881	0.200574	0.788094	-0.746593	0.0993164	0.431433	0.353326	-0.515734	0.243856	-0.947166	0.0180695		7.04626	6.65915	6.14482	6.07369	6.58472	6.033	6.88897	6.6753	6.53804	7.27489	6.81768	5.36238	6.08546	5.77589	6.37292
ENSMUSG00000002814	Top3a	0.218643	0.916068	0.075077	0.970806	0.471808	0.731872	-0.143566	0.920532	0.253164	0.86218	0.396731	0.768587		3.96826	3.26535	3.50171	3.21405	2.88885	3.78229	4.53949	2.84154	4.38809	3.19086	3.68324	4.18584	2.98415	4.21039	4.00573
ENSMUSG00000002820	Atg4d	0.110794	0.952282	0.126061	0.943502	-0.156335	0.917717	0.0152669	0.992728	-0.267129	0.836795	-0.282396	0.827686		3.21666	3.5876	3.3941	3.34475	3.27471	3.56158	3.7138	3.12958	3.90786	3.48339	3.34938	3.54176	2.98415	2.68227	3.73116
ENSMUSG00000002825	Qtrt1	0.333785	0.755559	-0.798527	0.346875	-0.072902	0.949592	-1.13231	0.0523728	-0.406687	0.600732	0.725625	0.318346		5.32246	4.53933	4.82902	5.47496	5.20682	5.29027	4.82388	4.87494	4.13347	3.19086	4.31634	5.06573	5.03088	5.24265	3.73116
ENSMUSG00000002831	Plin4	-3.07511	1.73245e-07	-3.04438	1.0605e-07	-2.16509	0.000100465	0.0307288	0.981721	0.910017	0.211653	0.879289	0.264961		5.46767	5.61244	6.5849	3.07032	3.70982	3.43712	3.59783	3.25456	3.82407	2.59756	3.86939	4.18584	4.09102	3.63985	4.37181
ENSMUSG00000002833	Hdgfl2	-0.114504	0.86805	-0.0298846	0.968748	-0.228005	0.636469	0.0846197	0.869819	-0.113501	0.833702	-0.198121	0.675585		5.72044	5.9297	6.33141	5.71137	6.02951	5.98935	5.92487	6.26417	6.14787	5.61934	5.8348	5.57565	5.93981	5.77589	5.9214
ENSMUSG00000002835	Chaf1a	0.112955	0.921444	1.24446	0.0146996	0.983189	0.0499925	1.13151	0.00820791	0.870234	0.0532785	-0.261276	0.702072		6.1869	6.20538	5.98712	5.58484	6.00421	5.61149	7.13765	6.93077	7.05239	7.8377	7.3111	6.47894	7.0706	7.0596	7.49438
ENSMUSG00000002844	Adprh	0.444307	0.325689	0.0678079	0.928601	-0.556047	0.17791	-0.376499	0.327515	-1.00035	0.00113587	-0.623855	0.0954466		5.74914	6.07411	6.20974	6.70474	6.56755	6.15656	6.30368	5.87395	6.44293	5.89289	6.08088	5.20039	5.24448	5.49561	5.94332
ENSMUSG00000002845	Tmem39a	0.479452	0.199807	-0.137332	0.81128	0.222663	0.609621	-0.616784	0.0296764	-0.256789	0.478627	0.359995	0.315366		7.11401	7.06562	7.21043	7.65808	7.74205	7.75333	7.16846	7.28593	6.57695	7.24592	6.75998	7.16804	7.74131	7.19674	7.21688
ENSMUSG00000002846	Timmdc1	0.588904	0.333334	0.677634	0.258496	0.504572	0.395972	0.0887297	0.900514	-0.0843314	0.917773	-0.173061	0.806792		4.52774	4.26617	4.90939	5.32469	5.29292	4.36388	5.22664	5.02284	5.27516	4.89034	5.45308	4.69185	4.97215	5.14742	5.22524
ENSMUSG00000002847	Pla1a	-1.39274	NA	-1.72578	NA	-1.44471	NA	-0.333043	NA	-0.0519762	NA	0.281067	NA		2.33893	3.00198	3.01268	2.91067	2	2	2.3258	2.26062	2	2.82353	2	2	2	2.93131	2.301
ENSMUSG00000002870	Mcm2	0.03746	0.970614	0.744437	0.160665	1.09373	0.00937785	0.706977	0.0955612	1.05627	0.00473946	0.34929	0.525591		7.17873	7.39618	7.77432	7.73755	7.58026	7.46542	7.19864	8.59439	8.48729	6.80429	8.32501	8.85751	8.52306	8.63751	8.06863
ENSMUSG00000002871	Tpra1	-0.55974	0.517778	-0.587451	0.508977	-0.709632	0.329668	-0.027711	0.978959	-0.149892	0.883999	-0.122181	0.906504		4.97915	5.85168	6.19378	5.55814	4.96599	5.80018	4.18492	5.79383	5.42488	4.35198	4.93252	5.43703	5.24448	5.04544	4.66354
ENSMUSG00000002881	Nab1	-0.526448	0.11519	-0.179003	0.713949	-0.279365	0.454859	0.347445	0.26634	0.247084	0.472274	-0.100361	0.829401		8.46147	7.84183	8.00213	7.38943	7.66342	7.50471	7.8327	7.65815	8.03049	8.29908	7.715	7.91956	7.59327	8.10272	7.72701
ENSMUSG00000002885	Adgre5	0.104308	NA	-0.772151	0.701685	0.486281	0.786415	-0.876458	0.561326	0.381973	0.827718	1.25843	0.370108		2.61318	3.26535	2.85927	2.52603	2.88885	3.43712	3.00966	2.84154	2	2.3295	3.07433	3.67109	2.98415	2.68227	3.2582
ENSMUSG00000002897	Il17ra	0.37545	0.735698	0.363161	0.739341	0.189881	0.864719	-0.0122887	0.992728	-0.185569	0.857418	-0.17328	0.86734		6.28814	4.76891	4.5062	5.55814	5.01748	5.42745	6.52621	5.15699	5.30638	6.41072	5.74247	5.11203	5.77778	5.67706	5.65532
ENSMUSG00000002900	Lamb1	-0.989141	0.00103919	0.433428	0.268951	0.475578	0.153755	1.42257	7.41728e-09	1.46472	1.55778e-09	0.0421496	0.937181		7.30006	7.6535	8.08665	6.69252	6.34378	6.6666	7.18865	8.24866	8.24704	7.92558	8.13379	8.05608	8.11154	8.48029	8.05863
ENSMUSG00000002908	Kcnn1	1.6119	NA	0.751599	NA	-0.342015	NA	-0.860302	0.613708	-1.95392	0.218	-1.09361	NA		2	2.67956	2.49269	2.52603	3.27471	3.15047	3.18065	2.99274	2.27707	2.3295	2.91425	2	2.7243	2	2.5499
ENSMUSG00000002910	Arrdc2	-0.489726	NA	-0.414557	0.861082	-1.33389	0.425874	0.0751696	0.972796	-0.844166	0.637647	-0.919335	0.612943		2.61318	3.13966	3.69548	2.52603	3.43478	3.15047	2.59141	3.47608	2.88513	2	3.2184	2.62867	2.40714	2	3.11101
ENSMUSG00000002944	Cd36	1.34216	NA	0.297541	NA	0.397904	NA	-1.04462	NA	-0.944258	NA	0.100363	NA		2.33893	2.48656	2	2.52603	2.64874	2.9825	2.3258	2	2.88513	2	2.28824	2.34831	2.40714	2.68227	2
ENSMUSG00000002948	Map2k7	-0.410422	0.271428	-0.296541	0.500595	-0.690877	0.0197137	0.11388	0.789739	-0.280455	0.41399	-0.394335	0.236251		7.84976	7.51483	7.38921	6.90868	7.56303	7.24183	6.98443	7.13153	7.08875	7.73024	7.18522	7.00585	6.7419	6.99268	6.929
ENSMUSG00000002949	Timm44	0.0468961	0.94685	-0.0483178	0.942005	0.308305	0.403154	-0.0952139	0.827161	0.261409	0.437369	0.356623	0.281317		7.30972	7.28926	6.9409	7.52656	7.14372	7.14568	7.06307	7.31492	7.32807	6.63585	7.16757	7.69463	7.2788	7.67772	7.24363
ENSMUSG00000002957	Ap2a2	-0.184729	0.694524	0.734651	0.00925836	-0.10354	0.823546	0.919379	4.81212e-05	0.0811885	0.857702	-0.838191	0.000605244		8.49574	8.30037	8.41383	8.0754	7.99418	8.02602	8.67728	9.13122	9.06118	9.15873	9.17738	8.06199	7.97612	8.34196	8.70373
ENSMUSG00000002963	Pnkp	-0.537815	0.312945	-0.566855	0.301924	-0.971538	0.0209694	-0.0290404	0.968933	-0.433723	0.363247	-0.404683	0.44414		6.86148	5.87158	6.17765	6.18256	5.48806	5.72231	5.9006	5.85433	6.165	5.61934	5.56514	5.06573	5.38618	5.95531	5.26059
ENSMUSG00000002968	Med25	-0.0231884	0.979169	0.230794	0.707633	0.144497	0.812336	0.253982	0.58346	0.167685	0.751453	-0.086297	0.889022		6.98725	6.93929	6.74677	6.48143	6.84911	6.84864	7.21841	6.59484	6.82342	7.77824	6.99823	7.13479	7.08453	6.68882	7.17117
ENSMUSG00000002980	Bcam	-0.228391	NA	0.209651	0.937336	-0.34909	0.874534	0.438042	0.805446	-0.120699	0.957143	-0.558741	0.765753		3.51284	3.00198	2.49269	3.07032	2.36053	3.43712	2.59141	2.26062	2.50941	4.1162	3.07433	2.62867	2.98415	2.93131	2.94709
ENSMUSG00000002981	Clptm1	0.0928447	0.798018	0.523871	0.00696676	0.352602	0.08022	0.431026	0.0104299	0.259758	0.172219	-0.171269	0.461121		8.39038	8.55235	8.38952	8.33722	8.70515	8.44092	8.64842	8.88038	8.89403	9.20463	8.86069	8.76637	8.85104	8.75927	8.80598
ENSMUSG00000002983	Relb	-0.0737645	0.950368	-1.89894	0.000199709	-1.72785	0.000505396	-1.82518	4.19338e-05	-1.65409	0.000239363	0.171089	0.855818		6.50556	6.18961	5.70136	6.39356	6.63504	5.5824	5.40975	4.87494	4.38809	3.93446	4.49674	5.20039	4.55845	4.30169	4.16347
ENSMUSG00000002984	Tomm40	0.517178	0.26519	0.690491	0.110017	1.02704	0.00311258	0.173313	0.726622	0.509858	0.155007	0.336545	0.448817		7.70347	7.05695	6.71358	7.90049	7.74205	7.55798	7.64823	7.91167	7.80866	7.22628	8.37584	8.44775	8.3143	8.24752	7.7949
ENSMUSG00000002985	Apoe	-0.248714	0.824107	-0.517835	0.558994	0.523135	0.483309	-0.269122	0.731571	0.771849	0.175549	1.04097	0.0679497		7.54065	8.36146	6.96929	7.51966	7.71111	7.26947	7.44508	7.11514	7.21748	7.23613	7.35073	7.3335	7.56374	9.45489	7.40241
ENSMUSG00000002996	Hbp1	0.351896	0.734606	-2.46171	0.000623914	-0.274977	0.779208	-2.81361	5.23339e-06	-0.626873	0.347316	2.18673	0.001927		4.31389	4.20473	4.7871	5.15692	4.47052	4.6707	4.60103	2.67263	3.42968	2.3295	2.73417	4.09655	4.70992	4.38755	3.62665
ENSMUSG00000002997	Prkar2b	-1.0334	0.000841256	0.549528	0.139988	0.308079	0.43927	1.58293	3.15444e-10	1.34148	1.05804e-07	-0.241449	0.542986		7.22032	8.06568	8.15004	7.0495	6.47849	6.9659	6.88897	8.56151	8.55383	8.31311	8.19168	8.3155	8.37223	8.14647	7.81287
ENSMUSG00000003031	Cdkn1b	-0.280094	0.746928	-0.681402	0.295175	0.415923	0.519586	-0.401309	0.500246	0.696017	0.144549	1.09733	0.017664		6.10045	7.06562	7.17835	6.78751	6.51478	6.84864	6.0842	6.59484	6.37094	4.93942	6.40084	7.50812	7.57365	7.16061	6.63781
ENSMUSG00000003032	Klf4	-0.832184	0.0892879	-0.817942	0.108554	-1.76014	8.00746e-06	0.0142418	0.986417	-0.927955	0.0192837	-0.942197	0.0268798		8.76877	7.68195	7.8009	7.0302	7.62244	7.07434	7.58109	6.86368	7.08875	7.75786	7.58145	5.89981	6.11291	6.54675	6.99346
ENSMUSG00000003033	Ap1m1	-1.04085	0.0509602	0.0645113	0.953746	-0.796117	0.136619	1.10536	0.0112183	0.244728	0.725726	-0.860629	0.0796007		7.41197	6.89135	6.95042	6.28379	6.00421	5.49144	6.46132	6.9024	6.84484	7.73024	6.99823	5.57565	5.47347	6.81814	6.87299
ENSMUSG00000003037	Rab8a	0.327759	0.189029	0.149392	0.659082	0.414452	0.0514355	-0.178367	0.464779	0.0866929	0.774202	0.26506	0.245914		8.48298	8.25941	8.59787	8.75955	8.86829	8.53502	8.91996	8.55848	8.53419	8.56062	8.74052	8.76998	8.73661	9.12067	8.79396
ENSMUSG00000003038	Hmgn2	-0.31906	0.709671	0.0448641	0.968748	0.295664	0.686657	0.363924	0.560606	0.614724	0.230763	0.2508	0.727959		5.93546	6.40977	6.16133	6.34754	5.89832	6.05434	4.82388	6.64137	6.48446	5.28149	6.13636	6.98111	6.40702	6.0373	6.25516
ENSMUSG00000003039	Fam32a	0.286413	0.645604	0.230196	0.726637	0.44838	0.342738	-0.0562174	0.928665	0.161966	0.773819	0.218184	0.686503		9.55834	8.69042	8.31402	8.97164	9.20728	8.91927	9.7004	8.76955	8.98123	9.60902	9.21866	9.15984	9.26295	9.70531	9.39262
ENSMUSG00000003051	Elf3	0.140734	NA	-0.518142	NA	0.0993212	0.973158	-0.658875	0.754177	-0.0414126	0.986606	0.617463	0.792269		2.33893	3.38095	2.85927	2.52603	3.09464	3.78229	2	2	2.50941	3.19086	2.91425	2.62867	3.85136	2.68227	2.301
ENSMUSG00000003053	Cyp2c29	-2.3082	NA	-1.43527	NA	0.193254	NA	0.872932	0.718063	2.50145	0.119651	1.62852	NA		2.33893	3.38095	2.85927	2.28686	2	2.31495	2.3258	2	2.27707	2.59756	2.73417	2.62867	2.7243	3.49262	3.11101
ENSMUSG00000003062	Stard3nl	-0.260326	0.745554	-0.512894	0.436181	-0.214286	0.76475	-0.252569	0.685818	0.0460393	0.955968	0.298608	0.640646		5.20309	4.81075	5.1599	4.96705	5.0672	4.82768	4.40793	4.87494	3.98705	4.61625	4.84642	4.86406	5.19397	4.81694	4.60972
ENSMUSG00000003068	Stk11	-0.227987	0.875311	0.908993	0.308171	0.501324	0.595149	1.13698	0.0818584	0.72931	0.328079	-0.407669	0.650978		4.38875	4.26617	4.34216	4.10423	3.27471	4.06061	4.77131	4.31029	5.24326	5.20327	5.42365	5.15689	4.19741	5.37467	3.62665
ENSMUSG00000003070	Efna2	0.179428	0.941808	0.448752	0.799448	-0.115763	0.951703	0.269325	0.856239	-0.295191	0.861111	-0.564515	0.69069		2.84354	3.5876	2.68759	3.07032	2.88885	2.9825	3.7138	3.25456	3.64031	2.59756	3.68324	3.24205	2.7243	3.49262	2.5499
ENSMUSG00000003072	Atp5d	-0.0181105	0.987439	0.448969	0.469711	-0.675659	0.145853	0.467079	0.311416	-0.657549	0.103162	-1.12463	0.00344297		9.64296	8.99941	8.96286	9.19383	8.8995	8.91636	9.70741	9.31465	9.42516	10.2022	9.61835	7.93252	8.15179	8.56104	9.24819
ENSMUSG00000003099	Ppp5c	-0.0855184	0.904278	0.575999	0.121229	0.656265	0.0394866	0.661517	0.0199875	0.741784	0.00656855	0.0802665	0.876631		7.29033	6.99479	7.01542	6.91921	7.55434	6.65267	6.79992	7.89737	7.63513	7.54445	7.55455	7.88665	7.79313	7.94173	7.27854
ENSMUSG00000003119	Cdk12	0.037033	0.96978	-0.258059	0.712238	-1.13272	0.00481419	-0.295092	0.56979	-1.16975	0.000959253	-0.874661	0.0316161		7.98257	7.58884	6.99714	7.47754	7.63073	7.58756	7.73999	6.88317	7.10659	7.92558	7.15867	6.02608	5.97014	6.52797	7.07515
ENSMUSG00000003123	Lipe	-1.74537	0.0196916	-1.98512	0.00696676	-2.33067	0.0012538	-0.239745	0.843634	-0.585301	0.591899	-0.345556	0.796764		3.86717	5.20516	4.7871	3.46458	3.70982	3.15047	3.33351	3.12958	3.31158	3.01885	3.5803	3.39967	2.98415	3.14361	2.76212
ENSMUSG00000003131	Pafah1b2	0.529435	0.0338847	0.553793	0.0268745	0.186822	0.563221	0.0243573	0.950701	-0.342613	0.131112	-0.36697	0.128886		7.70347	7.52115	7.28763	8.11715	8.08144	8.13521	7.75361	7.96295	8.19379	8.05926	7.99061	7.52533	7.4819	7.76051	7.9437
ENSMUSG00000003134	Tbc1d8	0.331926	0.751037	-0.183398	0.879353	0.593613	0.423758	-0.515325	0.464391	0.261686	0.75205	0.777011	0.232357		3.75845	4.3251	4.22143	4.49046	4.13974	4.2202	4.66005	4.52401	4.06212	3.83421	3.2184	4.96841	4.09102	4.61816	4.60972
ENSMUSG00000003135	Cnot11	0.174296	0.825798	-0.0260227	0.978416	-0.195944	0.761457	-0.200319	0.713475	-0.37024	0.431745	-0.169921	0.788565		6.38275	5.63591	5.6555	6.12916	6.58472	6.05434	5.33927	5.66465	6.13053	5.70699	6.04267	5.89981	5.77778	5.71076	5.57334
ENSMUSG00000003153	Slc2a3	-0.784063	NA	-0.462265	NA	-0.991645	NA	0.321798	NA	-0.207581	NA	-0.52938	NA		2.84354	2.2637	2.68759	2.28686	2	2.79237	2.3258	2.26062	2.88513	2.3295	2.28824	2	2	2.3811	2.76212
ENSMUSG00000003154	Foxj2	-0.207453	0.836984	-0.455454	0.561008	-0.432448	0.528561	-0.248001	0.721653	-0.224995	0.765074	0.023006	0.98259		5.28376	6.10807	6.12813	5.55814	6.10286	5.94433	4.97098	5.83445	5.61139	5.42626	4.84642	6.16433	5.24448	4.87755	5.36173
ENSMUSG00000003161	Sri	-0.260726	0.557202	-0.392072	0.323395	-0.142321	0.756247	-0.131347	0.748195	0.118405	0.786859	0.249752	0.500361		8.67093	8.76946	9.05407	8.98172	8.16373	8.60539	8.45366	8.42523	8.67537	8.02557	8.59959	8.85411	8.46034	8.93352	8.49323
ENSMUSG00000003166	Dgcr2	0.102234	0.847732	0.295658	0.436269	0.0734213	0.876125	0.193425	0.554115	-0.0288125	0.953366	-0.222237	0.503852		7.04626	6.70425	7.33932	6.81031	7.2444	7.31439	7.19864	7.41204	7.17583	7.34942	7.41196	7.12353	6.92336	7.28888	7.13353
ENSMUSG00000003184	Irf3	-0.386106	0.380402	-0.254124	0.627071	0.517298	0.140427	0.131982	0.78185	0.903404	0.00101872	0.771422	0.0102008		5.96022	6.32569	6.5849	6.1109	5.78404	5.89786	5.99532	5.9124	6.0219	5.96577	6.37031	6.42494	7.17845	6.68882	6.87299
ENSMUSG00000003190	Bcl2l12	-0.249965	0.89837	-0.735108	0.607395	-0.177514	0.914288	-0.485143	0.690474	0.0724507	0.963754	0.557594	0.65827		2.84354	4.58826	4.5062	4.49046	3.70982	4.06061	3.47171	4.4211	2.88513	2.82353	3.77931	4.80891	3.71473	3.63985	3.62665
ENSMUSG00000003198	Zfp959	-0.431825	0.789935	-0.888889	0.501461	-0.215303	0.889256	-0.457063	0.708579	0.216522	0.885153	0.673585	0.567818		4.31389	3.85086	3.7834	4.24478	3.94073	2.57332	3.47171	2.67263	2.88513	4.27759	3.2184	4.34938	3.71473	3.49262	3.62665
ENSMUSG00000003199	Mpnd	-1.01885	0.052616	0.347884	0.644757	0.514238	0.372138	1.36673	0.00080758	1.53309	0.000102243	0.166355	0.819406		5.96022	6.48921	5.93047	4.65065	5.0672	4.61433	6.04045	6.15617	6.165	6.76399	6.73623	6.18614	6.47205	7.0332	6.74154
ENSMUSG00000003200	Sh3gl1	-0.337136	0.638774	0.385181	0.566915	-0.533194	0.335896	0.722317	0.0936058	-0.196058	0.773018	-0.918375	0.034383		5.53513	5.96718	5.72376	5.58484	5.37417	5.01349	5.71822	6.12377	5.70805	6.49521	6.04267	5.11203	4.19741	5.60719	5.68164
ENSMUSG00000003208	Yju2	-0.107143	0.924973	0.105083	0.918354	-0.250735	0.740803	0.212226	0.755122	-0.143592	0.858981	-0.355818	0.580689		6.80793	6.20538	5.9496	5.38669	6.60169	6.13669	6.61838	6.02195	6.07724	7.12384	6.3548	5.64027	5.84479	6.30339	6.52603
ENSMUSG00000003226	Ranbp2	0.530934	0.190476	-0.00145747	0.997626	0.298261	0.503723	-0.532392	0.105471	-0.232673	0.580918	0.299719	0.471892		7.38479	7.39618	6.81094	7.29559	7.88058	7.7856	7.9198	6.86368	7.19263	7.71622	6.95773	7.55077	7.61263	7.70306	7.12396
ENSMUSG00000003227	Edar	1.66436	NA	0.719573	NA	2.5413	NA	-0.944791	NA	0.876938	NA	1.82173	NA		2	2	2	2	2	2	2.59141	2	2.27707	2	2	2	2	2	2.94709
ENSMUSG00000003228	Grk5	-1.65254	0.000186186	-0.173115	0.823923	-1.00232	0.0237458	1.47943	0.000205122	0.650221	0.20524	-0.829208	0.0654819		5.69116	5.58859	5.25524	4.31023	3.57885	3.78229	4.53949	5.39281	5.36685	5.64915	4.97372	4.34938	4.78008	4.61816	4.7655
ENSMUSG00000003233	Dvl3	-0.167491	0.828112	-0.249641	0.706799	-0.166736	0.794898	-0.0821499	0.89634	0.000755346	0.998678	0.0829053	0.903802		5.59958	5.94856	6.00552	5.61105	5.95224	5.82522	5.40975	5.93124	5.39616	5.5889	5.56514	5.92597	6.21775	5.37467	5.11367
ENSMUSG00000003234	Abcf3	-0.110108	0.923415	-0.777725	0.229505	0.0416253	0.965306	-0.667617	0.218308	0.151733	0.850622	0.81935	0.12699		5.36016	4.81075	4.6994	4.02847	5.11525	5.25384	4.8746	4.36676	4.38809	4.27759	4.25081	4.62955	5.38618	4.81694	5.11367
ENSMUSG00000003235	Eif2b5	-0.307519	0.678598	0.812152	0.120449	-0.00965553	0.991504	1.11967	0.00343299	0.297864	0.600352	-0.821808	0.0593763		8.3441	7.57069	7.51012	7.09664	7.47368	7.26947	8.15341	8.16355	8.40678	9.25153	8.58304	7.12353	7.75879	8.19491	8.09335
ENSMUSG00000003269	Cyth2	-0.426666	0.257291	-0.363589	0.386211	-0.727516	0.0148533	0.0630769	0.895392	-0.300851	0.379122	-0.363928	0.297771		7.71078	7.54613	7.50366	7.0302	7.71891	7.08475	6.66235	7.41204	7.10659	6.99047	7.374	6.86425	6.8437	7.00631	6.80278
ENSMUSG00000003273	Car11	-2.73868	0.00984592	-2.40648	0.0176312	-1.67149	0.0838635	0.332201	0.858454	1.06719	0.42441	0.734991	0.617463		3.75845	3.85086	4.22143	2.52603	2.36053	2.31495	2.81564	2.84154	2.70947	2.59756	2.28824	2.86331	3.20427	2.68227	2.94709
ENSMUSG00000003279	Dlgap1	-0.0300692	0.990124	-1.28481	0.344887	-1.24755	0.311536	-1.25474	0.24334	-1.21748	0.266046	0.0372612	0.988541		3.04213	3.85086	3.50171	3.46458	3.94073	3.67615	2.59141	3.12958	2.50941	2.59756	2.91425	2.34831	3.3952	2.68227	2.76212
ENSMUSG00000003282	Plag1	-1.29411	0.261452	-0.767834	0.571242	-1.40047	0.18682	0.52628	0.680113	-0.106357	0.955075	-0.632637	0.635021		3.64086	3.92892	3.94465	2.91067	3.27471	3.3009	2.59141	3.75527	3.31158	3.48339	2.52837	2	3.3952	3.14361	3.11101
ENSMUSG00000003283	Hck	0.894227	NA	0	NA	0	NA	-0.895982	NA	-0.547858	NA	0	NA		2	2	2	2	2.36053	2	2	2	2	2	2	2	2	2	2
ENSMUSG00000003299	Mrpl4	0.0059075	0.993762	0.14995	0.780167	-0.402308	0.270152	0.144042	0.724908	-0.408215	0.193185	-0.552257	0.0740251		6.63421	6.76935	6.77921	7.0495	6.40306	6.58095	6.81298	6.83394	7.02451	6.96699	6.64991	6.76632	5.97014	6.13983	6.35667
ENSMUSG00000003308	Keap1	-0.716062	0.00992912	0.0838186	0.872112	-0.310905	0.346377	0.799881	0.000479582	0.405157	0.132945	-0.394724	0.167112		7.41197	7.4633	7.45093	6.55077	6.86325	6.45822	7.05209	7.47761	7.65951	7.48783	7.46349	6.86425	6.82722	7.42708	7.32937
ENSMUSG00000003309	Ap1m2	-0.788875	NA	2.19017	NA	-0.615391	NA	2.97904	NA	0	NA	-2.80556	NA		2.33893	2	2	2	2	2	2	2	2.27707	3.01885	2.28824	2	2	2	2
ENSMUSG00000003316	Glg1	-0.953822	0.0173046	0.0653992	0.939314	-1.3511	0.000118202	1.01922	0.00203152	-0.397279	0.346165	-1.4165	2.29319e-05		9.39996	9.70299	9.58888	8.36444	8.43859	8.57986	9.01629	9.43177	9.66227	9.93667	9.44974	7.55077	7.54371	8.46061	8.88456
ENSMUSG00000003341	Atp8b3	-0.642491	NA	-1.80653	NA	-0.318578	0.906864	-1.16404	0.569381	0.323913	0.901715	1.48796	0.453745		2	4.14056	2.68759	2.73113	2.64874	2.57332	3.47171	2	2.50941	2.3295	2.91425	4.00136	2.40714	2.3811	2.76212
ENSMUSG00000003344	Btbd2	-2.32027	0.000914778	-1.83173	0.0103034	-2.396	0.000394815	0.488541	0.622851	-0.0757249	0.957354	-0.564265	0.585288		4.6545	5.53967	5.70136	3.34475	3.57885	3.3009	3.82114	3.98909	4.55332	2.82353	3.46946	3.78978	3.20427	2.93131	3.73116
ENSMUSG00000003345	Csnk1g2	-0.719798	0.0331353	0.266973	0.572427	-0.0250695	0.967177	0.986771	0.000176335	0.694729	0.0139016	-0.292043	0.434848		6.47153	7.03064	6.9313	6.19994	6.1265	6.0961	6.16792	7.37122	7.21748	6.52767	7.1133	6.89105	7.05654	6.6718	6.5969
ENSMUSG00000003346	Abhd17a	-1.43266	0.00069567	0.423274	0.46349	-0.51434	0.297954	1.85594	1.14154e-07	0.918323	0.0254327	-0.937614	0.0149024		5.63076	5.85168	5.74582	4.65065	3.57885	4.49453	4.8746	6.41907	6.18193	5.78961	6.09961	5.06573	5.19397	4.99162	5.70749
ENSMUSG00000003348	Mob3a	0.700566	0.350772	0.359641	0.70962	-0.485166	0.542074	-0.340925	0.642985	-1.18573	0.023364	-0.844807	0.177604		6.14432	4.76891	4.90939	5.50323	6.17265	5.77469	6.54199	5.36535	4.99769	6.39321	5.81226	4.49626	4.84699	4.93571	5.42543
ENSMUSG00000003352	Cacnb3	-0.862632	0.145977	0.65673	0.280781	0.535823	0.356472	1.51936	0.000268503	1.39845	0.000960744	-0.120907	0.872796		4.31389	5.14101	5.25524	4.49046	4.04366	3.3009	4.77131	5.687	5.24326	5.49353	5.76611	5.43703	5.43049	5.41612	5.51598
ENSMUSG00000003354	Ccdc65	1.92118	0.017377	1.33511	0.160019	-0.245997	0.867642	-0.586069	0.503305	-2.16718	0.0012742	-1.58111	0.0434982		4.45992	3.5876	2.49269	4.17622	5.95224	5.17809	5.18705	4.25152	4.55332	5.3914	4.49674	3.24205	3.56379	3.77343	3.51397
ENSMUSG00000003355	Fkbp11	1.7361	1.48466e-08	1.12438	0.000889562	1.87006	2.48385e-10	-0.611726	0.0502892	0.133959	0.782824	0.745684	0.0172916		6.72368	5.74783	6.00552	8.04207	8.00059	7.77278	7.71237	7.45825	7.18426	6.85633	7.55455	8.27028	7.79313	8.236	7.69507
ENSMUSG00000003360	Ddx23	0.279126	0.499688	0.463942	0.189623	0.462754	0.140757	0.184816	0.608904	0.183627	0.617911	-0.00118863	0.999472		7.43864	6.77992	7.29513	7.61987	7.59728	7.40855	7.19864	7.72448	7.28954	8.00842	7.4707	7.61648	7.69666	7.56246	7.70151
ENSMUSG00000003363	Pld3	-0.198084	0.861712	-1.09018	0.0968374	-1.02395	0.0896051	-0.892094	0.111643	-0.825866	0.140824	0.0662277	0.951846		6.34564	5.7692	6.04162	6.0355	5.89832	5.49144	6.04045	5.02284	5.61139	3.61005	5.33157	5.73207	4.78008	4.21039	5.3288
ENSMUSG00000003378	Grik5	-1.22644	0.159174	-0.623822	0.565719	-0.834793	0.347986	0.602618	0.514602	0.391647	0.720019	-0.210971	0.863525		3.86717	4.58826	4.74392	3.7739	3.70982	3.43712	3.18065	3.83749	3.18294	3.61005	4.75485	3.54176	3.56379	3.63985	4.30565
ENSMUSG00000003380	Rabac1	-0.304356	0.239502	-0.582312	0.00640865	0.0678841	0.847981	-0.277956	0.206579	0.37224	0.0547965	0.650197	0.000514588		8.59787	8.8087	8.87553	8.52468	8.46665	8.3359	8.52684	8.3916	8.28279	7.80497	8.20904	8.77718	8.99074	8.82229	8.73862
ENSMUSG00000003382	Etv3	0.753357	0.238653	-0.359489	0.696319	-0.614332	0.393073	-1.11285	0.0199	-1.36769	0.00475943	-0.254843	0.778692		4.45992	4.38171	4.01898	4.37284	5.01748	5.21646	4.97098	3.75527	4.13347	4.19915	3.95417	3.67109	3.56379	3.77343	4.16347
ENSMUSG00000003402	Prkcsh	0.895742	0.0484028	0.344497	0.603895	-0.480155	0.355942	-0.551245	0.202038	-1.3759	5.70506e-05	-0.824653	0.043649		8.55382	7.55846	7.62762	8.7028	8.60772	8.79482	9.28123	7.81351	8.3367	8.69173	8.33294	7.05408	6.98408	7.58988	8.11766
ENSMUSG00000003410	Elavl3	0.501199	NA	0.0965961	NA	-1.04557	NA	-0.404603	NA	-1.54677	0.579362	-1.14216	NA		2.61318	2.84976	2	2	2.36053	3.3009	2.81564	2.67263	3.18294	2	2	2.62867	2.40714	2	2
ENSMUSG00000003411	Rab3b	-2.87741	NA	0.538662	0.773297	0.817706	0.571003	3.41607	0.0262936	3.69512	0.0123659	0.279044	0.866388		2.33893	3.38095	2.85927	2	2	2	2.59141	2.84154	3.53883	3.48339	2.91425	3.39967	3.71473	3.14361	3.2582
ENSMUSG00000003418	St8sia6	-1.12503	NA	-0.853266	NA	-0.794434	NA	0.271766	NA	0.330598	0.911815	0.0588321	NA		2.61318	3.26535	2.49269	2.73113	2	2.57332	2.3258	2.48128	2.70947	2.3295	2.52837	2	2.40714	2	3.2582
ENSMUSG00000003420	Fcgrt	-1.04566	0.0313264	-1.32923	0.00379815	-1.68914	7.04013e-05	-0.283571	0.643689	-0.643485	0.182811	-0.359914	0.56929		5.88464	7.25936	7.0424	5.93533	5.62714	5.82522	5.99532	5.57162	5.75406	5.12057	5.81226	4.86406	5.29328	5.86839	4.8139
ENSMUSG00000003421	Nosip	0.386521	0.53364	0.278853	0.693151	1.11404	0.00502161	-0.107668	0.867289	0.727523	0.0569805	0.835191	0.0357682		6.90038	6.10807	5.98712	6.33186	6.40306	6.63861	7.38511	6.10729	6.49804	7.06976	6.7717	7.34324	7.41733	7.7197	7.32937
ENSMUSG00000003423	Pih1d1	-0.7878	0.124774	0.28943	0.692467	-0.46973	0.396984	1.07723	0.00537387	0.31807	0.572578	-0.75916	0.0876715		6.40094	7.15765	6.71358	5.68694	6.02951	5.32581	6.74645	6.92137	7.45883	6.90656	6.9266	5.79018	6.16628	6.5836	6.66445
ENSMUSG00000003429	Rps11	-0.127948	0.921538	-0.150119	0.897042	0.113957	0.912726	-0.0221705	0.982526	0.241905	0.767999	0.264076	0.752273		7.49055	8.04829	8.63084	8.65636	7.60571	7.80461	7.68421	8.45157	8.12543	5.98927	8.31703	8.59357	7.89939	8.27595	8.11766
ENSMUSG00000003435	Supt5	0.552963	0.49518	0.457009	0.610176	0.174534	0.859012	-0.0959542	0.914083	-0.37843	0.598424	-0.282475	0.731766		6.60311	5.87158	5.1599	5.84987	6.79112	5.74874	7.16846	6.12377	6.165	6.65066	6.66256	5.50801	5.59523	6.32532	6.77859
ENSMUSG00000003436	Dll3	0.374723	0.87317	-0.446559	0.840208	0.169065	0.936153	-0.821282	0.573542	-0.205658	0.918821	0.615624	0.718185		3.75845	2.67956	2.49269	3.21405	3.09464	3.78229	2.81564	2.48128	2.70947	3.61005	2.28824	3.39967	3.20427	2.3811	3.39174
ENSMUSG00000003437	Paf1	-0.0796107	0.93217	0.278449	0.65407	0.49281	0.275724	0.35806	0.419066	0.572421	0.125929	0.214361	0.685827		5.98456	5.70409	5.19239	5.32469	5.11525	5.72231	5.99532	5.79383	5.82043	6.30233	5.66912	6.18614	6.21775	5.92692	6.10765
ENSMUSG00000003438	Timm50	0.15633	0.801733	1.12795	0.000283166	1.0954	0.000224942	0.971616	0.000336969	0.939068	0.000478281	-0.0325484	0.956782		7.90818	7.25936	7.15382	7.53343	7.17807	7.48127	8.1431	8.34668	8.58916	8.81191	8.56294	8.31054	8.46034	8.74714	8.65806
ENSMUSG00000003444	Med29	0.575206	0.418156	0.404266	0.628398	-0.00251024	0.998409	-0.170939	0.821348	-0.577716	0.300948	-0.406777	0.546296		5.69116	4.72583	4.94795	5.66208	5.29292	5.49144	6.16792	5.21965	5.24326	6.03515	5.51019	4.91718	4.19741	5.60719	5.51598
ENSMUSG00000003452	Bicd1	-1.01145	0.0347798	-0.476538	0.441279	-0.638751	0.202525	0.534912	0.285551	0.372699	0.516611	-0.162213	0.821859		5.46767	5.68172	4.7871	4.43285	4.22981	4.29383	4.8746	5.02284	4.79255	4.93942	4.97372	4.62955	4.78008	4.99162	4.7655
ENSMUSG00000003458	Ncstn	0.402875	0.780913	0.384842	0.784524	-0.392772	0.762392	-0.0180328	0.991091	-0.795647	0.383494	-0.777614	0.434793		3.75845	3.6808	3.7834	4.65065	3.82989	3.88115	3.47171	3.12958	4.32853	4.67539	3.46946	3.78978	3.71473	3.49262	2.76212
ENSMUSG00000003464	Pex19	-0.419487	0.380625	-0.567149	0.205719	-0.419711	0.343296	-0.147662	0.779701	-0.000223583	0.999531	0.147438	0.798446		6.30756	6.05683	5.83081	5.71137	5.97846	5.66797	5.30269	5.687	5.61139	5.16251	5.64382	5.15689	5.81168	5.92692	5.73289
ENSMUSG00000003477	Inmt	-0.653649	0.75611	-0.530367	0.801075	0.66625	0.687678	0.123283	0.952333	1.3199	0.283782	1.19662	0.376274		3.04213	3.6808	3.15133	2.52603	3.27471	2	3.59783	2.67263	3.42968	2.82353	3.07433	3.54176	2.98415	4.81694	2.76212
ENSMUSG00000003500	Impdh1	0.56408	0.0698224	0.286575	0.495103	-0.208971	0.600097	-0.277505	0.377134	-0.77305	0.00119428	-0.495545	0.0831716		7.68873	7.28926	7.20247	8.04688	8.08748	7.97657	7.69131	7.90215	7.68942	7.42028	7.6843	7.14596	7.05654	6.86379	7.60854
ENSMUSG00000003518	Dusp3	0.23689	0.776931	-0.0519658	0.961241	-0.917954	0.0547705	-0.288856	0.620674	-1.15484	0.0036346	-0.865988	0.0595028		7.7468	6.82144	6.27186	6.86579	7.28698	7.26947	7.67709	6.64137	7.15025	7.34031	6.86224	5.73207	5.81168	6.18848	6.76635
ENSMUSG00000003526	Prodh	2.83424	NA	-0.242174	NA	3.20405	NA	-3.07641	NA	0.369813	NA	3.44623	NA		2	2	2.26727	2.28686	2.64874	2.9825	2.59141	2	2	2.3295	2	2.34831	2.7243	3.49262	2.301
ENSMUSG00000003527	Ess2	-0.163129	0.891849	-0.293658	0.764134	0.348825	0.660572	-0.130529	0.88238	0.511954	0.416636	0.642483	0.31447		4.59251	4.58826	4.7871	5.00708	3.94073	4.36388	4.53949	4.25152	4.4453	4.27759	4.65708	5.47295	4.4763	4.11292	5.2951
ENSMUSG00000003528	Slc25a1	-0.479503	0.351471	0.0967992	0.905772	0.140595	0.830156	0.576302	0.142051	0.620097	0.0959954	0.0437955	0.951969		8.19041	8.06568	7.52295	7.01065	7.75728	6.9993	7.92583	7.70818	7.74743	8.47167	8.13379	7.85296	8.52817	7.68621	8.15571
ENSMUSG00000003531	Dgcr6	-0.685957	0.157827	0.232046	0.733815	-0.0796305	0.915223	0.918002	0.0117908	0.606326	0.135112	-0.311676	0.545113		5.69116	6.14124	6.41637	5.35602	5.59361	5.01349	5.8508	6.45858	6.0219	6.03515	6.71209	5.76142	5.74307	6.01048	6.49668
ENSMUSG00000003534	Ddr1	-0.323973	0.637516	-0.502195	0.411547	-0.278144	0.653107	-0.178222	0.769569	0.0458286	0.953366	0.224051	0.718185		7.44742	7.74265	8.20282	7.58062	7.57167	7.83576	6.92551	7.90215	7.42368	6.35754	7.27035	7.82544	7.82666	7.13601	7.32937
ENSMUSG00000003541	Ier3	0.0348286	0.97897	-2.03412	5.80395e-05	-2.37085	5.14646e-07	-2.06895	1.87125e-06	-2.40568	1.13808e-08	-0.33673	0.645287		12.3468	10.3997	10.3096	10.9926	11.9251	11.0721	11.3513	8.82098	9.25161	9.6575	9.43322	8.50091	8.84696	8.89373	9.51478
ENSMUSG00000003545	Fosb	-1.12265	0.00268774	-1.37746	0.000129058	-2.34233	2.83552e-11	-0.254804	0.615315	-1.21968	0.000757086	-0.964877	0.0189153		6.26845	7.02176	7.09489	5.75903	6.10286	5.52241	5.69018	5.27971	5.48068	5.67836	5.71843	4.42469	4.97215	4.21039	4.99274
ENSMUSG00000003546	Klc4	-0.831746	0.161415	-1.99305	7.06568e-05	-1.43826	0.00370409	-1.1613	0.0205358	-0.606518	0.293367	0.554782	0.42637		5.39689	5.94856	5.91108	5.04602	5.0672	4.82768	5.14635	3.12958	3.82407	4.42272	4.55219	4.75156	3.97616	4.93571	4.16347
ENSMUSG00000003549	Ercc1	0.78522	0.341934	-0.240908	0.845534	-0.913805	0.241942	-1.02613	0.097601	-1.69902	0.00278688	-0.672897	0.409686		4.82594	4.58826	5.22416	6.42345	5.16176	5.29027	5.06133	5.1246	4.83598	3.19086	4.93252	3.89945	3.97616	4.21039	4.43506
ENSMUSG00000003555	Cyp17a1	1.50311	NA	-1.34266	NA	0.0125218	NA	-2.84577	NA	-1.49059	NA	1.35518	NA		2	2.48656	2.49269	2.91067	2.64874	3.15047	2.59141	2	2.27707	2.3295	2	2.62867	2	2.68227	2
ENSMUSG00000003559	As3mt	-0.940954	0.306525	-0.381618	0.748307	-1.18395	0.146438	0.559336	0.535399	-0.242997	0.84815	-0.802334	0.372575		3.75845	4.07341	4.7871	4.17622	3.43478	3.3009	3.18065	4.12626	3.42968	3.93446	4.31634	3.39967	3.85136	3.32865	3.11101
ENSMUSG00000003573	Homer3	0.390347	0.343746	0.0110125	0.988738	0.447455	0.21641	-0.379334	0.257831	0.0571086	0.917818	0.436443	0.200666		6.24849	6.00371	6.04162	6.0355	6.79112	6.34154	6.61838	6.27896	6.0219	5.96577	6.13636	6.69206	6.57431	6.63717	6.14597
ENSMUSG00000003575	Crtc1	-0.376729	0.694524	0.717562	0.323626	-0.35592	0.667743	1.09429	0.0315363	0.0208094	0.984922	-1.07348	0.0492593		4.45992	5.00346	4.7871	3.9485	4.39466	4.77722	4.60103	4.71012	5.82043	5.76259	5.05274	4.18584	4.84699	3.77343	4.8139
ENSMUSG00000003581	Rnf215	0.0499751	0.975587	0.0659074	0.967712	-0.232716	0.849629	0.0159323	0.991217	-0.282691	0.793389	-0.298624	0.785794		4.38875	4.38171	3.94465	4.10423	4.54258	3.97367	4.47521	3.25456	3.42968	4.89034	4.89011	3.78978	4.19741	4.46858	3.73116
ENSMUSG00000003585	Sec14l2	-0.581425	0.569299	-0.799987	0.401558	0.676604	0.391476	-0.218562	0.837571	1.25803	0.0371749	1.47659	0.0192418		4.38875	4.00297	4.01898	3.7739	3.09464	3.67615	4.10221	3.98909	3.31158	3.34452	3.46946	4.42469	4.29649	5.41612	4.30565
ENSMUSG00000003604	Aven	-0.169327	0.78284	0.19898	0.721076	0.000833543	0.998712	0.368307	0.310974	0.17016	0.715854	-0.198146	0.665093		6.41892	6.61261	6.34592	5.87172	6.28196	6.45822	6.52621	6.61829	6.63957	6.7503	6.61127	6.38778	6.90778	5.80739	6.5548
ENSMUSG00000003617	Cp	-3.33995	4.13726e-10	-3.10101	2.42655e-09	-2.06499	7.04013e-05	0.238935	0.80383	1.27496	0.0267162	1.03602	0.103919		7.14674	7.05695	6.67961	3.9485	4.31458	3.43712	4.18492	3.57527	3.53883	5.12057	3.95417	4.86406	5.19397	5.60719	4.23631
ENSMUSG00000003623	Crot	-0.876664	0.0303362	-1.02402	0.00896151	-0.983654	0.00819907	-0.147358	0.798031	-0.10699	0.874618	0.0403684	0.958252		6.10045	6.31119	6.65651	5.53095	5.75399	5.36049	5.57222	5.24999	5.88388	5.49353	4.89011	5.28366	5.47347	5.83821	5.189
ENSMUSG00000003644	Rps6ka1	-0.243382	0.870675	0.0769094	0.962458	-0.14953	0.911223	0.320291	0.748195	0.093852	0.945266	-0.226439	0.846559		4.06274	4.38171	3.27782	3.7739	3.70982	3.97367	3.7138	3.25456	3.73512	4.42272	4.43908	3.54176	4.4763	3.77343	3.51397
ENSMUSG00000003657	Calb2	0.705276	NA	-0.963508	NA	-0.615383	NA	-1.66878	NA	-1.32066	NA	0	NA		2	2	2.26727	2	2	2	2.59141	2	2	2	2	2	2	2	2
ENSMUSG00000003660	Snrnp200	-0.388457	0.231697	-0.0593315	0.914654	-0.353411	0.25235	0.329126	0.238708	0.0350464	0.942852	-0.294079	0.33872		7.52414	7.85189	7.90257	7.51273	7.5456	7.26031	7.21841	7.92113	7.91879	7.40289	7.52714	7.47308	7.13895	7.66057	7.37848
ENSMUSG00000003662	Ciao1	0.108273	0.900834	-0.554417	0.299806	-0.593512	0.205193	-0.66269	0.0916655	-0.701785	0.0704154	-0.0390949	0.961783		5.69116	5.81103	5.31547	6.16498	5.45108	5.80018	5.26517	5.36535	5.07222	4.83953	5.12766	5.32356	4.78008	5.04544	5.11367
ENSMUSG00000003665	Has1	0.244824	0.889841	0.221828	0.895455	-0.27643	0.850985	-0.022996	0.988857	-0.521254	0.64334	-0.498258	0.674955		3.64086	3.48797	3.69548	3.34475	3.57885	4.06061	4.01447	3.12958	3.31158	4.49016	3.77931	2.62867	3.56379	2.93131	4.08676
ENSMUSG00000003680	Taf6l	-1.0952	NA	-2.26562	NA	0.461913	NA	-1.17043	NA	1.55711	NA	2.72754	NA		2.84354	2.84976	2	2.28686	2	2.31495	2.59141	2.26062	2.27707	2	2	2.34831	2.40714	2.68227	3.39174
ENSMUSG00000003721	Insig2	-0.00588903	0.994376	-0.293551	0.554531	-0.164258	0.744356	-0.287662	0.453663	-0.158369	0.73363	0.129293	0.801959		6.32673	6.02164	5.87151	6.3	5.55928	6.1955	6.10559	5.81428	5.9838	5.61934	5.76611	6.09686	5.70751	5.98316	5.87653
ENSMUSG00000003731	Kpna6	-0.0716997	0.927982	-0.0870571	0.899469	0.454458	0.232707	-0.0153574	0.979242	0.526157	0.0973007	0.541515	0.109693		5.91027	5.72613	6.00552	5.82769	5.87059	5.82522	5.74573	6.0567	5.90442	5.78961	5.36292	6.67674	6.11291	5.98316	6.35667
ENSMUSG00000003746	Man1a	1.30154	NA	0.552381	NA	1.13645	0.560301	-0.749157	0.67102	-0.165093	0.945409	0.584064	0.777808		2.61318	2	2.85927	3.46458	2.88885	3.15047	2.59141	2.48128	3.31158	2.3295	2.52837	3.54176	2	3.32865	2.5499
ENSMUSG00000003752	Itpkc	0.170382	NA	-1.13259	NA	-0.707826	NA	-1.30297	NA	-0.878209	NA	0.424764	NA		2.33893	2.2637	2.68759	2	3.27471	2.31495	2	2	2.27707	2	2.52837	2	2	2.93131	2
ENSMUSG00000003762	Coq8b	0.291112	0.778588	0.759607	0.299806	0.0315178	0.977326	0.468495	0.468536	-0.259594	0.750929	-0.728089	0.236117		4.87884	4.72583	4.08967	4.31023	5.01748	4.49453	5.33927	4.83546	4.9191	5.96577	5.01377	4.62955	4.19741	4.68751	4.86073
ENSMUSG00000003778	Brd8	0.259407	0.502372	0.288855	0.461074	0.396867	0.188869	0.0294483	0.94874	0.137461	0.708903	0.108013	0.792639		8.19041	8.22114	8.21868	8.10797	8.50774	8.33154	8.82644	8.21445	8.27492	8.75479	8.66707	8.61784	8.32607	8.80289	8.62114
ENSMUSG00000003779	Kif20a	-0.719548	0.499553	0.664849	0.510833	0.619019	0.486376	1.3844	0.0390436	1.33857	0.0468973	-0.0458306	0.970614		3.21666	4.14056	3.86628	2.73113	3.70982	2.57332	3.92104	4.19025	4.06212	4.19915	4.70679	4.42469	4.19741	4.30169	4.16347
ENSMUSG00000003808	Farsa	0.563388	0.34393	0.874184	0.0983697	0.343165	0.584087	0.310796	0.589034	-0.220223	0.729516	-0.531019	0.305299		10.7031	9.69743	9.60255	10.0829	11.016	10.3081	10.9799	10.6126	10.7552	11.4152	10.9385	9.7359	9.94171	10.7482	10.9477
ENSMUSG00000003809	Gcdh	-0.639526	0.412143	-0.781648	0.304887	0.410017	0.585614	-0.142122	0.880421	1.04954	0.0461027	1.19167	0.0298535		4.38875	4.58826	4.86976	4.24478	4.13974	3.97367	4.10221	4.19025	3.98705	3.01885	4.43908	4.62955	4.84699	5.57095	4.71542
ENSMUSG00000003810	Mast2	-0.121548	0.90267	0.685931	0.221262	-0.673919	0.188765	0.80748	0.0537458	-0.552371	0.241096	-1.35985	0.00074675		7.09178	6.63607	6.17765	6.18256	6.07882	6.4899	7.20856	7.0902	7.29733	7.51237	7.44163	5.40019	5.87717	5.83821	6.69061
ENSMUSG00000003812	Dnase2a	-0.510208	0.235697	-1.27666	0.000192151	-1.32392	6.9217e-05	-0.766451	0.0221506	-0.813716	0.0149901	-0.0472653	0.947434		5.93546	6.83164	6.67961	6.1109	5.89832	6.25202	5.92487	5.4462	5.42488	5.16251	5.33157	5.67152	5.14163	5.09733	5.22524
ENSMUSG00000003813	Rad23a	-0.74329	0.559405	0.542869	0.686559	-0.694152	0.543899	1.28616	0.119701	0.0491378	0.975373	-1.23702	0.165979		4.77103	4.48868	2.85927	3.46458	4.22981	2.79237	3.92104	3.57527	4.4453	5.28149	4.93252	3.67109	3.56379	3.89569	3.73116
ENSMUSG00000003814	Calr	0.858884	1.79484e-12	0.32402	0.0339125	0.149808	0.39697	-0.534864	2.51631e-06	-0.709076	8.54731e-11	-0.174212	0.26892		11.4289	11.3214	11.5302	12.2737	12.3219	12.2325	12.3193	11.8221	11.7665	11.5348	11.8653	11.5784	11.5755	11.5997	11.5621
ENSMUSG00000003824	Syce2	-0.0675368	NA	2.88114	NA	2.89399	NA	2.94868	NA	2.96153	NA	0.012851	NA		2.33893	2	2	2	2	2	2.3258	2.99274	2	2	3.2184	2	2.40714	2.68227	3.2582
ENSMUSG00000003847	Nfat5	-0.691504	0.147339	-1.0052	0.0197106	-1.1728	0.00240693	-0.313698	0.534685	-0.481295	0.267786	-0.167598	0.794484		7.14674	8.1455	7.94608	6.82158	7.25516	7.29659	7.11673	5.8933	6.76844	7.3764	6.9266	6.79498	6.85999	6.54675	6.43613
ENSMUSG00000003848	Nob1	0.649386	0.368802	-0.0351397	0.978679	0.411323	0.589133	-0.684526	0.231846	-0.238063	0.761103	0.446462	0.524289		5.28376	4.14056	4.82902	5.63679	5.16176	5.69539	4.8746	5.27971	4.95893	4.35198	4.25081	5.47295	4.55845	5.49561	4.95006
ENSMUSG00000003849	Nqo1	-0.666386	0.64215	-0.306865	0.855945	-0.0526978	0.975123	0.359521	0.780035	0.613689	0.590846	0.254167	0.861043		2.84354	4.89095	4.55698	4.49046	2.88885	4.14261	3.18065	4.79488	4.06212	3.34452	3.77931	4.86406	4.4763	3.63985	3.91988
ENSMUSG00000003863	Ppfia3	-0.122544	0.934905	-0.598617	0.531092	-1.31981	0.0541441	-0.476074	0.545691	-1.19726	0.0562034	-0.721191	0.372136		5.53513	4.43619	4.6994	3.86384	4.67675	5.21646	5.26517	3.91528	4.4453	4.78686	4.55219	3.78978	3.71473	3.32865	4.43506
ENSMUSG00000003865	Gys1	0.428913	0.559465	0.767653	0.206946	-0.220952	0.776445	0.338739	0.577917	-0.649866	0.183279	-0.988605	0.0353344		7.80945	6.65915	6.48354	7.16014	7.44576	7.32321	8.01896	7.3292	7.55942	8.37686	7.94473	6.62977	6.11291	7.25501	7.26119
ENSMUSG00000003868	Ruvbl2	0.105955	0.91359	0.198647	0.797253	0.0124293	0.988554	0.0926918	0.889694	-0.0935255	0.899775	-0.186217	0.774279		6.14432	6.17366	5.89143	6.42345	6.05438	6.15656	6.01806	6.86368	6.13053	5.55781	6.1722	6.14219	6.51383	5.28802	6.14597
ENSMUSG00000003872	Lin7b	1.20399	NA	0.583683	NA	1.39562	0.514495	-0.620303	0.776215	0.191637	0.943799	0.811939	NA		2	2.48656	2.68759	2.52603	2.64874	3.3009	2.81564	3.25456	2	2	2.73417	3.39967	2.40714	3.32865	2.301
ENSMUSG00000003873	Bax	-0.731214	0.595943	0.171863	0.928315	-0.386115	0.786917	0.903077	0.36766	0.345099	0.796996	-0.557977	0.644904		8.05906	6.89135	6.11124	5.80517	6.58472	6.11654	7.22819	6.30809	6.37094	8.67734	6.7717	6.46116	6.13984	7.66057	6.72897
ENSMUSG00000003882	Il7r	0.74459	0.672741	0.290012	0.895646	0.632265	0.691888	-0.454578	0.752596	-0.112325	0.953306	0.342253	0.839238		3.21666	2.48656	3.27782	3.21405	3.43478	3.88115	3.18065	3.83749	3.53883	2.59756	2	3.78978	3.3952	3.14361	3.11101
ENSMUSG00000003923	Tfam	-0.364664	0.572044	0.160697	0.836108	0.284971	0.627003	0.525361	0.239159	0.649635	0.111567	0.124274	0.851967		5.88464	5.20516	5.25524	4.74835	4.85715	5.36049	5.47695	5.49768	5.66053	5.5889	5.71843	6.1197	5.47347	5.92692	5.26059
ENSMUSG00000003929	Zfp81	0.627783	0.276199	0.661961	0.255749	1.6584	2.46273e-05	0.0341778	0.962699	1.03061	0.00346432	0.996436	0.00798549		4.06274	4.48868	4.28306	4.5992	5.01748	4.72495	4.92359	4.57284	4.95893	5.12057	4.70679	5.79018	6.08546	5.64255	5.39393
ENSMUSG00000003934	Efnb3	0.944373	NA	-1.51892	NA	-1.61254	NA	-2.4633	0.133417	-2.55691	0.132517	-0.0936131	NA		2	2.84976	3.01268	3.46458	2.36053	3.43712	3.00966	2.48128	2.27707	2.3295	2	2.62867	2	2	2.301
ENSMUSG00000003948	Mmd	-0.461071	0.112775	0.403094	0.188879	-0.225765	0.495962	0.864165	2.89351e-05	0.235306	0.420501	-0.628858	0.00646569		7.61269	7.55231	7.80615	7.35883	6.93195	7.2325	7.27614	8.28574	8.2145	7.67335	7.9704	7.29388	7.37261	7.43718	7.62897
ENSMUSG00000003949	Hlf	-2.7059	NA	-0.200951	NA	-1.33304	0.488879	2.50495	0.155669	1.37286	0.543541	-1.13209	NA		3.51284	3.26535	2.49269	2	2	2.79237	2	2.84154	3.31158	3.19086	2.73417	2	2.98415	2	2.94709
ENSMUSG00000003955	Fam162a	-0.834738	0.371869	0.977296	0.251743	2.11387	0.000457517	1.81203	0.00232368	2.94861	4.40376e-08	1.13657	0.0727032		4.77103	4.68141	4.45357	4.24478	3.43478	4.2202	3.82114	5.79383	5.24326	3.34452	6.25807	6.96859	6.29167	6.54675	6.34024
ENSMUSG00000003970	Rpl8	-8.78959e-05	0.999951	0.936635	0.068211	0.602792	0.255202	0.936723	0.0226924	0.60288	0.181874	-0.333842	0.57139		12.3831	11.9832	11.5989	11.3765	11.963	11.4052	12.832	12.4146	12.742	13.4306	13.0556	12.152	12.3039	12.908	12.9642
ENSMUSG00000003974	Grm3	-3.11461	NA	-3.28925	NA	-1.027	NA	0	NA	2.08761	NA	2.26225	NA		2.84354	2	2.49269	2	2	2	2	2	2	2	2	2	2	2.3811	2.5499
ENSMUSG00000003992	Ssbp2	-0.482679	0.57495	-0.210827	0.841135	-0.218099	0.814552	0.271852	0.725449	0.26458	0.750001	-0.00727206	0.996452		4.1514	5.40958	5.02212	4.10423	4.39466	4.72495	4.8746	4.87494	5.07222	4.42272	4.65708	5.36238	3.97616	4.68751	4.71542
ENSMUSG00000004018	Fancl	0.200294	0.90251	0.915382	0.334488	0.368188	0.745763	0.715089	0.35282	0.167894	0.893013	-0.547194	0.534039		3.64086	3.48797	3.01268	3.46458	3.57885	3.15047	3.82114	3.83749	3.90786	4.49016	3.77931	3.54176	3.3952	4.00839	3.51397
ENSMUSG00000004031	Brinp2	-0.711186	NA	-0.104674	NA	-0.985917	0.645716	0.606512	0.768989	-0.274731	0.921625	-0.881242	NA		2.61318	3.13966	3.01268	2.28686	2.64874	2.79237	2.81564	2.84154	2	3.61005	2.73417	2	2.7243	2	3.11101
ENSMUSG00000004032	Gstm5	-0.0250078	0.989305	-0.763366	0.445221	-0.383824	0.712454	-0.738358	0.332922	-0.358816	0.703541	0.379542	0.699018		6.28814	6.98569	7.31001	7.39699	6.65143	7.31439	5.60262	6.74086	6.67587	4.19915	6.00343	6.75177	6.95404	5.37467	6.67759
ENSMUSG00000004035	Gstm7	-4.79339	NA	-2.95229	NA	-3.25475	NA	1.84111	0.557884	1.53864	0.655588	-0.302463	NA		2	4.26617	3.7834	2	2.36053	2	2	2.26062	2.27707	2	2.73417	2	2	2.93131	2
ENSMUSG00000004038	Gstm3	-1.5474	NA	-0.989993	NA	0.393709	NA	0.55741	NA	1.94111	NA	1.3837	NA		2.33893	2.48656	2	2	2.36053	2	2	2	2.27707	2	2.28824	2	2.7243	2.3811	2.301
ENSMUSG00000004040	Stat3	-0.209238	0.806242	-1.33992	0.00315331	-2.04197	6.601e-07	-1.13068	0.00438138	-1.83273	1.02991e-06	-0.702046	0.166249		7.65121	7.36844	7.49066	7.76115	7.38825	7.18491	6.66235	6.68644	6.23155	4.93942	6.44545	5.47295	5.34048	5.37467	5.94332
ENSMUSG00000004043	Stat5a	-0.809288	NA	-1.51972	0.343625	-1.46453	0.312462	-0.710431	0.664093	-0.655243	0.708582	0.055188	0.983921		3.21666	3.48797	3.60184	3.21405	2.88885	2.31495	3.33351	2	3.31158	2.3295	2.73417	2.34831	2.40714	3.14361	2.76212
ENSMUSG00000004044	Cavin1	-0.421612	0.212177	0.60078	0.0506765	0.262795	0.462666	1.02239	5.41971e-06	0.684408	0.00383808	-0.337985	0.278197		11.4245	11.918	11.7784	10.9838	11.0952	11.2287	11.7641	12.1556	12.3263	12.4292	12.3629	11.6473	11.8426	12.0933	12.2746
ENSMUSG00000004054	Map3k11	0.275438	0.723279	0.256964	0.737375	0.236392	0.733123	-0.0184735	0.981296	-0.0390454	0.960181	-0.0205719	0.981562		4.82594	5.20516	4.6994	5.53095	5.16176	4.77722	5.10447	4.66579	5.21064	5.16251	5.48192	4.69185	5.03088	5.45641	5.26059
ENSMUSG00000004056	Akt2	0.412612	0.542958	0.729492	0.196172	0.646456	0.212555	0.31688	0.576437	0.233844	0.706337	-0.0830365	0.916067		6.53882	6.88157	7.17022	7.74349	6.71519	7.26031	7.24756	7.89737	7.78669	6.20533	7.91331	7.34324	7.42829	7.48666	7.77058
ENSMUSG00000004069	Dnaja3	-0.265266	0.793378	0.0136204	0.991569	0.114543	0.907561	0.278886	0.700651	0.379809	0.579399	0.100923	0.913542		4.52774	4.92944	5.40135	5.29266	5.01748	4.36388	4.10221	5.57162	5.07222	4.42272	4.70679	5.32356	4.97215	5.14742	4.95006
ENSMUSG00000004070	Hmox2	0.542925	NA	-1.1384	NA	-1.54304	NA	-1.68133	NA	-2.08597	0.26662	-0.404638	NA		2.84354	2.67956	2.49269	2.91067	2.64874	2.31495	3.47171	2.48128	2	2	2.73417	2.62867	2	2	2.301
ENSMUSG00000004071	Cdip1	0.293247	0.472489	0.236937	0.603126	-0.0462862	0.93293	-0.0563109	0.900706	-0.339534	0.266046	-0.283223	0.419723		6.53882	6.74797	6.76848	6.84385	6.97165	6.88483	7.17859	6.77256	6.99607	6.66533	7.18522	6.14219	6.89202	6.61953	6.82656
ENSMUSG00000004085	Map3k20	0.349734	0.433249	0.247255	0.634171	-0.568252	0.107016	-0.102479	0.829858	-0.917986	0.0008118	-0.815507	0.0070319		7.02294	7.76942	7.7527	7.81288	7.83826	8.04746	7.89545	7.66379	7.86215	7.79833	7.87033	6.72222	6.68817	6.75492	7.60166
ENSMUSG00000004096	Cwc15	0.252707	0.591456	0.206881	0.685589	0.229098	0.58682	-0.0458254	0.926487	-0.0236091	0.965549	0.0222163	0.969974		9.14585	9.11871	8.99544	8.93839	9.53334	9.31373	9.49893	8.96283	9.03113	9.772	9.26503	8.95599	9.41402	9.10808	9.67403
ENSMUSG00000004098	Col5a3	-0.986722	NA	-1.92664	NA	0.00981847	NA	-0.939922	NA	0.996541	NA	1.93646	NA		2.84354	2	2	2	2.36053	2	2.3258	2	2	2.3295	2	2	2	2.3811	2.76212
ENSMUSG00000004099	Dnmt1	-0.715949	0.0982207	1.17431	0.00124445	1.1662	0.000692223	1.89026	2.64998e-10	1.88214	1.67677e-10	-0.00811841	0.992702		6.99925	7.06562	7.25724	6.07369	6.10286	5.98935	7.16846	8.16753	8.24704	8.37686	8.25572	8.10269	7.9611	8.78323	8.01271
ENSMUSG00000004100	Ppan	0.271841	0.725878	0.728301	0.178842	0.309926	0.622971	0.45646	0.34909	0.0380841	0.960639	-0.418376	0.431066		6.43667	5.38209	5.72376	6.55077	6.02951	5.64	6.26618	6.94938	6.76844	5.84218	6.58492	6.05007	5.84479	6.28113	6.51143
ENSMUSG00000004105	Angptl2	-1.14692	1.88228e-06	-0.241337	0.523024	0.243079	0.444255	0.905579	4.14344e-05	1.39	1.92235e-11	0.484417	0.0471188		7.39391	7.08279	7.06011	6.18256	6.17265	5.84984	6.10559	7.09856	6.85543	6.69421	7.09475	7.62449	7.43918	7.27768	7.31263
ENSMUSG00000004110	Cacna1e	3.45408	NA	2.73111	NA	3.84796	NA	-0.72297	NA	0.393879	NA	1.11685	NA		2	2	2	2	2.64874	2.9825	2.3258	2.67263	2	2.3295	2.28824	3.24205	2	2	2.94709
ENSMUSG00000004127	Trmt10a	0.962663	0.0548532	1.0615	0.0328023	1.70955	3.3045e-05	0.0988317	0.889694	0.746884	0.0776853	0.648052	0.176889		7.17873	6.26679	5.8513	7.06854	7.36856	6.97712	8.1431	7.24885	7.43078	7.39411	8.04477	8.00792	7.93058	8.63312	8.12247
ENSMUSG00000004151	Etv1	-2.3098	9.8304e-08	-1.12983	0.0167266	-1.66585	8.42184e-05	1.17997	0.0076597	0.643951	0.227259	-0.536015	0.341367		6.16576	6.43674	6.73579	3.57522	5.0672	4.06061	4.53949	5.36535	5.10809	5.46029	5.66912	4.91718	4.55845	5.41612	4.71542
ENSMUSG00000004187	Kifc2	-2.38196	NA	-2.14773	NA	-0.513896	NA	0.234232	NA	1.86807	0.488583	1.63384	NA		2	3.26535	3.27782	2.52603	2.36053	2	2	2	2.88513	2	2	2.62867	2.7243	3.32865	2
ENSMUSG00000004207	Psap	-0.455078	0.57495	-1.24635	0.0317685	-1.28492	0.0151511	-0.791271	0.144852	-0.82984	0.111654	-0.0385689	0.970554		7.125	7.03946	7.46429	7.47754	6.61846	6.50548	6.16792	6.37845	6.0219	4.27759	6.53074	6.07365	6.08546	6.01048	5.78237
ENSMUSG00000004221	Ikbkg	-0.60721	0.0498219	-1.62577	3.22456e-10	-0.89952	0.000829635	-1.01856	5.62707e-05	-0.29231	0.37573	0.72625	0.0128637		7.40297	7.17377	7.34655	6.78751	6.95854	6.69405	6.39337	5.39281	5.66053	5.67836	6.18979	6.59759	6.38468	6.4302	6.34024
ENSMUSG00000004231	Pax2	-0.830142	0.400293	0.0312917	0.98575	-2.42498	0.00211764	0.861434	0.274594	-1.59484	0.0496209	-2.45627	0.00152456		4.45992	5.0391	4.5062	4.54586	3.09464	3.88115	4.18492	4.47347	4.13347	5.42626	4.55219	2	2.98415	2.93131	3.62665
ENSMUSG00000004233	Wars2	0.188181	0.851683	-0.538389	0.473088	-0.847021	0.140637	-0.72657	0.158297	-1.0352	0.029425	-0.308632	0.682287		5.72044	5.43655	4.82902	5.66208	5.48806	5.74874	5.18705	4.47347	4.38809	5.49353	4.97372	3.78978	4.84699	4.87755	4.7655
ENSMUSG00000004263	Atn1	-0.21745	0.837596	0.531383	0.50027	-0.446967	0.537981	0.748833	0.163715	-0.229517	0.773881	-0.97835	0.066148		6.00849	6.05683	5.34467	5.1209	5.81347	5.01349	6.24705	5.52275	5.79864	7.09163	6.43074	5.57565	5.38618	5.49561	5.22524
ENSMUSG00000004264	Phb2	0.0646286	0.948182	0.503395	0.386211	-0.187607	0.776352	0.438767	0.340421	-0.252236	0.64334	-0.691002	0.101821		8.36742	8.33662	8.66017	8.97921	8.33586	8.55387	8.07966	9.51533	9.16487	7.81815	8.8469	8.56473	7.91507	8.25896	8.29436
ENSMUSG00000004266	Ptpn6	-0.716201	0.38547	0.156075	0.898027	-0.116203	0.917167	0.872276	0.163549	0.599998	0.392534	-0.272278	0.762766		4.1514	4.72583	5.25524	4.10423	3.82989	3.43712	4.97098	4.87494	4.70156	5.16251	4.93252	4.34938	4.09102	4.93571	5.11367
ENSMUSG00000004267	Eno2	0.491541	0.496335	0.0325867	0.97813	0.506751	0.426238	-0.458955	0.428478	0.0152097	0.986606	0.474164	0.43643		7.62048	6.68188	6.37452	6.83276	7.74205	7.10535	7.92583	6.61829	6.32596	7.59892	7.21129	6.96859	7.15224	7.92747	7.67555
ENSMUSG00000004268	Emg1	0.0159375	0.99359	0.134244	0.940438	1.1358	0.211574	0.118307	0.927378	1.11986	0.151781	1.00156	0.257455		5.16099	5.61244	6.31675	6.3	5.75399	5.94433	4.77131	6.33665	6.07724	2.59756	6.40084	7.43716	6.79369	6.6718	6.27259
ENSMUSG00000004270	Lpcat3	0.568841	0.144997	-0.0647956	0.929837	-0.71722	0.055688	-0.633637	0.0405202	-1.28606	9.56996e-06	-0.652424	0.076919		5.46767	5.70409	5.89143	6.43816	6.14976	6.033	6.28505	5.94985	5.36685	5.67836	5.51019	4.96841	4.84699	4.99162	5.3288
ENSMUSG00000004285	Atp6v1f	0.312015	0.289021	-0.854194	9.94193e-05	-0.718864	0.000821785	-1.16621	2.01551e-10	-1.03088	1.48479e-08	0.13533	0.676042		10.7659	10.7154	10.9036	11.3466	11.1496	11.055	10.8362	9.90912	10.1577	9.56083	10.0823	10.0156	9.83657	10.195	10.2379
ENSMUSG00000004296	Il12b	-0.507187	NA	-1.34148	NA	-0.311183	NA	-0.834296	NA	0.196004	NA	1.0303	NA		2.61318	2	2	2.52603	2	2	2	2	2	2.3295	2	2.34831	2	2	2.301
ENSMUSG00000004317	Clcn5	0.61839	0.0020569	-0.279317	0.314887	-0.149702	0.608479	-0.897707	4.01738e-08	-0.768092	3.27377e-06	0.129615	0.65384		8.12075	7.8009	7.67436	8.54861	8.39546	8.56878	8.40704	7.618	7.70121	7.56805	7.49919	7.52533	7.7057	7.8388	7.81287
ENSMUSG00000004319	Clcn3	0.327886	0.392775	-0.261579	0.552737	-0.639662	0.0269005	-0.589466	0.0230817	-0.967548	3.75327e-05	-0.378082	0.238252		8.88323	8.07858	8.01126	8.89904	8.50323	8.83546	8.52287	7.95376	8.13415	8.29908	8.07348	7.83926	7.60298	7.65192	7.87122
ENSMUSG00000004328	Hif3a	-0.348842	0.817692	-0.63361	0.61195	-0.265661	0.841658	-0.284767	0.813008	0.0831816	0.955149	0.367949	0.767191		3.51284	3.5876	3.69548	3.67798	3.27471	3.15047	3.33351	3.47608	2.88513	3.19086	3.2184	3.67109	2.7243	3.14361	3.82861
ENSMUSG00000004344	Gpx5	0.394181	NA	-0.18317	NA	-0.688347	NA	-0.577351	0.753147	-1.08253	0.539841	-0.505177	NA		2.33893	3.00198	2.49269	2.52603	2.64874	2.57332	3.33351	2.26062	2.70947	2.82353	2.52837	2.34831	2.7243	2.3811	2.301
ENSMUSG00000004347	Pde1c	3.41037	NA	-0.242175	NA	1.53465	NA	-3.65255	NA	-1.87573	NA	1.77682	NA		2	2	2.26727	3.46458	2.88885	2.57332	2.3258	2	2.27707	2	2	2	2.98415	2	2
ENSMUSG00000004356	Utp20	0.287931	0.70092	0.347799	0.621651	-0.135852	0.859934	0.0598679	0.933618	-0.423782	0.388779	-0.48365	0.346427		7.62048	6.8618	6.52239	7.2629	7.58879	7.06386	7.44508	6.89281	7.17583	7.94974	7.41943	6.76632	6.08546	7.28888	7.29569
ENSMUSG00000004360	9330159F19Rik	0.220342	NA	1.50254	NA	1.14242	NA	1.28219	NA	0.922083	NA	-0.360112	NA		2	2.2637	2.49269	2	2	2.9825	2	2.84154	2.50941	2.59756	2.73417	2.86331	2	2.3811	2.76212
ENSMUSG00000004364	Cul3	-0.0321846	0.963586	-0.0269236	0.969222	-0.142686	0.768629	0.00526104	0.993531	-0.110502	0.816715	-0.115763	0.810247		7.05777	6.87172	7.18644	7.27114	7.18934	7.04266	6.39337	7.08179	6.89703	6.88167	7.18522	7.14596	7.08453	6.72225	6.61066
ENSMUSG00000004366	Sst	0.0584909	NA	-3.45704	NA	-0.384118	NA	-3.51553	NA	-0.442609	NA	3.07292	NA		2.61318	2	2.85927	3.21405	2	2	2.59141	2	2	2	2	2.86331	2	2.3811	2.301
ENSMUSG00000004371	Il11	1.83103	0.0303438	-1.19345	0.268951	-0.790188	0.458186	-3.02448	5.31359e-06	-2.62122	8.096e-05	0.403263	0.750245		6.20772	4.20473	2.85927	6.66776	7.04792	6.3588	6.78674	3.25456	4.32853	3.83421	4.49674	3.67109	4.3892	4.61816	4.60972
ENSMUSG00000004383	Large1	0.126492	0.841953	0.0295828	0.967979	-0.580618	0.0976718	-0.0969091	0.839219	-0.70711	0.0154718	-0.610201	0.0620804		6.72368	6.80083	6.22552	6.5776	6.76123	6.53614	6.98443	6.32244	6.31065	6.93104	6.86224	6.0017	6.16628	5.86839	6.14597
ENSMUSG00000004393	Ddx56	0.151545	0.829373	0.719369	0.0735579	-0.0903705	0.88894	0.567824	0.0984452	-0.241916	0.602332	-0.809739	0.0158851		6.87456	6.07411	6.52239	6.55077	6.60169	6.4899	6.97283	7.25634	7.33565	7.04754	7.20265	6.16433	5.77778	6.61953	6.89565
ENSMUSG00000004394	Tmed4	-0.252678	0.845985	-0.929691	0.279588	-0.396568	0.679751	-0.677013	0.360578	-0.14389	0.899217	0.533123	0.529077		5.56772	5.70409	6.33141	6.12916	5.78404	5.72231	4.71675	5.85433	5.30638	3.48339	4.60559	6.20762	5.38618	5.09733	5.189
ENSMUSG00000004415	Col26a1	0.533077	NA	-0.0870217	NA	0.887328	0.547231	-0.620098	0.671488	0.354251	0.828238	0.97435	0.469404		2.33893	3.13966	2.49269	2.91067	2.88885	2.79237	3.18065	2.84154	2.27707	2.82353	2.73417	3.06508	3.3952	2.93131	3.11101
ENSMUSG00000004446	Bid	0.00613918	0.997332	-0.894633	0.206223	-0.792564	0.228991	-0.900772	0.107103	-0.798704	0.160526	0.102068	0.922075		5.88464	4.43619	5.12667	5.50323	5.29292	5.01349	5.18705	4.87494	4.26639	3.93446	4.65708	5.20039	4.09102	4.46858	4.23631
ENSMUSG00000004451	Ralb	0.306932	0.64328	-0.0528711	0.955349	0.478101	0.342738	-0.359803	0.45896	0.171169	0.775204	0.530972	0.242326		6.36431	6.67056	6.83171	7.23789	6.58472	7.34934	6.28505	6.82389	6.71129	6.12275	6.58492	7.26343	7.5835	6.78688	6.5548
ENSMUSG00000004455	Ppp1cc	-1.1917	0.20549	0.578525	0.608516	0.550865	0.574557	1.77023	0.00925653	1.74257	0.00999899	-0.0276597	0.984925		4.23493	4.89095	3.3941	3.57522	2.88885	3.56158	3.59783	4.19025	3.82407	5.67836	4.75485	4.49626	4.78008	4.99162	4.71542
ENSMUSG00000004460	Dnajb11	0.390236	0.454907	0.311264	0.595463	0.527038	0.216345	-0.0789719	0.891809	0.136802	0.807492	0.215774	0.674955		6.4542	6.52735	7.17022	7.38184	7.04792	7.27857	6.74645	7.24885	7.22566	6.37549	7.20265	7.67163	7.25436	7.17276	6.86152
ENSMUSG00000004462	Tbccd1	-0.21113	0.899111	-0.449255	0.727978	0.050081	0.973158	-0.238125	0.836367	0.261211	0.826366	0.499336	0.627853		3.96826	3.76833	4.6994	4.43285	3.70982	3.3009	4.40793	3.83749	3.53883	3.93446	4.1101	4.09655	3.85136	5.14742	3.2582
ENSMUSG00000004473	Clec11a	1.22138	0.316398	0.768301	0.615072	1.36004	0.207357	-0.453083	0.700165	0.138651	0.928554	0.591734	0.614947		2.33893	2.67956	3.50171	3.34475	3.09464	4.29383	3.59783	2.99274	2.70947	3.83421	3.68324	3.78978	3.97616	3.49262	3.73116
ENSMUSG00000004500	Zfp324	-0.143589	0.918284	0.931401	0.18317	0.9812	0.110422	1.07499	0.0458199	1.12479	0.0323373	0.0497989	0.961783		3.37233	4.26617	4.60603	4.24478	4.04366	3.43712	4.40793	4.91336	4.9191	5.42626	4.43908	4.86406	4.84699	5.41612	4.8139
ENSMUSG00000004508	Gab2	0.406486	0.368914	-0.534983	0.228202	-0.760453	0.0355859	-0.941469	0.00151758	-1.16694	6.1927e-05	-0.22547	0.65384		6.92574	6.23641	6.12813	6.83276	6.74604	7.12565	6.67671	5.94985	6.18193	5.81613	5.85699	5.50801	6.21775	5.67706	5.51598
ENSMUSG00000004530	Coro1c	-0.0662412	0.899278	0.248229	0.474526	0.309413	0.262672	0.31447	0.197025	0.375654	0.0946338	0.0611839	0.875213		7.9582	7.89628	8.11658	7.61987	7.98774	8.03678	8.03577	8.41856	8.39594	7.99687	8.08763	8.44323	8.34934	8.00423	8.35695
ENSMUSG00000004535	Tax1bp1	0.28949	0.350772	-0.604007	0.0154833	-0.105317	0.780657	-0.893497	3.6465e-06	-0.394807	0.0755002	0.49869	0.0293656		9.29926	9.10196	8.84776	9.31039	9.43025	9.42851	9.35229	8.22212	8.4907	8.78195	8.43603	9.11507	8.82639	9.24377	8.71014
ENSMUSG00000004540	Psg17	-3.27005	NA	-1.98643	NA	1.95005	NA	1.28362	0.685541	5.2201	0.00160744	3.93648	NA		2.61318	2.67956	2.26727	2	2	2	2	2	2	2.3295	2.28824	3.39967	3.97616	3.63985	2.301
ENSMUSG00000004542	Psg19	-2.13878	NA	-0.72618	NA	-1.9653	NA	1.4126	NA	0	NA	-1.23912	NA		2	2.67956	2	2	2	2	2	2	2	2.59756	2	2	2	2	2
ENSMUSG00000004552	Ctse	-0.167167	NA	0.907686	NA	0.869068	NA	1.07485	NA	1.03623	NA	-0.0386183	NA		2	2.67956	2.26727	2	2	2.79237	2.3258	3.25456	2	2	2.73417	2.34831	2.7243	2.93131	2.301
ENSMUSG00000004558	Ndrg2	0.25572	0.866753	-0.634119	0.605082	0.348912	0.764419	-0.889838	0.287109	0.0931926	0.945008	0.983031	0.254179		3.86717	3.92892	3.3941	3.67798	3.94073	3.88115	4.18492	3.57527	3.53883	2.82353	3.2184	3.39967	3.71473	4.87755	3.51397
ENSMUSG00000004561	Mettl17	0.320081	NA	-0.73527	0.766051	-2.24746	0.226961	-1.05535	0.541042	-2.56754	0.102383	-1.51219	0.466249		2.33893	3.5876	3.3941	4.02847	3.57885	2.79237	2.81564	3.12958	3.31158	2	2.52837	3.06508	2	2	2
ENSMUSG00000004562	Arhgef40	-1.67444	2.09735e-05	-0.830688	0.0606531	-1.05869	0.0069228	0.843751	0.0412982	0.615753	0.17825	-0.227998	0.708911		5.74914	5.8315	6.22552	4.24478	4.54258	4.77722	4.26315	5.18866	5.58618	5.07737	4.80136	5.15689	5.08732	5.04544	4.66354
ENSMUSG00000004565	Pnpla6	-0.129915	0.908693	-0.19099	0.840813	-0.324582	0.66341	-0.0610753	0.943559	-0.194667	0.806557	-0.133592	0.87737		4.59251	4.85141	5.09265	4.65065	4.39466	5.01349	4.8746	5.02284	4.65382	4.61625	4.43908	3.54176	4.70992	4.93571	4.8139
ENSMUSG00000004567	Mcoln1	-0.18577	0.904871	-0.390057	0.745645	-0.675676	0.456596	-0.204287	0.84707	-0.489906	0.584506	-0.285619	0.795044		6.10045	4.76891	4.60603	4.8835	5.41314	4.6707	5.47695	4.12626	4.06212	5.94189	4.93252	4.00136	4.91093	4.93571	4.86073
ENSMUSG00000004568	Arhgef18	-0.149317	0.867314	-0.185734	0.816129	-0.627568	0.217128	-0.0364167	0.961173	-0.47825	0.324602	-0.441834	0.411996		5.74914	5.38209	6.25658	5.58484	5.69196	6.1955	5.14635	6.09062	5.73124	5.20327	5.48192	5.24263	5.08732	5.24265	5.45625
ENSMUSG00000004591	Pkn2	0.401378	0.159174	0.260449	0.46075	-0.0617353	0.886886	-0.140929	0.653721	-0.463113	0.0351117	-0.322184	0.224252		8.67093	8.19373	8.1459	8.52812	8.8995	8.71666	8.83607	8.36759	8.44585	8.87635	8.70426	8.38785	8.15179	8.29829	8.31973
ENSMUSG00000004610	Etfb	0.366604	0.290627	0.583715	0.053021	0.74324	0.00384053	0.217111	0.505107	0.376636	0.156043	0.159525	0.669662		8.88323	8.54617	8.28042	8.90435	8.7515	8.89877	9.21388	8.9674	9.0288	9.38597	9.25253	9.09791	9.0018	9.53468	9.57745
ENSMUSG00000004626	Stxbp2	-0.242632	NA	0.730262	NA	0.387237	0.869541	0.972894	0.560656	0.629869	0.750723	-0.343025	0.871945		2.61318	2.2637	3.15133	2.52603	2	2.79237	3.00966	2.99274	3.31158	2.59756	3.2184	2	2.7243	3.63985	2.76212
ENSMUSG00000004631	Sgce	-0.990597	0.463826	-1.18936	0.375808	0.300914	0.84335	-0.198764	0.904436	1.29151	0.18357	1.49028	0.144589		3.04213	3.6808	3.69548	3.07032	3.27471	2.79237	2.59141	2.67263	3.42968	2.3295	2.73417	4.42469	3.20427	3.49262	3.39174
ENSMUSG00000004633	Chn2	-0.702755	NA	-0.519276	NA	-0.0188578	NA	0.183478	0.950891	0.683897	0.787953	0.500419	NA		2	2.48656	3.27782	2.28686	2.88885	2.31495	2.3258	2.26062	2.50941	2	3.07433	3.06508	2.7243	2	2.76212
ENSMUSG00000004637	Wwox	-0.75274	0.171332	-0.0140052	0.989627	-0.63721	0.235007	0.738735	0.104871	0.11553	0.889335	-0.623205	0.222052		5.32246	5.53967	5.25524	4.37284	5.0672	4.82768	4.53949	5.27971	4.9191	5.5889	5.59185	5.01789	4.09102	4.54531	5.26059
ENSMUSG00000004642	Slbp	0.255477	0.723541	0.41134	0.509698	0.458419	0.372454	0.155862	0.793734	0.202942	0.72593	0.0470791	0.951274		7.66634	7.73724	7.48411	7.4704	8.00697	7.91373	8.07425	7.74593	7.38034	8.85412	7.7028	8.06787	8.56341	7.7197	7.83649
ENSMUSG00000004651	Tyr	0.43128	NA	0.215167	NA	-1.4206	NA	-0.216113	NA	-1.85188	NA	-1.63577	NA		2	2.2637	2.26727	2.28686	2.36053	2.31495	2	2	2.70947	2	2	2	2	2	2
ENSMUSG00000004655	Aqp1	-3.36412	0.0028658	-0.235195	0.920576	-0.319304	0.870706	3.12892	0.00126628	3.04481	0.00149932	-0.0841084	0.968792		5.32246	7.99938	8.02936	2.91067	3.09464	3.15047	5.94874	7.21079	7.49991	7.14492	7.35073	7.11218	6.8437	7.60788	7.23477
ENSMUSG00000004661	Arid3b	0.543416	0.607376	0.282356	0.824867	0.575199	0.52735	-0.26106	0.78353	0.0317833	0.979443	0.292843	0.773156		3.96826	4.26617	4.01898	4.10423	4.47052	4.14261	5.14635	3.91528	3.90786	5.12057	3.95417	4.00136	5.29328	4.30169	4.30565
ENSMUSG00000004665	Cnn2	-1.48458	0.00156811	0.797014	0.155255	0.0630209	0.943044	2.28159	1.71797e-09	1.5476	8.03006e-05	-0.733993	0.124966		6.97516	7.26689	7.00631	5.15692	4.73942	5.21646	6.71896	7.98566	7.81951	7.53649	8.07348	6.99353	6.92336	7.33283	7.30418
ENSMUSG00000004667	Polr2e	-0.504292	0.104905	0.185453	0.681179	-0.657295	0.0141484	0.689745	0.00342935	-0.153003	0.682353	-0.842748	0.000533096		8.79997	9.15774	9.14401	8.64054	8.55642	8.27357	8.6737	9.24856	9.53135	9.04841	9.02403	8.30557	7.93058	8.45067	8.75421
ENSMUSG00000004668	Abca13	-0.447022	NA	-1.94976	NA	-0.218412	NA	-1.50274	NA	0.228609	NA	1.73135	NA		2	2.2637	3.01268	2.52603	2.36053	2.57332	2	2.48128	2	2	2	2.34831	2.7243	2.3811	2.301
ENSMUSG00000004677	Myo9b	0.126048	0.849682	-0.177635	0.760508	0.0506492	0.9349	-0.303683	0.432572	-0.0753983	0.895686	0.228284	0.613279		6.1869	5.63591	5.8513	6.33186	6.1265	5.64	5.87592	5.83445	5.63617	5.55781	5.87884	6.02608	6.11291	5.83821	5.8065
ENSMUSG00000004698	Hdac9	-0.866805	0.291293	-0.096232	0.943861	0.476001	0.551804	0.770573	0.272257	1.34281	0.0190667	0.572233	0.423669		3.96826	4.26617	4.15705	3.46458	3.70982	3.15047	3.7138	4.05931	4.06212	4.1162	4.03424	4.91718	4.19741	4.93571	3.73116
ENSMUSG00000004707	Ly9	-1.44263	0.0705352	-1.28257	0.124443	-1.40023	0.062269	0.160058	0.89498	0.042406	0.976613	-0.117652	0.931313		5.16099	4.48868	4.5062	3.7739	3.70982	3.97367	2.81564	3.75527	3.98705	3.48339	3.68324	4.26992	2.40714	3.32865	3.91988
ENSMUSG00000004709	Cd244a	1.46042	0.252835	1.46737	0.267837	1.41393	0.23587	0.00694659	0.996575	-0.0464926	0.978368	-0.0534392	0.975749		2.84354	3.00198	2.49269	3.57522	4.13974	3.15047	3.33351	3.75527	3.64031	3.61005	3.34938	3.24205	4.29649	2	3.82861
ENSMUSG00000004748	Mtfp1	-0.00270102	0.998937	1.46411	0.168325	0.838986	0.478542	1.46681	0.0818584	0.841687	0.419044	-0.62512	0.549375		2.33893	3.38095	2.85927	3.07032	2.64874	2.79237	3.18065	4.19025	3.82407	3.72648	3.46946	3.78978	2.98415	3.32865	3.39174
ENSMUSG00000004768	Rab23	0.160121	0.882804	0.169486	0.864691	-0.51753	0.43779	0.00936499	0.993065	-0.677651	0.199076	-0.687016	0.230654		6.14432	5.38209	5.58384	5.22639	6.26075	5.69539	6.14745	5.18866	5.33693	6.63585	5.96308	5.28366	4.84699	5.53377	5.2951
ENSMUSG00000004771	Rab11a	0.107295	0.865065	-0.370407	0.393288	-0.638202	0.0446232	-0.477701	0.116603	-0.745497	0.00561787	-0.267795	0.495283		8.01838	7.75877	7.94608	8.34895	7.81662	8.23204	7.51068	7.94451	7.50665	7.27489	7.35853	7.40962	7.2788	6.97891	7.42596
ENSMUSG00000004788	Eif2b2	0.500154	0.286573	-0.308246	0.599016	-0.521584	0.223294	-0.8084	0.0143922	-1.02174	0.00104546	-0.213338	0.683723		8.59787	7.68195	7.79562	8.47203	8.7515	8.56507	8.50286	7.28593	7.67155	8.25614	7.74505	7.40032	6.98408	7.82348	7.88827
ENSMUSG00000004789	Dlst	0.167497	0.761741	0.0445483	0.949817	0.186423	0.678521	-0.122949	0.777529	0.0189263	0.97227	0.141875	0.755642		7.42091	7.36141	7.59761	7.80154	7.41729	7.72033	7.53454	7.83869	7.63513	6.73648	7.58145	7.87997	7.49239	7.63447	7.54544
ENSMUSG00000004791	Pgf	-0.0994279	NA	-0.307809	NA	-0.494769	NA	-0.208382	NA	-0.395341	0.890936	-0.18696	NA		2.33893	2.67956	2.85927	3.21405	2	2.57332	2.3258	2.26062	2	3.01885	2.73417	2.62867	2.40714	2	2.76212
ENSMUSG00000004798	Ulk2	-0.169578	0.883444	-0.123656	0.914267	-0.476881	0.523363	0.0459219	0.961109	-0.307303	0.694116	-0.353225	0.647851		4.06274	4.68141	5.09265	4.96705	4.13974	4.49453	4.40793	4.66579	4.38809	4.42272	4.80136	4.34938	4.70992	3.49262	4.37181
ENSMUSG00000004815	Dgkq	1.66701	NA	0	NA	1.06769	NA	-1.66878	NA	-0.599319	NA	1.06947	NA		2	2	2	2	2	2	2.59141	2	2	2	2	2	2	2.3811	2
ENSMUSG00000004837	Grap	0.306219	NA	0.500814	NA	-0.844436	NA	0.194595	NA	-1.15066	NA	-1.34525	NA		2.33893	2	2.26727	2	2	2	2.81564	2.26062	2	2	2.73417	2.34831	2	2	2
ENSMUSG00000004842	Pou1f1	3.41768	NA	-0.242173	NA	1.85996	NA	-3.65985	NA	-1.55772	NA	2.10213	NA		2.33893	2	2	3.21405	2.64874	3.15047	2.3258	2.26062	2	2	2	2	2.7243	2.3811	2.301
ENSMUSG00000004843	Chmp2b	0.75139	0.0159494	-0.464499	0.238836	-0.341206	0.375157	-1.21589	7.14689e-07	-1.0926	9.53317e-06	0.123293	0.800937		7.10294	6.81117	7.00631	7.92682	7.60571	7.9369	7.25715	6.86368	6.40017	6.26431	6.50287	6.76632	6.72421	6.78688	6.27259
ENSMUSG00000004846	Plod3	-0.0818475	0.900817	0.376787	0.35124	-0.0762213	0.885785	0.458634	0.115234	0.00562616	0.991038	-0.453008	0.143299		8.52507	7.76942	7.89765	8.1308	7.9551	7.86625	8.10644	8.2894	8.45632	8.75136	8.34869	7.80444	7.64119	8.27031	8.26855
ENSMUSG00000004849	Ap1s1	0.222023	0.512033	0.750152	0.000911254	1.18305	3.14636e-09	0.528129	0.00998829	0.96103	1.38852e-07	0.432901	0.0550134		9.38404	8.94879	8.65143	9.30638	9.018	9.12491	9.48267	9.79543	9.77395	9.75839	9.75015	10.1269	10.1498	10.3753	10.1369
ENSMUSG00000004864	Mapk13	-0.0675292	NA	1.74447	NA	-0.61539	NA	1.812	NA	-0.547861	NA	-2.35986	NA		2.33893	2	2	2	2	2.31495	2	2.26062	2.70947	2	2.28824	2	2	2	2
ENSMUSG00000004865	Srpk1	0.341184	0.543275	0.424485	0.434835	0.30103	0.556889	0.083301	0.88727	-0.0401534	0.953366	-0.123454	0.838264		8.95581	7.90597	7.66282	8.54861	8.72464	8.34892	8.82966	8.49339	8.59865	9.07061	8.59299	8.59357	8.09099	8.87898	8.66137
ENSMUSG00000004872	Pax3	0.246412	0.687022	-0.191448	0.764899	0.0873195	0.893391	-0.43786	0.258098	-0.159092	0.762239	0.278767	0.550455		7.6813	8.41669	8.33236	8.51083	8.40516	8.63756	8.08506	8.35018	7.95371	7.34031	8.13379	8.41118	8.61231	7.63447	8.23783
ENSMUSG00000004880	Lbr	-0.97904	0.063597	0.520349	0.411158	0.130087	0.870634	1.49939	0.000147701	1.10913	0.00865034	-0.390262	0.480329		4.97915	5.74783	5.25524	4.83984	4.39466	4.43068	4.33735	5.61888	5.68449	6.44511	5.45308	5.28366	5.74307	5.7437	5.11367
ENSMUSG00000004885	Crabp2	-0.936056	NA	-0.991607	NA	-1.32743	NA	-0.0555507	0.984298	-0.391378	0.887285	-0.335827	NA		2.33893	3.38095	3.15133	2.91067	2.36053	2.57332	2.59141	2.99274	3.04171	2	2	2.86331	2	2.68227	2.301
ENSMUSG00000004891	Nes	0.333892	0.456774	0.983793	0.00132925	1.14625	5.1812e-05	0.649901	0.019286	0.812362	0.00187665	0.162461	0.703605		6.22825	6.05683	5.83081	6.45273	6.42229	5.74874	6.66235	6.84392	6.96707	7.20636	6.89478	7.29388	6.81055	7.22033	7.18043
ENSMUSG00000004892	Bcan	0.0832602	0.957368	0.100319	0.947824	0.0533891	0.967466	0.017059	0.990163	-0.0298711	0.980968	-0.0469301	0.970614		4.38875	4.38171	4.5062	3.57522	4.96599	4.77722	4.33735	4.91336	3.82407	4.42272	4.65708	4.18584	5.14163	3.32865	4.66354
ENSMUSG00000004894	Hapln2	-0.0147445	NA	-1.73887	NA	0.075408	NA	-1.72412	NA	0.0901525	NA	1.81428	NA		2	2.48656	2	2	2.64874	2	2	2	2	2	2	2.62867	2	2	2
ENSMUSG00000004895	Prcc	0.906611	0.491719	0.456873	0.784355	0.154209	0.931512	-0.449739	0.706791	-0.752402	0.491526	-0.302664	0.840018		3.86717	2.2637	3.3941	3.9485	3.94073	4.06061	3.59783	2.84154	3.42968	4.27759	3.46946	3.78978	2.7243	2.93131	3.73116
ENSMUSG00000004896	Rrnad1	0.195697	0.874137	-0.703685	0.419931	-0.470337	0.574645	-0.899382	0.141776	-0.666034	0.309375	0.233348	0.813805		5.28376	4.43619	4.7871	5.35602	4.73942	5.25384	4.66005	3.12958	4.32853	4.55458	4.70679	4.42469	3.71473	4.87755	4.60972
ENSMUSG00000004897	Hdgf	-0.0618524	0.921444	0.48584	0.128288	-0.499438	0.0774756	0.547692	0.0249405	-0.437585	0.0851313	-0.985277	2.33683e-05		10.0208	10.3597	10.4969	10.3138	10.2516	10.1019	10.3023	10.977	10.8516	10.1807	11.0095	9.75426	9.67334	9.66289	10.0971
ENSMUSG00000004902	Slc25a18	2.07741	NA	0.358282	NA	-1.17992	NA	-1.71913	0.336141	-3.25733	0.0837079	-1.5382	NA		2.84354	2	2.26727	3.07032	3.43478	2.57332	3.59783	2	2	2.82353	2.91425	2	2	2.3811	2.301
ENSMUSG00000004929	Thop1	0.468558	0.636816	1.06103	0.152242	0.219984	0.835026	0.592475	0.389351	-0.248574	0.785879	-0.84105	0.203581		6.16576	4.72583	4.22143	4.92588	5.48806	5.36049	6.51026	5.96821	6.05903	6.57503	6.32328	5.15689	5.24448	5.33199	5.96492
ENSMUSG00000004931	Apba3	-0.689408	0.803112	-0.21162	0.949429	-1.49046	0.444255	0.477788	0.826028	-0.801052	0.71081	-1.27884	0.510718		3.37233	3.00198	3.94465	3.46458	3.70982	2.57332	2	3.91528	3.64031	2	3.2184	3.39967	2.98415	2	2
ENSMUSG00000004933	Matk	-1.23374	NA	-0.65888	NA	-1.05673	NA	0.574859	NA	0.177008	NA	-0.397851	NA		2.33893	2.84976	2.26727	2.28686	2	2.57332	2	2.26062	2.27707	2	2.73417	2.34831	2	2.3811	2.301
ENSMUSG00000004934	Pias4	0.271792	0.497291	-0.493174	0.155186	-0.514711	0.0981038	-0.764966	0.00174511	-0.786503	0.00141164	-0.0215368	0.970181		6.57132	6.50204	6.34592	6.90868	6.44127	6.81152	6.71896	6.18786	6.00298	6.01239	5.78937	5.60832	6.11291	6.06362	6.10765
ENSMUSG00000004936	Map2k1	0.0939774	0.940937	-0.278018	0.756946	-0.0868653	0.928208	-0.371995	0.563932	-0.180843	0.820879	0.191152	0.813937		5.83195	5.96718	6.60917	6.42345	6.60169	6.3064	5.54115	6.44553	6.04059	5.07737	5.76611	6.70722	6.29167	5.60719	5.42543
ENSMUSG00000004937	Sgta	0.296444	0.667244	0.499249	0.396922	0.308626	0.594499	0.202804	0.719726	0.0121814	0.986606	-0.190623	0.759964		8.8372	8.02627	7.9269	8.05645	8.5823	8.25526	9.2623	8.29305	8.55708	9.17675	9.06273	8.23932	8.47628	8.86782	8.83265
ENSMUSG00000004939	Nmrk2	1.25876	NA	1.92014	NA	-0.6154	NA	0.661378	NA	-1.87416	NA	-2.53554	NA		2	2.2637	2	2	2	2	2.81564	2	2	2.82353	2.52837	2	2	2	2
ENSMUSG00000004945	Tmem242	-0.323734	0.380402	0.216351	0.619631	0.907673	0.000250339	0.540085	0.033402	1.23141	1.00873e-08	0.691322	0.00506614		7.65879	7.59484	7.70283	7.23789	7.18934	7.07434	7.74682	7.7723	7.97329	7.73719	7.96019	8.65741	8.1845	8.87898	8.36915
ENSMUSG00000004947	Dtx2	-0.191194	0.763571	0.0264081	0.973428	0.0241693	0.972472	0.217602	0.632199	0.215363	0.646432	-0.00223875	0.998432		5.93546	6.05683	5.50844	5.80517	5.48806	5.21646	6.04045	5.8933	5.77652	6.01239	5.81226	5.79018	6.16628	5.80739	5.70749
ENSMUSG00000004948	Zp3	0	NA	0	NA	3.40045	NA	0	NA	3.22758	NA	3.40222	NA		2	2	2	2	2	2	2	2	2	2	2	2.62867	2	2	3.11101
ENSMUSG00000004951	Hspb1	0.487327	NA	0.146479	NA	0.0243132	NA	-0.340848	NA	-0.463014	0.869334	-0.122166	NA		3.04213	2	2.26727	2.91067	2.88885	2.31495	2.3258	2.67263	2.27707	2.59756	2.52837	2	2.7243	2	2.94709
ENSMUSG00000004952	Rasa4	-0.473781	0.59302	-0.571408	0.507146	-0.944234	0.149019	-0.0976268	0.917279	-0.470452	0.524793	-0.372826	0.656084		4.59251	5.14101	5.42888	5.19207	4.79949	4.55568	3.92104	4.47347	4.26639	4.27759	5.19888	4.56444	4.4763	3.49262	4.43506
ENSMUSG00000004980	Hnrnpa2b1	-0.0571862	0.932745	-0.0895036	0.872465	0.0969521	0.839723	-0.0323174	0.946339	0.154138	0.688594	0.186456	0.622546		8.12075	8.38242	8.36122	8.54861	8.25236	8.29615	7.73314	8.43516	8.09893	8.20186	8.05441	8.56056	8.67809	8.15874	8.07857
ENSMUSG00000004988	Fxyd4	-1.13809	NA	-1.71324	NA	-1.77426	NA	-0.575149	NA	-0.636169	NA	-0.0610203	NA		3.21666	2.67956	2.26727	2.28686	2.64874	2.31495	2.3258	2.67263	2	2	2.28824	2.62867	2	2	2.301
ENSMUSG00000004994	Ccdc130	0.47568	0.459027	-1.05586	0.0452514	-0.730608	0.171763	-1.53154	0.000107608	-1.20629	0.00298524	0.325249	0.628223		6.36431	5.70409	5.25524	6.23407	6.19519	6.23342	6.46132	4.12626	4.55332	5.28149	5.29952	4.91718	4.84699	5.60719	5.189
ENSMUSG00000004996	Mri1	-1.33796	0.0372528	-0.41158	0.662669	-0.950988	0.144106	0.926377	0.125356	0.386969	0.635587	-0.539408	0.466091		5.63076	5.40958	5.6555	3.07032	4.9126	3.67615	5.10447	5.09147	5.39616	5.35569	4.89011	4.42469	5.14163	4.81694	4.43506
ENSMUSG00000005034	Prkacb	-0.103471	0.91629	0.116327	0.894561	-0.753041	0.100587	0.219798	0.699754	-0.64957	0.117137	-0.869369	0.0357682		8.2418	7.74805	7.71406	7.64545	7.35861	7.7983	8.30441	7.45174	7.62279	8.82829	7.80905	7.00585	6.81055	7.38595	7.43372
ENSMUSG00000005043	Sgsh	-0.153954	0.943266	0.868724	0.494074	0.458718	0.730477	1.02268	0.26685	0.612673	0.580099	-0.410006	0.740953		4.38875	3.38095	2.68759	2.91067	3.43478	3.56158	4.01447	4.31029	3.90786	4.55458	4.25081	2.86331	3.3952	4.54531	4.37181
ENSMUSG00000005045	Chd5	0.752539	0.49518	-0.468103	0.741901	0.364415	0.770413	-1.22064	0.122563	-0.388124	0.711037	0.832518	0.396797		3.51284	3.00198	3.50171	3.86384	4.04366	4.06061	3.33351	2.67263	3.04171	3.61005	2.91425	3.24205	3.3952	3.63985	3.91988
ENSMUSG00000005054	Cstb	0.104086	0.95892	-1.42682	0.187321	-0.596344	0.629605	-1.53091	0.0650413	-0.70043	0.497959	0.830478	0.432886		8.8372	8.72091	9.44801	9.85236	9.02745	9.13496	7.97314	8.38136	7.80866	4.49016	7.7271	8.97491	8.20377	8.43564	7.98127
ENSMUSG00000005057	Sh2b2	0.2628	0.706493	0.608103	0.240474	0.0864386	0.909948	0.345303	0.468536	-0.176362	0.768917	-0.521664	0.246344		6.22825	5.81103	5.6555	6.28379	5.89832	5.64	6.61838	6.33665	6.40017	6.67984	6.51687	5.67152	5.34048	6.23555	6.43613
ENSMUSG00000005069	Pex5	0.362356	0.76064	-0.0873184	0.95414	0.411073	0.670404	-0.449674	0.591141	0.0487169	0.966957	0.498391	0.56185		4.1514	4.20473	4.39894	4.92588	3.94073	4.92357	4.10221	3.98909	4.65382	2.82353	4.60559	4.96841	4.29649	4.68751	4.30565
ENSMUSG00000005078	Jkamp	-0.606926	0.203958	0.20634	0.755367	0.503876	0.257565	0.813266	0.0222567	1.1108	0.00068588	0.297536	0.537528		6.41892	5.85168	5.96848	5.29266	5.29292	5.64	5.82524	5.9124	6.26371	6.62089	6.29104	6.62977	6.61327	6.96502	5.9214
ENSMUSG00000005087	Cd44	0.187248	0.80941	-0.553287	0.309755	-0.983177	0.0141311	-0.740535	0.0533995	-1.17043	0.000591257	-0.42989	0.374628		9.21947	8.04391	8.49094	9.18732	8.94342	8.85687	8.26693	8.37793	8.47017	7.29389	8.0592	7.91956	7.72361	7.4769	7.62897
ENSMUSG00000005089	Slc1a2	-0.44047	0.396019	-1.15823	0.00266813	-1.57826	5.98088e-06	-0.717759	0.0495756	-1.13779	0.00050361	-0.420032	0.367921		8.57401	8.58286	8.41038	8.02268	8.19761	8.18443	7.9378	6.68644	7.12421	8.16106	7.14971	7.05408	6.33892	7.24354	7.10464
ENSMUSG00000005102	Eif2ak4	0.25298	0.617269	0.135179	0.822167	0.246189	0.580965	-0.117801	0.7994	-0.00679087	0.989916	0.11101	0.829401		6.20772	6.70425	6.25658	6.45273	6.76123	6.56617	6.81298	6.33665	6.49804	6.9551	6.29104	6.34965	7.0135	6.54675	6.61066
ENSMUSG00000005103	Wdr1	-0.112874	0.879525	-0.0108419	0.989962	-0.105323	0.865389	0.102032	0.849493	0.00755117	0.989916	-0.0944809	0.871912		8.23674	8.20945	8.37544	8.3987	8.07538	8.21318	7.92583	8.69155	8.58916	7.43747	8.00559	8.41118	8.42793	7.89119	7.85973
ENSMUSG00000005107	Slc2a9	-2.26008	0.000930041	-0.403972	0.686559	0.0588187	0.957473	1.85611	0.00315788	2.3189	8.74469e-05	0.462791	0.55269		4.31389	5.2362	4.65347	2.73113	2.36053	3.43712	3.7138	4.12626	4.20146	4.49016	4.89011	5.28366	4.63617	4.93571	4.37181
ENSMUSG00000005124	Ccn4	0.563909	0.448609	-1.01053	0.151299	-0.565054	0.444255	-1.57444	0.00139575	-1.12896	0.0277305	0.44548	0.58595		4.97915	3.92892	4.34216	4.74835	5.11525	5.21646	4.60103	3.91528	3.53883	3.48339	3.77931	4.00136	3.56379	4.30169	4.08676
ENSMUSG00000005125	Ndrg1	0.615713	0.345485	-2.28304	4.00629e-07	-2.29046	1.76855e-07	-2.89876	1.35258e-13	-2.90617	4.78807e-14	-0.00741405	0.996172		11.6712	9.53999	9.84787	11.3722	11.6037	11.2554	10.8505	8.62366	8.40678	7.81158	8.65446	8.50091	8.33192	8.27595	8.49323
ENSMUSG00000005131	4930550C14Rik	1.57937	NA	2.09304	NA	1.94779	NA	0.513674	NA	0.368424	0.89786	-0.145251	NA		2	2.48656	2	2.52603	2	2.9825	2.3258	2.67263	2.88513	2.82353	2.28824	2.34831	2.98415	2	2.94709
ENSMUSG00000005142	Man2b1	-0.587968	0.359489	-0.425986	0.56836	-0.692284	0.216474	0.161981	0.823734	-0.104316	0.903115	-0.266297	0.706306		6.10045	6.28174	6.60917	6.60394	5.25051	5.36049	5.47695	6.15617	6.18193	5.24291	6.00343	5.15689	5.55577	5.86839	6.0482
ENSMUSG00000005148	Klf5	1.0726	0.0654892	-0.378331	0.661924	-1.62582	0.00102625	-1.45093	0.0012224	-2.69842	7.02152e-11	-1.24749	0.012278		9.57847	7.65923	7.8828	9.37299	9.95746	9.47871	9.93655	7.99465	7.9878	8.36343	8.63533	6.82309	6.26745	6.97891	7.72701
ENSMUSG00000005150	Wdr83	-1.95843	NA	-3.62399	NA	-2.55452	NA	-1.66556	NA	-0.596092	NA	1.06947	NA		3.21666	2.2637	2	2	2.36053	2	2.3258	2	2	2	2	2	2	2.3811	2
ENSMUSG00000005161	Prdx2	-1.03149	0.0128004	0.180879	0.802994	-1.01725	0.00892437	1.21237	0.000325231	0.014241	0.985313	-1.19813	0.000885939		7.9886	8.06999	8.05166	6.61693	6.77625	6.88483	7.61877	7.95836	8.1298	8.58396	8.1155	6.67674	6.33892	7.07262	7.69507
ENSMUSG00000005198	Polr2a	0.196698	0.72854	-0.473239	0.268006	-1.02521	0.00101365	-0.669937	0.0248326	-1.22191	6.16911e-06	-0.551969	0.114058		7.03465	7.61859	7.73627	8.0941	7.65532	7.56543	7.33166	7.24885	7.04315	6.60576	7.15867	6.54793	6.16628	6.4701	6.754
ENSMUSG00000005202	Shbg	-0.956424	NA	-2.45038	NA	0.130191	NA	-1.49396	NA	1.08661	NA	2.58057	NA		2	2	3.50171	2.28686	2.64874	2	2.59141	2	2	2.59756	2	2.34831	3.56379	2.3811	2.301
ENSMUSG00000005204	Senp3	0.446031	0.574141	0.393952	0.638085	0.78036	0.179126	-0.0520792	0.952333	0.334329	0.60829	0.386408	0.552233		5.07293	4.76891	4.28306	5.32469	4.73942	4.49453	5.6324	4.71012	4.55332	5.67836	5.12766	5.28366	5.29328	5.53377	5.54495
ENSMUSG00000005220	Corin	2.22253	NA	0	NA	0	NA	-2.2243	NA	-1.87618	NA	0	NA		2	2	2	2	2	2	2.81564	2	2	2	2	2	2	2	2
ENSMUSG00000005225	Plekha8	0.0169102	0.993918	0.285135	0.865897	0.645766	0.585732	0.268224	0.836367	0.628856	0.555425	0.360631	0.77805		2.84354	3.38095	3.60184	2.91067	3.82989	3.15047	3.33351	3.57527	3.64031	2.3295	3.95417	3.78978	3.97616	3.89569	3.2582
ENSMUSG00000005233	Spc25	-1.33463	0.0100041	0.790017	0.206637	1.41973	0.00248969	2.12465	1.61016e-07	2.75436	1.72172e-12	0.62971	0.253138		7.29033	8.14141	8.18275	6.19994	5.75399	6.01134	7.66993	8.395	8.48047	9.23443	8.55617	9.07472	9.50487	9.41199	9.30221
ENSMUSG00000005237	Dnah2	-1.20568	NA	-0.0971815	NA	0.276803	NA	1.1085	NA	1.48248	NA	0.373984	NA		2.33893	2.67956	2	2	2.36053	2.31495	2	2.26062	2.27707	2	2.73417	2	2.7243	2.3811	2.5499
ENSMUSG00000005262	Ufd1	0.671464	0.00425822	-0.0156973	0.977626	0.295085	0.29605	-0.687161	0.000486745	-0.376379	0.088849	0.310783	0.232481		8.07047	7.40986	7.68582	8.2229	8.59507	8.34892	8.42842	7.55863	7.8032	7.88857	7.64021	8.11411	7.99837	8.06412	7.94912
ENSMUSG00000005267	Zfp287	3.07379	NA	2.40843	NA	3.99467	NA	-0.665363	NA	0.920876	NA	1.58624	NA		2	2	2	3.21405	2	2	2	2.26062	2.27707	2	2.52837	2.62867	3.20427	2.3811	2.5499
ENSMUSG00000005268	Prlr	-1.15085	NA	-0.54301	NA	1.06561	0.491452	0.607838	0.768989	2.21646	0.0853189	1.60862	NA		2.33893	2.84976	3.01268	2	2.88885	2	2.59141	2.84154	2.27707	2.3295	2.73417	3.06508	3.3952	3.63985	3.11101
ENSMUSG00000005299	Letm1	0.550714	0.0510939	0.165941	0.705733	0.130263	0.748735	-0.384773	0.134903	-0.420451	0.0873452	-0.0356779	0.939341		7.88897	7.15765	7.31001	8.21438	7.83826	8.09972	7.89545	7.77751	7.68348	7.45445	7.63379	7.54234	7.4819	7.60788	7.7767
ENSMUSG00000005312	Ubqln1	0.480641	0.112775	0.112782	0.818576	-0.270205	0.429987	-0.367859	0.170361	-0.750845	0.000791053	-0.382986	0.183725		7.62048	7.67631	7.77967	8.32935	8.34092	8.15015	7.78045	8.01246	7.97814	7.32192	7.79762	7.50812	7.24198	7.5532	7.39448
ENSMUSG00000005320	Fgfr4	-1.15962	NA	-1.10353	NA	-0.730622	NA	0.0560959	NA	0.428999	NA	0.372903	NA		2.61318	2.2637	3.01268	2	2.88885	2.31495	2	2.48128	2.50941	2.3295	2	2.34831	2	2.93131	2.301
ENSMUSG00000005338	Cadm3	0.692713	NA	1.41907	NA	0.795391	NA	0.72636	NA	0.102678	NA	-0.623682	NA		2.33893	2	2	2	2.36053	2	2.3258	2.26062	2.70947	2	2	2	2.40714	2	2.301
ENSMUSG00000005354	Txn2	1.10821	0.0067071	0.800828	0.0854053	-0.295137	0.602905	-0.307387	0.533729	-1.40335	1.79798e-05	-1.09597	0.00291641		9.45761	8.32584	8.43095	9.9898	9.68435	9.78512	10.2164	9.34834	9.64864	9.73251	9.74718	7.90648	8.08407	8.66785	9.15263
ENSMUSG00000005357	Slc1a6	1.62947	NA	0	NA	1.06769	NA	-1.63125	NA	-0.561782	NA	1.06947	NA		2	2	2	2	2	2.57332	2	2	2	2	2	2	2.40714	2	2
ENSMUSG00000005360	Slc1a3	-0.602741	NA	-0.341634	NA	-0.26337	NA	0.261107	NA	0.339371	NA	0.0782634	NA		2	2	3.27782	2	2.64874	2.79237	2	2.48128	2.27707	2.3295	2.73417	2.86331	2	2.3811	2.5499
ENSMUSG00000005362	Crbn	-0.475909	0.414368	-0.829959	0.0991577	-0.144367	0.841122	-0.35405	0.517786	0.331542	0.534625	0.685592	0.141175		5.16099	5.659	5.34467	5.00708	5.33412	5.01349	4.47521	4.57284	4.87813	4.93942	4.25081	4.86406	5.51521	5.41612	5.26059
ENSMUSG00000005370	Msh6	-0.289286	0.638666	0.515343	0.284972	0.536267	0.202873	0.804628	0.0172467	0.825552	0.0136241	0.0209237	0.975749		5.63076	5.56434	5.28567	5.04602	5.29292	4.87642	5.6324	6.24923	5.88388	5.46029	6.15439	6.16433	5.84479	6.06362	5.87653
ENSMUSG00000005371	Fbxo11	0.238806	0.597385	-0.138368	0.796787	-0.455857	0.187561	-0.377174	0.219976	-0.694663	0.0096306	-0.317488	0.390155		6.36431	6.03934	6.04162	6.36304	6.47849	6.32408	6.34023	6.02195	5.82043	6.35754	5.8348	5.67152	5.81168	5.89795	5.51598
ENSMUSG00000005373	Mlxipl	-0.734461	0.778679	0.0752174	0.980892	2.15497	0.126404	0.809678	0.666792	2.88943	0.0167324	2.07975	0.114058		2.84354	3.26535	2.68759	2	2.36053	2.9825	3.00966	2.84154	3.31158	3.01885	2.73417	2.34831	3.3952	5.83821	3.39174
ENSMUSG00000005374	Tbl2	0.240589	0.774166	1.19484	0.0108396	0.750625	0.129992	0.954254	0.0189167	0.510036	0.287299	-0.444218	0.407722		6.75231	6.74797	6.24113	6.34754	6.51478	6.50548	7.58109	7.3005	7.52002	8.25129	7.79187	6.6456	7.12554	7.74432	7.54544
ENSMUSG00000005378	Bud23	-0.100016	0.913971	0.435302	0.448773	0.894851	0.0215794	0.535317	0.192234	0.994867	0.00325086	0.45955	0.290844		5.91027	5.58859	5.4824	5.78228	5.25051	5.09814	5.97222	5.94985	5.88388	6.20533	6.22433	7.03016	6.36198	6.0373	6.40487
ENSMUSG00000005397	Nid1	-1.2508	0.106214	0.0817359	0.95541	-0.957941	0.212837	1.33254	0.0341898	0.292863	0.781765	-1.03968	0.141405		4.23493	5.29634	5.12667	3.46458	3.27471	3.97367	4.66005	4.4211	4.83598	5.70699	4.89011	4.69185	3.85136	3.63985	4.23631
ENSMUSG00000005410	Mcm5	-0.535757	0.356127	1.51473	0.000280916	1.53476	0.000102071	2.05049	3.58251e-09	2.07051	1.41951e-09	0.020026	0.981429		7.43864	7.77472	7.5793	6.52343	6.66764	6.25202	8.09043	8.91629	9.16912	9.18186	9.1189	8.99358	8.93417	9.33033	9.18749
ENSMUSG00000005413	Hmox1	1.66665	0.0991136	-1.56684	0.145764	-1.9747	0.0272441	-3.23349	8.53805e-06	-3.64135	2.70168e-07	-0.407861	0.761915		9.8359	7.32579	6.48354	9.89832	10.628	10.1448	10.2516	6.59484	6.27953	7.70207	7.24533	5.87317	6.66981	6.32532	7.37041
ENSMUSG00000005417	Mprip	-0.657751	0.0794975	0.551753	0.1773	-0.0120519	0.98539	1.2095	9.11456e-06	0.645699	0.0340228	-0.563805	0.0943953		8.26185	8.65641	8.8298	8.2101	7.06025	8.03141	8.22357	9.25232	9.33722	8.88889	9.07934	8.5225	8.27839	8.82998	8.67454
ENSMUSG00000005442	Cic	0.0278413	0.973949	0.31681	0.570421	-0.0246736	0.972634	0.288969	0.506315	-0.0525149	0.935577	-0.341484	0.435858		8.33466	8.72091	8.25758	8.03241	8.52118	8.49265	8.78063	8.5855	8.61432	9.0761	8.73753	7.73956	8.76283	8.00423	8.88456
ENSMUSG00000005447	Pafah1b3	-1.22284	0.000847901	0.131306	0.853069	-0.0079947	0.991531	1.35414	1.14274e-05	1.21484	9.10446e-05	-0.1393	0.808772		7.02294	7.74265	7.93652	6.28379	6.26075	6.0961	6.94937	7.77751	7.8141	7.58357	7.80905	7.18979	7.19138	7.85396	8.01271
ENSMUSG00000005465	Il27ra	-0.999312	NA	0.956341	NA	0.508056	NA	1.95565	NA	1.50737	NA	-0.448285	NA		2.33893	2.2637	2	2	2	2	2.3258	2	2.27707	2.82353	2.28824	2.62867	2.40714	2	2
ENSMUSG00000005469	Prkaca	-2.79922	NA	-0.268499	NA	-0.401085	0.836406	2.53072	0.095631	2.39813	0.115574	-0.132586	0.951603		3.21666	3.38095	3.01268	2	2.36053	2	2.59141	2.99274	2.70947	2.59756	3.68324	3.54176	2.98415	2.93131	2.301
ENSMUSG00000005470	Asf1b	-1.05431	0.0486095	0.936588	0.0826815	1.76331	2.81298e-05	1.9909	3.80979e-07	2.81762	4.89576e-14	0.826721	0.0711891		5.56772	5.94856	6.72472	5.15692	5.37417	4.82768	5.37494	7.59454	7.21748	5.89289	7.05691	8.00792	7.99837	7.97678	7.44145
ENSMUSG00000005474	Myl10	0	NA	1.9706	NA	0	NA	1.79773	NA	0	NA	-1.62425	NA		2	2	2	2	2	2	2	2	2.70947	2	2	2	2	2	2
ENSMUSG00000005481	Ddx39a	0.50204	0.166944	1.07469	0.00020689	0.560584	0.082397	0.572653	0.0398588	0.0585438	0.911815	-0.514109	0.0904607		7.57312	6.7153	7.45763	8.08478	7.36856	7.74679	7.8327	8.50287	8.15574	8.5567	8.1201	7.82544	7.6784	7.91307	7.92729
ENSMUSG00000005483	Dnajb1	1.27366	1.84385e-06	0.339523	0.419736	-0.177877	0.683373	-0.934141	0.000109399	-1.45154	2.13847e-10	-0.517401	0.079925		8.46579	8.80094	8.77455	9.79064	10.294	9.75285	9.91702	8.74845	8.96665	9.35691	8.96652	8.33026	8.38917	8.19491	8.99101
ENSMUSG00000005493	Msh4	3.07645	NA	1.8584	NA	1.92189	NA	-1.21805	NA	-1.15456	NA	0.0634885	NA		2	2	2.26727	2.52603	2	3.43712	2.59141	2.26062	2.27707	2.82353	2	2	2.7243	2.68227	2
ENSMUSG00000005501	Usp40	0.0190196	0.984353	0.0894164	0.907924	-0.367409	0.444094	0.0703968	0.903151	-0.386429	0.346246	-0.456825	0.280326		6.10045	6.64766	6.09415	6.14718	6.19519	6.53614	6.39337	6.15617	6.09522	6.76399	6.47445	6.07365	5.19397	6.11487	6.21968
ENSMUSG00000005505	Kbtbd4	-1.8857	NA	-0.446742	NA	-0.0723568	NA	1.43896	NA	1.81334	NA	0.374385	NA		2.84354	2.2637	2.49269	2.28686	2.36053	2	2	2	2.27707	2.3295	2.91425	2.34831	2.98415	2.3811	2.301
ENSMUSG00000005506	Celf1	0.122179	0.769308	0.229552	0.502514	0.292117	0.280621	0.107372	0.729165	0.169937	0.542159	0.0625649	0.867129		9.09645	9.21728	9.3984	9.43115	9.3721	9.53103	9.08789	9.6776	9.59119	9.33644	9.23358	9.60036	9.78205	9.3465	9.36447
ENSMUSG00000005510	Ndufs3	0.0325429	0.977518	0.288909	0.722891	-0.387337	0.564576	0.256366	0.688074	-0.41988	0.466529	-0.676246	0.201517		5.96022	5.68172	5.60812	5.19207	5.33412	5.82522	6.44463	5.47217	5.75406	6.67984	5.92157	5.11203	5.59523	5.67706	5.15183
ENSMUSG00000005514	Por	-0.832311	0.0169524	-0.274313	0.604606	-1.33983	8.21175e-06	0.557998	0.0853032	-0.507516	0.120464	-1.06551	0.000366789		8.77576	9.66358	9.75577	8.88031	8.65319	8.57986	8.38535	9.45638	9.36157	8.75136	9.08405	8.02617	8.02028	7.86149	8.52991
ENSMUSG00000005533	Igf1r	-0.70314	0.00431906	0.020775	0.970107	-0.926354	3.3045e-05	0.723915	0.00047596	-0.223214	0.439243	-0.947129	9.34144e-06		8.32992	8.94879	8.98157	8.0754	7.93515	8.21792	8.11701	8.80063	8.76516	8.82503	8.83297	7.66388	7.92284	7.66057	8.16507
ENSMUSG00000005534	Insr	0.12418	0.929573	-0.659717	0.455774	-1.22196	0.0652909	-0.783897	0.216836	-1.34614	0.019017	-0.562247	0.497696		4.52774	5.14101	4.7871	4.31023	5.25051	5.17809	4.92359	3.25456	4.32853	5.03283	4.1101	4.00136	3.71473	4.00839	3.73116
ENSMUSG00000005540	Fcer2a	-1.1818	NA	-1.25531	NA	-1.66517	NA	-0.0735148	NA	-0.48337	NA	-0.409856	NA		2	2.84976	2	2.52603	2	2	2	2	2	2	2.52837	2	2	2	2.301
ENSMUSG00000005547	Cyp2a5	0.411477	0.851379	0.296757	0.894561	1.19325	0.362129	-0.11472	0.950068	0.781768	0.533981	0.896488	0.484414		3.04213	3.00198	3.01268	2.91067	2.88885	3.67615	3.33351	3.25456	2.88513	3.01885	3.46946	3.06508	3.20427	4.93571	2.5499
ENSMUSG00000005553	Atp4a	1.55127	NA	2.70949	NA	1.83565	NA	1.15822	NA	0.284378	NA	-0.873845	NA		2	2	2	2.52603	2	2	2	2	3.04171	2	2	2.34831	2	2.3811	2
ENSMUSG00000005566	Trim28	-0.41562	0.126601	0.410109	0.144796	-0.1857	0.562639	0.825728	1.66262e-05	0.22992	0.377923	-0.595808	0.00558745		9.18838	9.56006	9.64571	8.96403	9.11278	8.86595	9.28826	10.0644	10.0489	9.65933	9.72775	9.22449	9.32	9.08577	9.51111
ENSMUSG00000005575	Ube2m	0.454613	0.306978	0.788178	0.0365625	0.822049	0.0155625	0.333564	0.396473	0.367436	0.321489	0.0338716	0.958848		8.75469	8.54308	8.08232	8.34895	9.03684	8.75952	9.39852	9.03866	8.8966	9.59569	9.42768	8.94004	9.38053	9.23511	9.57219
ENSMUSG00000005580	Adcy9	1.81048	NA	1.30461	0.484101	1.84757	0.185775	-0.505871	0.722611	0.0370955	0.984759	0.542967	0.724308		2.84354	2	2.49269	2.73113	3.43478	3.43712	3.18065	2.67263	3.04171	2.59756	3.34938	2.62867	3.85136	3.14361	3.11101
ENSMUSG00000005583	Mef2c	0.766807	0.292598	0.579598	0.497298	0.556048	0.456455	-0.187209	0.816815	-0.21076	0.803077	-0.0235501	0.983921		4.23493	4.14056	4.28306	4.24478	5.01748	4.92357	5.10447	4.87494	4.55332	4.55458	4.75485	4.80891	5.24448	3.32865	4.71542
ENSMUSG00000005609	Ctr9	0.195352	0.76296	0.428068	0.395	0.630361	0.0972833	0.232716	0.608668	0.435009	0.233974	0.202293	0.68468		8.67841	8.40308	7.97438	8.26064	8.41958	8.41228	9.05803	8.29669	8.45632	9.26363	8.98679	8.68447	8.89518	9.21176	9.15967
ENSMUSG00000005610	Eif4g2	-0.0669697	0.950789	0.0616733	0.953746	0.2019	0.78571	0.128643	0.856347	0.26887	0.661471	0.140227	0.851967		10.8477	11.3746	11.7312	11.7097	11.2255	11.4217	10.6135	11.9535	11.777	10.1367	11.2216	11.815	11.7979	11.256	11.2889
ENSMUSG00000005611	Irag1	0.489783	0.642004	0.220709	0.86265	0.345509	0.732931	-0.269075	0.768811	-0.144274	0.897531	0.1248	0.912621		3.37233	4.92944	4.6994	5.19207	5.16176	4.72495	4.40793	5.24999	4.65382	4.42272	4.1101	4.69185	3.85136	4.68751	5.42543
ENSMUSG00000005615	Pcyt1a	0.231104	0.778091	0.0609171	0.953194	0.362689	0.54714	-0.170187	0.789649	0.131585	0.854381	0.301772	0.61113		5.72044	6.29654	6.00552	5.99626	6.40306	6.34154	6.22767	5.73069	5.90442	6.8435	5.51019	6.31047	6.7419	5.67706	6.5548
ENSMUSG00000005621	Zfp592	0.156772	0.836607	0.0767792	0.924428	-0.55036	0.23853	-0.0799924	0.89426	-0.707132	0.060351	-0.62714	0.136903		5.56772	5.17344	5.70136	5.99626	5.59361	5.36049	5.50941	5.64195	5.75406	5.12057	5.64382	5.11203	5.29328	4.75368	4.8139
ENSMUSG00000005625	Psmd4	0.26289	0.750148	-0.0425651	0.968746	-0.210001	0.775705	-0.305455	0.605564	-0.472891	0.349429	-0.167436	0.819406		11.4377	10.4568	10.0772	10.5791	11.3066	10.7322	11.3696	10.1861	10.3384	11.4876	10.5292	10.2406	10.2177	10.968	10.6965
ENSMUSG00000005628	Tmod4	0.536838	NA	0.270282	NA	1.20613	NA	-0.266557	NA	0.669287	0.817915	0.935843	NA		2.61318	2.48656	2	2	2.36053	2.9825	2.59141	2	2	3.34452	2	2.62867	2.7243	2.93131	2.76212
ENSMUSG00000005640	Insrr	0	NA	2.56037	NA	1.68594	NA	2.3875	NA	1.51307	NA	-0.874423	NA		2	2	2	2	2	2	2	2.26062	2	2.82353	2	2	2	2	2.5499
ENSMUSG00000005656	Snx6	0.00496086	0.993363	-0.285728	0.386211	-0.00432791	0.992786	-0.290689	0.246166	-0.00928877	0.9839	0.2814	0.295943		7.82975	7.86684	7.75813	7.76115	7.76483	8.16003	7.53454	7.43863	7.70121	7.41161	7.58145	8.0322	7.81835	7.7197	7.6624
ENSMUSG00000005667	Mthfd2	0.393486	0.705489	0.476387	0.627179	-1.01413	0.126703	0.0829005	0.934074	-1.40762	0.00782128	-1.49052	0.00837987		10.5392	8.79574	8.76108	9.47641	10.5183	9.54051	10.2456	9.72157	10.0008	10.4329	10.1422	7.73956	7.75879	8.37386	9.65423
ENSMUSG00000005672	Kit	0.564153	0.681784	-1.52319	0.184661	1.35321	0.121015	-2.08734	0.0114535	0.789062	0.356982	2.87641	0.000379282		3.75845	3.48797	3.7834	4.31023	4.13974	4.55568	2.81564	2.99274	2.70947	2.82353	2.73417	4.86406	5.55577	4.21039	3.62665
ENSMUSG00000005674	Tomm40l	-0.431011	NA	-0.569018	NA	0.386982	NA	-0.138007	NA	0.817993	NA	0.956	NA		2.61318	2	2	2.28686	2.36053	2	2	2	2.27707	2.3295	2	2.34831	2	2.68227	2
ENSMUSG00000005677	Nr1i3	-0.067529	NA	-0.242171	NA	2.18328	NA	-0.174642	NA	2.25081	NA	2.42545	NA		2	2	2.26727	2	2	2	2.3258	2	2.27707	2	2	2.86331	2.40714	2.3811	2
ENSMUSG00000005681	Apoa2	-0.321409	0.793378	-0.470304	0.660868	0.806381	0.299094	-0.148895	0.885242	1.12779	0.0628339	1.27669	0.0438322		6.24849	7.14135	5.96848	6.23407	5.87059	6.37585	6.41066	5.94985	5.90442	5.96577	6.48873	6.47894	6.53427	8.62872	6.00716
ENSMUSG00000005682	Pan2	0.288788	0.795447	0.104384	0.937002	0.0766747	0.947089	-0.184404	0.833744	-0.212113	0.820383	-0.0277097	0.981788		4.31389	3.92892	3.7834	4.49046	4.47052	4.29383	3.47171	3.66807	4.13347	4.19915	4.31634	3.89945	3.85136	4.38755	4.08676
ENSMUSG00000005683	Cs	-0.165517	0.826455	-0.0349972	0.968748	-0.156636	0.804085	0.13052	0.819026	0.00888084	0.989166	-0.121639	0.845565		7.87602	8.38242	8.35765	8.2565	8.11728	8.26445	7.47003	8.66927	8.31768	7.30329	8.14285	8.38314	8.17802	7.66917	7.95453
ENSMUSG00000005686	Ampd3	0.388072	0.825945	-2.86346	0.00883444	-1.67184	0.115651	-3.25153	0.000329856	-2.05992	0.0192174	1.19162	0.384962		5.28376	3.92892	2.85927	5.08394	4.96599	4.14261	4.18492	2	3.04171	2.82353	2.52837	3.54176	3.3952	2.93131	2.76212
ENSMUSG00000005687	Bcas2	0.101036	0.904871	-0.602065	0.205698	-1.43064	4.68742e-05	-0.7031	0.0487272	-1.53167	8.66981e-07	-0.828572	0.0275867		8.08742	7.33298	7.49717	7.96796	7.89442	7.42503	7.74682	6.57101	7.03386	7.58357	6.98821	5.67152	6.11291	6.70563	6.46672
ENSMUSG00000005696	Sh2d1a	2.17712	NA	0.719597	NA	2.44962	NA	-1.45753	NA	0.272496	NA	1.73002	NA		2	2	2	2	2	2.79237	2	2.26062	2	2	2	2.34831	2.40714	2.3811	2
ENSMUSG00000005698	Ctcf	-0.247611	0.68622	0.639575	0.141383	0.630871	0.103428	0.887185	0.00498669	0.878481	0.0047921	-0.00870412	0.991965		8.92156	8.84941	8.5007	8.0941	8.7816	8.17472	8.87707	9.01013	9.06118	10.0002	9.31197	9.08926	9.18751	9.74854	9.4588
ENSMUSG00000005699	Pard6a	0.251892	0.787185	-0.592611	0.425601	-0.516346	0.441441	-0.844503	0.0928366	-0.768238	0.131306	0.0762659	0.937157		5.28376	5.07388	5.02212	5.84987	5.0672	5.21646	5.10447	4.83546	5.17726	4.02819	4.03424	4.62955	4.63617	4.21039	5.07447
ENSMUSG00000005705	Agrp	-2.57166	NA	-2.7463	NA	-2.39817	NA	0	NA	0	NA	0	NA		2	2	2.85927	2	2	2	2	2	2	2	2	2	2	2	2
ENSMUSG00000005716	Pvalb	-0.251263	NA	-2.84566	NA	-0.489104	NA	-2.59439	NA	-0.237841	NA	2.35655	NA		2.33893	2	2.68759	2	2	2.9825	2	2	2	2	2	2.34831	2.40714	2	2.301
ENSMUSG00000005718	Tfap4	-0.827478	0.155724	0.435953	0.544345	0.350728	0.593701	1.26343	0.00284729	1.17821	0.00590714	-0.0852251	0.916803		4.71394	5.68172	5.87151	4.74835	4.47052	4.77722	5.06133	6.44553	5.50778	5.24291	6.13636	5.95165	5.81168	6.01048	5.54495
ENSMUSG00000005732	Ranbp1	0.34463	0.0302171	0.785018	1.39773e-09	0.7339	1.24354e-08	0.440387	0.000352016	0.38927	0.00181388	-0.0511173	0.825699		9.22459	9.17185	8.91986	9.45124	9.45614	9.34004	9.55443	9.91031	9.91858	9.87177	9.85997	9.815	9.90882	9.81203	9.82188
ENSMUSG00000005763	Cd247	-0.857297	NA	-0.313368	NA	-0.000725608	NA	0.543929	NA	0.856572	NA	0.312642	NA		2	2.48656	2	2.28686	2	2	2	2	2.50941	2	2	2	2.40714	2	2.301
ENSMUSG00000005774	Rfx5	0.421285	NA	-3.23051	NA	-1.13978	0.62826	-3.65179	0.0583644	-1.56106	0.402216	2.09073	NA		3.04213	2	3.60184	3.7739	2.36053	2.31495	3.82114	2.26062	2	2	2.28824	2.86331	2	2.3811	2.76212
ENSMUSG00000005779	Psmb4	0.071301	0.935645	0.144409	0.83535	-0.601189	0.13591	0.0731076	0.900033	-0.67249	0.0465996	-0.745598	0.0357682		9.7247	9.20164	9.77601	9.99105	9.51106	9.51572	9.56412	9.99224	10.0162	8.87949	9.77804	8.93038	8.39477	9.07287	9.39262
ENSMUSG00000005800	Mmp8	2.26104	NA	0.719598	NA	3.16585	NA	-1.54144	NA	0.904817	NA	2.44626	NA		2	2	2	2	2.36053	2	2.59141	2	2.27707	2	2	2.86331	2.7243	2	2
ENSMUSG00000005802	Slc30a4	-1.03352	0.0244353	-0.540413	0.369384	-0.0501032	0.950777	0.493111	0.300319	0.983421	0.00965969	0.49031	0.32883		8.79309	8.42345	9.01374	7.98309	7.96168	7.66591	7.24756	8.57655	8.48047	6.89417	8.41375	9.00589	8.88726	8.63751	8.20191
ENSMUSG00000005803	Sqor	-0.81503	0.208651	-2.82001	1.67124e-07	-1.34347	0.0122123	-2.00498	0.000124702	-0.528444	0.410343	1.47653	0.0149019		6.22825	5.29634	5.632	5.47496	4.9126	5.17809	4.26315	3.66807	3.98705	2.59756	3.2184	4.56444	4.4763	4.75368	4.49566
ENSMUSG00000005804	Bloc1s6	-0.430044	0.5201	-0.567014	0.371939	-0.784988	0.120551	-0.136971	0.846433	-0.354945	0.541508	-0.217974	0.759909		6.36431	6.35426	5.19239	5.15692	5.95224	5.82522	5.60262	5.21965	5.42488	5.64915	5.78937	5.11203	4.97215	5.86839	5.22524
ENSMUSG00000005813	Metap1	0.164595	0.666733	0.101386	0.812061	0.122647	0.732578	-0.0632085	0.857311	-0.0419481	0.919409	0.0212604	0.962005		7.13591	7.18177	6.97864	7.4045	7.2444	7.37502	6.97283	7.35735	7.15025	7.17597	7.09475	7.34324	7.32647	7.1848	7.01432
ENSMUSG00000005823	Gpr108	-0.846153	0.0861704	-1.02474	0.0309729	-0.350734	0.552023	-0.178583	0.782071	0.495419	0.296521	0.674003	0.152874		6.078	6.46321	6.87238	5.7354	6.14976	5.66797	5.14635	5.8933	5.63617	4.67539	5.69399	6.22878	5.67104	6.21221	6.46672
ENSMUSG00000005836	Gata6	0.00625899	0.997346	-0.456431	0.640809	0.139713	0.898372	-0.46269	0.535154	0.133454	0.89749	0.596144	0.414596		4.38875	5.40958	5.58384	5.50323	4.96599	5.69539	4.40793	5.18866	5.03543	4.1162	4.70679	5.89981	5.59523	5.04544	4.49566
ENSMUSG00000005846	Rsl1d1	0.515457	0.278427	-0.2246	0.727089	0.975428	0.00673029	-0.740057	0.032484	0.459971	0.229101	1.20003	0.00029663		8.72611	8.24422	8.60995	9.44943	9.09192	9.06044	8.41991	8.52165	8.54405	7.69494	8.3565	9.88999	9.50487	9.62362	8.81195
ENSMUSG00000005871	Apc	0.204423	0.610982	-0.133453	0.769267	-0.179806	0.624811	-0.337876	0.206694	-0.384229	0.126002	-0.0463538	0.919384		7.61269	7.84687	7.8577	7.94238	8.09349	8.15015	7.69131	7.45825	7.53986	8.04812	7.4707	7.57577	7.82666	7.40666	7.57382
ENSMUSG00000005873	Reep5	0.254721	0.746689	0.554846	0.366481	-0.416517	0.470798	0.300125	0.593506	-0.671238	0.117095	-0.971363	0.0211893		9.32093	8.58888	8.3719	8.62133	8.99571	8.92218	9.57566	8.86575	9.30668	9.8252	9.32197	7.73956	7.89149	8.5236	9.06786
ENSMUSG00000005881	Ergic3	-0.708249	0.0675623	-0.156944	0.804994	-0.449714	0.275724	0.551306	0.109773	0.258536	0.552243	-0.29277	0.506707		8.01247	7.93935	8.01126	6.97072	7.21161	7.10535	7.76037	7.43203	7.54641	8.16622	8.0592	7.15704	7.15224	7.76853	7.92729
ENSMUSG00000005882	Uqcc1	0.689653	0.0310828	0.309638	0.493734	0.354808	0.34282	-0.380016	0.218927	-0.334846	0.288901	0.04517	0.932373		6.52229	6.34005	6.12813	7.0495	7.14372	7.0533	6.70501	6.5345	6.92746	6.81748	6.1181	6.75177	6.51383	6.78688	6.6243
ENSMUSG00000005883	Spo11	0.310122	NA	-0.218683	NA	1.99425	NA	-0.528806	NA	1.68412	0.473995	2.21293	NA		2.84354	2	2	2.28686	2	2.79237	2.3258	2.48128	2.50941	2	2	3.06508	3.71473	2.68227	2
ENSMUSG00000005886	Ncoa2	-0.321652	0.540028	-0.193336	0.747407	-0.371463	0.412881	0.128316	0.805953	-0.0498111	0.94183	-0.178127	0.741728		5.36016	5.58859	5.72376	5.41672	5.16176	5.4598	5.01686	5.49768	5.33693	5.16251	5.53793	5.32356	5.34048	4.93571	5.2951
ENSMUSG00000005893	Nr2c2	-0.19263	0.824107	0.264775	0.725078	-0.0524754	0.950042	0.457405	0.355892	0.140154	0.842993	-0.317251	0.585288		7.7468	7.89628	7.19448	6.52343	7.74968	7.36651	7.84547	7.50931	7.68942	8.59549	7.51323	7.30389	7.30283	7.72796	7.92178
ENSMUSG00000005897	Nr2c1	0.234245	0.823842	-0.697205	0.374669	-0.810829	0.231263	-0.93145	0.0894353	-1.04507	0.0562034	-0.113624	0.916493		3.96826	4.53933	4.6994	4.79482	4.47052	4.82768	4.40793	4.12626	3.64031	4.02819	3.77931	3.78978	3.85136	3.14361	4.23631
ENSMUSG00000005899	Smpd4	0.661949	0.299608	0.663465	0.319677	0.395041	0.569973	0.00151556	0.998548	-0.266908	0.690483	-0.268423	0.700051		4.77103	4.89095	3.7834	5.08394	5.52411	4.77722	5.01686	4.87494	5.39616	5.12057	5.05274	4.56444	4.78008	5.37467	4.71542
ENSMUSG00000005907	Pex1	-0.293789	0.788622	-0.933784	0.218652	-0.995272	0.137956	-0.639995	0.3488	-0.701483	0.288901	-0.0614887	0.960163		5.32246	5.10784	5.02212	4.02847	5.52411	5.01349	4.66005	3.98909	4.06212	5.16251	3.86939	4.26992	4.29649	4.68751	3.91988
ENSMUSG00000005917	Otx1	2.8787	NA	3.09867	NA	2.60919	NA	0.219976	NA	-0.269508	0.924416	-0.489484	NA		2	2	2.26727	2.28686	3.27471	2.31495	2.59141	2	3.04171	3.01885	2.73417	2.34831	2.7243	2.3811	2.76212
ENSMUSG00000005936	Kctd20	0.767795	0.0758291	0.319956	0.607395	-0.10467	0.884566	-0.447838	0.271812	-0.872464	0.0120768	-0.424626	0.368673		5.50179	5.35407	5.37329	6.48143	6.10286	5.84984	5.94874	6.03943	5.94466	5.16251	5.45308	5.28366	5.03088	5.67706	5.189
ENSMUSG00000005947	Itgae	0.291318	NA	0.168572	NA	-0.877763	0.657934	-0.122746	0.954402	-1.16908	0.466529	-1.04634	0.553976		3.21666	2.2637	3.15133	3.21405	2.88885	3.3009	2.81564	3.12958	2.50941	3.61005	2.52837	2	2	3.32865	2.5499
ENSMUSG00000005949	Ctns	0.441867	0.397394	-0.65312	0.184756	-1.07887	0.00648021	-1.09499	0.00116137	-1.52074	4.51359e-06	-0.42575	0.401783		6.5873	6.25168	5.632	6.64257	6.61846	6.50548	6.71896	5.21965	5.63617	5.67836	5.78937	4.96841	4.4763	5.7437	5.3288
ENSMUSG00000005951	Shpk	0.942857	NA	-0.249273	NA	1.61835	0.334317	-1.19213	0.487193	0.67549	0.694235	1.86762	NA		3.04213	2.2637	2	2.73113	2.88885	2.79237	2.81564	2.48128	2.50941	2.3295	2.28824	2.86331	2.40714	3.89569	2.94709
ENSMUSG00000005952	Trpv1	0.505899	0.737397	-0.873981	0.543702	0.18131	0.911524	-1.37988	0.138506	-0.324589	0.80424	1.05529	0.343376		3.21666	3.26535	3.27782	3.67798	3.27471	3.78229	3.47171	2.99274	3.31158	2.3295	2.28824	3.06508	3.71473	3.63985	2.94709
ENSMUSG00000005958	Ephb3	-0.252755	0.765373	0.774538	0.158726	0.627546	0.23484	1.02729	0.011704	0.880302	0.0363304	-0.146991	0.837917		4.87884	5.74783	5.78894	5.1209	5.11525	4.6707	5.99532	6.14006	6.40017	5.76259	6.59816	6.1197	5.81168	6.18848	6.30681
ENSMUSG00000005968	Tuft1	-2.26444	NA	-1.69818	NA	-1.25258	0.52999	0.566256	0.823734	1.01185	0.652989	0.445597	NA		2.84354	4.00297	2.85927	2	2.88885	2.57332	2	2.84154	2.70947	2	2.52837	3.24205	2.98415	2.3811	2
ENSMUSG00000005973	Rcn1	0.413901	0.479699	0.790621	0.0908679	0.957988	0.0165191	0.37672	0.409966	0.544087	0.169842	0.167367	0.779443		5.11763	5.98556	4.86976	6.2171	5.55928	5.4598	5.79922	6.20345	5.96436	6.16463	6.2413	6.0017	6.29167	6.25852	6.5969
ENSMUSG00000005980	Dnase1	0.300758	0.633721	0.0420434	0.963863	0.355049	0.491452	-0.258714	0.606524	0.0542918	0.939779	0.313006	0.534642		7.30972	7.96737	8.08232	8.22715	8.26306	8.30062	7.58871	8.27472	8.06739	7.45445	7.49212	8.14783	8.69635	7.52506	8.10313
ENSMUSG00000005981	Trap1	-0.744791	0.295229	-0.990661	0.138584	-0.0916709	0.928466	-0.24587	0.762302	0.65312	0.26851	0.89899	0.125361		5.39689	5.26658	5.72376	4.79482	5.37417	3.97367	4.82388	5.1246	4.38809	3.61005	4.84642	5.43703	4.70992	5.71076	5.51598
ENSMUSG00000005982	Naa60	2.19638	NA	3.86689	NA	3.32327	NA	1.67051	NA	1.12689	NA	-0.543621	NA		2	2	2	2.28686	2.36053	2.31495	2	2.99274	2.70947	2.59756	2.28824	2	2	2.93131	2.76212
ENSMUSG00000005983	1700037C18Rik	-0.0236833	0.99359	0.0349648	0.990298	-0.726391	0.698559	0.0586481	0.977314	-0.702707	0.683602	-0.761355	0.661627		2.61318	3.76833	3.01268	3.86384	2.36053	2.57332	3.47171	3.98909	2.88513	2.3295	3.2184	3.24205	2.40714	2.3811	3.11101
ENSMUSG00000005986	Ankrd13d	0.387283	NA	-1.38917	NA	-0.979464	NA	-1.77645	NA	-1.36675	0.533774	0.409704	NA		2.33893	3.26535	2	3.21405	3.09464	2.31495	2.3258	2.26062	2.50941	2	2.28824	2.62867	2.40714	2.3811	2
ENSMUSG00000006005	Tpr	-0.0240041	0.977986	-0.0344848	0.967326	-0.48352	0.25235	-0.0104807	0.988621	-0.459516	0.209289	-0.449036	0.267067		10.2837	9.94411	9.81565	9.77478	10.1529	9.90304	10.1498	9.17338	9.90462	10.5687	10.0012	9.50599	9.16802	9.99413	9.38664
ENSMUSG00000006010	Odr4	0.109743	0.899785	-0.618428	0.221462	0.358269	0.484287	-0.728172	0.0538351	0.248526	0.625121	0.976697	0.00834142		6.52229	6.62438	6.31675	6.84385	6.66764	6.55123	6.26618	5.87395	5.30638	6.54363	5.64382	6.76632	6.92336	7.23198	6.2898
ENSMUSG00000006014	Prg4	-0.258305	NA	0.928821	NA	0.59694	0.794297	1.18713	0.485317	0.855245	0.659263	-0.331881	NA		2.61318	3.13966	2	2.91067	2.36053	2.57332	2.3258	2.67263	3.73512	3.19086	2.28824	2.34831	3.56379	2.93131	2.5499
ENSMUSG00000006019	Dhx34	-1.24565	0.0624959	-0.782866	0.321999	-1.59315	0.0088109	0.462779	0.554787	-0.347509	0.709106	-0.810288	0.270529		4.82594	5.2362	5.28567	4.49046	2.88885	3.97367	4.47521	4.57284	4.50032	4.7322	3.95417	3.89945	3.20427	3.63985	4.30565
ENSMUSG00000006021	Kptn	-1.83748	0.00638458	-0.375643	0.720997	-1.46438	0.0256759	1.46184	0.0170811	0.373103	0.708496	-1.08873	0.11407		5.46767	5.29634	4.82902	3.57522	4.04366	2.79237	4.18492	4.62006	5.10809	5.28149	4.37901	4.18584	2.98415	3.63985	4.60972
ENSMUSG00000006024	Napa	0.322023	0.694524	-0.417292	0.579387	-1.86888	2.37812e-05	-0.739315	0.122347	-2.1909	1.58849e-08	-1.45159	0.00106088		8.65586	8.14958	7.5793	8.54861	8.72464	8.32277	8.41563	7.84863	7.84099	7.57583	7.84279	5.54222	5.29328	6.40982	7.31263
ENSMUSG00000006050	Sra1	-0.0299713	0.970091	-0.0531219	0.945399	-0.810187	0.0188822	-0.0231506	0.968933	-0.780216	0.011393	-0.757065	0.0233993		7.21003	6.68188	6.82136	6.87663	6.66764	6.59558	7.30417	6.5345	7.13295	7.11318	6.58492	5.87317	6.05749	6.08947	6.46672
ENSMUSG00000006057	Atp5g1	0.365164	0.732555	-0.114156	0.932112	0.52502	0.516067	-0.47932	0.518859	0.159856	0.874939	0.639176	0.374518		5.16099	5.85168	5.19239	6.33186	5.48806	5.66797	5.40975	6.18786	5.17726	3.72648	5.26675	6.33019	6.16628	5.53377	5.48642
ENSMUSG00000006058	Snf8	0.321627	0.554843	0.22694	0.70962	0.162097	0.780434	-0.0946872	0.863454	-0.15953	0.762012	-0.064843	0.91896		6.53882	6.40977	6.25658	7.15124	6.65143	6.52089	6.39337	6.99488	6.84484	5.81613	6.54448	6.58122	6.59393	6.56529	6.49668
ENSMUSG00000006095	Tbcb	0.0409704	0.954206	-0.0448169	0.949811	-0.945953	0.00129821	-0.0857873	0.855341	-0.986923	0.000149996	-0.901136	0.00164549		7.88251	7.56459	7.57315	7.53343	7.89442	7.27857	8.05239	7.41873	7.55942	7.9735	7.53404	6.4965	6.47205	7.07262	6.89565
ENSMUSG00000006127	Inpp5k	-0.838064	0.120031	-1.30665	0.00716514	-1.94697	2.14363e-05	-0.468584	0.410763	-1.10891	0.0197279	-0.640327	0.299198		5.77727	5.89122	5.87151	4.79482	4.9126	5.77469	4.53949	4.95078	4.32853	4.61625	4.75485	4.62955	3.97616	3.89569	4.00573
ENSMUSG00000006134	Crkl	0.547243	0.0775295	0.098613	0.854977	-0.0241513	0.964701	-0.44863	0.0948747	-0.571394	0.0224981	-0.122764	0.775026		7.02294	6.99479	6.88237	7.32756	7.20052	7.87227	7.50264	6.82389	7.08875	7.34942	6.94743	6.85066	6.77663	6.89344	7.19877
ENSMUSG00000006143	Upk3bl	-2.39666	0.0514345	-1.4754	0.290463	-2.763	0.0185467	0.921264	0.527639	-0.366337	0.867007	-1.2876	0.387348		2.61318	4.72583	4.65347	3.21405	2.64874	2.57332	2.59141	3.75527	3.42968	2.59756	2.91425	2.62867	3.20427	2	2.5499
ENSMUSG00000006154	Eps8l1	-2.49807	NA	0.209168	NA	-3.04593	NA	2.70724	NA	-0.547861	NA	-3.2551	NA		2.33893	2.67956	2.49269	2	2.36053	2	2	2	2.50941	2	3.34938	2	2	2	2
ENSMUSG00000006169	Clint1	0.35889	0.252761	-0.0374351	0.949203	-0.662955	0.00813772	-0.396325	0.107497	-1.02184	7.66277e-07	-0.62552	0.00994967		7.80945	7.50849	7.60969	7.95267	8.01965	7.72033	8.25262	7.64679	7.70706	7.42028	7.64021	6.90426	6.61327	7.07262	7.29569
ENSMUSG00000006179	Prss16	-1.54646	NA	0.721429	NA	0.573312	NA	2.26789	NA	2.11977	NA	-0.148117	NA		2.33893	2.48656	2	2.28686	2	2	2	2.99274	2.27707	2	2.28824	2.34831	2	2.3811	2.76212
ENSMUSG00000006191	Cdkal1	0.123173	0.890337	0.0514302	0.957594	0.780312	0.0696176	-0.0717429	0.913671	0.657139	0.0924777	0.728882	0.0763681		6.43667	6.29654	6.30194	5.91444	6.71519	6.44212	6.66235	5.59544	5.90442	6.94312	6.73623	6.78072	7.12554	7.28888	7.14303
ENSMUSG00000006200	Rhox6	-0.788849	NA	-0.96349	NA	-0.615365	NA	0	NA	0	NA	0	NA		2.33893	2	2	2	2	2	2	2	2	2	2	2	2	2	2
ENSMUSG00000006204	Cdcp3	1.59957	NA	1.66885	NA	0.914006	NA	0.0692805	NA	-0.685564	NA	-0.754844	NA		2	2.2637	2	2.28686	2	2.79237	2	2.99274	2	2	2	2	2.7243	2	2
ENSMUSG00000006205	Htra1	0.822903	0.353213	0.280807	0.82846	0.550128	0.558791	-0.542095	0.488282	-0.272774	0.776301	0.269321	0.795612		3.64086	3.38095	3.60184	4.31023	3.82989	4.49453	3.7138	3.66807	3.98705	4.02819	3.07433	3.67109	4.29649	3.63985	4.00573
ENSMUSG00000006215	Zbtb17	0.236395	0.70847	-0.212448	0.742353	-0.0867191	0.898891	-0.448844	0.260247	-0.323115	0.461649	0.125729	0.838264		5.46767	5.58859	5.83081	5.93533	5.75399	6.25202	5.33927	5.61888	5.70805	5.07737	5.26675	5.67152	5.43049	5.64255	5.48642
ENSMUSG00000006216	Clcnkb	-0.0675161	NA	-0.963499	NA	-0.615374	NA	-0.895982	NA	-0.547858	NA	0	NA		2.33893	2	2	2.28686	2	2	2	2	2	2	2	2	2	2	2
ENSMUSG00000006219	Fblim1	-1.91259	0.00192442	-1.19997	0.0811702	-1.16994	0.0630678	0.712617	0.319359	0.74265	0.284149	0.0300329	0.981347		4.71394	5.79027	6.31675	4.43285	4.04366	3.97367	3.92104	5.18866	4.38809	4.1162	4.80136	4.62955	3.85136	5.33199	4.66354
ENSMUSG00000006221	Hspb7	1.23529	NA	1.92469	NA	1.979	NA	0.689395	NA	0.743713	0.782783	0.0543179	NA		2.61318	2	2	2	2	2.79237	2.81564	2	3.31158	2.3295	2.73417	2.62867	2.7243	2.68227	2.76212
ENSMUSG00000006241	Ccdc159	-0.646627	NA	0.0607078	NA	-0.793682	0.699734	0.707335	0.692518	-0.147055	0.95552	-0.854389	NA		2.33893	2.84976	3.27782	3.07032	2	2.31495	2.81564	2.67263	3.31158	3.01885	2.52837	3.06508	2.40714	2.3811	2.301
ENSMUSG00000006262	Mob1b	0.425169	0.407059	0.0361116	0.967606	-0.421805	0.392358	-0.389058	0.355154	-0.846974	0.0141244	-0.457917	0.312741		6.0552	5.659	5.74582	6.43816	5.95224	6.53614	5.82524	5.79383	5.73124	6.10134	5.78937	5.76142	4.97215	4.99162	5.75784
ENSMUSG00000006269	Atp6v1b1	0.894248	NA	2.42643	NA	1.75217	NA	1.53218	NA	0.85792	NA	-0.674261	NA		2	2	2	2.28686	2	2	2	2.48128	2	2.3295	2.28824	2.34831	2	2	2.301
ENSMUSG00000006273	Atp6v1b2	0.239858	0.746844	-0.86508	0.0713187	-1.0511	0.0108087	-1.10494	0.0023388	-1.29096	0.000227416	-0.186021	0.775183		8.01838	7.70986	8.13759	8.68132	8.11728	8.07383	7.78045	7.55256	7.28954	5.81613	7.27035	7.20054	6.87609	6.81814	6.82656
ENSMUSG00000006276	Eps15l1	-0.56591	0.393502	-0.0773681	0.943695	-0.881056	0.103763	0.488542	0.385003	-0.315146	0.647893	-0.803688	0.129441		6.00849	4.96693	5.02212	5.22639	4.85715	4.72495	4.71675	4.95078	5.14309	5.81613	5.29952	4.75156	4.3892	4.99162	4.30565
ENSMUSG00000006281	Tep1	-0.672981	0.249333	-0.489507	0.47677	-1.49032	0.00102734	0.183474	0.787652	-0.817335	0.084834	-1.00081	0.0371654		6.34564	6.18961	6.24113	5.15692	6.10286	5.49144	5.6324	5.59544	6.27953	5.64915	5.53793	4.09655	4.29649	5.60719	5.07447
ENSMUSG00000006288	Ttc5	-1.64924	0.0596295	-0.881115	0.401236	-0.889114	0.337072	0.768123	0.429895	0.760124	0.439119	-0.00799893	0.997023		4.59251	4.26617	3.94465	3.07032	2.64874	3.3009	3.47171	4.05931	3.82407	3.19086	3.2184	4.09655	2.7243	4.00839	3.2582
ENSMUSG00000006289	Osgep	-1.06134	0.086408	-0.0797742	0.947794	-1.25769	0.0255127	0.981567	0.0635894	-0.196349	0.835926	-1.17792	0.0320633		4.38875	5.79027	5.31547	4.54586	4.22981	4.36388	4.33735	5.39281	5.17726	4.49016	5.56514	3.78978	3.97616	4.46858	4.49566
ENSMUSG00000006299	Aamp	0.118286	0.762695	-0.365281	0.169855	-0.403418	0.0799973	-0.483567	0.0125932	-0.521703	0.00582545	-0.0381363	0.921421		8.75115	8.53997	8.90768	9.02622	9.10685	8.61619	8.61151	8.50602	8.32532	8.35441	8.32102	8.43414	8.30838	8.34196	8.2772
ENSMUSG00000006301	Tmbim1	0.0119977	0.989305	-0.897948	0.00889935	-0.686835	0.0437581	-0.909946	0.00147621	-0.698833	0.0192433	0.211113	0.65384		7.53242	7.03064	6.99714	7.48465	7.04792	7.14568	7.13765	6.18786	6.53804	6.14384	6.44545	6.36884	5.87717	6.83352	6.84996
ENSMUSG00000006304	Arpc2	0.100744	0.835704	0.413595	0.166043	0.244401	0.432903	0.312851	0.221888	0.143657	0.65735	-0.169194	0.600252		10.8805	10.5784	10.464	10.5523	10.7987	10.632	10.9864	10.7973	10.9769	11.4788	10.9049	10.7436	10.9757	10.8576	10.9904
ENSMUSG00000006307	Kmt2b	0.0784164	0.944957	0.170549	0.847474	-0.356488	0.587684	0.0921327	0.899593	-0.434904	0.424407	-0.527037	0.339029		5.24399	5.20516	5.6555	6.01601	5.45108	5.13867	4.97098	5.49768	5.94466	4.89034	5.61807	5.32356	4.63617	5.28802	4.90609
ENSMUSG00000006310	Zbtb32	0.234671	NA	-2.99229	NA	-2.64417	NA	-3.22697	NA	-2.87884	NA	0	NA		2.84354	2.2637	2	2.28686	2.64874	2.57332	2.3258	2	2	2	2	2	2	2	2
ENSMUSG00000006311	Etv2	2.0648	NA	2.7128	NA	1.75216	NA	0.647999	NA	-0.312644	NA	-0.960642	NA		2	2	2	2.73113	2	2	2	2.48128	2	2	2.73417	2	2.40714	2	2.301
ENSMUSG00000006313	Upk1a	0.323697	NA	-1.15457	NA	-0.642788	0.754198	-1.47827	0.31698	-0.966484	0.552243	0.511781	0.819936		3.04213	3.48797	2.49269	2.91067	2.64874	2.9825	4.01447	2.67263	2.27707	2.3295	2.91425	3.54176	2.7243	2	2.301
ENSMUSG00000006315	Tmem147	-0.0239432	0.973939	0.661115	0.0506322	0.279408	0.482955	0.685058	0.0113639	0.303352	0.365145	-0.381706	0.259958		9.22459	8.90359	8.73099	8.5143	8.90634	8.71666	9.45794	9.45312	9.66227	9.68654	9.68032	8.91087	9.19716	9.13935	9.62909
ENSMUSG00000006333	Rps9	-0.69654	0.0209581	-0.176099	0.718229	-0.0102112	0.985594	0.520442	0.0556183	0.686329	0.00567436	0.165887	0.678257		10.0926	10.4142	10.5867	9.78777	9.5769	9.50801	9.84095	10.343	10.1705	9.61092	10.5335	10.4998	10.0872	10.6255	10.1974
ENSMUSG00000006335	Tfpt	0.606119	0.518719	-0.12027	0.934443	0.331227	0.744356	-0.726389	0.303201	-0.274892	0.768325	0.451497	0.609661		4.23493	4.14056	3.15133	4.24478	4.54258	4.2202	4.47521	4.12626	4.13347	2.82353	3.77931	3.89945	3.97616	4.30169	4.37181
ENSMUSG00000006342	Susd2	-2.45013	NA	-3.34611	NA	-1.11595	NA	-0.895988	NA	1.33418	NA	2.23016	NA		3.04213	2.2637	2	2	2.36053	2	2	2	2	2	2	2.34831	2	2	2.5499
ENSMUSG00000006344	Ggt5	1.65927	NA	0.719607	NA	2.86515	NA	-0.939662	NA	1.20588	NA	2.14554	NA		2	2	2	2	2.36053	2	2.3258	2	2	2	2.28824	2.34831	2.40714	2.68227	2
ENSMUSG00000006345	Ggt1	0.500549	0.485941	-1.68273	0.0010155	-1.66276	0.000710865	-2.18328	2.14956e-07	-2.16331	2.92701e-07	0.0199727	0.987365		6.63421	6.83164	5.8513	6.50957	7.15526	6.9432	7.20856	4.83546	4.06212	5.42626	5.16371	4.18584	4.63617	4.87755	5.68164
ENSMUSG00000006356	Crip2	0.0915736	0.925599	0.54032	0.345021	-0.592301	0.224055	0.448746	0.332165	-0.683874	0.0883504	-1.13262	0.00320822		7.93965	7.58884	7.11197	7.28749	7.57167	7.48127	8.18891	7.89257	8.29062	8.08675	8.1608	6.22878	6.65121	6.97891	7.72068
ENSMUSG00000006360	Crip1	0.101523	0.950976	0.27113	0.83535	1.76257	0.00504026	0.169606	0.873916	1.66105	0.00290314	1.49144	0.0121374		3.96826	3.48797	3.50171	3.34475	3.57885	3.43712	4.33735	4.05931	3.64031	3.01885	4.31634	5.11203	5.47347	4.54531	4.95006
ENSMUSG00000006362	Cbfa2t3	0.11185	NA	-3.06892	NA	0.601337	NA	-3.18077	NA	0.489487	NA	3.67025	NA		3.04213	2	2	2.28686	2	2.57332	2.81564	2	2	2	2	2	3.3952	2	2.5499
ENSMUSG00000006369	Fbln1	0.272659	0.733894	-0.00626354	0.995448	0.0902024	0.915364	-0.278922	0.638492	-0.182456	0.787953	0.0964659	0.901492		6.87456	7.76411	7.86275	8.06596	7.77982	7.9597	7.45344	8.1108	7.61657	6.69421	7.4707	7.40032	8.15839	6.84873	7.88261
ENSMUSG00000006373	Pgrmc1	-0.392448	0.472549	-0.66086	0.159944	-0.285185	0.594174	-0.268411	0.587065	0.107263	0.867339	0.375675	0.427048		7.05777	7.14953	7.42383	7.01065	6.69951	7.11554	6.42775	6.85383	6.9474	5.64915	6.53074	7.0776	7.12554	7.04646	6.43613
ENSMUSG00000006378	Gcat	-0.991373	0.00197009	0.615036	0.0906421	-0.451023	0.221489	1.60641	3.41163e-10	0.540349	0.0826796	-1.06606	0.000144463		7.8695	7.52115	7.51654	6.42345	6.58472	6.44212	7.14799	8.08578	8.05826	8.62204	8.15634	6.9432	6.85999	7.39634	7.49438
ENSMUSG00000006386	Tek	0.437887	0.636882	-0.30362	0.771497	0.0314842	0.978006	-0.741507	0.22686	-0.406402	0.57898	0.335104	0.69039		4.31389	4.72583	5.22416	5.35602	5.25051	5.4598	4.53949	4.66579	4.99769	4.02819	4.31634	5.36238	5.14163	4.61816	3.82861
ENSMUSG00000006390	Elovl1	0.584006	0.0548225	0.663077	0.0265947	0.198621	0.613579	0.0790712	0.850548	-0.385385	0.160195	-0.464456	0.100532		8.54157	8.16176	8.10809	8.69056	8.88224	8.56134	9.2188	8.82603	8.87073	9.10328	8.93818	8.17535	8.27232	8.47539	8.87604
ENSMUSG00000006392	Med8	0.59718	0.0287401	0.370829	0.269222	0.0353472	0.943473	-0.226352	0.445092	-0.561833	0.0137577	-0.335481	0.242567		7.48203	6.94869	6.81094	7.52656	7.80933	7.72699	7.66993	7.17961	7.53328	7.62166	7.49212	7.27365	7.0706	7.0332	7.15247
ENSMUSG00000006395	Hyi	-0.0984001	0.918063	0.415841	0.481445	1.08343	0.0035632	0.514241	0.223058	1.18183	0.000315596	0.667593	0.0809332		5.39689	5.56434	4.65347	5.04602	5.16176	5.05644	5.37494	5.77309	5.17726	5.61934	5.85699	6.40648	6.29167	6.40982	5.85356
ENSMUSG00000006398	Cdc20	-1.43664	0.0769155	0.7261	0.481202	0.359553	0.738863	2.16274	0.000386857	1.7962	0.00413152	-0.366547	0.711543		4.06274	5.63591	5.96848	4.02847	4.31458	4.06061	4.40793	6.65277	6.47075	3.93446	6.13636	6.16433	5.38618	5.71076	5.68164
ENSMUSG00000006403	Adamts4	0.993127	0.492214	-1.40448	0.384911	-1.39797	0.339593	-2.39761	0.0193529	-2.3911	0.0244277	0.00650396	0.999159		3.75845	2.67956	3.01268	4.24478	3.94073	2.57332	4.10221	2.48128	2.70947	2.3295	2.73417	2.62867	2.40714	2.93131	2.301
ENSMUSG00000006412	Pfdn2	0.451905	0.359503	-0.0606653	0.943506	0.0676741	0.924163	-0.51257	0.181299	-0.384231	0.345511	0.128339	0.831464		7.71806	6.76935	6.77921	7.25461	7.97477	7.54296	7.52663	6.78297	6.84484	7.49606	7.15867	6.82309	7.33814	7.48666	7.16185
ENSMUSG00000006418	Rnf114	0.031625	0.980767	-0.310367	0.735538	-0.36914	0.631491	-0.341992	0.618624	-0.400765	0.548536	-0.0587725	0.954483		4.59251	5.51457	5.58384	5.63679	5.55928	5.4598	4.33735	5.41975	4.95893	4.19915	5.23322	5.11203	5.19397	4.75368	4.8139
ENSMUSG00000006423	C330007P06Rik	-0.176224	0.85559	-0.654131	0.31206	-0.203289	0.792509	-0.477906	0.393927	-0.0270641	0.975499	0.450842	0.459572		5.43271	5.07388	5.31547	4.96705	5.0672	5.42745	4.97098	4.71012	4.26639	4.89034	4.89011	5.64027	3.97616	5.19582	5.07447
ENSMUSG00000006435	Neurl1a	-0.801378	0.231523	-0.753538	0.285207	-0.728852	0.254008	0.0478397	0.960956	0.0725261	0.94545	0.0246864	0.983128		5.11763	5.07388	4.60603	4.10423	4.04366	4.29383	4.60103	3.83749	4.32853	4.89034	4.03424	4.75156	4.4763	3.77343	4.16347
ENSMUSG00000006442	Srm	0.89964	0.102579	1.63589	0.0004517	0.661449	0.238503	0.736252	0.12279	-0.238191	0.723416	-0.974443	0.0357682		9.20142	7.75342	7.41008	8.77702	9.29074	8.93086	9.73684	9.62358	9.89567	10.303	9.95561	8.55638	8.71438	9.00318	9.51478
ENSMUSG00000006445	Epha2	0.0485638	0.968649	-0.199535	0.84159	-0.750502	0.231839	-0.248099	0.728917	-0.799066	0.133406	-0.550967	0.401449		6.12255	4.38171	5.19239	4.96705	5.69196	5.69539	5.26517	5.18866	4.83598	5.42626	5.33157	4.69185	4.29649	4.81694	4.99274
ENSMUSG00000006456	Rbm14	0.33204	0.671578	0.94284	0.0778747	-0.0137803	0.988554	0.6108	0.206579	-0.34582	0.553129	-0.956621	0.0342328		5.59958	6.55223	6.63303	6.90868	6.51478	6.55123	6.60342	7.56468	7.24995	6.8435	7.22841	6.33019	6.24281	5.09733	7.00393
ENSMUSG00000006457	Actn3	0.854082	NA	0.59179	NA	1.60196	NA	-0.262292	NA	0.747879	NA	1.01017	NA		2	2.2637	2.26727	2	2.36053	2	2.81564	2.48128	2.27707	2	2.28824	2	2.98415	2.3811	2.5499
ENSMUSG00000006462	A530013C23Rik	-0.408939	NA	-0.523632	NA	-1.68157	0.358084	-0.114693	0.960955	-1.27263	0.484786	-1.15793	NA		3.04213	3.48797	2.49269	2.52603	3.27471	3.3009	2	3.12958	2.27707	2.59756	3.07433	2	2.40714	2.3811	2.76212
ENSMUSG00000006463	Zdhhc24	0.519264	0.799132	-0.91581	0.621131	-0.307901	0.878167	-1.43507	0.236719	-0.827165	0.547031	0.607909	0.73075		3.96826	2.2637	2.85927	3.07032	3.43478	3.88115	3.47171	2.26062	3.18294	3.01885	2.28824	2.86331	2.98415	2.68227	3.39174
ENSMUSG00000006464	Bbs1	-0.594033	NA	-0.316893	NA	-0.943096	NA	0.27714	NA	-0.349063	NA	-0.626203	NA		2	2	2.85927	2.28686	2	2	2.59141	2	2.70947	2.3295	2	2.34831	2	2.3811	2
ENSMUSG00000006471	Ndor1	-0.106865	0.961886	0.0984658	0.964319	-0.0673261	0.97231	0.205331	0.89156	0.0395391	0.983794	-0.165792	0.922075		3.86717	3.6808	2.68759	2.28686	3.82989	2.79237	4.10221	3.66807	3.04171	3.61005	3.77931	3.06508	3.20427	3.63985	3.73116
ENSMUSG00000006476	Nsmf	-0.749281	0.080452	0.74888	0.0737093	0.700614	0.0692589	1.49816	1.01493e-06	1.4499	1.91926e-06	-0.0482659	0.941577		6.53882	6.25168	6.76848	5.50323	5.0672	5.74874	6.55759	7.3781	7.0977	7.32192	7.21987	6.96859	7.26663	7.16061	7.4103
ENSMUSG00000006488	Prl7a1	-0.0675309	NA	2.16209	NA	0.88944	NA	2.22962	NA	0.956971	NA	-1.27265	NA		2	2.2637	2	2	2	2	2.3258	2.26062	2	3.01885	2.28824	2	2.40714	2.3811	2
ENSMUSG00000006494	Pdk1	-1.0415	0.0767021	1.79854	2.09341e-05	1.28061	0.00339906	2.84004	8.16254e-13	2.32211	9.22274e-09	-0.517927	0.280448		4.06274	5.07388	4.74392	3.46458	3.43478	3.67615	4.60103	6.15617	6.44293	6.55942	6.13636	5.84604	5.43049	6.01048	6.00716
ENSMUSG00000006498	Ptbp1	-0.0826597	0.963926	0.146729	0.931209	-0.563294	0.62737	0.229388	0.847432	-0.480634	0.664736	-0.710023	0.485238		4.6545	3.6808	3.27782	3.21405	4.61122	3.3009	4.10221	3.91528	4.06212	4.49016	3.77931	3.39967	3.20427	4.21039	3.2582
ENSMUSG00000006517	Mvd	0.412683	0.694101	-0.292938	0.793602	-1.55142	0.0100405	-0.70562	0.291044	-1.9641	0.000113019	-1.25848	0.0360567		8.07614	8.49256	8.31771	8.65321	7.63073	8.70321	9.37008	7.4452	7.13295	8.87319	7.98558	5.73207	6.13984	6.60168	7.78279
ENSMUSG00000006519	Cyba	-0.94721	0.000206645	-0.126786	0.789202	-0.12695	0.758032	0.820424	0.000286885	0.82026	0.000250169	-0.000163994	0.999895		8.07047	8.04391	8.21473	7.16899	7.14372	6.88483	7.47825	7.80332	8.23087	7.77824	8.08293	8.05608	7.53359	8.18295	8.08352
ENSMUSG00000006522	Itih3	-1.61155	0.318291	-2.16964	0.171378	0.195402	0.928139	-0.558089	0.783432	1.80695	0.145975	2.36504	0.0727032		3.21666	4.14056	3.01268	2.28686	2.64874	2.31495	3.33351	2.84154	2.27707	2	2.73417	2.86331	3.71473	4.61816	2.76212
ENSMUSG00000006526	Stimate	-0.950186	0.143472	0.0462086	0.970107	-0.447295	0.544417	0.996395	0.0585763	0.502891	0.442264	-0.493503	0.463454		5.39689	5.40958	5.93047	3.7739	4.61122	5.21646	5.06133	5.33737	5.79864	5.78961	5.61807	4.42469	4.55845	5.45641	5.83022
ENSMUSG00000006527	Sfmbt1	0.630731	0.471582	0.00570709	0.996079	0.644592	0.412512	-0.625024	0.36752	0.0138613	0.989166	0.638885	0.38323		4.31389	4.14056	4.55698	4.70033	5.25051	4.92357	4.53949	3.75527	4.26639	4.35198	4.84642	4.96841	5.55577	3.49262	4.86073
ENSMUSG00000006529	Itih1	0.326695	0.866577	-1.23336	0.41092	0.124334	0.945236	-1.56005	0.141459	-0.202361	0.901715	1.35769	0.258793		3.04213	3.5876	2.85927	3.86384	2.64874	3.43712	3.33351	2.48128	2.70947	2.82353	2.52837	2.62867	3.3952	3.77343	3.11101
ENSMUSG00000006538	Ihh	-0.0189974	0.989305	-0.414697	0.618594	0.0311996	0.975123	-0.3957	0.536926	0.0501971	0.956488	0.445897	0.493848		6.70915	7.39618	7.40316	7.51966	7.16671	7.51244	6.18812	7.34334	6.95727	5.98927	6.58492	7.66388	7.6784	6.28113	6.88437
ENSMUSG00000006542	Prkag3	-2.89213	NA	0.353126	NA	-0.263977	NA	3.24526	NA	2.62816	NA	-0.617103	NA		2	3.00198	2	2	2	2	2	2.67263	2	2.3295	2.91425	2	2	2.93131	2.301
ENSMUSG00000006546	Cryba2	0	NA	1.58544	NA	0	NA	1.41256	NA	0	NA	-1.23908	NA		2	2	2	2	2	2	2	2	2	2.59756	2	2	2	2	2
ENSMUSG00000006567	Atp7b	1.37132	NA	0.819087	NA	1.42353	0.464856	-0.55223	0.779776	0.0522113	0.9839	0.604442	NA		2	2.67956	2.49269	2.28686	3.70982	2.9825	2.3258	2.26062	2.70947	3.01885	2.73417	2.34831	3.71473	2.68227	2.76212
ENSMUSG00000006575	Rundc3a	0.250166	NA	-0.68158	NA	-0.113975	0.962684	-0.931745	0.563932	-0.36414	0.860125	0.567605	0.779516		3.04213	3.38095	2	3.46458	3.43478	2.57332	2.3258	2.48128	2.70947	2.59756	2.73417	2.86331	2.40714	2.93131	3.11101
ENSMUSG00000006576	Slc4a3	-0.117717	0.921444	-0.188684	0.847558	-0.585014	0.370029	-0.070967	0.932891	-0.467298	0.44875	-0.396331	0.567813		5.20309	5.32549	5.25524	4.79482	5.11525	5.29027	5.37494	5.21965	4.70156	5.20327	5.19888	3.67109	4.09102	5.45641	5.07447
ENSMUSG00000006585	Cdt1	-0.249499	0.685987	0.9089	0.0161366	0.32637	0.492022	1.1584	0.00011478	0.575869	0.098264	-0.58253	0.113779		6.80793	6.97653	7.56076	6.39356	7.03549	7.03194	7.0955	8.35717	8.39956	7.36746	7.80905	7.47308	7.53359	7.39634	7.48694
ENSMUSG00000006586	Runx1t1	0.387133	0.690142	-0.0289094	0.983393	0.447085	0.569984	-0.416042	0.561354	0.0599522	0.953725	0.475994	0.512585		4.31389	4.53933	5.42888	4.49046	5.59361	5.69539	4.60103	5.05757	4.74777	5.03283	4.37901	5.60832	5.51521	4.93571	4.7655
ENSMUSG00000006589	Aprt	0.24792	0.755559	0.831871	0.112628	0.0241124	0.977796	0.583951	0.20714	-0.223807	0.716651	-0.807759	0.0677687		10.7491	9.75348	9.55024	9.99229	10.4403	9.97055	10.8631	10.4949	10.7431	11.5432	10.7784	9.59222	9.81167	10.3923	10.5533
ENSMUSG00000006599	Gtf2h1	0.666561	0.111859	0.0165217	0.985445	0.390456	0.396976	-0.650039	0.059993	-0.276105	0.531648	0.373934	0.390491		7.63593	6.74797	6.65651	7.97806	7.79465	7.87227	7.12723	7.15577	7.16735	7.12384	6.91607	7.60033	7.55376	7.65192	6.929
ENSMUSG00000006611	Hfe	-1.40284	0.188879	-1.41951	0.190196	-0.252386	0.858803	-0.016664	0.993623	1.15046	0.222761	1.16712	0.246442		4.1514	3.76833	3.3941	3.07032	3.09464	2.31495	3.18065	2.84154	3.42968	2.3295	2.91425	3.24205	3.71473	3.49262	3.91988
ENSMUSG00000006641	Slc5a6	-0.156045	0.910085	0.9257	0.20451	0.063642	0.955232	1.08175	0.0519395	0.219687	0.818891	-0.862058	0.168123		4.52774	3.85086	4.65347	4.10423	3.82989	4.43068	4.53949	5.64195	5.14309	4.19915	5.29952	3.78978	4.29649	4.87755	4.55382
ENSMUSG00000006649	Nphs1	-0.067531	NA	-0.242173	NA	0.726438	NA	-0.174642	NA	0.793969	NA	0.968611	NA		2	2.2637	2	2	2	2	2.3258	2	2.27707	2	2	2	2	2	2.5499
ENSMUSG00000006651	Aplp1	2.28303	NA	1.87425	NA	3.15005	NA	-0.40878	NA	0.867018	NA	1.2758	NA		2.33893	2	2	2.28686	2.88885	2	2.59141	2	2	2.82353	2.52837	2.86331	2.40714	3.14361	2.5499
ENSMUSG00000006673	Qrich1	0.145495	0.740769	0.0590175	0.912017	0.0572851	0.899085	-0.0864772	0.812788	-0.0882095	0.820565	-0.00173232	0.998396		6.83495	7.28184	6.96929	7.38943	6.87726	7.33197	7.07396	7.05626	7.12421	7.05869	7.16757	7.25314	7.0706	7.14837	6.91797
ENSMUSG00000006675	P4htm	3.30085	NA	2.49324	NA	2.93381	NA	-0.807611	0.712519	-0.367045	0.893735	0.440566	NA		2	2	2.26727	2	3.43478	3.15047	2.3258	2.48128	2.70947	2.82353	2	2.86331	2.40714	2.3811	2.94709
ENSMUSG00000006676	Usp19	0.12129	0.875311	-0.18734	0.777937	-0.136565	0.828151	-0.30863	0.489526	-0.257855	0.58405	0.0507745	0.939811		7.21003	6.98569	7.49717	7.65808	7.22262	7.51244	6.96115	7.37122	7.43785	6.26431	6.88401	7.20054	7.34972	6.70563	7.12396
ENSMUSG00000006678	Pola1	-0.203291	0.857452	1.43378	0.0127492	1.74392	0.000630641	1.63707	0.000428565	1.94721	1.20385e-05	0.310138	0.687605		7.61269	7.88654	7.40316	6.14718	7.04792	7.18491	8.45366	8.09417	9.0358	9.62786	9.10738	8.90759	9.51004	9.79642	9.10723
ENSMUSG00000006699	Cdc42	0.100549	0.92122	0.0309623	0.975007	0.153421	0.8352	-0.0695869	0.920574	0.0528716	0.946289	0.122458	0.863525		8.89932	8.82665	9.18897	9.35372	8.98281	9.10203	8.82966	9.27463	9.42694	7.4289	9.18617	9.40035	8.88726	9.25808	8.91816
ENSMUSG00000006705	Pknox1	0.211144	0.819688	0.512752	0.458237	0.369435	0.569989	0.301607	0.616995	0.15829	0.831167	-0.143317	0.850744		6.66465	5.96718	5.34467	5.66208	6.40306	6.033	6.79992	5.98635	6.41457	7.17597	6.46002	6.20762	6.55443	6.54675	6.40487
ENSMUSG00000006711	D130043K22Rik	1.29004	NA	-0.242173	NA	1.89708	NA	-1.53222	NA	0.607042	NA	2.13926	NA		2.33893	2	2	2	2.36053	2	2.59141	2	2	2.3295	2	2.34831	2.40714	2.68227	2
ENSMUSG00000006715	Gmnn	-1.12188	0.0340946	0.281014	0.716902	1.44499	0.000449538	1.40289	0.000842801	2.56687	9.64114e-12	1.16397	0.00365876		4.71394	5.20516	5.67861	3.86384	4.47052	4.06061	4.71675	5.21965	5.63617	5.5889	5.59185	7.05408	6.68817	6.56529	5.9214
ENSMUSG00000006717	Acot13	0.381304	0.325561	-0.870828	0.00495472	0.518779	0.106836	-1.25213	3.4912e-07	0.137475	0.747407	1.38961	5.82123e-08		7.85637	7.32579	7.61569	8.01779	7.71111	7.80461	8.3319	6.52212	6.49804	6.79098	7.15867	8.18079	8.0347	8.37911	7.84816
ENSMUSG00000006720	Zfp184	-0.107811	NA	0.0360894	NA	-0.87958	NA	0.143901	NA	-0.771769	NA	-0.915669	NA		2	2.67956	2.85927	2.28686	2.88885	2	2.81564	2.67263	2	2.59756	2.91425	2	2	2.3811	2.76212
ENSMUSG00000006724	Cyp27b1	-0.0675309	NA	-0.963515	NA	0.958056	NA	-0.895984	NA	1.02559	NA	1.92157	NA		2.33893	2	2	2	2	2.31495	2	2	2	2	2	2	2.7243	2	2
ENSMUSG00000006728	Cdk4	-0.775179	0.0368096	0.0331925	0.966684	-0.0516189	0.93518	0.808371	0.00817223	0.72356	0.0192074	-0.0848114	0.882309		7.40297	8.02182	8.36479	7.59382	7.0846	7.15559	6.98443	8.33964	8.23898	7.56805	7.78031	7.75424	7.77606	8.20677	7.95453
ENSMUSG00000006731	B4galnt1	-0.146412	NA	0.376569	NA	0.188436	NA	0.522981	NA	0.334849	NA	-0.188132	NA		2.33893	2	2.68759	2	2.88885	2.31495	2	2.26062	2.50941	2	2.91425	2	2	2.68227	2.76212
ENSMUSG00000006732	Mettl1	0.485249	0.445893	0.489407	0.465451	-0.0550732	0.949444	0.00415811	0.995973	-0.540322	0.254785	-0.54448	0.292321		8.10418	7.04823	6.5849	7.4045	7.86661	7.73362	8.29978	7.4254	7.7129	8.22183	7.98558	6.90426	6.87609	7.66057	7.67555
ENSMUSG00000006736	Tspan31	-0.594695	NA	0.809614	NA	-0.248398	NA	1.40431	0.386997	0.346296	0.896763	-1.05801	NA		2.61318	2.84976	2.49269	2	2.88885	2.31495	2.59141	2.99274	3.53883	2.3295	2.91425	2.86331	2	2.93131	2.301
ENSMUSG00000006740	Kif5b	0.382686	0.216023	0.0687135	0.895369	-0.0662749	0.883292	-0.313973	0.241311	-0.448961	0.0553502	-0.134988	0.710562		10.3032	9.70438	9.50408	10.178	10.3764	10.2399	10.2323	9.67201	9.86193	10.2734	9.90991	9.74511	9.84273	9.79838	9.8555
ENSMUSG00000006763	Saal1	-0.00297125	0.998107	0.594936	0.217902	0.571652	0.18721	0.597907	0.112874	0.574623	0.123565	-0.0232843	0.974423		6.00849	5.94856	6.27186	6.23407	6.00421	5.21646	6.55759	6.27896	6.5115	6.81748	6.91607	6.29048	6.63236	6.77099	6.76635
ENSMUSG00000006764	Tph2	-3.02688	NA	-2.48017	NA	0.780798	NA	0.546704	NA	3.80767	NA	3.26097	NA		2.61318	2.67956	2	2	2	2	2	2.26062	2	2	2	3.06508	2.7243	2.68227	2.301
ENSMUSG00000006782	Cnp	-0.39294	0.659444	-0.272663	0.775253	-0.169448	0.856418	0.120277	0.88992	0.223492	0.786672	0.103215	0.914153		5.0268	5.17344	4.90939	4.5992	4.9126	4.06061	5.06133	4.19025	5.03543	5.24291	4.55219	4.34938	5.55577	4.46858	4.90609
ENSMUSG00000006784	Odad4	-1.04111	NA	-0.402119	NA	0.976684	NA	0.638986	NA	2.01779	NA	1.3788	NA		2.33893	2.48656	2.49269	2.73113	2	2	2	2.26062	2	2	2.91425	2.34831	2.7243	2	3.51397
ENSMUSG00000006800	Sulf2	0.307635	0.870401	-0.912933	0.540993	-0.174638	0.921696	-1.22057	0.23837	-0.482273	0.710631	0.738295	0.579264		3.21666	3.48797	3.27782	3.86384	3.09464	3.88115	3.00966	2.84154	3.18294	2	3.07433	3.06508	2.7243	3.14361	3.73116
ENSMUSG00000006818	Sod2	-0.418294	0.606056	-0.839811	0.196926	-0.365975	0.617501	-0.421517	0.507626	0.0523198	0.955915	0.473837	0.464591		7.14674	6.35426	6.95989	7.00077	6.40306	6.44212	5.66158	6.45858	6.31065	4.67539	6.1722	6.96859	6.55443	6.30339	6.02783
ENSMUSG00000006850	Tmco6	-1.23454	0.22962	-0.638492	0.61314	-0.0927324	0.949988	0.596047	0.586856	1.14181	0.182243	0.54576	0.6144		4.06274	4.20473	3.86628	3.67798	2.64874	3.3009	3.00966	3.47608	3.42968	4.19915	3.07433	3.24205	3.3952	4.81694	3.91988
ENSMUSG00000006906	Stambp	-0.0856155	0.926848	-0.767913	0.105406	-1.31999	0.000955424	-0.682298	0.0861333	-1.23437	0.000766462	-0.552075	0.274752		5.91027	6.18961	5.45589	6.19994	5.65992	5.55272	5.69018	5.27971	5.27516	4.83953	5.26675	4.69185	4.19741	5.14742	4.60972
ENSMUSG00000006920	Ezh1	-0.251173	0.620526	-0.775437	0.0273046	-0.669097	0.0481394	-0.524264	0.109519	-0.417924	0.226124	0.10634	0.848926		6.20772	6.68188	6.54772	6.01601	6.14976	6.61007	6.18812	5.83445	5.79864	5.70699	5.71843	5.40019	6.24281	5.89795	5.83022
ENSMUSG00000006930	Hap1	-2.14166	NA	-1.59496	NA	-1.24683	NA	0.546701	NA	0.894826	NA	0.348125	NA		2	2.67956	2	2	2	2	2	2	2	2.3295	2	2	2.40714	2	2
ENSMUSG00000006931	P3h4	-1.29335	0.00990476	0.986686	0.0536997	1.77879	1.31642e-05	2.28004	3.50835e-09	3.07214	1.04499e-16	0.792102	0.0758753		5.69116	6.00371	6.20974	4.54586	4.61122	3.56158	5.74573	7.07333	6.88674	6.55942	7.12249	7.64038	7.72361	7.96287	7.42596
ENSMUSG00000006932	Ctnnb1	-0.513497	0.398256	-0.827773	0.126639	-0.978205	0.0430581	-0.314276	0.605564	-0.464707	0.407347	-0.150431	0.854599		5.28376	5.14101	4.98551	4.96705	4.22981	4.77722	4.66005	4.75312	4.06212	4.61625	4.18217	4.42469	4.29649	4.11292	4.37181
ENSMUSG00000006941	Eif1b	0.132092	0.844682	1.00974	0.00205984	1.03989	0.000713543	0.877652	0.00193441	0.907801	0.00108247	0.0301494	0.961603		6.86148	6.57668	6.84198	6.71686	6.93195	6.34154	7.38511	7.43863	7.81951	8.09761	7.54775	7.75424	7.7057	8.05759	7.54544
ENSMUSG00000006958	Chrd	-0.280052	NA	-0.682109	NA	-0.804167	NA	-0.402058	0.860139	-0.524116	0.828459	-0.122058	NA		2.84354	3.13966	2.26727	3.07032	2.36053	2.79237	2.3258	2	2.70947	3.01885	2.28824	2.86331	2.40714	2.3811	2.301
ENSMUSG00000006998	Psmd2	0.151279	0.761667	0.391834	0.277089	-0.0194688	0.972	0.240555	0.458891	-0.170748	0.634494	-0.411303	0.157485		9.68812	9.25565	9.17685	9.29834	9.74479	9.46084	9.62278	9.697	9.77255	10.016	9.60366	9.22974	8.87929	9.66504	9.57745
ENSMUSG00000007021	Syngr3	-0.486363	0.783621	-0.855671	0.570042	-0.397454	0.79967	-0.369308	0.801302	0.0889097	0.959522	0.458218	0.763877		3.21666	4.3251	2.68759	3.46458	3.43478	2.79237	3.33351	2.84154	2.88513	3.01885	3.46946	4.00136	2.7243	3.14361	3.11101
ENSMUSG00000007029	Vars	-0.178555	0.750664	0.476678	0.234837	-0.521039	0.133579	0.655233	0.0215941	-0.342485	0.317701	-0.997717	0.000386215		8.42191	8.14141	8.15004	7.84636	8.03222	7.8602	8.4453	8.85346	8.47704	8.64442	8.8469	7.40032	7.2788	7.72796	8.2772
ENSMUSG00000007033	Hspa1l	0.0596788	NA	0.0655266	NA	0.37504	0.87137	0.0058478	0.997765	0.315362	0.888087	0.309514	NA		2	3.13966	2.85927	3.21405	2.36053	2.57332	2.81564	2.48128	3.18294	3.19086	2	3.06508	2.98415	2.68227	2.94709
ENSMUSG00000007034	Slc44a4	-1.1666	NA	-1.76478	NA	-2.15034	NA	-0.598176	NA	-0.98374	NA	-0.385564	NA		2.61318	2.84976	3.27782	3.21405	2.36053	2	2	2	2.70947	2	2.52837	2.34831	2.40714	2	2.301
ENSMUSG00000007035	Msh5	0.097809	0.962292	1.05819	0.368327	0.910277	0.403592	0.960379	0.296222	0.812468	0.401553	-0.147911	0.916411		2.33893	3.26535	3.60184	2.73113	2.64874	3.88115	3.33351	3.98909	3.98705	3.19086	4.1101	3.67109	3.97616	3.77343	3.62665
ENSMUSG00000007036	Abhd16a	-0.788457	0.260815	-0.513945	0.546273	-0.0285227	0.978696	0.274511	0.719752	0.759934	0.173967	0.485423	0.482946		6.20772	6.36834	6.88237	6.16498	5.72331	5.94433	5.01686	6.78297	6.165	4.78686	5.66912	7.01806	6.68817	6.0373	5.94332
ENSMUSG00000007038	Neu1	0.822722	0.148655	-0.645309	0.347644	-0.503632	0.435461	-1.46803	0.000426735	-1.32635	0.00166928	0.141677	0.868385		6.03204	5.0391	5.34467	6.61693	6.60169	6.21459	5.44374	5.36535	5.10809	4.61625	4.49674	5.43703	4.70992	4.99162	5.03418
ENSMUSG00000007039	Ddah2	-0.133714	NA	-0.487275	NA	0.812637	NA	-0.353562	0.905887	0.946351	0.700185	1.29991	NA		2.84354	2	2.68759	2.73113	2	2.9825	2	2	2.70947	2	2.73417	2.34831	3.3952	2.93131	2.5499
ENSMUSG00000007041	Clic1	-0.453982	0.440266	0.149125	0.854977	0.734532	0.104288	0.603108	0.159528	1.18851	0.000747425	0.585407	0.198566		10.7455	9.93822	9.70882	9.37872	9.88827	9.6034	10.0402	9.92449	9.8381	11.1348	10.0881	10.8464	10.7926	11.3405	10.6623
ENSMUSG00000007050	Lsm2	-0.450947	0.1933	0.695877	0.0188717	0.090246	0.853669	1.14682	5.64144e-07	0.541193	0.0400581	-0.605631	0.0234513		7.43864	7.74805	7.37513	6.99082	6.89113	6.83637	7.53454	8.19118	8.39956	8.16622	8.08293	7.42803	7.73249	7.32197	7.9107
ENSMUSG00000007080	Pole	-0.796545	0.187151	0.784162	0.198824	0.343348	0.621671	1.58071	0.000135344	1.13989	0.0090246	-0.440814	0.461949		6.32673	6.80083	6.48354	4.65065	5.81347	5.42745	6.63318	6.88317	7.19263	7.78497	7.2369	6.31047	6.81055	7.1848	7.07515
ENSMUSG00000007097	Atp1a2	-0.788878	NA	0.422508	NA	1.45306	NA	1.21139	NA	2.24193	NA	1.03055	NA		2	2.2637	2	2	2	2	2	2.48128	2	2	2	2.62867	2.40714	2	2
ENSMUSG00000007122	Casq1	0.622525	0.770941	-0.686878	0.749285	0.1458	0.949417	-1.3094	0.333705	-0.476725	0.784589	0.832678	0.621085		2.61318	3.26535	3.15133	2.73113	3.70982	4.14261	2.3258	2.84154	2.27707	2.82353	2.91425	3.24205	3.56379	2	3.2582
ENSMUSG00000007207	Stx1a	0.305284	0.616956	-0.223906	0.74168	-0.100121	0.887417	-0.529189	0.18938	-0.405404	0.345818	0.123785	0.849111		5.88464	5.58859	5.96848	6.28379	6.1265	6.37585	5.47695	5.8933	5.30638	5.42626	5.74247	6.02608	5.90883	5.14742	5.68164
ENSMUSG00000007216	Zfp775	-1.00042	0.241506	-0.276513	0.823784	-0.250734	0.82347	0.72391	0.355154	0.749689	0.325578	0.0257792	0.985797		4.45992	4.89095	4.6994	3.07032	4.54258	3.88115	3.82114	3.57527	4.20146	5.03283	4.70679	3.67109	4.3892	4.99162	4.60972
ENSMUSG00000007279	Scube2	-0.143851	0.945524	-1.18864	0.314002	-0.465239	0.726427	-1.04479	0.273895	-0.321388	0.809711	0.723405	0.528372		3.51284	4.58826	5.45589	5.32469	4.13974	4.43068	4.18492	4.25152	4.4453	2.3295	3.2184	4.56444	4.91093	3.89569	3.73116
ENSMUSG00000007338	Mrpl49	-0.598615	0.313286	0.895871	0.0700747	1.01486	0.0187919	1.49449	6.2585e-05	1.61348	9.97308e-06	0.11899	0.863525		5.11763	5.43655	5.70136	4.17622	4.85715	4.87642	5.47695	6.00426	6.34111	6.55942	6.15439	6.69206	5.67104	6.63717	6.34024
ENSMUSG00000007379	Dennd2c	0.381315	NA	-0.40381	NA	0.568487	0.815965	-0.785125	0.698078	0.187173	0.943481	0.972297	NA		2.61318	3.13966	2	2.28686	2.88885	3.3009	2.59141	2.48128	2.27707	2.3295	2.91425	2	2.98415	3.49262	2.76212
ENSMUSG00000007411	Mark3	0.304807	0.335968	0.397229	0.18535	0.474734	0.0587315	0.0924219	0.78941	0.169926	0.574305	0.0775045	0.841484		7.87602	8.09983	7.88777	8.21865	7.92844	8.23204	8.5813	8.10666	8.36292	8.63327	8.25572	8.24972	8.46034	8.50451	8.48204
ENSMUSG00000007415	Gatad1	-0.0795597	0.883444	0.481766	0.100686	-0.0113245	0.981915	0.561326	0.0127472	0.0682352	0.874618	-0.493091	0.0458274		7.41197	7.6535	7.87281	7.75529	7.63073	7.58022	7.33166	8.35717	8.21039	7.77824	8.12468	7.79028	7.72361	7.67772	7.3865
ENSMUSG00000007457	2310003L06Rik	-1.51114	NA	0.00865589	NA	-0.89042	0.748662	1.5198	0.495509	0.620723	0.839116	-0.899076	NA		2.33893	2.84976	3.60184	2.28686	2	2.9825	2.3258	3.91528	2	2.59756	2.91425	2	2	2.3811	3.51397
ENSMUSG00000007458	M6pr	0.0712975	0.942828	-0.414017	0.501461	0.324803	0.556484	-0.485314	0.273219	0.253506	0.63137	0.73882	0.0718818		6.61874	5.79027	5.53401	6.2171	5.89832	6.47415	5.74573	5.687	5.70805	5.46029	5.76611	6.73707	6.36198	6.32532	5.87653
ENSMUSG00000007476	Lrrc8a	0.25434	0.657289	-0.0786811	0.915799	-0.0566016	0.932139	-0.333021	0.408389	-0.310942	0.443855	0.0220795	0.974204		7.21003	6.84176	6.87238	7.60038	6.94531	7.35795	6.87658	7.04765	7.2419	6.22526	6.90546	7.01806	7.17845	6.54675	6.89565
ENSMUSG00000007480	Mc5r	0.611743	NA	-0.374233	NA	0.733604	0.726814	-0.985976	0.576599	0.121862	0.958217	1.10784	0.538415		2.84354	3.00198	2.26727	2.28686	3.09464	3.3009	3.18065	2.48128	2.50941	3.19086	2	3.24205	3.85136	2.3811	2.301
ENSMUSG00000007564	Ppp2r1a	0.189764	0.733155	0.33628	0.473802	-0.48847	0.171763	0.146516	0.735103	-0.678234	0.0162726	-0.82475	0.00478916		8.94655	8.8292	9.1315	9.47105	9.18211	9.08916	8.83607	9.44986	9.64864	8.68095	9.28153	8.11978	8.23533	8.71428	8.77575
ENSMUSG00000007570	Fance	-1.25455	0.126601	0.198194	0.888627	0.787501	0.349455	1.45274	0.0247761	2.04205	0.000517555	0.589307	0.487532		4.1514	5.70409	6.33141	5.04602	4.04366	4.36388	4.53949	6.32244	6.11299	4.19915	5.92157	6.70722	6.85999	5.95531	5.75784
ENSMUSG00000007589	Tinf2	0.020806	0.993363	0.859345	0.543702	0.242917	0.888865	0.838539	0.437568	0.222111	0.894922	-0.616428	0.617441		3.21666	2.48656	3.3941	2.91067	3.27471	3.3009	2.81564	3.83749	3.64031	3.34452	3.46946	3.54176	2	3.63985	3.11101
ENSMUSG00000007591	Tssk4	0.880795	NA	-1.75824	NA	-0.688771	NA	-2.63904	NA	-1.56957	NA	1.06947	NA		2	2	2.49269	2	2	2	3.00966	2	2	2	2	2	2.40714	2	2
ENSMUSG00000007594	Hapln4	1.95142	NA	-0.277186	NA	-1.42829	NA	-2.2286	NA	-3.3797	NA	-1.1511	NA		2	2.2637	2.26727	3.21405	2.64874	2	2.3258	2	2	2.59756	2	2	2	2	2
ENSMUSG00000007603	Dus3l	-0.718005	0.248316	-0.348199	0.65929	0.133583	0.874778	0.369806	0.562452	0.851588	0.0724454	0.481782	0.411225		4.87884	5.0391	5.25524	4.31023	4.67675	4.2202	4.60103	4.98726	4.20146	5.16251	4.55219	5.64027	5.08732	5.28802	4.55382
ENSMUSG00000007610	Gtpbp3	-0.565259	0.475431	0.327024	0.718229	-0.506314	0.490603	0.892283	0.0985122	0.058945	0.95552	-0.833338	0.157485		5.11763	4.92944	4.60603	4.31023	4.47052	4.72495	4.10221	5.52275	5.66053	3.93446	5.01377	4.56444	4.4763	4.38755	4.43506
ENSMUSG00000007613	Tgfbr1	0.145317	0.902503	-0.235655	0.813794	0.30838	0.699785	-0.380972	0.576303	0.163063	0.84815	0.544035	0.39835		4.31389	4.07341	5.09265	4.49046	4.47052	5.17809	4.47521	4.36676	4.20146	4.42272	4.49674	5.20039	4.29649	4.61816	4.99274
ENSMUSG00000007617	Homer1	-0.0995098	0.931958	0.0576966	0.958893	0.00523294	0.995383	0.157206	0.826487	0.104743	0.902058	-0.0524637	0.954339		5.28376	4.38171	4.86976	5.00708	4.79949	4.87642	4.40793	4.75312	5.33693	4.55458	4.93252	5.20039	5.08732	4.46858	4.66354
ENSMUSG00000007646	Rad51c	0.636986	0.436751	0.468704	0.619631	0.298058	0.750394	-0.168282	0.845398	-0.338927	0.666012	-0.170645	0.859118		3.51284	4.20473	4.39894	4.24478	4.61122	4.72495	4.82388	4.19025	4.26639	4.7322	4.65708	4.09655	3.56379	5.04544	4.23631
ENSMUSG00000007655	Cav1	-1.33921	4.04319e-05	-0.725434	0.0644064	-0.405878	0.339579	0.613775	0.0662859	0.933331	0.00158956	0.319556	0.454118		9.01609	9.39968	9.91753	8.47916	8.07538	8.10484	7.94375	9.21819	8.89146	8.21686	8.56967	9.28636	9.22573	9.1238	8.64139
ENSMUSG00000007656	Arpp19	0.609397	0.160882	0.580405	0.206488	0.593891	0.13981	-0.0289921	0.962791	-0.0155052	0.982192	0.0134869	0.98672		8.96807	8.33662	8.23436	9.06229	8.98928	8.83546	9.60412	8.69155	8.88889	9.68114	9.03867	9.10652	8.68268	9.45985	9.19665
ENSMUSG00000007659	Bcl2l1	-0.260777	0.774969	0.771908	0.216825	-0.0716349	0.93806	1.03269	0.0213659	0.189142	0.800746	-0.843543	0.0920582		8.86368	8.1166	7.6801	7.4704	7.90129	7.63791	8.78726	8.5463	8.62054	9.79885	8.93297	7.76152	8.05607	8.24752	8.69729
ENSMUSG00000007670	Khsrp	-0.450523	0.26859	0.175424	0.750158	-0.979959	0.00156602	0.625947	0.0358853	-0.529435	0.101675	-1.15538	6.85404e-05		7.13591	7.02176	7.18644	7.08733	6.51478	6.58095	6.42775	7.31492	7.52667	7.18617	7.07595	6.07365	5.93981	5.77589	6.69061
ENSMUSG00000007682	Dio2	-0.553592	0.731561	-0.508557	0.748602	-0.531755	0.70352	0.0450349	0.978229	0.0218372	0.989166	-0.0231977	0.991965		3.04213	4.48868	4.22143	4.17622	3.70982	2.9825	3.47171	4.4211	3.42968	3.72648	2.52837	3.78978	4.19741	2.68227	3.62665
ENSMUSG00000007721	Ccdc124	0.645907	0.0951991	0.923012	0.00843765	0.573751	0.12314	0.277105	0.492	-0.0721567	0.901568	-0.349261	0.380955		7.39391	6.92031	6.87238	7.99806	7.21161	7.53539	7.94375	7.88775	7.91373	7.91335	8.18731	7.22181	7.2169	7.93462	7.98127
ENSMUSG00000007739	Cct4	-0.352403	0.705489	-0.315418	0.737375	-0.379937	0.622135	0.0369858	0.968944	-0.0275335	0.978368	-0.0645193	0.948785		6.91311	7.60081	8.32139	7.80722	7.46444	7.1752	6.92551	7.87321	7.7531	5.5889	7.52714	7.57577	7.37261	7.31102	7.12396
ENSMUSG00000007777	0610009B22Rik	-0.408793	0.807645	-0.817264	0.553049	0.372202	0.783387	-0.40847	0.754413	0.780995	0.439707	1.18947	0.228433		3.21666	3.6808	3.50171	3.34475	3.27471	3.67615	2.3258	3.36957	3.04171	2.3295	3.07433	4.00136	4.09102	3.32865	3.39174
ENSMUSG00000007783	Cpt1c	2.74557	NA	-0.963521	NA	2.51286	NA	-3.70909	NA	-0.232701	NA	3.47639	NA		2.33893	2	2	3.21405	2.36053	2.31495	2.3258	2	2	2	2	2.62867	3.20427	2	2
ENSMUSG00000007805	Twist2	-1.40744	0.00214561	-0.658217	0.266455	-1.38593	0.00141231	0.749223	0.102176	0.0215129	0.980764	-0.72771	0.139227		6.75231	7.09131	7.58543	6.28379	5.45108	5.94433	5.50941	6.94938	6.82342	5.5889	6.47445	6.07365	6.02895	5.14742	6.00716
ENSMUSG00000007812	Zfp655	0.917158	0.0182248	-0.232972	0.716305	-0.42094	0.374587	-1.15013	0.000229029	-1.3381	1.14858e-05	-0.187968	0.741162		7.28053	6.7587	6.6681	7.71356	7.8454	7.81715	7.89545	6.10729	6.31065	7.38529	6.6751	6.16433	6.61327	6.4302	6.79074
ENSMUSG00000007815	Rhoa	-0.450963	0.378493	-0.128303	0.863572	-0.350643	0.483309	0.32266	0.481877	0.10032	0.876136	-0.22234	0.677228		8.41297	9.11871	9.34702	8.80567	8.51224	8.62692	8.26218	9.30022	9.20889	8.04251	8.65762	8.94004	8.80971	8.44568	8.38925
ENSMUSG00000007817	Zmiz1	-0.27556	0.492181	-0.15705	0.743317	-0.643174	0.0233915	0.11851	0.765047	-0.367614	0.211574	-0.486124	0.0955735		7.0692	7.32579	7.31739	7.16014	6.93195	7.04266	6.73277	7.20306	7.07974	7.13442	6.93705	6.76632	6.77663	5.95531	6.81472
ENSMUSG00000007827	Ankrd26	0.162027	0.857457	1.01527	0.031891	0.608652	0.231278	0.853239	0.0336492	0.446625	0.35202	-0.406614	0.440073		6.34564	6.52735	6.09415	6.37838	6.51478	6.3064	6.71896	6.35072	7.25795	8.01987	7.15867	6.75177	6.49309	7.42708	6.82656
ENSMUSG00000007833	Aldh16a1	-1.29298	0.00176603	0.347646	0.560167	0.754255	0.0581841	1.64063	1.40625e-06	2.04724	3.99505e-10	0.406609	0.361379		5.59958	6.05683	6.07685	4.43285	4.85715	3.97367	5.44374	6.5345	6.19866	5.94189	6.29104	6.59759	6.65121	6.48965	6.82656
ENSMUSG00000007836	Hnrnpa0	-0.14582	0.85559	0.191239	0.788094	-0.385887	0.444376	0.337059	0.470861	-0.240067	0.641491	-0.577126	0.167616		9.11862	9.82284	9.98631	9.82183	9.63162	9.62852	8.95574	10.2838	10.148	9.11133	9.70193	9.50599	9.59522	8.82229	9.17597
ENSMUSG00000007837	Prrg2	0.236263	0.789357	-0.197977	0.826336	0.262895	0.717375	-0.43424	0.436356	0.0266317	0.975143	0.460872	0.431066		4.6545	4.76891	5.31547	5.1209	4.96599	5.32581	5.18705	5.24999	4.70156	3.72648	4.97372	5.15689	5.29328	4.99162	5.26059
ENSMUSG00000007850	Hnrnph1	-0.357958	0.403723	-0.0994857	0.870873	0.360833	0.335896	0.258473	0.501809	0.718792	0.00919416	0.460319	0.157902		5.83195	5.89122	6.36029	5.61105	6.00421	5.61149	5.6324	5.85433	6.11299	6.12275	5.71843	6.40648	6.55443	6.32532	6.2898
ENSMUSG00000007867	Ift43	-0.492289	0.473041	-0.687493	0.279588	-0.757028	0.174077	-0.195204	0.786418	-0.264739	0.710481	-0.0695356	0.940557		5.07293	5.07388	5.45589	5.29266	3.94073	4.92357	4.60103	4.62006	4.74777	4.42272	4.65708	4.09655	4.55845	4.93571	4.55382
ENSMUSG00000007872	Id3	-0.79627	0.276843	0.0682154	0.959722	0.343964	0.685142	0.864486	0.134903	1.14023	0.0284807	0.275748	0.746221		6.53882	7.3893	8.03385	7.01065	6.69951	6.9993	5.57222	8.04743	7.7129	5.94189	7.6013	8.0322	8.02751	7.62566	7.33768
ENSMUSG00000007877	Tcap	-0.788867	NA	0.623711	NA	-0.615384	NA	1.41258	NA	0	NA	-1.2391	NA		2.33893	2	2	2	2	2	2	2	2	2.59756	2	2	2	2	2
ENSMUSG00000007880	Arid1a	-0.0523807	0.942448	0.3859	0.326664	-0.699312	0.0209109	0.438281	0.133663	-0.646931	0.0181855	-1.08521	4.06956e-05		6.70915	7.03946	7.07761	7.05905	7.13209	6.73428	6.63318	7.33629	7.52667	7.08074	7.33501	5.92597	6.19225	6.18848	6.69061
ENSMUSG00000007888	Crlf1	-0.0675161	NA	-0.963499	NA	-0.615374	NA	-0.895982	NA	-0.547858	NA	0	NA		2	2	2.26727	2	2.36053	2	2	2	2	2	2	2	2	2	2
ENSMUSG00000007891	Ctsd	0.234074	0.56542	-0.799137	0.0029277	-1.00588	3.38778e-05	-1.03321	2.11873e-06	-1.23995	4.21118e-09	-0.206742	0.550768		11.3867	11.0988	10.9967	11.3412	11.4904	11.4088	11.3707	10.2625	10.3794	10.3536	10.4871	9.62851	9.86712	10.3594	10.6041
ENSMUSG00000007892	Rplp1	-0.0798843	0.870965	0.483066	0.0735579	0.510352	0.0324155	0.562951	0.00683375	0.590236	0.00353984	0.0272857	0.950635		13.0423	13.2477	13.2253	12.9193	12.8747	12.9367	13.5384	13.6888	13.5612	13.4829	13.8677	13.4792	13.6348	13.7588	13.841
ENSMUSG00000007907	Cabs1	-0.788874	NA	-0.242173	NA	0.940974	NA	0.546701	NA	1.72985	NA	1.18315	NA		2	2.2637	2	2	2	2	2	2	2.27707	2	2	2	2	2.68227	2
ENSMUSG00000007946	Phox2a	0	NA	1.93303	NA	1.06769	NA	1.76016	NA	0.894825	NA	-0.865336	NA		2	2	2	2	2	2	2	2.48128	2	2	2.28824	2.34831	2	2	2
ENSMUSG00000007950	Abhd8	-1.56302	0.0313264	-0.342874	0.763433	0.423128	0.646267	1.22014	0.0638141	1.98615	0.000482533	0.766003	0.295943		4.06274	5.53967	5.78894	4.49046	3.27471	4.36388	3.47171	5.41975	5.14309	4.42272	4.84642	6.40648	5.38618	5.57095	5.07447
ENSMUSG00000007987	Ift22	-0.217681	0.854499	0.197868	0.861082	-0.244164	0.796896	0.415549	0.569381	-0.0264837	0.980764	-0.442032	0.556832		6.8215	6.23641	5.6555	6.14718	6.23923	5.42745	6.42775	5.687	6.24772	7.24592	6.38566	5.70211	4.84699	6.5836	6.54049
ENSMUSG00000007989	Fzd3	-0.423713	0.518755	-0.0343319	0.972628	-0.327429	0.604226	0.389381	0.468536	0.0962847	0.905276	-0.293097	0.633276		5.39689	5.20516	4.90939	4.96705	4.9126	5.01349	4.18492	4.87494	4.83598	5.55781	5.23322	4.80891	5.24448	4.81694	4.66354
ENSMUSG00000008028	1700008O03Rik	0	NA	0	NA	1.68288	NA	0	NA	1.51	NA	1.68464	NA		2	2	2	2	2	2	2	2	2	2	2	2	2	2	2.5499
ENSMUSG00000008035	Mid1ip1	-0.0963856	0.929617	-0.849426	0.12381	-0.38388	0.537111	-0.75304	0.0995256	-0.287494	0.635672	0.465546	0.413895		6.12255	6.14124	6.52239	6.50957	6.40306	6.05434	5.60262	5.77309	5.75406	4.27759	5.64382	6.02608	6.29167	5.77589	5.45625
ENSMUSG00000008036	Ap2s1	0.328081	0.759606	1.14797	0.0962195	0.159677	0.879137	0.819894	0.177503	-0.168404	0.862137	-0.988298	0.101821		10.0771	9.35089	8.87803	9.00908	9.82826	9.28242	10.6765	9.76948	9.93739	11.5746	10.6325	8.91087	9.41677	9.71779	10.3124
ENSMUSG00000008090	Fgfrl1	-0.451162	0.591939	-0.632918	0.418647	-0.785321	0.216942	-0.181756	0.825749	-0.334159	0.656591	-0.152403	0.870751		5.07293	5.87158	5.81003	5.50323	5.01748	5.36049	4.92359	5.21965	5.30638	5.24291	4.25081	4.91718	5.63364	4.87755	3.82861
ENSMUSG00000008129	Brme1	0.713637	0.156173	0.40847	0.530947	0.5528	0.279022	-0.305167	0.554787	-0.160836	0.79866	0.144331	0.830444		4.97915	4.96693	5.19239	5.75903	5.62714	5.52241	5.8508	5.27971	5.17726	5.24291	5.85699	5.06573	4.97215	5.89795	5.94332
ENSMUSG00000008136	Fhl2	0.00557848	0.997332	0.427519	0.601654	0.865573	0.121106	0.421941	0.499003	0.859994	0.0760311	0.438054	0.487229		5.32246	5.14101	5.19239	5.89324	5.16176	4.96924	4.47521	6.35072	5.45305	4.98688	5.19888	6.29048	5.70751	6.06362	5.9214
ENSMUSG00000008140	Emc10	-0.404522	0.533323	0.762447	0.149039	0.481472	0.375265	1.16697	0.00188796	0.885994	0.0235899	-0.280975	0.633298		9.38861	9.06571	8.41038	8.16658	8.13487	8.14021	9.47242	9.43343	9.59908	10.0735	9.87772	9.08637	9.39458	9.4648	9.88695
ENSMUSG00000008153	Clstn3	0.852846	0.437655	0.388094	0.788795	1.09065	0.231085	-0.464752	0.639683	0.237809	0.840998	0.70256	0.450645		3.64086	3.48797	2.85927	3.7739	4.22981	4.06061	3.59783	3.36957	3.18294	4.42272	3.07433	4.49626	3.3952	4.30169	4.00573
ENSMUSG00000008167	Fbxw9	-0.411068	0.407059	-0.571849	0.213732	-0.417929	0.35799	-0.16078	0.761271	-0.00686064	0.991379	0.15392	0.792785		5.74914	5.9297	6.22552	5.53095	5.84231	5.49144	5.54115	5.4462	5.45305	5.35569	5.56514	5.24263	5.03088	5.86839	5.98619
ENSMUSG00000008193	Spib	-2.15202	NA	-2.32667	NA	-1.97854	NA	0	NA	0	NA	0	NA		2	2.2637	2.49269	2	2	2	2	2	2	2	2	2	2	2	2
ENSMUSG00000008200	Fnbp4	0.262899	0.559465	-0.00567979	0.992953	-0.616941	0.0497852	-0.268579	0.439885	-0.879841	0.000568651	-0.611262	0.0399456		7.54884	7.20549	7.2649	7.29559	7.72666	7.60213	7.74682	7.0215	6.99607	7.80497	7.39689	6.58122	6.61327	6.78688	6.96159
ENSMUSG00000008226	Scrn3	-0.666589	0.61079	-0.646662	0.626178	0.525872	0.644978	0.0199272	0.991217	1.19246	0.143004	1.17253	0.183258		4.38875	2.84976	4.01898	3.21405	3.43478	4.14261	2.3258	3.36957	3.42968	3.19086	3.68324	4.18584	4.55845	4.30169	4.00573
ENSMUSG00000008301	Phax	0.224097	0.5498	-0.0510217	0.9236	0.082397	0.847479	-0.275119	0.317589	-0.1417	0.675976	0.133419	0.712783		7.76799	7.52115	7.56076	7.82972	7.98127	7.71364	7.81981	7.32208	7.51335	7.86336	7.53404	7.74692	7.32647	8.00423	7.63572
ENSMUSG00000008305	Tle1	0.240874	0.778754	0.0472167	0.964976	-0.380225	0.561198	-0.193657	0.768867	-0.621099	0.198517	-0.427442	0.470335		5.53513	5.32549	5.9496	6.26741	5.81347	5.84984	5.30269	5.75205	5.90442	5.24291	5.69399	5.97689	5.19397	5.04544	4.55382
ENSMUSG00000008307	1700109H08Rik	0.939334	0.365003	-1.1348	0.369542	0.138963	0.928466	-2.07414	0.0081733	-0.800371	0.354651	1.27376	0.211865		3.04213	3.26535	3.50171	4.31023	4.04366	3.43712	3.7138	2.99274	2.27707	2.82353	2.73417	3.54176	2.98415	3.49262	3.39174
ENSMUSG00000008318	Relt	0.920499	0.214012	1.64422	0.00559371	1.90707	0.000399604	0.723722	0.186279	0.986571	0.0431059	0.262849	0.717663		3.75845	3.48797	3.50171	4.31023	3.70982	4.14261	4.66005	4.4211	4.79255	5.35569	4.70679	4.91718	4.91093	5.53377	4.86073
ENSMUSG00000008333	Snrpb2	0.620178	0.014476	0.680959	0.00640865	1.81542	4.73209e-19	0.0607807	0.872517	1.19524	2.73132e-10	1.13446	2.00734e-08		9.66195	9.45185	9.37559	10.0047	10.1898	10.1298	10.1433	9.98774	10.3146	10.1718	10.2224	11.307	11.7023	11.2933	10.8045
ENSMUSG00000008348	Ubc	0.0903797	0.92122	-1.52652	3.21433e-05	-2.17215	9.29661e-11	-1.6169	2.74382e-07	-2.26253	6.85186e-14	-0.645627	0.107286		12.6239	12.7165	12.435	12.7353	12.8033	12.746	12.435	10.3316	10.9708	11.6727	11.0021	10.0984	9.65479	10.7039	10.9196
ENSMUSG00000008373	Prpf31	0.737314	0.158104	0.865345	0.0886961	0.601163	0.242736	0.128031	0.846657	-0.136151	0.845115	-0.264182	0.6621		7.45615	6.20538	6.33141	7.11507	7.60571	7.31439	7.82627	7.12335	7.42368	8.16106	7.55455	7.01806	7.09833	7.82348	7.34593
ENSMUSG00000008384	Sertad1	0.395133	0.72159	0.297232	0.797534	0.442549	0.622971	-0.0979004	0.924185	0.0474161	0.96682	0.145316	0.892937		5.83195	6.38228	6.88237	7.21244	6.74604	6.62441	6.55759	7.40532	6.95727	4.02819	6.7717	6.9432	7.02799	6.72225	6.70351
ENSMUSG00000008393	Carhsp1	0.825163	0.00309719	-0.482624	0.172466	-0.268411	0.475635	-1.30779	7.45169e-09	-1.09357	1.62879e-06	0.214213	0.579264		7.49902	6.79041	6.78986	7.95778	7.99418	7.65896	7.82627	6.43236	6.83417	6.39321	6.66256	6.85066	6.93878	6.65459	6.74154
ENSMUSG00000008398	Elk3	-0.388146	0.265786	0.0967152	0.854976	-0.0373974	0.942935	0.484861	0.0658756	0.350749	0.216243	-0.134113	0.742455		7.87602	8.13319	8.03385	7.31166	7.66342	7.68656	7.84547	7.99912	7.93885	8.4591	8.00559	7.77597	8.27232	7.6168	8.16507
ENSMUSG00000008429	Herpud2	0.154133	0.799068	-0.385958	0.401047	-0.706569	0.037923	-0.540091	0.0862183	-0.860702	0.00282555	-0.320612	0.444629		6.40094	6.52735	6.12813	6.56425	6.36381	6.69405	6.37587	6.18786	6.07724	6.03515	5.61807	5.60832	6.05749	5.14742	5.83022
ENSMUSG00000008435	Rdh13	0.973608	0.00462717	0.342607	0.513033	0.294165	0.533869	-0.631	0.043499	-0.679442	0.0264681	-0.0484423	0.937856		5.91027	5.72613	5.78894	6.34754	7.13209	6.47415	6.85147	5.98635	6.13053	6.49521	5.8348	5.92597	5.84479	6.28113	6.21968
ENSMUSG00000008438	Adam21	-1.75975	NA	-1.28485	NA	-1.25896	NA	0.474906	NA	0.500798	NA	0.0258922	NA		2.61318	2.48656	3.01268	2	2.64874	2.31495	2	2.48128	2.50941	2	2.28824	2.34831	2.40714	2	2.5499
ENSMUSG00000008450	Nutf2	0.202504	0.848041	0.550699	0.472429	0.912824	0.0979383	0.348195	0.59451	0.71032	0.162026	0.362125	0.585288		5.07293	5.14101	4.82902	5.71137	4.96599	5.05644	4.8746	5.73069	5.63617	4.1162	5.94248	6.18614	5.74307	5.57095	5.8065
ENSMUSG00000008461	Fut1	1.6642	NA	0	NA	2.80522	NA	-1.66597	NA	1.14101	NA	2.80698	NA		2	2	2	2	2	2	2.59141	2	2	2	2	2	2	2.93131	2.301
ENSMUSG00000008475	Arpc5	0.157135	0.843186	-0.0382539	0.967155	0.150186	0.822337	-0.195389	0.716117	-0.006949	0.991379	0.18844	0.749971		7.40297	7.35436	7.63945	8.04207	7.28698	7.70692	7.32255	7.87807	7.66554	6.30233	7.43427	7.84613	7.51314	7.66057	7.41815
ENSMUSG00000008482	Rnf151	-1.59279	NA	1.51958	NA	-1.41931	NA	3.11238	NA	0	NA	-2.93889	NA		2	2	2.49269	2	2	2	2	2	2.70947	2.59756	2.52837	2	2	2	2
ENSMUSG00000008489	Elavl2	0.376892	0.639331	0.245704	0.784641	-0.011273	0.991498	-0.131188	0.862242	-0.388165	0.531202	-0.256977	0.73075		4.6545	4.63559	4.45357	4.8835	4.39466	5.05644	5.14635	4.75312	5.03543	4.61625	4.70679	4.18584	5.29328	4.00839	4.49566
ENSMUSG00000008496	Pou2f2	-0.401633	0.649086	-0.0849703	0.944588	-0.0349253	0.973657	0.316663	0.661651	0.366708	0.60742	0.050045	0.961743		5.39689	4.38171	4.60603	4.54586	4.22981	4.6707	4.53949	4.57284	4.32853	5.07737	5.01377	5.06573	5.14163	3.89569	4.86073
ENSMUSG00000008540	Mgst1	-0.0174033	0.992718	-0.170415	0.908365	0.725621	0.398218	-0.153012	0.890151	0.743024	0.313166	0.896036	0.237707		4.1514	4.76891	3.94465	4.17622	4.67675	4.6707	3.47171	4.52401	4.06212	4.1162	4.03424	4.49626	4.97215	5.80739	3.82861
ENSMUSG00000008575	Nfib	-0.507723	0.01794	0.128481	0.707122	-0.605228	0.00182218	0.636204	0.000211811	-0.0975054	0.746636	-0.73371	4.88315e-05		8.59393	8.69601	8.67749	8.18415	8.20317	7.91373	8.29513	8.658	8.98123	8.82503	8.64811	7.85976	7.93827	8.24177	8.1604
ENSMUSG00000008590	Htr3b	2.23836	NA	0	NA	2.27771	NA	-2.24011	NA	0.0393541	NA	2.27946	NA		2	2	2	2	2.36053	2.57332	2	2	2	2	2	2.62867	2	2	2.301
ENSMUSG00000008601	Rab25	0.342812	NA	-0.643629	NA	-1.58013	NA	-0.986441	NA	-1.92294	NA	-0.936498	NA		2.33893	3.00198	2	2.73113	2	2.9825	2.59141	2	2.50941	2	2.73417	2.34831	2	2.3811	2
ENSMUSG00000008604	Ubqln4	0.359421	0.59046	0.885963	0.0703263	0.556913	0.276744	0.526542	0.247114	0.197492	0.748992	-0.32905	0.550117		7.49902	6.42331	6.33141	6.75262	7.55434	6.74744	7.52663	7.38495	7.8141	8.08675	7.44895	6.87771	7.33814	7.66057	7.5597
ENSMUSG00000008658	Rbfox1	0.894214	NA	2.34152	NA	0	NA	1.44731	NA	-0.547859	NA	-1.99517	NA		2	2	2	2	2	2	2.3258	2.48128	2.50941	2	2	2	2	2	2
ENSMUSG00000008668	Rps18	-0.399048	0.687551	-0.800999	0.308525	0.320534	0.720616	-0.401951	0.589481	0.719582	0.231736	1.12153	0.0511535		8.75469	9.94293	9.81695	9.76022	8.83638	9.29816	8.62269	9.29659	9.10843	6.52767	8.98679	10.0898	10.1331	9.82747	9.5239
ENSMUSG00000008682	Rpl10	-0.0495012	0.973986	-0.211511	0.867216	0.37047	0.701392	-0.162009	0.871318	0.419972	0.611963	0.581981	0.461922		6.40094	7.15765	7.86779	7.683	6.60169	7.03194	7.33166	7.3005	6.88674	4.67539	7.85387	7.91956	7.75879	7.46707	7.27854
ENSMUSG00000008683	Rps15a	-0.383834	0.660673	-0.127522	0.911288	1.41736	0.00529837	0.256312	0.722903	1.80119	2.90643e-05	1.54488	0.00123804		10.087	10.7748	11.1871	10.7235	9.91905	10.2317	10.4786	11.02	10.8134	8.61451	10.9977	12.3075	12.4861	12.0732	11.6781
ENSMUSG00000008690	Ncaph2	-0.741958	0.0514345	0.689848	0.0814797	0.514612	0.18676	1.43181	3.16128e-07	1.25657	7.58208e-06	-0.175236	0.726741		7.71078	8.58587	8.57957	7.75529	7.21161	7.16543	8.11701	9.12713	8.94451	9.05399	8.99431	8.46122	8.77577	9.01334	9.09749
ENSMUSG00000008730	Hipk1	0.297231	0.502328	-0.532676	0.158597	-0.645576	0.0437595	-0.829907	0.00180294	-0.942807	0.000277339	-0.1129	0.822888		7.73967	7.45012	7.51654	7.93721	7.9217	8.00425	7.55022	7.39856	7.21748	6.26431	7.07595	7.04217	7.04233	6.75492	6.91797
ENSMUSG00000008734	Gprc5b	-0.473305	NA	-0.753058	NA	-0.732286	NA	-0.279753	NA	-0.258981	0.950833	0.0207725	NA		3.04213	2	2.85927	2.73113	3.09464	2	2	2.67263	2.88513	2	2	2.62867	2.98415	2	2
ENSMUSG00000008763	Man1a2	0.0108101	0.986158	0.219705	0.530947	0.244659	0.399225	0.208894	0.436631	0.233849	0.355724	0.0249544	0.954194		8.3441	8.42682	8.5007	8.39493	8.12903	8.48481	8.68084	8.5463	8.60494	8.38574	8.96907	8.59764	8.59781	8.82998	8.63467
ENSMUSG00000008813	Tppp2	-0.162662	NA	-2.36196	NA	0.826382	NA	-2.1993	NA	0.989044	NA	3.18834	NA		2	2	2.68759	2.28686	2.36053	2.31495	2	2	2	2	2	2.34831	2.40714	2.93131	2
ENSMUSG00000008822	Acyp1	0.11482	0.946299	-1.0769	0.269827	0.5711	0.542074	-1.19172	0.108821	0.456279	0.608965	1.648	0.0198017		3.51284	4.43619	4.08967	4.10423	4.22981	4.49453	3.7138	2.99274	3.98705	2.59756	3.34938	4.96841	4.84699	4.21039	3.82861
ENSMUSG00000008843	Cldn13	-0.788849	NA	-0.96349	NA	-0.615365	NA	0	NA	0	NA	0	NA		2.33893	2	2	2	2	2	2	2	2	2	2	2	2	2	2
ENSMUSG00000008855	Hdac5	-0.400931	0.544777	-0.318348	0.659082	-0.00815287	0.992786	0.0825831	0.907064	0.392778	0.442974	0.310195	0.596071		6.50556	7.07423	6.83171	6.87663	6.17265	6.39271	6.18812	7.03899	6.81259	5.49353	6.25807	7.10075	7.0706	6.38915	6.583
ENSMUSG00000008859	Rala	0.154088	0.719507	0.420004	0.160665	0.276016	0.366294	0.265916	0.327765	0.121928	0.723416	-0.143988	0.673608		8.85381	8.49897	8.52003	8.67201	8.68936	8.64109	9.08789	8.71349	8.93205	9.33644	9.14167	8.80211	8.86322	8.82998	9.10237
ENSMUSG00000008892	Vdac3	0.0251886	0.970254	0.0359559	0.956985	-0.0511551	0.925592	0.0107673	0.983864	-0.0763436	0.876163	-0.087111	0.854366		7.14674	7.20549	7.47093	7.38943	7.58026	7.19456	7.00734	7.59454	7.55942	6.80429	7.15867	7.20054	7.12554	7.29999	7.29569
ENSMUSG00000008932	Slc1a7	1.20076	NA	-0.393003	NA	0.278527	NA	-1.59376	NA	-0.922228	NA	0.67153	NA		2	2	2.68759	2.52603	2	3.3009	2	2.26062	2.50941	2	2	2.34831	2	2	2.76212
ENSMUSG00000008958	Vps72	-0.566559	0.0661267	-0.457133	0.183014	-1.69939	4.43459e-12	0.109426	0.784998	-1.13283	1.24556e-06	-1.24226	4.65903e-07		8.17991	8.58286	8.57033	8.11715	7.92844	8.0206	7.43666	8.22212	8.20211	7.75786	7.76865	6.89105	6.51383	6.75492	6.96159
ENSMUSG00000008976	Gabpa	0.506518	0.407943	-0.0676681	0.949219	0.116435	0.886886	-0.574186	0.224664	-0.390083	0.458063	0.184103	0.796165		5.50179	5.58859	4.94795	5.71137	5.87059	5.74874	5.99532	4.87494	5.17726	6.03515	4.84642	5.92597	5.29328	5.37467	5.189
ENSMUSG00000008999	Bmp7	-0.78887	NA	-0.963512	NA	1.28656	NA	0	NA	2.07543	NA	2.25007	NA		2	2.2637	2	2	2	2	2	2	2	2	2	2	2	2.3811	2.5499
ENSMUSG00000009013	Dynll1	0.0101393	0.989305	0.360792	0.324286	-1.25673	4.45626e-07	0.350653	0.217216	-1.26687	1.53348e-08	-1.61752	1.83026e-12		8.02426	8.1455	8.2068	8.22715	8.24698	8.23671	7.79369	8.62076	8.51093	8.38574	8.40625	6.72222	6.53427	6.68882	7.43372
ENSMUSG00000009030	Pdcl	0.114654	0.930964	-0.483099	0.579271	0.146041	0.881876	-0.597752	0.337826	0.0313868	0.974868	0.629139	0.335043		4.6545	4.92944	5.6555	5.63679	4.79949	5.49144	4.8746	5.27971	5.03543	4.19915	3.95417	5.47295	5.51521	5.24265	4.8139
ENSMUSG00000009035	Tmem184b	-0.0365845	0.974724	-0.367147	0.649355	-0.523963	0.405758	-0.330563	0.601515	-0.487378	0.378902	-0.156816	0.846581		6.75231	6.93929	7.17835	7.0495	6.95854	7.40024	5.97222	7.0215	6.91739	5.24291	6.6751	6.70722	6.65121	6.01048	6.38898
ENSMUSG00000009073	Nf2	-0.324257	0.389474	0.0978055	0.852677	0.348525	0.284107	0.422062	0.130467	0.672782	0.00544362	0.25072	0.453745		6.98725	6.42331	6.5849	6.39356	6.10286	6.63861	6.26618	6.70846	6.91739	6.60576	6.82895	7.0776	7.02799	7.13601	6.80278
ENSMUSG00000009075	Cabp7	2.1706	NA	1.4266	NA	2.50364	NA	-0.744003	NA	0.333039	NA	1.07704	NA		2	2	2	2.28686	2	2	2.59141	2.26062	2	2.3295	2	2	2.7243	2.3811	2
ENSMUSG00000009076	Zmat5	0.894234	NA	0.719592	NA	2.80438	NA	-0.174642	NA	1.91015	NA	2.08479	NA		2	2	2	2.28686	2	2	2	2	2	2.3295	2	2	2	2.93131	2.301
ENSMUSG00000009079	Ewsr1	0.216181	0.776931	-0.461973	0.450779	0.889257	0.0315359	-0.678154	0.0974929	0.673076	0.0810291	1.35123	0.000229986		6.12255	6.35426	6.6681	7.03988	6.55017	6.65267	5.99532	6.26417	6.04059	5.20327	6.1181	7.74692	7.19138	7.13601	6.80278
ENSMUSG00000009090	Ap1b1	-0.0191544	0.985884	0.0343255	0.970163	-0.482438	0.333309	0.0534799	0.935628	-0.463284	0.285622	-0.516764	0.256705		7.11401	6.81117	6.47036	6.59083	6.74604	6.65267	7.14799	6.44553	6.61485	7.32192	6.88401	5.47295	6.29167	6.56529	6.77859
ENSMUSG00000009092	Derl3	-2.06735	NA	-0.89546	NA	-1.95115	NA	1.17189	NA	0.116204	NA	-1.05569	NA		2.61318	2.2637	2.85927	2.28686	2	2.31495	2	2	2	2	3.07433	2	2	2	2.5499
ENSMUSG00000009097	Tbx1	0	NA	1.41253	NA	3.57906	NA	1.23964	NA	3.40617	NA	2.16652	NA		2	2	2	2	2	2	2	2.26062	2.27707	2	2	3.39967	2	2.3811	2
ENSMUSG00000009108	Gnat2	1.14213	0.532707	1.03487	0.593815	1.05931	0.525768	-0.107255	0.956686	-0.0828222	0.967822	0.0244326	0.992858		2.61318	2.67956	2.68759	3.86384	3.57885	2.31495	2.3258	3.12958	3.53883	2.82353	2.91425	3.67109	2.98415	3.32865	2.301
ENSMUSG00000009112	Bcl2l13	-0.0468059	0.973949	0.154018	0.900836	0.0531057	0.963659	0.200824	0.821444	0.0999116	0.927141	-0.100912	0.923741		4.06274	5.20516	4.28306	5.04602	4.67675	4.55568	3.7138	5.1246	4.65382	4.61625	4.49674	5.01789	4.63617	4.87755	3.91988
ENSMUSG00000009114	2610028H24Rik	2.03609	NA	0.719563	NA	0	NA	-1.31653	NA	-1.68975	NA	-0.373216	NA		2	2	2	2.73113	2	2	2	2	2	2.3295	2	2	2	2	2
ENSMUSG00000009145	Dqx1	-1.44719	0.379118	0.784555	0.646946	2.68745	0.00601862	2.23174	0.0524459	4.13464	1.69523e-05	1.9029	0.0431502		2.33893	3.5876	3.15133	2	2.36053	3.15047	2.3258	4.12626	3.98705	2	3.46946	5.54222	4.97215	5.33199	4.37181
ENSMUSG00000009207	Lnpk	0.320966	0.651084	0.244225	0.746806	0.412653	0.466522	-0.0767402	0.911106	0.0916879	0.902339	0.168428	0.80301		6.55516	5.98556	5.76754	5.7354	6.76123	6.27037	6.77343	5.687	6.11299	6.90656	6.50287	6.51384	6.36198	6.75492	6.45151
ENSMUSG00000009210	Prr29	-0.788866	NA	0.47607	NA	-0.615382	NA	1.26494	NA	0	NA	-1.09145	NA		2.33893	2	2	2	2	2	2	2	2.50941	2	2	2	2	2	2
ENSMUSG00000009214	Mymk	-0.788857	NA	-0.242157	NA	-0.615374	NA	0.5467	NA	0	NA	-0.373216	NA		2.33893	2	2	2	2	2	2	2	2	2	2.28824	2	2	2	2
ENSMUSG00000009216	Fam163b	0	NA	0	NA	2.8876	NA	0	NA	2.71473	NA	2.88938	NA		2	2	2	2	2	2	2	2	2	2	2	2	2.98415	2	2.301
ENSMUSG00000009246	Trpm5	2.23483	NA	1.43922	NA	1.51323	NA	-0.79561	NA	-0.721595	0.784329	0.0740151	NA		2.61318	2	2	2.52603	2.64874	3.15047	2.81564	2.67263	2	2	3.07433	2.34831	2	2.3811	3.11101
ENSMUSG00000009281	Rarres2	1.18197	NA	-0.0876928	NA	1.95104	NA	-1.26967	NA	0.769071	0.77267	2.03874	NA		2.33893	2.2637	2.26727	2.28686	2.36053	2.31495	3.18065	2.84154	2	2	2	2	2.40714	3.77343	2.76212
ENSMUSG00000009291	Pttg1ip	-0.200851	0.714282	-0.262496	0.602675	-0.359058	0.361776	-0.0616457	0.90264	-0.158207	0.722895	-0.0965615	0.851967		8.89612	8.53997	8.7799	8.34114	8.53891	8.38306	8.86458	8.19118	8.22271	8.95005	8.4507	8.32536	7.86752	8.79898	8.41694
ENSMUSG00000009292	Trpm2	3.62954	NA	3.75076	NA	4.1794	NA	0.121217	NA	0.549861	0.811458	0.428644	NA		2	2	2	2.73113	3.09464	2.31495	2	2.67263	2.70947	2.59756	2.52837	3.06508	2.40714	2.3811	3.11101
ENSMUSG00000009293	Ube2g2	1.56079	0.000551258	-0.185297	0.839116	-0.183214	0.822717	-1.74608	4.65054e-06	-1.744	4.6638e-06	0.00208282	0.999472		6.20772	4.89095	5.67861	7.73755	6.79112	7.31439	6.47782	5.77309	5.27516	5.42626	5.51019	5.76142	5.67104	5.49561	5.03418
ENSMUSG00000009350	Mpo	0.384613	NA	-1.77105	NA	0.573701	NA	-2.15567	NA	0.189088	NA	2.34476	NA		2	2	2.49269	2.28686	2	2.31495	2.3258	2	2	2	2	2.86331	2	2	2
ENSMUSG00000009376	Met	-0.669173	0.018402	0.0531764	0.924963	0.0914896	0.840861	0.72235	0.00202951	0.760663	0.000913024	0.0383132	0.9358		7.30006	7.98118	7.93172	7.35107	6.99753	7.06386	7.02989	7.75653	7.93386	7.9735	7.61439	7.54234	7.91507	7.95586	7.99708
ENSMUSG00000009394	Syn2	-1.70052	0.35169	-1.30017	0.523946	-0.706077	0.728817	0.400355	0.857317	0.994444	0.585141	0.59409	0.780008		4.06274	3.38095	3.15133	2.28686	2	3.67615	2	2.84154	3.31158	2.3295	2.73417	3.54176	2	3.32865	3.2582
ENSMUSG00000009406	Elk1	0.476401	0.445051	-0.445949	0.515486	-0.593987	0.275532	-0.922351	0.0250299	-1.07039	0.00717628	-0.148038	0.84442		6.20772	5.85168	6.36029	7.03988	6.28196	6.50548	6.47782	6.18786	6.2152	4.67539	5.29952	5.50801	5.59523	5.77589	5.51598
ENSMUSG00000009418	Nav1	-0.0611811	0.942828	0.360024	0.487874	-0.0256578	0.970429	0.421205	0.256037	0.0355234	0.955248	-0.385681	0.339626		8.58599	8.72365	8.54854	7.98309	8.64093	8.53502	8.93199	8.72164	8.75954	9.37039	8.96907	8.29557	8.52817	8.18295	9.15967
ENSMUSG00000009470	Tnpo1	0.231904	0.503378	0.22902	0.529743	0.407888	0.115563	-0.00288343	0.994754	0.175984	0.548616	0.178868	0.562777		7.84312	8.06135	8.01126	8.33722	8.29471	8.25986	7.88311	8.26361	8.36662	8.103	8.0496	8.57716	8.59781	8.08997	8.18361
ENSMUSG00000009487	Otog	0.6543	NA	-2.5548	NA	-1.48533	NA	-3.2091	NA	-2.13963	NA	1.06947	NA		2.61318	2.2637	2	2	2.36053	3.15047	2	2	2	2	2	2.34831	2	2	2
ENSMUSG00000009535	Rnmt	0.71649	0.0547814	-0.59362	0.177341	0.647085	0.0717068	-1.31011	4.57428e-06	-0.0694054	0.904365	1.2407	6.00767e-05		6.53882	5.51457	5.67861	6.87663	6.65143	6.6666	6.34023	5.30883	5.42488	5.52603	5.42365	6.56467	6.55443	6.70563	6.49668
ENSMUSG00000009545	Kcnq1	-0.12874	NA	-2.33647	NA	-1.98834	NA	-2.20773	NA	-1.8596	NA	0	NA		2	2	2.68759	2	2	2.31495	2.59141	2	2	2	2	2	2	2	2
ENSMUSG00000009549	Srp14	0.225436	0.544455	-0.114225	0.802051	0.583178	0.0170045	-0.339661	0.185742	0.357742	0.137208	0.697403	0.00188212		8.27178	7.76942	7.93652	8.37595	8.17511	8.3359	7.98473	7.77751	8.02111	7.94974	7.80905	8.69591	8.66425	8.7349	8.16507
ENSMUSG00000009555	Cdk9	0.413763	0.681803	-0.0387987	0.978679	-0.240355	0.819344	-0.452562	0.542367	-0.654118	0.333408	-0.201557	0.843773		3.96826	4.26617	4.34216	4.37284	4.22981	5.05644	4.33735	4.31029	4.13347	3.34452	4.60559	4.09655	3.3952	3.89569	4.43506
ENSMUSG00000009563	Tor2a	-0.291651	0.922402	0.497894	0.833076	0.942127	0.582652	0.789545	0.632768	1.23378	0.380196	0.444233	0.815376		2.33893	2.48656	3.7834	2.91067	2.36053	2.57332	3.47171	3.57527	3.31158	2	3.77931	4.09655	3.85136	3.49262	2.5499
ENSMUSG00000009566	Fpgs	0.791705	0.664516	0.444751	0.833387	0.223272	0.916606	-0.346954	0.826546	-0.568434	0.711114	-0.22148	0.908719		3.21666	2.48656	2.85927	3.46458	3.70982	3.3009	2.3258	3.47608	2.70947	2.3295	3.46946	3.24205	2.40714	3.14361	2.94709
ENSMUSG00000009569	Mrtfb	-0.252624	0.532707	-0.36619	0.319677	-0.244732	0.498536	-0.113566	0.773155	0.00789191	0.986606	0.121458	0.774279		7.18924	7.16574	7.29513	7.06854	6.94531	6.89669	6.97283	7.1717	6.84484	6.77755	6.58492	6.73707	7.37261	7.04646	6.69061
ENSMUSG00000009575	Cbx5	-0.259782	0.620286	1.16421	0.000240601	1.07733	0.000407796	1.424	7.72933e-08	1.33711	3.55944e-07	-0.0868878	0.874075		9.95462	10.1414	10.1472	9.28008	9.62541	9.50414	10.5428	11.0364	11.3827	11.2977	11.2423	10.9528	10.9483	11.3921	11.2863
ENSMUSG00000009580	Odam	0	NA	1.9706	NA	0	NA	1.79773	NA	0	NA	-1.62425	NA		2	2	2	2	2	2	2	2	2.70947	2	2	2	2	2	2
ENSMUSG00000009585	Apobec3	-1.12078	0.0100072	-0.55817	0.295642	-0.161472	0.805368	0.562606	0.226835	0.959304	0.0133952	0.396698	0.430853		5.39689	5.35407	5.60812	4.17622	4.22981	4.77722	4.66005	4.98726	5.14309	4.78686	4.89011	5.60832	4.78008	5.19582	5.48642
ENSMUSG00000009596	Taf7l	2.03919	0.0372528	-2.37904	0.0301938	-1.21535	0.292488	-4.41823	4.82717e-08	-3.25454	2.69178e-05	1.16369	0.352367		5.72044	2.67956	3.60184	6.23407	6.58472	5.21646	6.99593	2.48128	3.04171	2.59756	3.46946	3.06508	3.20427	3.77343	4.16347
ENSMUSG00000009614	Sardh	-0.450966	0.591723	0.868343	0.173234	0.288092	0.723425	1.31931	0.00450547	0.739058	0.174968	-0.580251	0.333353		5.36016	5.00346	4.60603	4.79482	4.22981	4.06061	5.14635	5.30883	6.09522	5.55781	6.08088	4.96841	4.4763	5.57095	5.70749
ENSMUSG00000009621	Vav2	-0.719971	0.187181	0.314602	0.641731	0.0444854	0.955692	1.03457	0.00938178	0.764456	0.0811783	-0.270116	0.638348		5.07293	4.63559	5.05782	4.5992	4.39466	4.06061	4.18492	5.36535	5.45305	4.98688	4.93252	4.91718	5.19397	4.68751	5.03418
ENSMUSG00000009628	Tex15	-0.788849	NA	-0.96349	NA	-0.615365	NA	0	NA	0	NA	0	NA		2.33893	2	2	2	2	2	2	2	2	2	2	2	2	2	2
ENSMUSG00000009630	Ppp2cb	0.163585	0.863097	0.105477	0.91444	0.076462	0.930894	-0.0581081	0.938839	-0.0871232	0.916811	-0.0290151	0.974305		4.71394	4.53933	4.82902	4.79482	4.79949	4.72495	5.01686	4.75312	4.50032	5.35569	4.37901	4.69185	4.97215	4.93571	4.43506
ENSMUSG00000009633	G0s2	-0.206459	NA	-0.386678	NA	1.03796	NA	-0.180219	NA	1.24442	NA	1.42464	NA		2.33893	2.67956	2.26727	2.28686	2.36053	2.31495	2.59141	2	2.88513	2.3295	2	2	2.98415	3.49262	2.301
ENSMUSG00000009640	Dmap1	0.0869725	0.921538	0.461724	0.379378	0.265762	0.623432	0.374751	0.378062	0.178789	0.744267	-0.195962	0.718145		5.88464	5.87158	5.25524	5.99626	5.20682	5.96701	5.77273	6.45858	6.14787	5.55781	6.1722	5.84604	6.02895	5.89795	5.98619
ENSMUSG00000009646	Pla2g12b	0.666785	NA	-0.963517	NA	0.78556	NA	-1.6303	NA	0.118775	NA	1.74908	NA		2	2.2637	2	2	2	2.57332	2	2	2	2	2	2	2	2.3811	2.301
ENSMUSG00000009647	Mcu	-0.871717	0.0561745	-0.4048	0.517552	-1.03549	0.0111566	0.466918	0.310698	-0.16377	0.79866	-0.630688	0.157877		7.6813	7.6535	7.54827	7.15124	6.76123	6.63861	6.47782	7.6806	7.52002	5.96577	7.21987	6.73707	6.21775	6.72225	6.74154
ENSMUSG00000009654	Oit3	-0.991411	NA	-2.41434	NA	-1.75458	NA	-1.42292	0.522457	-0.763166	0.766173	0.659758	NA		3.64086	2.67956	2.85927	3.34475	2	2.79237	2	2.26062	2	2	2.73417	2.34831	2.40714	2.3811	2.5499
ENSMUSG00000009681	Bcr	-0.720138	0.113062	0.162102	0.817111	-0.778965	0.0607987	0.88224	0.0122704	-0.058827	0.938676	-0.941067	0.0122383		5.69116	6.15754	5.70136	4.83984	5.41314	5.01349	5.50941	5.96821	6.07724	6.24492	5.76611	4.56444	5.24448	5.09733	5.54495
ENSMUSG00000009687	Fxyd5	-0.214242	0.840746	0.07081	0.953746	0.111168	0.910525	0.285052	0.689017	0.32541	0.641492	0.0403582	0.968759		10.4491	8.71542	8.35406	9.1159	9.21557	9.01218	9.64487	8.98329	9.341	10.2284	9.33981	9.20058	9.25682	9.96998	9.78593
ENSMUSG00000009731	Kcnd1	-3.01676	NA	-1.685	NA	-1.33881	NA	1.33176	NA	1.67795	NA	0.346184	NA		2	2	3.50171	2	2.36053	2	2	2	2	2.82353	2	2	2.98415	2	2
ENSMUSG00000009733	Tfcp2	-0.0834867	0.949347	-0.0383102	0.975055	-0.435558	0.568076	0.0451765	0.961429	-0.352071	0.631921	-0.397248	0.589859		5.11763	5.32549	4.39894	4.70033	4.73942	5.01349	5.18705	4.75312	3.90786	5.49353	5.26675	4.75156	4.29649	4.54531	4.8139
ENSMUSG00000009734	Pou6f2	1.64824	NA	1.93839	NA	0	NA	0.290144	NA	-1.30187	NA	-1.59202	NA		2	2	2	2	2.36053	2.31495	2	2.48128	2	2	2.28824	2	2	2	2
ENSMUSG00000009739	Pou6f1	-1.92425	0.113682	-1.16215	0.400674	-0.993839	0.429185	0.762097	0.596123	0.930408	0.493127	0.168311	0.927368		3.96826	4.00297	3.15133	2.28686	2.36053	2.57332	3.33351	2.99274	2.50941	3.34452	3.2184	2.34831	3.20427	3.49262	3.2582
ENSMUSG00000009741	Ubp1	0.383347	0.594538	0.0523403	0.961741	-1.11064	0.0201218	-0.331006	0.570596	-1.49398	0.000165027	-1.16298	0.00969403		6.80793	6.50204	6.49661	6.49557	7.09662	6.81152	7.36751	6.33665	6.47075	7.17597	6.50287	5.20039	4.55845	5.45641	6.37292
ENSMUSG00000009772	Nuak2	0.0192499	0.993363	-0.0888057	0.964672	0.207953	0.894933	-0.108056	0.941166	0.188703	0.901035	0.296758	0.833678		3.86717	2.48656	3.60184	3.07032	3.27471	3.56158	3.7138	3.12958	2.70947	3.61005	3.77931	3.78978	3.20427	3.32865	3.73116
ENSMUSG00000009828	Cilk1	-0.291203	0.749422	-0.109239	0.918243	-0.924058	0.114485	0.181963	0.809693	-0.632856	0.284993	-0.814819	0.163094		4.82594	4.96693	4.86976	4.92588	4.54258	4.29383	4.71675	4.95078	4.87813	4.55458	4.75485	3.78978	3.97616	3.32865	4.86073
ENSMUSG00000009863	Sdhb	-0.35271	0.29161	0.419627	0.195103	0.0360999	0.941192	0.772337	0.000438208	0.38881	0.125229	-0.383527	0.164872		9.23224	9.02185	9.04075	8.58873	8.88224	8.64461	8.86771	9.42015	9.80433	9.29932	9.49643	9.10079	8.58317	9.35452	9.37055
ENSMUSG00000009876	Cox4i2	-0.440591	NA	-1.11894	NA	-2.01695	NA	-0.678345	NA	-1.57636	NA	-0.898016	NA		2	2	3.01268	2	2.36053	2.57332	2.3258	2.26062	2.50941	2	2	2	2	2	2.301
ENSMUSG00000009894	Snap47	-0.557766	0.310839	0.168627	0.833387	-1.05473	0.0124673	0.726393	0.0774633	-0.496964	0.280556	-1.22336	0.00176617		7.61269	7.55231	7.42383	6.66776	6.38357	6.98825	7.61132	7.29323	7.88817	7.84416	7.6905	5.67152	6.21775	6.61953	7.12396
ENSMUSG00000009905	Kdsr	0.45124	0.132379	-0.370351	0.287626	-0.231008	0.513678	-0.821592	0.000168001	-0.682248	0.00240053	0.139343	0.724451		7.01115	6.65915	6.90214	7.24628	7.58026	7.33197	6.98443	6.50963	6.5641	6.37549	6.55809	6.67674	6.72421	6.77099	6.37292
ENSMUSG00000009907	Vps4b	0.0348349	0.959038	-0.25931	0.57301	-0.362099	0.31869	-0.294145	0.382721	-0.396934	0.189025	-0.102789	0.83257		7.11401	6.93929	7.47093	7.22946	7.50107	7.03194	7.10616	7.22614	6.90725	6.46201	7.04729	6.98111	6.57431	6.97891	6.79074
ENSMUSG00000009927	Rps25	-0.569854	0.113353	0.190084	0.718229	1.75828	2.2674e-11	0.759938	0.00547963	2.32814	4.05079e-23	1.5682	4.78478e-10		7.84312	8.05701	8.62192	7.91108	7.37844	7.45743	7.79369	8.47745	8.41396	8.27538	8.43234	10.0998	10.1826	10.0626	9.35427
ENSMUSG00000009941	Nxf2	2.25109	NA	1.39552	NA	2.57154	NA	-0.855572	NA	0.320442	NA	1.17601	NA		2	2.2637	2	2	2	2.31495	3.18065	2.67263	2	2	2.28824	2	3.3952	2.3811	2
ENSMUSG00000009995	Taz	-0.292736	0.645222	-0.492903	0.366481	-1.27855	0.000963649	-0.200167	0.711909	-0.985812	0.00775366	-0.785645	0.063573		6.34564	6.39609	5.87151	6.0355	5.45108	5.87405	6.28505	5.85433	5.70805	5.86776	5.59185	5.15689	4.09102	5.04544	5.48642
ENSMUSG00000010021	Kif19a	-0.664502	NA	0.261809	NA	-0.55265	NA	0.926311	0.639367	0.111852	0.969042	-0.814459	NA		2	2.48656	3.3941	2.52603	2.64874	2	2.81564	2.26062	3.18294	2.82353	3.07433	2.62867	2	2.68227	2.76212
ENSMUSG00000010025	Aldh3a2	-0.0377911	0.977499	-2.00521	0.00116117	-0.241167	0.792388	-1.96742	0.000270208	-0.203376	0.818341	1.76404	0.00300049		5.50179	4.76891	4.34216	5.1209	5.0672	5.05644	4.18492	3.12958	3.53883	3.61005	3.34938	4.69185	4.3892	5.28802	4.37181
ENSMUSG00000010044	Zmynd10	-0.241701	NA	0.645713	NA	1.98648	NA	0.887414	NA	2.22818	NA	1.34076	NA		2.33893	2.2637	2	2	2.64874	2	2	2	2.27707	2.82353	2	2.62867	2.98415	2.93131	2
ENSMUSG00000010045	Tmem115	1.12824	7.1991e-06	0.313265	0.438375	0.29151	0.416817	-0.814973	0.000255042	-0.836727	0.000179765	-0.0217542	0.967483		6.40094	6.00371	6.16133	7.38184	7.398	7.09509	7.20856	6.6753	6.24772	6.49521	6.50287	6.36884	6.13984	6.68882	6.5969
ENSMUSG00000010047	Hyal2	0.0861264	0.957104	-0.373605	0.75528	0.511372	0.582178	-0.459732	0.599795	0.425246	0.627077	0.884977	0.240722		4.77103	4.26617	4.7871	4.92588	4.73942	4.92357	4.01447	5.15699	3.90786	3.48339	4.1101	5.76142	5.29328	4.38755	4.30565
ENSMUSG00000010048	Ifrd2	0.480166	NA	0.916952	NA	-0.24629	0.924014	0.436786	0.80262	-0.726456	0.692077	-1.16324	NA		2.84354	2.48656	2.68759	2.73113	3.43478	2	3.00966	3.57527	3.18294	2.59756	2.73417	2.34831	2.7243	2.93131	2.301
ENSMUSG00000010051	Hyal1	0.011267	NA	-0.651773	0.746505	0.259889	0.898432	-0.66304	0.670213	0.248622	0.89846	0.911661	0.545096		3.21666	3.38095	2.26727	2.73113	2	3.43712	3.47171	2.84154	2.70947	2.82353	2.52837	2.86331	2.98415	3.32865	3.39174
ENSMUSG00000010054	Tusc2	0.0629072	0.939471	-0.189722	0.74736	-0.0572482	0.928466	-0.252629	0.551636	-0.120155	0.821669	0.132474	0.805237		6.41892	6.03934	6.12813	6.31602	6.30286	6.47415	5.87592	5.85433	6.27953	5.78961	6.09961	6.07365	5.84479	6.61953	5.9214
ENSMUSG00000010057	Nprl2	-0.192694	0.78994	-0.468841	0.394862	-0.0955327	0.890992	-0.276147	0.585034	0.0971609	0.884791	0.373308	0.44675		5.66128	5.40958	5.37329	5.08394	5.25051	5.36049	5.50941	4.91336	4.74777	5.55781	4.93252	5.50801	5.47347	5.57095	4.99274
ENSMUSG00000010064	Slc38a3	0.386509	0.856159	0.59721	0.737737	2.32256	0.0197913	0.210701	0.895996	1.93605	0.0294084	1.72535	0.0757832		2.84354	3.92892	2.85927	3.57522	3.94073	2.79237	3.7138	3.47608	3.90786	3.61005	3.77931	3.78978	3.97616	6.50894	3.91988
ENSMUSG00000010066	Cacna2d2	-0.697446	NA	0.587664	NA	-0.704686	NA	1.28511	NA	-0.00724006	0.997635	-1.29235	NA		2	2.84976	2.68759	2.73113	2	2.31495	2.3258	2.84154	2	3.01885	3.07433	2.34831	2.98415	2	2
ENSMUSG00000010067	Rassf1	-0.63724	0.698657	-0.0946326	0.965094	-0.884636	0.498345	0.542607	0.674298	-0.247396	0.887949	-0.790003	0.539628		4.31389	3.92892	2.49269	2.91067	3.57885	2.57332	3.92104	3.12958	4.13347	3.72648	3.5803	3.24205	2.7243	2.93131	3.62665
ENSMUSG00000010080	Epn3	-0.436219	NA	-0.0910515	0.973545	-1.37494	0.414844	0.345167	0.855025	-0.938724	0.594141	-1.28389	0.436584		3.86717	2.48656	2.85927	2.52603	2	2.9825	3.7138	2.67263	2.88513	3.34452	3.46946	2.34831	2.7243	2.3811	2.76212
ENSMUSG00000010095	Slc3a2	1.21176	0.0409615	-0.853617	0.222615	-0.721466	0.266467	-2.06538	3.96866e-06	-1.93322	1.37554e-05	0.132152	0.887528		9.74622	8.55851	9.24618	11.0307	10.4752	10.3561	9.71787	9.01235	8.55058	6.44511	8.59629	8.72972	8.41696	8.54711	8.47453
ENSMUSG00000010097	Nxf1	0.422098	0.149385	0.324141	0.33635	0.331177	0.262443	-0.0979572	0.777929	-0.0909219	0.809976	0.00703524	0.990402		6.40094	6.46321	6.28698	6.84385	6.95854	6.74744	6.58831	6.75151	6.82342	6.67984	6.50287	6.70722	6.7419	6.83352	6.52603
ENSMUSG00000010110	Stx5a	-0.581577	0.452371	-0.415889	0.635775	-1.49321	0.010066	0.165688	0.846657	-0.91163	0.133689	-1.07732	0.0820544		5.16099	5.10784	4.6994	4.17622	4.31458	4.2202	5.10447	4.12626	4.9191	5.07737	4.25081	3.39967	3.56379	4.00839	4.08676
ENSMUSG00000010122	Slc47a1	-1.87542	NA	-1.49082	NA	0.302792	NA	0.384602	NA	2.17821	NA	1.79361	NA		2.84354	2.48656	2.26727	2	2	2.57332	2	2.48128	2	2.3295	2	2	2	3.49262	2.5499
ENSMUSG00000010136	Pifo	0.894212	NA	1.88813	NA	2.13282	NA	0.993923	NA	1.23861	NA	0.244687	NA		2	2	2	2.28686	2	2	2	2.67263	2	2	2	2	2	2	2.76212
ENSMUSG00000010142	Tnfrsf13b	0	NA	0	NA	1.68288	NA	0	NA	1.51	NA	1.68464	NA		2	2	2	2	2	2	2	2	2	2	2	2	2	2	2.5499
ENSMUSG00000010154	Spire2	-1.37644	0.0244231	-0.970673	0.156343	-0.564219	0.429726	0.405765	0.596227	0.812219	0.174679	0.406454	0.597325		5.46767	5.20516	5.632	3.57522	4.31458	5.13867	3.33351	4.66579	4.87813	4.02819	4.65708	5.20039	4.78008	4.93571	4.8139
ENSMUSG00000010175	Prox1	0.338098	NA	-0.632012	NA	0.2624	NA	-0.97011	0.54882	-0.075698	0.97227	0.894412	NA		2.84354	2.84976	2.26727	2.91067	3.09464	2.57332	2.59141	2.48128	2.70947	2.3295	2.28824	2.62867	2.98415	2.93131	2.5499
ENSMUSG00000010277	2610507B11Rik	-1.38777	0.000921735	0.249024	0.730644	-0.200574	0.76329	1.6368	2.91513e-06	1.1872	0.00111198	-0.449598	0.36684		7.08053	8.0084	7.91722	6.60394	5.87059	5.64	6.99593	7.74059	8.04444	8.23663	7.81473	7.31382	7.05654	7.79234	7.81287
ENSMUSG00000010290	AI597479	-0.203499	0.853484	-0.379069	0.672126	-1.12232	0.0686297	-0.17557	0.83257	-0.91882	0.118692	-0.74325	0.282065		4.82594	4.20473	4.74392	4.43285	4.67675	3.88115	4.66005	4.4211	4.20146	3.83421	4.60559	3.39967	3.56379	3.77343	4.08676
ENSMUSG00000010307	Tmem86a	-2.33704	0.00763083	-0.903058	0.383379	-0.330906	0.774578	1.43398	0.110592	2.00613	0.0111999	0.572152	0.565719		3.75845	4.38171	4.5062	2.28686	2.64874	2.9825	3.18065	3.83749	3.42968	3.61005	3.46946	4.42469	4.4763	3.63985	3.11101
ENSMUSG00000010311	Optc	-0.0675246	NA	-0.242166	NA	-0.615382	NA	-0.174641	NA	-0.547858	NA	-0.373216	NA		2.33893	2	2	2	2	2	2.3258	2.26062	2	2	2	2	2	2	2
ENSMUSG00000010342	Tex14	-2.28462	NA	-1.73792	NA	-0.768027	NA	0.546702	NA	1.51659	NA	0.96989	NA		2.33893	2	2.49269	2	2	2	2	2	2	2	2.28824	2	2	2	2.5499
ENSMUSG00000010358	Ifi35	-0.0610809	0.957368	-1.51166	0.00271539	-0.768514	0.167738	-1.45058	0.000781292	-0.707433	0.151177	0.74315	0.181589		7.14674	6.05683	5.9496	6.05472	6.87726	5.89786	6.66235	4.75312	4.4453	5.49353	5.42365	5.97689	5.55577	5.98316	5.45625
ENSMUSG00000010362	Rdm1	1.59283	NA	1.45494	NA	2.29971	NA	-0.137886	NA	0.706881	NA	0.844767	NA		2	2	2	2.28686	2.36053	2	2	2	2.27707	2	2.28824	2	2.40714	2	2.5499
ENSMUSG00000010376	Nedd8	0.468971	0.0098939	0.27735	0.216797	0.972753	1.48205e-10	-0.191621	0.328234	0.503782	0.000610733	0.695403	4.06674e-06		10.4513	10.0451	10.1073	10.7802	10.6393	10.6783	10.6117	10.4765	10.6001	10.4211	10.4465	11.1065	11.1522	11.3849	11.0623
ENSMUSG00000010392	Gosr1	0.306076	0.802756	-0.474157	0.663864	0.564108	0.506461	-0.780232	0.272592	0.258032	0.783024	1.03826	0.129001		4.52774	3.6808	4.34216	4.79482	4.67675	4.2202	4.01447	3.75527	4.06212	3.61005	3.95417	5.28366	4.29649	4.99162	3.62665
ENSMUSG00000010406	Mrpl52	-0.170148	0.802296	0.272484	0.634171	0.148177	0.797628	0.442632	0.240125	0.318325	0.438226	-0.124307	0.825565		7.38479	7.25178	7.40316	7.27114	6.94531	6.78623	7.58871	7.78789	7.63513	6.72253	8.00559	7.47308	7.34972	7.4769	7.64912
ENSMUSG00000010435	Spaca7	1.3485	NA	1.4394	NA	1.03342	NA	0.0909048	NA	-0.315077	NA	-0.405982	NA		2	2.48656	2	2.91067	2.36053	2.31495	2	2.84154	2	2.59756	2.28824	2	2.7243	2.3811	2.301
ENSMUSG00000010453	Kansl3	0.515748	0.13697	-0.182395	0.722215	0.0620608	0.911476	-0.698142	0.00795764	-0.453687	0.114975	0.244455	0.528278		7.01115	6.93929	6.67961	7.54027	7.2444	7.40855	7.31339	6.32244	6.47075	7.03631	6.89478	6.98111	6.99886	7.20858	6.51143
ENSMUSG00000010461	Eya4	0.289048	0.798164	0.47742	0.611626	0.164276	0.878849	0.188372	0.827368	-0.124772	0.904607	-0.313144	0.714023		3.75845	4.48868	4.15705	4.49046	4.73942	4.06061	4.26315	5.02284	4.38809	4.55458	4.1101	4.34938	4.91093	3.49262	4.16347
ENSMUSG00000010476	Ebf3	-1.56828	NA	-0.416172	NA	-1.61251	0.22849	1.15211	0.388078	-0.0442241	0.98583	-1.19633	0.408791		3.37233	3.26535	3.27782	2.52603	2.36053	2.57332	2.81564	2.99274	3.42968	3.19086	2.52837	3.06508	2	2.3811	2.5499
ENSMUSG00000010517	Faf1	0.145878	0.763132	-0.0489656	0.933521	0.0452765	0.928198	-0.194844	0.559911	-0.100601	0.804402	0.0942421	0.825641		7.57312	7.56459	7.69718	7.76699	7.58026	7.87227	7.78709	7.79305	7.8141	7.05869	7.45624	7.50812	7.94592	7.44722	7.68209
ENSMUSG00000010529	Gm266	-0.788857	NA	-0.963499	NA	0.105967	NA	0	NA	0.894825	NA	1.06947	NA		2.33893	2	2	2	2	2	2	2	2	2	2	2.34831	2	2	2
ENSMUSG00000010538	Tsacc	2.35465	NA	1.17692	NA	1.79672	NA	-1.17773	0.487823	-0.557934	0.785489	0.6198	NA		2	2	2.68759	3.34475	2.64874	3.15047	3.00966	2.48128	3.04171	2	2.52837	2.62867	2	3.14361	3.11101
ENSMUSG00000010554	Mettl16	0.833916	0.0399059	1.19833	0.0011012	1.23821	0.000339993	0.36441	0.381761	0.404289	0.303696	0.0398783	0.954084		6.70915	6.53984	5.87151	6.77597	7.31812	7.11554	7.55022	7.0902	7.37299	8.0648	7.5881	7.53386	7.5234	7.96287	7.35413
ENSMUSG00000010601	Apol7a	0.237915	0.627227	-0.265551	0.585137	0.327377	0.397718	-0.503466	0.0959932	0.089462	0.858688	0.592928	0.0518815		7.03465	6.34005	6.60917	6.81031	7.01029	6.77341	7.04103	6.14006	6.40017	6.41072	6.71209	7.03016	6.79369	7.35431	6.74154
ENSMUSG00000010607	Pigyl	-0.404087	0.564418	0.338363	0.641355	0.89438	0.0507532	0.74245	0.0967332	1.29847	0.000628034	0.556017	0.255476		5.46767	5.8315	5.34467	5.19207	4.96599	4.61433	5.77273	5.49768	6.0219	6.05755	5.87884	5.57565	6.82722	6.45029	6.49668
ENSMUSG00000010608	Rbm25	0.429483	0.196388	-0.0332127	0.958931	0.548947	0.0519103	-0.462695	0.0808688	0.119464	0.764136	0.58216	0.0262476		10.7258	10.3447	10.3941	10.7532	10.9848	10.9037	11.0478	9.95012	10.3011	10.9246	10.5127	11.0166	11.1841	11.1783	10.7658
ENSMUSG00000010609	Psen2	-0.368506	0.574105	-0.861503	0.0900268	-0.941556	0.0430504	-0.492997	0.331026	-0.57305	0.243347	-0.0800538	0.925051		5.39689	4.76891	5.25524	4.96705	4.9126	4.92357	4.47521	4.36676	4.50032	4.61625	4.18217	4.49626	4.3892	4.30169	4.23631
ENSMUSG00000010651	Acaa1b	-0.595369	NA	-0.819172	0.766051	1.61559	0.365095	-0.223803	0.933618	2.21096	0.129255	2.43476	0.118021		3.04213	2.67956	2.68759	2.52603	2.64874	2.9825	2	2.84154	2.50941	2	2.52837	2.86331	2.7243	5.09733	2.301
ENSMUSG00000010660	Plcd1	-1.1411	0.199042	-1.20266	0.180301	-0.981177	0.252538	-0.0615598	0.963613	0.159922	0.907647	0.221482	0.863896		3.96826	4.38171	4.55698	4.10423	3.27471	3.3009	3.00966	3.91528	3.18294	3.61005	2.91425	3.06508	3.97616	3.63985	3.62665
ENSMUSG00000010663	Fads1	-1.48741	6.05619e-05	-0.969211	0.0197106	-1.51078	2.18913e-05	0.518201	0.213941	-0.0233706	0.974257	-0.541572	0.213643		7.64359	8.906	8.99314	7.24628	7.12036	7.12565	7.18865	7.88292	7.84099	7.09163	7.7569	6.73707	6.89202	7.36494	7.46437
ENSMUSG00000010721	Lmbr1	0.812875	NA	-1.46397	NA	-0.186101	NA	-2.27684	NA	-0.998977	NA	1.27787	NA		2.61318	2.84976	2	3.34475	2.36053	2.57332	2.81564	2.48128	2	2	2.28824	2	2.40714	2	3.11101
ENSMUSG00000010751	Tnfrsf22	-0.532341	0.161972	-0.968305	0.00303708	-1.38858	8.41416e-06	-0.435964	0.223702	-0.856241	0.00696271	-0.420277	0.329287		6.34564	6.00371	6.25658	5.66208	5.84231	5.80018	5.50941	5.59544	5.21064	5.24291	5.12766	4.91718	5.03088	5.09733	4.71542
ENSMUSG00000010755	Cars	0.425177	0.566341	0.0362644	0.974671	-0.151159	0.858803	-0.388912	0.510291	-0.576336	0.25559	-0.187424	0.805237		9.41795	7.92037	7.66282	8.61163	9.1565	8.96224	9.10923	7.91167	8.31	9.19455	8.63533	7.96442	8.26622	8.58395	8.69083
ENSMUSG00000010760	Phlda2	0.502342	NA	-0.964312	NA	-2.796	NA	-1.46665	NA	-3.29834	NA	-1.83169	NA		2.33893	2.48656	2.49269	3.46458	2	2.31495	2	2	2	2.82353	2	2	2	2	2
ENSMUSG00000010825	Grid2ip	1.93643	NA	0.0322587	0.992211	1.89105	0.252538	-1.90417	0.179528	-0.045378	0.984714	1.85879	0.221173		2.33893	2.67956	2.49269	3.57522	3.27471	3.97367	2.3258	2.67263	2	2.59756	2.73417	4.00136	3.97616	2.3811	2.301
ENSMUSG00000010830	Kdelr3	0.924558	0.318973	0.0839645	0.960851	-0.215314	0.869541	-0.840594	0.273335	-1.13987	0.103778	-0.299279	0.795065		4.45992	4.00297	4.6994	5.78228	5.45108	4.87642	4.26315	5.27971	4.13347	2.82353	4.65708	4.09655	4.29649	4.46858	4.08676
ENSMUSG00000010841	Cfap97d1	2.77941	NA	2.39229	NA	1.06771	NA	-0.387116	NA	-1.7117	NA	-1.32458	NA		2	2	2	3.07032	2	2	2	2.67263	2	2.3295	2	2.34831	2	2	2
ENSMUSG00000010911	Apip	-0.0791803	0.949678	0.038529	0.974366	1.07562	0.0352356	0.117709	0.885428	1.1548	0.00914776	1.03709	0.0317628		5.11763	5.17344	4.86976	5.58484	4.61122	4.61433	4.8746	5.1246	4.95893	4.02819	5.74247	6.34965	5.90883	5.92692	5.9214
ENSMUSG00000010914	Pdhx	0.83967	0.0956415	0.782323	0.142771	1.70205	1.36181e-05	-0.0573461	0.934999	0.86238	0.0211926	0.919726	0.0203713		5.63076	4.72583	4.6994	5.66208	5.65992	5.87405	6.0842	5.24999	5.96436	5.73506	6.04267	6.67674	6.19225	7.14837	6.38898
ENSMUSG00000010936	Vac14	0.186832	0.816196	0.166632	0.830659	-0.185816	0.781358	-0.0202005	0.977314	-0.372649	0.439215	-0.352448	0.502975		6.50556	5.91059	5.60812	6.42345	6.23923	5.80018	6.35816	5.64195	6.00298	6.76399	6.20716	5.73207	5.55577	6.06362	6.06829
ENSMUSG00000011008	Mcoln2	0.909063	NA	1.43774	NA	0.94733	NA	0.528681	NA	0.0382668	NA	-0.490414	NA		2	2.48656	2	2	2.88885	2.31495	2	2.67263	2	2.3295	2.73417	2.34831	2.40714	2	2.5499
ENSMUSG00000011034	Slc5a1	0.630376	NA	0.452764	NA	0.105956	NA	-0.177612	NA	-0.52442	NA	-0.346808	NA		2	2.2637	2	2.28686	2.36053	2	2	2.26062	2.27707	2	2	2	2	2.3811	2
ENSMUSG00000011096	Akt1s1	-0.0614246	0.966303	-0.232258	0.842687	-0.534971	0.515689	-0.170834	0.856347	-0.473546	0.531497	-0.302713	0.74342		6.67964	5.53967	4.6994	5.61105	6.05438	5.4598	5.99532	5.02284	5.30638	6.47871	5.29952	4.80891	5.03088	5.86839	5.51598
ENSMUSG00000011114	Tbrg1	0.389424	0.357752	-0.509835	0.213735	-0.925118	0.00330393	-0.899259	0.00111553	-1.31454	6.89157e-07	-0.415283	0.275185		7.8695	6.94869	6.99714	7.51966	7.92844	7.82338	7.53454	6.80358	6.82342	6.93104	6.78334	6.40648	6.63236	6.01048	6.61066
ENSMUSG00000011118	Panx3	0.192076	NA	-2.45581	NA	-1.38634	NA	-2.64789	NA	-1.57842	NA	1.06947	NA		2.33893	2	2.49269	2	2.36053	2.57332	2.3258	2	2	2	2	2.34831	2	2	2
ENSMUSG00000011148	Adssl1	-1.05638	0.399203	0.00302052	0.997938	-0.764202	0.538086	1.0594	0.297537	0.292176	0.851699	-0.767223	0.513179		3.37233	4.38171	4.45357	2.91067	2.36053	4.14261	3.59783	4.31029	4.13347	4.27759	3.86939	3.24205	3.3952	2.3811	4.49566
ENSMUSG00000011154	Cfap161	0.675204	NA	0.434114	NA	1.42616	NA	-0.24109	NA	0.750957	NA	0.992048	NA		2.33893	2	2	2	2.36053	2.31495	2	2.48128	2	2	2	2	2.40714	2.3811	2.301
ENSMUSG00000011158	Brf1	0.27168	0.778829	0.795504	0.224357	0.369926	0.619526	0.523824	0.359899	0.0982464	0.914803	-0.425578	0.510531		4.23493	4.96693	5.12667	5.08394	4.73942	4.92357	5.44374	4.98726	5.03543	6.26431	5.53793	4.80891	4.97215	5.33199	5.42543
ENSMUSG00000011171	Vipr2	-0.477983	NA	-1.21747	NA	-0.784299	NA	-0.739484	NA	-0.306315	NA	0.433169	NA		2	3.13966	2.68759	2	2.64874	3.15047	2	2.67263	2	2	2.52837	2.34831	2.7243	2.3811	2.301
ENSMUSG00000011179	Odc1	1.14928	0.0357381	0.0500282	0.96626	-0.220464	0.789156	-1.09926	0.016536	-1.36975	0.00148238	-0.270492	0.714046		9.2649	7.15765	7.51012	9.54259	9.24286	9.30263	9.5928	8.22594	8.61432	7.77824	8.58304	7.61648	7.79313	8.20085	8.50433
ENSMUSG00000011254	Thg1l	-0.495302	0.724721	0.546019	0.65929	0.809244	0.395555	1.04132	0.206579	1.30455	0.0808541	0.263225	0.820962		3.37233	3.76833	3.94465	2.91067	3.70982	3.88115	2.81564	4.91336	4.06212	3.61005	3.34938	4.56444	4.55845	4.21039	3.91988
ENSMUSG00000011256	Adam19	-0.512749	0.544777	-0.456608	0.609704	-0.330344	0.696003	0.0561409	0.955256	0.182404	0.843643	0.126264	0.897344		4.38875	5.43655	5.42888	5.2599	4.54258	4.6707	4.18492	5.30883	4.60445	4.42272	4.55219	5.15689	5.24448	4.11292	4.7655
ENSMUSG00000011257	Pabpc4	0.141016	0.800633	1.04542	0.000192151	0.328685	0.365928	0.9044	0.000220935	0.18767	0.620842	-0.71673	0.00820114		9.73729	9.74271	9.86686	9.91682	9.65213	9.66019	10.3501	10.8234	10.707	10.3883	11.2496	10.0723	9.79482	10.192	10.3302
ENSMUSG00000011263	Exoc3l2	0.355369	0.721774	0.224621	0.835389	0.347582	0.683058	-0.130748	0.882085	-0.00778695	0.992694	0.122961	0.898754		4.06274	5.07388	4.39894	4.10423	4.85715	5.21646	5.14635	4.71012	4.9191	4.93942	4.49674	5.20039	5.38618	4.11292	4.49566
ENSMUSG00000011267	Zfp296	-0.0236182	NA	-0.70144	NA	-0.609048	NA	-0.677822	NA	-0.58543	NA	0.0923925	NA		2.61318	2.48656	2.49269	2.28686	2.36053	2.79237	2.59141	2.48128	2.50941	2.3295	2	2.34831	2.7243	2.3811	2
ENSMUSG00000011305	Plin5	-1.74961	NA	-0.689643	NA	0.492038	NA	1.05997	NA	2.24165	NA	1.18168	NA		2.84354	2	2	2.28686	2	2	2	2.48128	2	2	2.28824	2	2.98415	2	2.5499
ENSMUSG00000011306	Sugp1	0.511092	0.272139	-0.172864	0.799091	0.197289	0.730477	-0.683956	0.0489881	-0.313803	0.465855	0.370154	0.411657		6.43667	5.9297	5.87151	6.70474	6.55017	6.13669	6.83876	5.77309	5.84189	6.10134	6.00343	6.0017	5.67104	6.60168	6.61066
ENSMUSG00000011349	Dmrtc2	-1.61438	NA	-2.48859	NA	-2.86181	NA	-0.874204	NA	-1.24742	NA	-0.373219	NA		2.61318	2.48656	2.26727	2.28686	2.36053	2	2	2	2	2.3295	2	2	2	2	2
ENSMUSG00000011382	Dhdh	0.74371	0.366865	0.391243	0.712015	0.888766	0.210688	-0.352466	0.656615	0.145057	0.885208	0.497523	0.515718		3.37233	3.92892	4.45357	3.9485	4.85715	5.09814	4.18492	4.25152	4.60445	4.1162	4.18217	5.20039	4.55845	4.75368	4.16347
ENSMUSG00000011427	Zfp790	-0.153001	0.949678	-1.46425	0.329652	-0.528285	0.745449	-1.31125	0.288945	-0.375284	0.822738	0.935963	0.534799		3.86717	3.26535	2.68759	2.73113	3.09464	3.88115	3.00966	2.26062	2.88513	2.59756	2.73417	2.34831	3.3952	3.14361	3.11101
ENSMUSG00000011463	Cpb1	-0.214655	NA	-1.44377	NA	-1.23518	NA	-1.22911	0.560336	-1.02053	0.649485	0.208585	NA		3.37233	3.13966	2	3.21405	2.64874	2.31495	3.00966	2.48128	2.27707	2.82353	2	2.62867	2	2	2.94709
ENSMUSG00000011486	Slc25a41	-1.92366	NA	-2.0983	NA	-1.75018	NA	0	NA	0	NA	0	NA		2.61318	2	2	2	2	2	2	2	2	2	2	2	2	2	2
ENSMUSG00000011658	Fuz	-0.242093	NA	-0.471586	NA	0.282833	NA	-0.229493	NA	0.524926	NA	0.754419	NA		2.61318	2.67956	2	2.28686	2.64874	2.57332	2	2.67263	2.27707	2.3295	2	2	2.98415	2.93131	2
ENSMUSG00000011751	Sptbn4	0.476962	NA	0.555414	NA	1.51834	0.478257	0.0784513	0.978214	1.04138	0.612077	0.962926	NA		2	3.13966	2	2.52603	3.27471	2.31495	2.3258	2.26062	2.70947	2.59756	3.07433	2.62867	3.85136	2	3.39174
ENSMUSG00000011752	Pgam1	-0.459633	0.738565	1.14073	0.25068	-0.0254625	0.986888	1.60036	0.0232421	0.434171	0.683602	-1.16619	0.151429		6.78039	4.85141	4.28306	4.10423	5.52411	5.09814	5.9006	6.17211	6.18193	7.87602	6.00343	5.36238	5.43049	5.86839	5.98619
ENSMUSG00000011831	Evi5	-0.124598	0.772875	-0.0735841	0.874509	-0.275474	0.346539	0.051014	0.890887	-0.150876	0.62958	-0.20189	0.502237		7.53242	7.71538	7.73075	7.62631	7.38825	7.61655	7.51868	7.69169	7.57873	7.32192	7.73311	7.10075	7.4607	7.69466	7.26989
ENSMUSG00000011832	Evi5l	0.460201	0.305082	0.265935	0.63787	0.477665	0.239928	-0.194267	0.670748	0.0174631	0.978368	0.21173	0.657004		6.28814	6.68188	6.65651	6.60394	7.12036	7.14568	7.07396	6.64137	6.77961	7.11318	6.6751	6.6456	7.04233	6.56529	7.56678
ENSMUSG00000011837	Snapc2	-0.100961	0.943619	0.6481	0.439338	-1.2726	0.0353329	0.749062	0.216929	-1.17164	0.0312722	-1.9207	0.000274599		6.5873	6.32569	6.25658	6.39356	6.36381	5.92128	6.46132	6.71934	7.03386	7.13442	7.14971	3.78978	4.09102	5.04544	6.37292
ENSMUSG00000011877	Git1	0.161798	0.767105	0.391447	0.33635	0.0406013	0.943473	0.229649	0.531108	-0.121197	0.786433	-0.350845	0.306589		7.9582	7.97199	7.3962	7.51966	8.03222	7.84191	8.32279	8.2784	7.883	8.48412	8.01548	7.75424	7.96863	7.66057	7.9437
ENSMUSG00000011884	Gltp	-0.963532	0.0380703	0.12522	0.882897	-0.26532	0.668945	1.08875	0.00379422	0.698212	0.0955755	-0.390541	0.453745		5.93546	6.67056	6.71358	5.66208	5.48806	6.01134	4.97098	6.86368	6.84484	5.9176	6.59816	6.34965	6.63236	5.89795	5.94332
ENSMUSG00000011958	Bnip2	-0.132677	0.698514	0.331381	0.176984	1.00645	4.19262e-09	0.464058	0.00873399	1.13912	1.25231e-13	0.675066	8.53022e-05		8.60966	8.59188	8.73926	8.52468	8.52563	8.48874	8.5308	8.81592	9.22736	8.97674	8.85243	9.67551	9.64071	9.85975	9.38062
ENSMUSG00000011960	Ccnt1	0.395918	0.186616	-0.161581	0.702349	-0.11392	0.774906	-0.557499	0.0119377	-0.509837	0.022585	0.0476617	0.913278		8.55382	8.28561	8.19883	8.46126	8.82198	8.81996	8.84245	7.92113	8.0398	8.60313	8.1201	8.1589	8.1385	8.42044	8.22447
ENSMUSG00000012017	Scarf2	-2.03711	0.0108173	0.0796837	0.961741	-0.530577	0.602766	2.11679	0.00172342	1.50653	0.0400652	-0.610261	0.507642		4.38875	4.96693	5.55914	3.7739	3.09464	2.57332	4.01447	5.87395	5.03543	3.93446	5.01377	4.49626	3.71473	4.75368	5.07447
ENSMUSG00000012042	4930579F01Rik	-2.93392	NA	-2.38722	NA	-2.76043	NA	0.5467	NA	0	NA	-0.373216	NA		3.04213	2	2	2	2	2	2	2	2	2	2.28824	2	2	2	2
ENSMUSG00000012076	Brms1l	1.41404	0.0393531	0.943064	0.260063	0.989221	0.178746	-0.47098	0.502505	-0.424823	0.564414	0.0461571	0.968471		3.75845	3.38095	3.50171	4.37284	5.20682	4.29383	4.40793	3.91528	4.32853	4.78686	3.68324	4.34938	4.3892	4.38755	3.91988
ENSMUSG00000012114	Med15	0.303689	0.345953	0.286697	0.412756	-0.287714	0.35373	-0.0169918	0.968376	-0.591403	0.00650881	-0.574412	0.0145144		7.39391	7.50849	7.28009	7.75529	7.62244	7.60936	7.78045	7.6238	7.48635	7.93771	7.63379	7.26343	6.93878	6.75492	7.39448
ENSMUSG00000012117	Dhdds	0.388356	0.376922	0.217843	0.695224	0.0086215	0.989648	-0.170513	0.695356	-0.379735	0.279156	-0.209221	0.645287		6.20772	6.03934	6.33141	6.49557	6.55017	6.84864	6.32207	6.39212	6.5115	6.28344	6.41587	5.81838	5.84479	6.18848	6.72897
ENSMUSG00000012123	Crybg2	1.5025	NA	0.102649	NA	0.345373	NA	-1.39985	NA	-1.15713	NA	0.242723	NA		2.33893	2.2637	2	2.52603	2	2.57332	2.81564	2.26062	2.27707	2	2.28824	2	2	2	2.76212
ENSMUSG00000012126	Ubxn11	3.71341	NA	3.33966	NA	1.70046	NA	-0.373746	0.872517	-2.01295	0.274507	-1.6392	NA		2.33893	2	2	2.52603	3.70982	2.57332	3.00966	2.67263	2.50941	3.48339	2.52837	2	2	2	2.94709
ENSMUSG00000012187	Mogat1	-0.760212	NA	-2.45233	NA	-1.38286	NA	-1.69212	NA	-0.622644	NA	1.06947	NA		2.33893	2.2637	2.26727	2	2.64874	2	2	2	2	2	2	2.34831	2	2	2
ENSMUSG00000012282	Wnt8a	0	NA	0	NA	1.06771	NA	0	NA	0.894825	NA	1.06947	NA		2	2	2	2	2	2	2	2	2	2	2	2	2.40714	2	2
ENSMUSG00000012296	Tjap1	0.221621	0.837596	0.307072	0.743737	-0.278966	0.742558	0.0854512	0.921376	-0.500587	0.422179	-0.586038	0.362494		5.66128	5.79027	6.5849	6.39356	6.32347	6.42584	5.94874	7.08179	6.5897	4.78686	6.1181	6.09686	5.84479	5.33199	5.87653
ENSMUSG00000012350	Ehf	1.72793	NA	2.58785	NA	0.105951	NA	0.859916	NA	-1.62198	NA	-2.4819	NA		2	2.2637	2	2	2.64874	2	2.59141	2.48128	3.18294	2	2.28824	2.34831	2	2	2
ENSMUSG00000012396	Nanog	-1.01828	NA	-1.19292	NA	-0.844797	NA	-0.174642	NA	0.173484	NA	0.348126	NA		2.33893	2.2637	2	2	2.36053	2	2	2	2.27707	2	2	2	2	2.3811	2
ENSMUSG00000012405	Rpl15	-0.721373	0.319211	0.41835	0.624205	1.47505	0.00287514	1.13972	0.0248013	2.19642	4.4083e-07	1.0567	0.0320148		3.96826	5.0391	5.45589	4.43285	4.61122	3.88115	4.40793	5.18866	5.50778	4.89034	5.61807	6.73707	6.65121	5.92692	5.65532
ENSMUSG00000012422	Tmem167	0.202745	0.639027	0.0654461	0.908733	0.756907	0.00265661	-0.137299	0.702582	0.554162	0.0190877	0.69146	0.00458364		8.13169	7.44349	7.82181	8.31347	7.83108	7.90201	7.98473	8.10666	7.90866	7.59127	7.8866	8.71854	8.64087	8.57025	8.31973
ENSMUSG00000012428	Steap4	1.33706	NA	1.15714	NA	0.105952	NA	-0.179922	NA	-1.23111	NA	-1.05119	NA		2.33893	2	2	2	2.64874	2	2.3258	2	2.27707	2.59756	2	2	2	2	2.301
ENSMUSG00000012429	Mplkip	0.38713	0.610982	-0.245288	0.781192	0.549639	0.359178	-0.632419	0.217109	0.162509	0.828808	0.794928	0.113995		5.36016	5.00346	5.74582	6.09242	5.33412	6.033	5.37494	5.4462	5.42488	4.19915	5.29952	6.42494	5.59523	5.83821	5.60119
ENSMUSG00000012443	Kif11	-1.23394	0.0498219	0.924569	0.157609	1.24364	0.0194389	2.15851	3.43517e-06	2.47758	3.88242e-08	0.319073	0.65827		4.31389	5.87158	5.45589	4.31023	3.43478	3.78229	5.10447	6.02195	6.165	6.59048	6.02318	6.85066	6.66981	6.36819	6.08811
ENSMUSG00000012483	Rpa3	0.623006	0.61079	0.470635	0.723281	1.46165	0.0632573	-0.152371	0.897944	0.838643	0.26851	0.991014	0.207186		3.21666	3.13966	3.69548	4.02847	3.82989	4.2202	2.59141	3.91528	3.90786	3.01885	3.68324	4.69185	4.70992	4.30169	3.91988
ENSMUSG00000012519	Mlkl	0.646548	0.230307	-0.0141605	0.989545	0.200573	0.775705	-0.660708	0.128183	-0.445975	0.349846	0.214734	0.743989		6.47153	5.20516	5.58384	6.23407	6.51478	6.17617	6.79992	5.75205	5.88388	5.84218	5.8348	5.84604	5.59523	6.65459	5.78237
ENSMUSG00000012520	Phox2b	-0.788873	NA	-0.242173	NA	0.851388	NA	0.5467	NA	1.64026	NA	1.09356	NA		2	2.2637	2	2	2	2	2	2	2	2	2.28824	2.62867	2	2	2
ENSMUSG00000012535	Tnpo3	0.240919	0.750765	0.473842	0.443974	0.377415	0.501725	0.232923	0.679465	0.136496	0.839431	-0.0964268	0.893549		8.83385	8.0039	7.70283	8.2689	8.52118	8.44497	8.72298	8.00358	8.26701	9.51096	8.66078	8.75182	8.39477	8.77528	8.57975
ENSMUSG00000012609	Ttll5	0.251404	0.617144	0.19557	0.717442	-0.191925	0.698864	-0.0558345	0.911121	-0.44333	0.178984	-0.387495	0.30094		5.50179	6.09119	5.87151	5.95593	5.78404	6.1955	6.34023	5.98635	6.09522	5.96577	6.08088	5.87317	5.38618	5.57095	5.78237
ENSMUSG00000012640	Zfp715	0.362322	0.768302	-0.655573	0.540734	0.203161	0.865417	-1.01789	0.14779	-0.159161	0.890004	0.858734	0.282343		3.51284	4.53933	4.6994	4.79482	4.9126	4.82768	3.82114	3.75527	4.50032	3.34452	3.46946	4.86406	4.91093	4.30169	3.73116
ENSMUSG00000012705	Retn	-0.294141	0.88661	-0.781249	0.623723	-0.777781	0.577376	-0.487108	0.725467	-0.483641	0.747603	0.00346779	0.999616		3.21666	3.38095	3.7834	3.21405	2.64874	3.97367	3.00966	3.25456	2.27707	3.19086	3.2184	3.67109	2.7243	2.93131	2.5499
ENSMUSG00000012819	Cdh23	-1.51956	NA	-0.748138	NA	1.23579	NA	0.771423	NA	2.75535	NA	1.98393	NA		2.33893	2	2.85927	2	2.36053	2.31495	2	2	2.88513	2	2	3.06508	3.3952	2	2.76212
ENSMUSG00000012848	Rps5	-0.412885	0.0207926	0.274591	0.195386	0.330359	0.0604722	0.687477	5.39537e-07	0.743244	2.86518e-08	0.0557674	0.838264		12.358	12.6503	12.6225	12.0266	12.1159	12.0157	12.3627	12.7983	12.8873	12.8145	12.7944	12.7427	12.7981	12.9671	12.9952
ENSMUSG00000012889	Podnl1	-0.576873	0.567056	2.05482	0.000753772	1.88346	0.00132459	2.63169	3.56766e-07	2.46033	1.82457e-06	-0.171358	0.862676		5.24399	4.68141	4.45357	3.46458	3.70982	3.67615	5.47695	6.00426	6.5115	7.04754	7.05691	6.07365	6.26745	6.99268	6.69061
ENSMUSG00000013033	Adgrl1	-0.761702	0.213058	1.31206	0.00975143	0.593507	0.32152	2.07376	2.05988e-07	1.35521	0.0012778	-0.718552	0.165708		6.24849	6.95803	7.20247	5.66208	4.96599	5.87405	7.12723	8.15556	7.92383	8.32239	8.13833	7.41885	7.33814	7.1848	7.7396
ENSMUSG00000013076	Amotl1	-0.341098	0.176004	-0.639432	0.00230643	-1.1822	1.32991e-10	-0.298334	0.169404	-0.841098	1.1582e-06	-0.542764	0.00680531		9.44889	9.315	9.23648	9.30237	8.90293	8.95942	8.76054	8.79034	8.69023	8.61451	8.7012	8.06787	7.94592	8.39992	8.20191
ENSMUSG00000013089	Etv5	-0.25531	0.731918	-0.00864529	0.99272	-1.00562	0.0201062	0.246665	0.660233	-0.750313	0.0689882	-0.996978	0.0155821		6.53882	6.88157	6.70234	6.46715	6.44127	6.23342	6.70501	6.77256	6.86594	6.28344	6.82895	4.91718	5.19397	5.7437	6.56897
ENSMUSG00000013091	Tmem190	-2.91227	NA	0.57034	NA	-2.73879	NA	3.48261	NA	0	NA	-3.30913	NA		3.04213	2	2	2	2	2	2	2.48128	2.70947	3.01885	2	2	2	2	2
ENSMUSG00000013150	Gfod2	-0.536753	0.456476	0.0239444	0.984053	-0.0879853	0.926761	0.560697	0.324672	0.448767	0.461349	-0.11193	0.896399		5.16099	5.61244	4.82902	4.8835	4.73942	4.72495	4.71675	5.21965	4.55332	5.64915	5.42365	4.18584	5.14163	5.57095	5.39393
ENSMUSG00000013155	Enkd1	-0.513618	0.423245	0.480823	0.456665	0.645034	0.199999	0.99444	0.0159127	1.15865	0.00335885	0.164212	0.80728		5.24399	4.92944	5.05782	5.04602	4.31458	4.43068	4.60103	5.33737	5.10809	5.98927	5.48192	6.05007	5.19397	5.83821	5.39393
ENSMUSG00000013158	4933405L10Rik	0	NA	2.22598	NA	0	NA	2.05312	NA	0	NA	-1.87963	NA		2	2	2	2	2	2	2	2	2	2.82353	2	2	2	2	2
ENSMUSG00000013160	Atp6v0d1	0.412593	0.306351	-0.757281	0.0273986	-1.64121	1.20796e-08	-1.16987	6.26823e-06	-2.05381	1.08322e-15	-0.883931	0.00444218		8.09303	7.4893	7.45763	8.0941	8.29471	8.11504	7.92583	7.00381	6.71129	7.13442	6.99823	5.73207	5.59523	6.54675	6.37292
ENSMUSG00000013236	Ptprs	-0.949832	0.0110582	-0.559039	0.222504	-1.62419	7.16882e-07	0.390793	0.339007	-0.674357	0.054049	-1.06515	0.00170469		7.38479	8.15365	8.28796	7.15124	7.20052	6.73428	7.13765	7.6806	7.65345	7.02498	7.32708	6.34965	6.05749	6.08947	6.95081
ENSMUSG00000013275	Slc41a1	0.550791	0.520911	0.0205043	0.988738	-0.201331	0.845197	-0.530286	0.436097	-0.752121	0.217266	-0.221835	0.815376		4.38875	4.26617	5.55914	5.89324	5.11525	5.42745	4.71675	5.27971	5.17726	4.27759	4.55219	4.56444	5.03088	4.87755	4.23631
ENSMUSG00000013338	Fer1l4	2.09343	NA	0	NA	2.29133	NA	-2.09518	NA	0.197901	NA	2.29308	NA		2	2	2	2.52603	2	2.31495	2	2	2	2	2	2	2.40714	2	2.5499
ENSMUSG00000013367	Iglon5	-0.0806092	NA	-0.925938	NA	-0.968936	NA	-0.845329	NA	-0.888327	NA	-0.0429987	NA		2.61318	2.48656	2.68759	2.91067	2.36053	2.31495	2.59141	2.48128	2	2	2.73417	2.34831	2	2	2.76212
ENSMUSG00000013415	Igf2bp1	0.415778	0.340039	0.605811	0.125012	-0.0779537	0.89888	0.190033	0.662525	-0.493732	0.129084	-0.683765	0.0336311		7.37562	7.39618	7.2649	7.55384	7.58026	7.82958	8.00195	8.09417	7.92885	7.77148	7.94473	6.6456	6.8437	7.37548	7.87122
ENSMUSG00000013418	B4galnt2	-0.0675161	NA	-0.963499	NA	-0.615374	NA	-0.895982	NA	-0.547858	NA	0	NA		2.33893	2	2	2.28686	2	2	2	2	2	2	2	2	2	2	2
ENSMUSG00000013419	Zfp651	-0.0930952	0.929617	0.295819	0.676151	-0.197166	0.78571	0.388914	0.445092	-0.104071	0.895659	-0.492985	0.341367		4.92986	4.53933	4.82902	4.8835	4.79949	4.49453	4.53949	5.1246	4.9191	5.03283	5.01377	4.62955	4.4763	5.04544	4.16347
ENSMUSG00000013465	Nelfb	0.105202	0.849682	-0.0276306	0.965267	-0.474967	0.132167	-0.132833	0.722903	-0.580169	0.026997	-0.447337	0.142675		6.26845	6.35426	6.17765	6.31602	6.47849	6.34154	6.34023	6.23413	6.27953	6.28344	6.1722	6.05007	5.51521	6.08947	5.54495
ENSMUSG00000013495	Tmem175	-0.85422	0.289018	-0.314167	0.77298	-1.02102	0.150484	0.540054	0.48127	-0.166802	0.883619	-0.706856	0.356597		4.87884	5.2362	4.65347	3.9485	4.47052	3.88115	4.53949	3.57527	4.55332	4.89034	5.23322	4.18584	4.63617	4.00839	3.39174
ENSMUSG00000013523	Bcas1	-1.92056	NA	-3.55098	NA	-3.20285	NA	-1.63042	NA	-1.28229	NA	0	NA		2	2.2637	3.15133	2	2	2.57332	2	2	2	2	2	2	2	2	2
ENSMUSG00000013539	Tango2	-0.0483284	0.960138	0.268414	0.7001	-0.0864002	0.911747	0.316742	0.534099	-0.0380718	0.959411	-0.354814	0.500084		5.28376	5.63591	6.00552	5.66208	5.65992	5.64	5.57222	6.03943	6.24772	5.89289	5.3936	5.92597	4.70992	5.57095	5.85356
ENSMUSG00000013584	Aldh1a2	-1.16353	NA	-0.806995	NA	-0.561441	NA	0.356533	0.877245	0.602087	0.784329	0.245553	NA		2.84354	3.13966	2.85927	2.91067	2	2.57332	2.3258	2.67263	2.70947	2	2.91425	2.86331	3.20427	2	2.5499
ENSMUSG00000013593	Ndufs2	-0.732701	0.029609	-0.238126	0.638085	-0.938892	0.00167625	0.494575	0.115279	-0.206191	0.624265	-0.700766	0.0215655		7.64359	7.91559	8.27664	7.46323	6.97165	7.24183	7.28555	8.16753	7.87262	7.14492	7.55455	6.96859	7.04233	7.0596	7.13353
ENSMUSG00000013622	Atraid	-1.64645	8.49015e-09	-0.677121	0.0466655	-0.735828	0.0162711	0.96933	0.000479582	0.910623	0.00113587	-0.0587068	0.915966		6.90038	7.59484	7.70846	6.0355	5.69196	6.11654	5.54115	6.62988	6.90725	6.91885	6.68754	6.44316	6.7419	6.84873	6.86152
ENSMUSG00000013629	Cad	-0.0164483	0.989305	1.33037	0.00162944	0.444365	0.416158	1.34682	0.000161704	0.460813	0.321213	-0.886002	0.0301041		7.34775	7.17377	6.57261	6.46715	6.87726	6.72099	7.77379	8.10251	8.23493	8.55276	8.53912	6.93034	7.13895	7.67772	7.99183
ENSMUSG00000013646	Sh3bp5l	0.164086	0.774166	-0.308708	0.517552	-0.540747	0.127736	-0.472794	0.134306	-0.704833	0.0148357	-0.232039	0.597358		6.48864	5.9297	6.19378	6.3	6.56755	6.47415	6.10559	5.81428	5.9838	6.07962	5.81226	5.64027	6.05749	5.71076	5.39393
ENSMUSG00000013662	Atad1	0.673489	0.232378	0.294116	0.704341	1.5648	0.000147212	-0.379373	0.483552	0.891314	0.0252652	1.27069	0.00165078		6.10045	5.51457	6.00552	6.91921	6.71519	6.25202	6.06249	6.58297	6.07724	5.24291	6.41587	7.54234	7.44998	7.7197	6.65119
ENSMUSG00000013663	Pten	-0.559074	0.207253	-0.148672	0.825162	-0.643369	0.100992	0.410402	0.305665	-0.0842947	0.896137	-0.494697	0.220801		6.32673	6.92983	6.90214	6.36304	5.92553	6.56617	5.87592	6.64137	6.84484	6.07962	6.73623	6.44316	6.24281	5.71076	6.0482
ENSMUSG00000013668	4933402N03Rik	0	NA	1.499	NA	2.98393	NA	1.32612	NA	2.81105	NA	1.48493	NA		2	2	2	2	2	2	2	2	2	2.3295	2.28824	2	3.20427	2	2
ENSMUSG00000013698	Pea15a	0.493078	0.21235	0.222688	0.680023	0.0200857	0.974796	-0.27039	0.485317	-0.472993	0.132091	-0.202602	0.64646		10.0223	9.54929	9.45137	9.85921	10.3402	10.0813	10.404	9.56143	9.75286	10.3065	9.944	9.25059	9.77563	9.50137	10.1698
ENSMUSG00000013701	Timm23	0.576729	0.578719	0.5209	0.633063	0.513924	0.588443	-0.0558285	0.960331	-0.0628047	0.957143	-0.00697623	0.996937		3.86717	3.48797	3.69548	4.10423	4.22981	3.67615	4.33735	4.25152	3.64031	3.93446	4.31634	3.54176	3.3952	4.00839	4.7655
ENSMUSG00000013736	Trnt1	0.689102	0.0444785	0.0224256	0.975926	-0.140337	0.793261	-0.666676	0.0190505	-0.829439	0.00277548	-0.162763	0.741257		6.14432	5.56434	5.8513	6.48143	6.56755	6.6666	6.32207	5.93124	5.70805	5.98927	5.90036	5.84604	6.05749	5.67706	5.2951
ENSMUSG00000013787	Ehmt2	-0.604516	0.209084	0.571051	0.260566	-0.100053	0.886886	1.17557	0.00038261	0.504463	0.208553	-0.671103	0.0906158		8.03595	8.4133	8.24602	7.14228	7.25516	7.60936	8.28579	8.40514	8.61432	9.33644	8.69197	7.81147	7.85132	8.15874	8.59714
ENSMUSG00000013822	Elof1	0.162528	0.861855	0.815678	0.134099	-0.603296	0.265715	0.65315	0.1555	-0.765824	0.0770882	-1.41897	0.000515667		7.65879	7.49572	7.41008	7.23789	8.01332	6.90846	8.1989	7.99912	8.11224	8.68095	8.41749	6.38778	6.16628	7.1848	7.55259
ENSMUSG00000013833	Med16	1.64033	0.000329729	2.21956	1.95029e-07	2.49063	1.15708e-09	0.579238	0.242281	0.850307	0.0473897	0.271068	0.675977		7.16814	5.87158	6.28698	8.16216	7.21161	8.41228	8.45366	8.92337	8.97396	7.73024	8.88788	8.68829	9.32	8.75524	9.06286
ENSMUSG00000013846	St3gal1	-1.72547	0.0036514	-0.716973	0.347383	-0.768953	0.242736	1.00849	0.090308	0.956514	0.109202	-0.0519801	0.962851		5.36016	4.96693	5.81003	3.86384	4.13974	3.56158	4.26315	4.87494	4.87813	4.02819	5.12766	5.11203	3.71473	5.19582	4.49566
ENSMUSG00000013858	Tmem259	0.724452	0.58459	0.0923815	0.964037	0.0783801	0.963665	-0.63207	0.552464	-0.646071	0.545608	-0.0140013	0.995907		3.64086	3.38095	3.3941	3.07032	4.31458	3.78229	4.40793	2.48128	3.90786	3.48339	3.86939	2.86331	3.97616	3.89569	3.11101
ENSMUSG00000013878	Rnf170	-0.389817	0.622921	-1.03119	0.0823917	-1.03239	0.0611465	-0.641377	0.264756	-0.642572	0.267239	-0.0011956	0.999895		4.52774	5.17344	4.98551	4.5992	4.79949	4.06061	4.82388	4.05931	3.98705	3.93446	4.31634	4.34938	3.3952	4.11292	4.23631
ENSMUSG00000013921	Clip3	0.396254	0.537535	0.390638	0.556649	0.648838	0.181289	-0.00561626	0.994573	0.252584	0.656727	0.2582	0.662413		6.70915	6.60073	5.87151	6.43816	7.02295	6.59558	7.10616	6.58297	6.32596	7.2653	6.90546	6.67674	7.66919	6.50894	7.10464
ENSMUSG00000013928	1700020L13Rik	3.08357	NA	2.09111	NA	0.473989	NA	-0.992455	0.560656	-2.60958	0.109929	-1.61712	NA		2.33893	2	2.26727	2.91067	3.57885	3.43712	2.59141	2.99274	3.18294	2	2.28824	2.34831	2	2.3811	2.301
ENSMUSG00000013936	Myl2	1.62842	NA	-1.74992	NA	-0.680448	NA	-3.37834	NA	-2.30887	NA	1.06947	NA		2	2.48656	2	2.28686	2	3.3009	2	2	2	2	2	2	2	2	2.301
ENSMUSG00000013973	Dedd	2.17834	NA	3.41246	NA	1.06772	NA	1.23412	NA	-1.11061	NA	-2.34473	NA		2	2	2	2	2	2.79237	2	2.26062	2.50941	2	3.07433	2	2	2.3811	2
ENSMUSG00000013997	Nit1	0.763188	0.600009	-0.128727	0.953746	-1.05851	0.437311	-0.891915	0.408604	-1.8217	0.0643872	-0.929786	0.495283		3.51284	3.48797	2.85927	4.31023	3.82989	3.15047	3.7138	3.66807	2.27707	2.82353	3.68324	2.62867	3.20427	2.68227	2.5499
ENSMUSG00000014030	Pax5	-0.482785	0.701288	-0.590605	0.615964	-0.275552	0.823913	-0.10782	0.93092	0.207233	0.869608	0.315053	0.786262		4.31389	3.92892	4.55698	3.46458	4.39466	4.06061	3.59783	3.83749	3.31158	3.61005	4.37901	4.00136	4.91093	2.93131	3.82861
ENSMUSG00000014039	Prdm15	0.374434	0.697685	0.725308	0.334488	0.526764	0.474441	0.350874	0.612213	0.152331	0.868415	-0.198543	0.815376		4.31389	3.85086	4.28306	4.37284	4.67675	4.49453	4.26315	4.66579	4.20146	5.42626	4.43908	4.42469	4.3892	5.04544	4.37181
ENSMUSG00000014074	Rnf168	0.378555	0.317782	0.794109	0.00755111	0.395287	0.251148	0.415554	0.15021	0.0167325	0.974784	-0.398821	0.199358		6.40094	6.63607	6.86232	6.65522	6.90486	6.9432	7.44508	7.22614	7.3656	7.39411	7.65927	7.00585	6.85999	7.00631	7.21688
ENSMUSG00000014075	Dynlt2b	-0.304999	0.789935	-0.513873	0.595995	0.84971	0.219878	-0.208875	0.820352	1.15471	0.0368053	1.36358	0.017736		5.0268	5.63591	5.87151	5.78228	5.16176	5.36049	4.53949	5.41975	5.45305	4.02819	5.05274	6.85066	6.92336	5.60719	5.39393
ENSMUSG00000014077	Chp1	-0.168907	0.818801	0.0375082	0.965464	-0.406705	0.398157	0.206415	0.681903	-0.237798	0.638406	-0.444213	0.314203		6.60311	6.79041	6.33141	6.39356	5.97846	6.47415	6.74645	6.77256	6.38563	6.59048	6.71209	6.09686	5.24448	6.5836	6.49668
ENSMUSG00000014158	Trpv4	-0.788876	NA	1.71626	NA	-0.615392	NA	2.50514	NA	0	NA	-2.33165	NA		2.33893	2	2	2	2	2	2	2.67263	2	2	2.52837	2	2	2	2
ENSMUSG00000014164	Klhl3	0.631323	NA	0.975791	NA	1.48932	NA	0.344469	NA	0.857996	NA	0.513527	NA		2.33893	2	2	2.28686	2.36053	2	2	2.48128	2.27707	2	2	2	2	2.93131	2
ENSMUSG00000014177	Tvp23b	0.564283	0.116447	-0.132907	0.824867	-0.159534	0.752559	-0.69719	0.0126519	-0.723817	0.009853	-0.0266275	0.965805		6.03204	5.81103	5.96848	6.50957	6.74604	6.44212	6.12667	5.8933	5.84189	5.78961	5.71843	6.09686	5.29328	5.86839	5.75784
ENSMUSG00000014195	Dnajc7	-0.190361	0.737406	-0.333993	0.487874	-0.00551401	0.993253	-0.143633	0.75028	0.184847	0.671433	0.328479	0.395053		7.36639	7.36141	7.65701	7.49876	7.46444	7.30552	6.74645	7.34334	7.13295	7.01357	7.05691	7.81147	7.2169	7.7197	6.93994
ENSMUSG00000014198	Zfp385c	-2.03234	NA	-0.612128	NA	-1.22922	NA	1.42021	NA	0.803124	NA	-0.61709	NA		2.61318	2	2.49269	2	2.36053	2	2	2.84154	2	2	2	2	2	2	2.5499
ENSMUSG00000014226	Cacybp	0.810274	0.00407786	0.954948	0.00042978	1.41969	4.56383e-09	0.144674	0.697969	0.609413	0.0124175	0.464739	0.0992485		8.62909	7.87179	8.08232	8.9332	9.03996	8.81059	9.29059	9.06663	9.08162	9.40793	9.10969	9.87999	9.42501	9.8217	9.33575
ENSMUSG00000014232	Cluap1	-0.524778	0.55714	0.115559	0.924065	0.336943	0.692397	0.640337	0.328741	0.861721	0.136199	0.221384	0.802609		4.77103	4.63559	4.6994	4.02847	4.54258	3.97367	4.47521	4.71012	4.55332	4.35198	5.36292	5.36238	4.91093	5.41612	3.82861
ENSMUSG00000014243	Zswim7	-0.983612	0.361858	-0.361582	0.798151	0.353643	0.769283	0.62203	0.549579	1.33726	0.0849831	0.715225	0.453233		3.86717	3.48797	4.45357	4.10423	2.88885	2.57332	3.18065	3.98909	3.04171	4.02819	3.68324	4.56444	4.55845	3.89569	3.91988
ENSMUSG00000014245	Pigl	0.341455	0.731092	0.170003	0.882897	-0.827135	0.260268	-0.171451	0.838938	-1.16859	0.0421569	-0.997139	0.126122		4.52774	4.48868	3.60184	4.49046	4.54258	4.55568	4.53949	4.05931	4.32853	4.89034	4.18217	3.78978	2.98415	3.63985	3.91988
ENSMUSG00000014294	Ndufa2	0.101025	0.900817	0.393857	0.46349	1.18573	0.000423343	0.292831	0.507531	1.08471	0.00032349	0.791875	0.0222121		10.9126	10.3527	10.3792	10.3168	10.5817	10.3191	11.2546	10.3553	10.8343	11.3839	11.0948	11.3207	11.8137	11.9976	11.8067
ENSMUSG00000014301	Pam16	-0.271018	0.765231	0.183817	0.847374	-0.00588597	0.995083	0.454835	0.432345	0.265132	0.699833	-0.189703	0.806765		6.84828	5.79027	6.24113	5.50323	6.36381	5.89786	6.44463	5.81428	6.27953	7.39411	6.09961	6.29048	6.16628	6.48965	6.42058
ENSMUSG00000014303	Glis2	0.0523826	0.970254	0.52444	0.57035	0.333516	0.715367	0.472057	0.513675	0.281133	0.744267	-0.190924	0.841515		3.86717	5.07388	5.67861	5.29266	5.11525	5.55272	4.10221	5.73069	5.63617	4.83953	5.74247	5.84604	4.97215	5.04544	5.39393
ENSMUSG00000014313	Cox6c	-0.17097	0.572044	0.00928164	0.984608	1.12609	2.33143e-11	0.180252	0.43396	1.29706	8.11614e-18	1.11681	2.6687e-12		10.4115	10.5508	10.7061	10.525	10.4045	10.2958	10.3275	10.5331	10.5626	10.6875	10.4933	11.622	11.9092	11.8096	11.3399
ENSMUSG00000014329	Bicc1	0.547675	0.743513	0.402478	0.818575	0.753623	0.558226	-0.145196	0.922046	0.205948	0.897062	0.351145	0.807239		3.21666	4.00297	2.85927	3.9485	4.54258	3.3009	3.00966	4.47347	3.53883	3.01885	3.34938	4.09655	4.63617	2.93131	3.73116
ENSMUSG00000014349	Ube2z	0.0984532	0.900817	0.0929652	0.899469	0.0198092	0.977049	-0.00548801	0.993828	-0.078644	0.898372	-0.073156	0.904368		7.54065	7.50212	8.06488	8.07069	7.88752	7.70692	7.58109	8.2784	7.97329	6.86906	7.79762	7.67163	7.75007	7.8464	7.71432
ENSMUSG00000014353	Tmem87b	0.620583	0.206554	-1.09683	0.0111228	-0.770105	0.0787327	-1.71742	2.57236e-07	-1.39069	3.62992e-05	0.32673	0.553976		7.32886	6.42331	6.41637	7.0495	7.63897	7.45743	7.34071	5.1246	5.50778	6.35754	5.74247	6.02608	5.74307	6.30339	6.06829
ENSMUSG00000014355	Anapc1	-0.187137	0.698223	0.375499	0.314002	-0.35307	0.305796	0.562636	0.0289068	-0.165934	0.671651	-0.728569	0.00541138		7.16814	6.77992	7.08627	6.78751	6.84911	6.8608	6.85147	7.32208	7.65951	7.23613	7.27035	6.27021	6.57431	6.61953	7.09488
ENSMUSG00000014361	Mertk	-1.85981	0.217611	-0.477984	0.831163	-1.23009	0.42346	1.38182	0.314861	0.629717	0.725726	-0.752105	0.654949		2	4.96693	4.82902	2.52603	2.64874	2.31495	4.18492	3.83749	3.98705	4.7322	3.2184	4.18584	2.98415	3.14361	3.39174
ENSMUSG00000014402	Tsg101	0.313063	0.536412	-0.435106	0.366797	-0.342363	0.448432	-0.748169	0.0163882	-0.655426	0.0407833	0.0927433	0.876662		6.22825	6.14124	6.49661	6.90868	6.42229	6.79893	6.10559	5.59544	6.14787	5.78961	5.96308	6.14219	5.63364	6.23555	5.8065
ENSMUSG00000014418	Hps5	-0.174942	0.850495	-0.30712	0.69087	-0.820444	0.114485	-0.132178	0.853124	-0.645502	0.191173	-0.513324	0.376344		5.36016	5.29634	5.40135	4.65065	5.01748	5.66797	5.26517	4.4211	5.50778	5.35569	4.80136	4.62955	4.55845	4.68751	4.66354
ENSMUSG00000014426	Map3k4	-0.785583	0.0125146	0.148216	0.774815	-0.160986	0.724694	0.933799	0.000263975	0.624597	0.0263972	-0.309201	0.378395		6.47153	6.76935	6.64482	5.97624	5.69196	5.80018	6.06249	6.5345	6.53804	6.97878	7.00817	6.33019	6.19225	6.56529	6.754
ENSMUSG00000014444	Piezo1	0.275847	0.827361	0.835789	0.334341	-0.313448	0.763532	0.559942	0.450489	-0.589294	0.437954	-1.14924	0.0785442		5.50179	4.20473	4.15705	4.43285	5.25051	5.29027	4.82388	4.52401	5.30638	6.33937	5.19888	4.69185	4.63617	4.11292	4.43506
ENSMUSG00000014453	Blk	1.19695	NA	0.476265	NA	-0.615394	NA	-0.720685	NA	-1.81234	NA	-1.09166	NA		2.33893	2	2	2.52603	2.36053	2	2	2	2.50941	2	2	2	2	2	2
ENSMUSG00000014470	Rnf166	-0.174259	0.818078	-0.815467	0.0719901	-0.7174	0.0958977	-0.641208	0.108018	-0.543141	0.189231	0.0980665	0.891577		5.39689	5.85168	6.12813	5.75903	5.75399	5.61149	5.54115	5.30883	4.99769	4.67539	5.26675	5.24263	5.67104	4.75368	4.90609
ENSMUSG00000014496	Ankrd28	-0.35201	0.428841	-0.162325	0.77199	0.660151	0.0337524	0.189686	0.658244	1.01216	0.000100008	0.822475	0.00369837		5.63076	6.34005	5.81003	5.66208	5.69196	5.69539	5.50941	5.93124	5.94466	5.46029	5.85699	6.6456	6.61327	6.63717	6.48178
ENSMUSG00000014498	Ankrd52	0.363837	0.456476	0.442816	0.351785	-0.495957	0.236096	0.078979	0.882511	-0.859795	0.00573998	-0.938774	0.00419096		6.73807	6.03934	6.09415	6.31602	6.95854	6.56617	6.76001	6.88317	6.65177	6.89417	6.50287	5.97689	5.74307	5.33199	6.18329
ENSMUSG00000014503	Pkd2l2	0.12876	0.942448	-0.961	0.370346	-1.28509	0.163044	-1.08976	0.172282	-1.41385	0.0737584	-0.324088	0.81736		3.75845	3.92892	3.7834	3.57522	4.54258	3.67615	3.7138	2.99274	3.73512	2.82353	3.07433	3.06508	2.7243	3.32865	2.94709
ENSMUSG00000014504	Srp19	0.35325	0.184079	0.239699	0.458939	0.932504	1.58758e-06	-0.113552	0.699785	0.579253	0.00168788	0.692805	0.000340989		8.56193	8.37198	8.40346	8.86405	8.74388	8.81996	8.75379	8.59143	8.66336	8.58782	8.87435	9.54448	9.27819	9.61252	8.9698
ENSMUSG00000014529	Tmbim7	-2.31904	NA	-3.21503	NA	-0.64165	NA	-0.895988	NA	1.67739	NA	2.57337	NA		2.61318	2.2637	2.49269	2	2	2.31495	2	2	2	2	2	2	2	2	2.94709
ENSMUSG00000014542	Clec4f	-0.0675298	NA	1.44884	NA	2.67008	NA	1.51637	NA	2.7376	NA	1.22124	NA		2.33893	2	2	2	2	2	2.3258	2.26062	2.27707	2	2.52837	2.34831	2.40714	3.14361	2.301
ENSMUSG00000014547	Wdfy2	0.196604	0.878212	-0.452225	0.654222	-1.56098	0.0155444	-0.64883	0.347815	-1.75758	0.00167691	-1.10875	0.104886		6.14432	5.0391	4.65347	5.32469	5.62714	5.5824	5.79922	4.95078	4.26639	5.49353	5.09069	4.00136	2.7243	4.11292	4.7655
ENSMUSG00000014550	Rbsn	0.456274	0.436941	-0.239465	0.749109	0.434673	0.419568	-0.69574	0.0938539	-0.0216012	0.977958	0.674139	0.13116		5.20309	5.14101	5.55914	6.1109	5.69196	5.74874	5.22664	4.95078	5.36685	5.07737	4.97372	5.57565	6.13984	5.89795	5.07447
ENSMUSG00000014551	Mrps25	-0.318192	0.579324	0.752517	0.0727094	0.355912	0.45756	1.07071	0.000649298	0.674104	0.0506832	-0.396605	0.356086		7.34775	7.07423	6.86232	6.49557	6.79112	6.58095	7.21841	7.4254	7.80866	8.3362	7.64021	7.25314	6.92336	7.89852	7.55259
ENSMUSG00000014554	Dguok	-0.78447	0.144997	-0.625883	0.302231	-0.797917	0.106503	0.158588	0.816886	-0.0134465	0.986606	-0.172034	0.813919		6.5873	6.61261	7.11197	6.16498	6.51478	5.66797	5.66158	6.57101	6.52483	4.98688	6.18979	6.20762	5.67104	6.23555	5.94332
ENSMUSG00000014592	Camta1	0.0294101	0.976992	-0.207677	0.789121	0.326345	0.578051	-0.237087	0.679407	0.296935	0.581749	0.534022	0.267665		5.36016	5.74783	5.78894	5.84987	5.45108	6.1955	4.8746	5.61888	5.17726	5.52603	5.48192	6.34965	5.99985	5.80739	5.54495
ENSMUSG00000014599	Csf1	0.4228	NA	-0.0978658	NA	-0.604429	NA	-0.520666	NA	-1.02723	NA	-0.506563	NA		9.0597	6.79041	6.44362	8.15772	8.66938	8.13019	8.34993	7.2638	7.51335	8.56454	7.61439	7.04217	6.96914	7.74432	7.44145
ENSMUSG00000014601	Strip1	-0.173216	0.722041	0.143997	0.765961	0.496122	0.0864681	0.317213	0.294281	0.669338	0.00517272	0.352125	0.239493		6.75231	6.58876	6.34592	6.34754	6.28196	6.61007	6.34023	6.68644	6.62726	6.72253	6.78334	7.21122	6.57431	7.25501	7.03488
ENSMUSG00000014602	Kif1a	0	NA	0	NA	1.68288	NA	0	NA	1.51	NA	1.68464	NA		2	2	2	2	2	2	2	2	2	2	2	2	2	2	2.5499
ENSMUSG00000014606	Slc25a11	-0.503009	0.0616529	0.0554493	0.913344	0.111149	0.770347	0.558458	0.0100203	0.614158	0.00353407	0.0557002	0.891693		7.94586	7.60676	7.5793	7.08733	7.35861	7.24183	7.20856	7.618	7.63513	8.09761	7.6905	7.62449	7.96863	7.7197	7.95992
ENSMUSG00000014609	Chrne	-0.788874	NA	0.611911	NA	0.105952	NA	1.40078	NA	0.894826	NA	-0.505959	NA		2.33893	2	2	2	2	2	2	2	2	2.59756	2	2	2.40714	2	2
ENSMUSG00000014633	Cmc2	-0.696076	0.214012	0.994232	0.0476871	0.995276	0.0283711	1.69031	5.29453e-06	1.69135	3.77826e-06	0.00104361	0.999895		7.7325	7.67631	7.55453	6.37838	6.63504	6.52089	7.84547	8.20286	8.59233	8.90133	8.75831	7.87327	8.36654	9.10174	8.90146
ENSMUSG00000014668	Chfr	-0.0173995	0.988855	0.104154	0.908459	0.185489	0.7877	0.121554	0.852557	0.202889	0.739263	0.0813351	0.912933		6.80793	6.29654	5.9496	5.84987	6.84911	6.05434	6.54199	6.26417	6.13053	7.13442	6.18979	6.85066	6.49309	6.48965	6.38898
ENSMUSG00000014704	Hoxa2	-0.308476	NA	0.216638	NA	0.488764	NA	0.525114	NA	0.79724	NA	0.272126	NA		2.61318	2.2637	2	2.28686	2.36053	2	2.3258	2.26062	2.50941	2	2.52837	2.62867	2	2	2.76212
ENSMUSG00000014725	Adam28	0.193191	NA	0.258238	NA	0.223282	NA	0.0650468	NA	0.0300909	NA	-0.0349559	NA		2.33893	2.2637	2.26727	2	2.36053	2.57332	2.3258	2.48128	2.70947	2	2	2.34831	2	2	2.76212
ENSMUSG00000014747	Ankrd53	1.39444	NA	1.72055	NA	-0.6154	NA	0.32611	NA	-2.00984	NA	-2.33595	NA		2.33893	2	2	2	2.88885	2	2	2.67263	2	2	2.52837	2	2	2	2
ENSMUSG00000014748	Tex261	-0.0255925	0.963706	0.587882	0.0217618	-0.0177416	0.970901	0.613474	0.0032968	0.00785095	0.986019	-0.605623	0.00663788		8.52507	8.07858	8.42754	8.33722	8.11728	8.21792	8.59648	8.96283	8.82296	8.98553	8.96907	8.07373	8.21014	8.30382	8.67781
ENSMUSG00000014763	Fam120b	0.539568	0.150641	-0.763612	0.0340245	-0.948432	0.00335871	-1.30318	9.94985e-07	-1.488	2.98006e-08	-0.18482	0.718185		6.69447	6.34005	6.50956	7.19522	7.27645	6.9432	6.66235	5.75205	5.79864	5.96577	5.66912	5.73207	4.91093	5.98316	5.65532
ENSMUSG00000014767	Tbp	0.250779	0.80259	0.244839	0.797534	0.0260299	0.980733	-0.00594041	0.995054	-0.224749	0.774202	-0.218809	0.788363		4.82594	4.48868	5.22416	5.29266	5.55928	4.36388	4.92359	5.47217	5.33693	4.27759	4.97372	5.15689	5.08732	4.68751	4.60972
ENSMUSG00000014769	Psmb1	0.247676	0.318702	0.12227	0.706799	1.13461	3.05632e-12	-0.125405	0.608904	0.886937	2.82536e-09	1.01234	7.63419e-11		9.46628	9.18185	9.24425	9.59113	9.53555	9.51572	9.54663	9.40337	9.4758	9.32955	9.47686	10.4812	10.6276	10.4938	10.0675
ENSMUSG00000014773	Dll1	2.14358	NA	0	NA	3.61472	NA	-2.14532	NA	1.47115	NA	3.61647	NA		2	2	2	2.28686	2	2.57332	2	2	2	2	2	2	2.40714	3.14361	2.5499
ENSMUSG00000014776	Nol3	-2.42686	NA	-0.687476	NA	-0.687133	NA	1.73939	NA	1.73973	NA	0.000343493	NA		2.61318	2.48656	3.01268	2.52603	2	2	2	2	2	2.82353	2.91425	2.86331	2	2.3811	2.5499
ENSMUSG00000014778	Fhod1	-0.217853	0.80675	0.810099	0.136228	1.02931	0.0228287	1.02795	0.0118018	1.24717	0.00124897	0.219213	0.736863		6.14432	5.43655	5.28567	4.96705	5.41314	5.09814	6.10559	6.00426	6.2152	6.44511	6.88401	6.53099	6.31549	7.08552	6.48178
ENSMUSG00000014782	Plekhg4	0	NA	1.48118	NA	1.90692	NA	1.30831	NA	1.73405	NA	0.425734	NA		2	2	2	2	2	2	2	2	2	2	2.52837	2	2.40714	2.3811	2
ENSMUSG00000014786	Slc9a5	0.344231	0.835704	0.0765697	0.968748	1.13414	0.228745	-0.267661	0.828119	0.789908	0.372307	1.05757	0.234969		4.06274	3.48797	3.01268	2.91067	4.31458	3.43712	4.18492	3.57527	3.42968	4.19915	3.07433	3.67109	3.97616	5.04544	4.55382
ENSMUSG00000014791	Elmo3	0.675422	NA	0.837712	0.670888	1.39469	0.333309	0.162289	0.929528	0.719263	0.614451	0.556974	0.722182		2.61318	2.48656	2.68759	2.28686	2.88885	2.9825	3.18065	3.12958	3.04171	2.3295	3.07433	2.34831	3.71473	3.32865	3.2582
ENSMUSG00000014813	Stc1	0.269147	0.556129	0.0551535	0.934443	0.2526	0.534992	-0.213993	0.575562	-0.0165462	0.976107	0.197447	0.628223		10.4271	10.9715	11.0179	11.132	11.159	11.2427	10.8258	11.0966	10.9156	10.6947	10.8	11.0355	11.495	10.4039	11.1858
ENSMUSG00000014837	4931428F04Rik	1.22997	NA	2.2157	NA	0.518678	NA	0.985738	NA	-0.711288	NA	-1.69703	NA		2	2.2637	2.26727	2	2.88885	2	2.59141	2.48128	2.27707	3.61005	2	2.62867	2	2	2.301
ENSMUSG00000014846	Tppp3	0.298488	0.740054	0.0933636	0.933798	0.780769	0.165793	-0.205124	0.777001	0.482281	0.385368	0.687406	0.206551		4.87884	5.10784	5.12667	4.70033	5.52411	5.66797	5.18705	5.1246	4.55332	4.89034	5.69399	5.84604	6.33892	5.41612	5.15183
ENSMUSG00000014850	Msh3	0.750081	0.0235466	-0.112599	0.857093	0.0528775	0.930894	-0.86268	0.00133692	-0.697204	0.012546	0.165476	0.730154		5.98456	6.00371	5.98712	6.66776	6.87726	6.81152	6.42775	5.27971	6.05903	6.16463	5.92157	6.07365	5.99985	6.18848	5.89914
ENSMUSG00000014852	Adamts13	0	NA	0	NA	2.24659	NA	0	NA	2.07372	NA	2.24836	NA		2	2	2	2	2	2	2	2	2	2	2	2	2	2.3811	2.5499
ENSMUSG00000014856	Tmem208	-0.313961	0.502328	0.496646	0.219044	0.652947	0.045761	0.810606	0.00367847	0.966908	0.000281149	0.156302	0.737506		7.86295	7.38238	7.3962	7.19522	6.84911	6.93171	7.82627	7.94451	7.93386	8.31776	7.9704	8.00792	8.00571	8.43059	8.31973
ENSMUSG00000014859	E2f4	0.0445829	0.963351	0.13449	0.869788	0.715981	0.103723	0.089907	0.890887	0.671399	0.0845666	0.581492	0.181534		5.07293	5.26658	5.45589	5.87172	5.11525	5.32581	4.66005	5.61888	5.42488	5.24291	5.26675	6.29048	5.70751	5.80739	5.85356
ENSMUSG00000014867	Surf4	0.559056	0.021348	0.161862	0.673273	-0.135173	0.700759	-0.397195	0.0720958	-0.694229	0.000314431	-0.297035	0.253013		8.61357	8.56463	8.36479	9.12956	9.12751	9.20104	8.79387	8.85098	8.74252	8.50465	8.58304	8.34487	8.62666	7.99057	8.49694
ENSMUSG00000014873	Surf2	1.07356	0.184079	0.052759	0.974366	0.586535	0.529309	-1.0208	0.11871	-0.487029	0.537619	0.533776	0.547239		3.75845	3.13966	3.50171	3.9485	4.22981	4.29383	4.47521	2.84154	3.53883	3.93446	3.5803	3.54176	4.19741	3.89569	3.82861
ENSMUSG00000014905	Dnajb9	1.24272	0.00375721	-1.25866	0.0071369	-1.00975	0.0279858	-2.50137	1.81178e-12	-2.25247	1.84215e-10	0.248905	0.723882		6.57132	5.43655	5.8513	7.49876	7.16671	7.24183	6.86408	4.83546	5.27516	4.35198	4.89011	5.67152	4.84699	4.75368	4.90609
ENSMUSG00000014907	Naf1	0.339364	0.512811	0.635383	0.133251	0.149112	0.798107	0.296019	0.480985	-0.190251	0.696919	-0.48627	0.205851		6.95066	6.51475	6.44362	6.5776	7.29743	6.77341	7.15826	7.13153	7.07974	7.70916	7.03761	6.22878	6.77663	7.00631	7.02464
ENSMUSG00000014932	Yes1	0.105772	0.92122	-0.205333	0.808909	-0.665168	0.235816	-0.311105	0.595972	-0.770939	0.098619	-0.459835	0.445365		5.0268	5.07388	5.09265	5.08394	5.01748	5.32581	5.18705	4.91336	4.60445	4.98688	5.01377	5.15689	4.70992	3.89569	3.82861
ENSMUSG00000014956	Ppp1cb	-0.00634332	0.996898	-0.275641	0.759378	0.103259	0.913522	-0.269298	0.694962	0.109603	0.901066	0.3789	0.571586		7.04626	7.67631	8.27664	8.2398	7.64717	7.77278	7.10616	8.1108	7.7245	6.41072	7.14971	8.16441	8.26009	7.34361	7.41815
ENSMUSG00000014959	Gorasp2	0.54681	0.214124	0.44067	0.383485	-0.42128	0.347592	-0.10614	0.845319	-0.96809	0.00162744	-0.86195	0.0110338		8.20084	7.56459	7.42383	8.28933	8.5823	7.87827	8.38971	8.01246	8.23493	8.40334	8.12924	6.91736	6.90778	7.36494	7.94912
ENSMUSG00000014980	Tsen15	0.219524	0.836833	0.717671	0.303841	0.363344	0.634704	0.498147	0.403017	0.14382	0.871663	-0.354327	0.609661		4.71394	4.20473	4.98551	5.04602	4.9126	5.09814	4.18492	5.54739	5.63617	4.7322	5.05274	5.36238	5.24448	4.81694	4.30565
ENSMUSG00000015002	Efr3a	-0.197982	0.672443	-0.0233917	0.970689	-0.28222	0.436171	0.174591	0.63263	-0.0842377	0.857057	-0.258828	0.45897		7.54884	6.92983	7.42383	7.14228	7.20052	7.10535	7.06307	7.1717	7.37299	7.5285	7.08538	7.29388	7.2042	6.99268	6.6243
ENSMUSG00000015013	Trappc2l	-0.342688	0.418404	-0.0525414	0.939294	0.308303	0.429412	0.290147	0.415512	0.650991	0.0175931	0.360845	0.301459		7.71806	7.73181	7.52295	7.13327	7.492	7.18491	7.46176	7.3643	7.39493	8.16622	7.34289	7.64825	7.84315	8.27031	8.01789
ENSMUSG00000015016	Acsf3	-0.514313	NA	-1.40277	NA	-1.39721	0.386982	-0.88846	0.593244	-0.882898	0.612077	0.00556239	0.999472		3.37233	3.5876	2.49269	3.21405	3.27471	2.79237	2.3258	2.48128	2.27707	2.82353	2.73417	2	2.7243	3.14361	2.301
ENSMUSG00000015023	Ddx19a	-0.0448102	0.966441	0.0781055	0.93748	-1.04377	0.0254011	0.122916	0.857311	-0.998964	0.0170693	-1.12188	0.0103353		6.32673	5.79027	6.16133	6.16498	5.89832	5.4598	6.52621	5.94985	5.70805	6.73648	6.13636	5.15689	5.55577	4.38755	5.26059
ENSMUSG00000015027	Galns	-0.779541	0.46334	0.499432	0.684398	-0.835971	0.37624	1.27897	0.0767531	-0.0564293	0.967648	-1.3354	0.0788532		4.77103	5.0391	5.45589	3.7739	4.39466	3.78229	5.30269	5.57162	4.99769	5.5889	5.96308	4.00136	3.20427	3.63985	5.51598
ENSMUSG00000015053	Gata2	-0.0468371	0.977693	0.0408096	0.980122	0.239519	0.83951	0.0876467	0.939281	0.286356	0.782436	0.19871	0.861742		4.23493	3.5876	4.28306	4.10423	4.61122	3.56158	3.59783	4.57284	4.20146	3.19086	4.03424	4.69185	3.56379	4.00839	4.43506
ENSMUSG00000015083	C8g	-1.29014	0.480087	-0.713654	0.737375	-0.760921	0.680592	0.576482	0.755213	0.529215	0.792601	-0.0472668	0.987016		2.33893	3.48797	4.01898	2.28686	3.27471	2.31495	3.00966	2.48128	2.70947	4.02819	2.28824	3.06508	2.7243	2.93131	3.2582
ENSMUSG00000015085	Entpd2	-1.759	NA	-1.93365	NA	-1.58552	NA	0	NA	0	NA	0	NA		2.33893	2	2.26727	2	2	2	2	2	2	2	2	2	2	2	2
ENSMUSG00000015087	Rabl6	0.0216505	0.973949	0.695372	0.0177759	1.02687	4.29128e-05	0.673721	0.00562457	1.00522	6.72915e-06	0.331496	0.288715		8.58201	8.54308	8.45457	8.30145	8.27369	8.38306	9.07439	8.94207	9.13475	9.28039	9.46065	9.50165	9.4332	9.81203	9.40057
ENSMUSG00000015090	Ptgds	-3.47517	0.000746196	-3.71131	0.00028914	-2.28463	0.0264327	-0.236145	0.896122	1.19054	0.313252	1.42668	0.243507		3.51284	6.91072	6.56022	4.10423	2.64874	3.3009	3.00966	3.91528	3.18294	2	3.2184	4.62955	4.84699	3.32865	3.51397
ENSMUSG00000015092	Edf1	0.274919	0.717557	0.326756	0.647171	-0.444762	0.424334	0.051837	0.944332	-0.719681	0.0815288	-0.771518	0.0797417		10.4644	9.57075	9.2787	9.74403	10.1179	9.87183	10.6413	9.7337	9.89823	10.7009	10.2256	9.08346	8.8139	9.60582	9.91773
ENSMUSG00000015093	Clic3	-0.0675161	NA	-0.963499	NA	-0.615374	NA	-0.895982	NA	-0.547858	NA	0	NA		2	2.2637	2	2	2.36053	2	2	2	2	2	2	2	2	2	2
ENSMUSG00000015094	Npdc1	-1.07288	0.00367249	-0.718815	0.0871451	-1.03926	0.00302411	0.354066	0.411835	0.0336243	0.959849	-0.320442	0.497341		6.93825	7.49572	7.63354	6.42345	6.05438	6.3064	6.57303	7.21079	6.66387	5.89289	6.68754	6.20762	6.47205	6.4302	6.42058
ENSMUSG00000015095	Fbxw5	-0.14922	0.883446	0.374295	0.623459	-0.258845	0.726332	0.523515	0.319052	-0.109625	0.895024	-0.63314	0.229406		6.40094	6.45003	6.19378	6.09242	5.95224	5.84984	6.76001	6.68644	6.42882	7.1963	6.38566	5.06573	6.4507	5.64255	6.70351
ENSMUSG00000015112	Slc25a13	-0.317871	0.504246	0.527924	0.192312	-0.453918	0.236551	0.845795	0.00276779	-0.136047	0.782245	-0.981842	0.000852996		8.07047	7.70432	7.51654	7.29559	7.20052	7.33197	7.92583	8.22594	8.24302	8.6258	8.04477	7.06589	6.92336	7.51555	7.68859
ENSMUSG00000015120	Ube2i	0.136506	0.900817	0.375652	0.636492	-0.494832	0.440542	0.239145	0.719888	-0.631339	0.216649	-0.870484	0.0830706		6.60311	6.52735	6.28698	6.28379	6.71519	6.37585	6.96115	6.23413	6.37094	7.52045	6.87317	5.28366	5.29328	6.72225	6.2016
ENSMUSG00000015126	Tsr3	-0.067531	NA	-0.242173	NA	3.427	NA	-0.174642	NA	3.49453	NA	3.66917	NA		2	2	2.26727	2	2	2	2.3258	2	2	2	2.28824	3.78978	2.7243	2.3811	2
ENSMUSG00000015127	Unkl	0	NA	0	NA	2.57217	NA	0	NA	2.3993	NA	2.57394	NA		2	2	2	2	2	2	2	2	2	2	2	2	2.98415	2	2
ENSMUSG00000015133	Lrrk1	-0.805016	0.0259442	0.476159	0.264442	0.111991	0.843824	1.28117	3.4273e-06	0.917007	0.00163926	-0.364167	0.341309		6.38275	6.85182	7.08627	6.07369	5.69196	5.80018	6.46132	6.98589	7.2817	7.69494	7.00817	6.86425	6.96914	6.9225	6.90685
ENSMUSG00000015134	Aldh1a3	-1.66375	NA	-2.55974	NA	0.659313	NA	-0.895987	NA	2.32307	NA	3.21905	NA		2.61318	2	2.26727	2.28686	2	2	2	2	2	2	2	2	3.20427	2	2.301
ENSMUSG00000015143	Actn1	-0.291691	0.383212	-0.308772	0.375286	-0.711361	0.00262159	-0.0170809	0.968933	-0.41967	0.0746908	-0.402589	0.120446		10.2401	10.2576	10.3606	10.1312	10.1413	10.121	9.49488	10.2569	10.0044	9.62599	9.95946	9.70602	9.69847	9.37568	9.50928
ENSMUSG00000015149	Sirt2	-0.192547	0.747095	-1.07486	0.00143904	-1.36018	1.5727e-05	-0.882317	0.00325783	-1.16764	5.78872e-05	-0.285318	0.540064		7.13591	7.24417	7.28009	7.51273	6.91847	6.69405	6.86408	6.24923	6.09522	5.78961	6.51687	6.24964	5.84479	5.41612	6.02783
ENSMUSG00000015165	Hnrnpl	-0.365643	0.13997	0.129168	0.713987	0.41104	0.0556948	0.494811	0.00795764	0.776683	4.71917e-06	0.281872	0.211732		8.02426	8.08711	8.22262	7.79584	8.01332	7.6237	7.55022	8.23735	8.18961	8.18669	8.34869	8.58949	8.57332	8.64624	8.25108
ENSMUSG00000015176	Nolc1	0.968585	0.018402	1.07182	0.00814339	-0.143429	0.829883	0.103234	0.863244	-1.11201	0.000738581	-1.21525	0.000533096		8.73689	7.73181	7.60366	8.84209	9.20728	8.95942	9.24795	8.80063	9.11946	9.4677	9.23993	7.584	7.37261	8.27031	8.40118
ENSMUSG00000015189	Casd1	-0.700622	0.0314472	0.100692	0.857259	-0.116885	0.812282	0.801314	0.00237772	0.583737	0.0425054	-0.217577	0.57495		6.1869	6.23641	6.38861	5.61105	5.62714	5.55272	5.69018	6.35072	6.5641	6.30233	6.2413	6.09686	5.87717	6.5836	6.00716
ENSMUSG00000015202	Cnksr3	-1.10086	0.390902	-0.301229	0.867313	-0.45224	0.755874	0.79963	0.491214	0.648619	0.60742	-0.151011	0.927148		3.51284	4.48868	4.34216	2.73113	3.82989	3.88115	2.81564	4.57284	4.13347	3.19086	3.46946	4.00136	4.70992	3.32865	2.5499
ENSMUSG00000015214	Mtmr1	-0.24736	0.844682	-0.0246543	0.987183	0.0991465	0.932701	0.222706	0.809758	0.346507	0.690171	0.123801	0.908623		4.1514	4.68141	4.22143	2.91067	4.13974	4.49453	4.66005	4.36676	4.50032	4.42272	4.1101	4.18584	4.70992	4.81694	4.00573
ENSMUSG00000015217	Hmgb3	-1.66616	0.00445126	0.452802	0.608434	1.67376	0.00110205	2.11896	8.6002e-06	3.33992	8.34935e-14	1.22096	0.0178339		5.20309	6.47627	6.49661	4.83984	4.47052	3.67615	5.26517	6.70846	6.80168	5.3914	7.03761	8.18079	7.44998	7.93462	7.47945
ENSMUSG00000015222	Map2	0.371982	0.84061	-1.25272	0.361682	-0.0276872	0.988504	-1.62471	0.0937745	-0.399669	0.771469	1.22504	0.287249		3.37233	3.26535	4.28306	3.57522	3.70982	4.6707	3.7138	2.99274	3.82407	2.3295	2	3.89945	3.3952	3.49262	3.91988
ENSMUSG00000015224	Cyp2j9	0	NA	0	NA	2.47141	NA	0	NA	2.29854	NA	2.47318	NA		2	2	2	2	2	2	2	2	2	2	2	2	2	2.93131	2
ENSMUSG00000015242	Nipsnap3a	-2.28331	NA	-0.999562	NA	-1.38848	NA	1.28375	NA	0.894829	NA	-0.388921	NA		2.33893	2	2.49269	2	2	2	2	2	2.27707	2	2.28824	2	2.40714	2	2
ENSMUSG00000015243	Abca1	-1.75752	1.97693e-05	-1.27463	0.00239783	-0.948311	0.0243848	0.482892	0.363456	0.809208	0.0665873	0.326317	0.58088		5.83195	6.22098	5.91108	4.54586	3.94073	4.43068	4.71675	4.36676	5.14309	5.03283	4.75485	5.36238	5.43049	4.99162	4.66354
ENSMUSG00000015247	Nipsnap3b	-0.163939	0.907897	-0.256495	0.828837	-0.544415	0.535434	-0.0925557	0.929528	-0.380475	0.673251	-0.28792	0.776852		4.59251	3.76833	4.39894	4.37284	4.04366	3.97367	4.18492	4.31029	4.38809	3.34452	4.03424	4.49626	3.85136	3.32865	3.51397
ENSMUSG00000015289	Lage3	-0.582768	0.309186	0.703518	0.194183	1.60393	3.98568e-05	1.28629	0.000569358	2.1867	1.7443e-10	0.900414	0.027082		6.26845	6.68188	6.52239	6.09242	4.61122	5.77469	6.63318	7.00381	7.64127	6.8435	7.10406	8.06787	8.12508	8.18894	7.85396
ENSMUSG00000015290	Ubl4a	0.49676	0.285814	0.722025	0.0856294	0.243033	0.644424	0.225265	0.631937	-0.253727	0.579899	-0.478993	0.231973		8.42636	7.93463	7.9269	8.26478	8.49417	8.37035	9.12503	8.52475	8.54405	9.2196	8.90928	7.95174	8.00571	8.42044	8.84435
ENSMUSG00000015291	Gdi1	-0.0515103	0.962292	-0.397864	0.593621	0.0861192	0.922835	-0.346353	0.559536	0.13763	0.858849	0.483983	0.390228		6.90038	6.99479	7.49717	7.4268	6.93195	7.26947	6.67671	7.25634	6.89703	5.16251	6.99823	7.49944	7.26663	7.09831	7.05516
ENSMUSG00000015305	Sash1	-0.00170516	0.998775	-0.465955	0.50213	-0.0297218	0.973692	-0.464249	0.377968	-0.0280166	0.972953	0.436233	0.445365		5.43271	6.12475	6.20974	6.33186	5.72331	6.033	5.66158	5.93124	5.48068	4.67539	5.74247	6.14219	6.19225	5.14742	6.0482
ENSMUSG00000015312	Gadd45b	0.777238	0.184945	-0.00400453	0.996222	0.103595	0.912295	-0.781243	0.098272	-0.673643	0.167902	0.107599	0.901492		3.96826	4.53933	4.74392	5.22639	5.29292	4.96924	5.01686	4.31029	4.26639	5.03283	4.1101	4.69185	4.78008	4.54531	4.16347
ENSMUSG00000015316	Slamf1	-0.0675246	NA	-0.242166	NA	-0.615382	NA	-0.174641	NA	-0.547858	NA	-0.373216	NA		2.33893	2	2	2	2	2.31495	2	2	2	2	2.28824	2	2	2	2
ENSMUSG00000015335	Zdhhc12	-1.08155	NA	-0.976095	0.549313	-1.80954	0.172988	0.105455	0.957515	-0.727987	0.673808	-0.833442	0.622581		3.75845	3.13966	3.3941	2.91067	3.27471	2.79237	2.3258	2.99274	2.88513	2.82353	2.91425	3.24205	2	2.68227	2
ENSMUSG00000015340	Cybb	-0.152896	NA	-1.65914	NA	1.81314	NA	-1.50625	NA	1.96603	NA	3.47228	NA		2	2.2637	2.49269	2	2.36053	2.31495	2.3258	2.26062	2	2	2	2.34831	2.98415	2.3811	3.2582
ENSMUSG00000015341	Golga7	0.485727	0.61351	0.252374	0.82696	0.488776	0.562639	-0.233353	0.786542	0.00304881	0.997381	0.236402	0.802045		4.45992	4.14056	3.69548	5.19207	4.39466	4.06061	4.01447	3.83749	4.55332	4.42272	4.37901	4.80891	3.85136	4.68751	4.49566
ENSMUSG00000015342	Xk	-0.0675246	NA	-0.242166	NA	-0.615382	NA	-0.174641	NA	-0.547858	NA	-0.373216	NA		2.33893	2	2	2	2.36053	2	2	2	2	2	2.28824	2	2	2	2
ENSMUSG00000015354	Pcolce2	0.293825	0.909435	-0.901648	0.644508	-0.243235	0.911223	-1.19547	0.380129	-0.53706	0.750073	0.658413	0.711865		2.61318	3.13966	3.7834	3.67798	3.70982	3.78229	2	3.36957	2.70947	2.82353	2	3.39967	3.20427	2.93131	2.94709
ENSMUSG00000015357	Clpx	-0.287064	0.722532	-0.289557	0.708453	-0.316473	0.63788	-0.00249334	0.997552	-0.0294093	0.972953	-0.026916	0.977226		5.11763	4.63559	4.7871	4.43285	4.54258	4.77722	4.66005	4.98726	4.06212	4.55458	4.65708	4.49626	4.78008	4.68751	4.37181
ENSMUSG00000015363	Trabd	0.230295	0.705489	-0.0252249	0.9754	0.145613	0.803384	-0.25552	0.568938	-0.0846818	0.889163	0.170838	0.747962		7.55698	6.99479	7.35375	7.35107	7.71111	7.60936	7.47825	7.77751	7.38765	6.32097	7.3111	7.64825	7.39514	7.48666	7.28714
ENSMUSG00000015365	Mov10l1	0.894208	NA	0	NA	1.93323	NA	-0.895982	NA	1.03902	NA	1.935	NA		2	2	2	2	2	2.31495	2	2	2	2	2	2	2.7243	2	2
ENSMUSG00000015377	Dennd6b	-0.885143	0.46865	-0.453729	0.755971	0.327109	0.808537	0.431414	0.719726	1.21225	0.156985	0.780838	0.446157		4.23493	4.14056	3.60184	3.34475	2.36053	4.2202	3.00966	3.36957	3.42968	4.49016	3.07433	4.09655	4.4763	4.68751	3.62665
ENSMUSG00000015396	Cd83	-0.788849	NA	-0.96349	NA	-0.615365	NA	0	NA	0	NA	0	NA		2.33893	2	2	2	2	2	2	2	2	2	2	2	2	2	2
ENSMUSG00000015451	C4a	-1.59567	NA	0.967747	NA	1.64848	NA	2.56342	NA	3.24415	NA	0.680733	NA		2	2.48656	2	2	2	2	2	2	2.70947	2	2.52837	2.86331	2.40714	2.68227	2
ENSMUSG00000015452	Ager	-0.136685	0.950013	-0.485311	0.773297	1.07079	0.307616	-0.348625	0.806712	1.20747	0.173967	1.5561	0.0912517		2.84354	3.13966	3.27782	3.07032	2.64874	2.57332	3.59783	3.12958	2.27707	3.01885	2.91425	3.89945	3.71473	3.63985	3.82861
ENSMUSG00000015461	Atf6b	-0.26771	0.675627	0.251774	0.694178	0.409004	0.388458	0.519484	0.186513	0.676715	0.055948	0.157231	0.785794		7.46483	6.7153	6.90214	7.19522	6.58472	6.79893	6.51026	7.55863	7.66554	6.89417	6.91607	7.87327	7.44998	7.37548	7.00393
ENSMUSG00000015467	Egfl8	-2.14541	NA	-2.32005	NA	-1.97192	NA	0	NA	0	NA	0	NA		2	2.48656	2.26727	2	2	2	2	2	2	2	2	2	2	2	2
ENSMUSG00000015468	Notch4	-1.70418	0.140232	-0.338822	0.840232	-0.785963	0.525347	1.36536	0.194032	0.918216	0.452192	-0.44714	0.750465		4.45992	3.38095	3.27782	2.28686	2.88885	2.57332	3.33351	2.84154	3.64031	3.61005	3.95417	2.86331	3.56379	3.63985	2.94709
ENSMUSG00000015474	Ppt2	-0.0509657	0.958728	-0.197313	0.798337	-0.197123	0.772419	-0.146348	0.816931	-0.146157	0.830784	0.000190513	0.999895		5.32246	5.46303	5.42888	5.66208	5.11525	5.29027	5.30269	5.1246	5.27516	5.35569	5.16371	4.96841	5.43049	5.80739	4.43506
ENSMUSG00000015476	Prrt1	-2.5788	NA	-0.6181	NA	-1.68397	NA	1.9607	NA	0.894828	NA	-1.06587	NA		2	2	2.85927	2	2	2	2	2	2.27707	2.59756	2	2.34831	2	2	2
ENSMUSG00000015478	Rnf5	-1.64621	NA	-0.554131	NA	-0.102688	NA	1.09208	NA	1.54352	NA	0.451443	NA		2.61318	2.2637	2	2	2	2.31495	2	2	2.70947	2	2	2.34831	2.40714	2.3811	2
ENSMUSG00000015484	Fam163a	0.0437517	0.986347	-0.781839	0.623201	-0.0282652	0.988504	-0.82559	0.492718	-0.0720169	0.96708	0.753573	0.568358		3.37233	3.48797	3.50171	4.31023	3.09464	2.79237	3.18065	2.67263	2.50941	3.48339	3.2184	2.62867	4.09102	3.32865	3.39174
ENSMUSG00000015488	Cacfd1	-0.250618	0.582637	0.240723	0.603028	-0.857245	0.00330393	0.491341	0.0858169	-0.606628	0.0332181	-1.09797	4.31251e-05		6.70915	6.74797	7.09489	6.76434	6.51478	6.3064	6.83876	7.06482	7.0977	7.33114	6.86224	5.87317	5.81168	5.95531	6.42058
ENSMUSG00000015501	Hivep2	0.144819	0.853962	0.256666	0.691281	-0.777944	0.0620062	0.111847	0.847702	-0.922763	0.00875751	-1.03461	0.00504261		6.73807	6.14124	5.76754	5.87172	6.76123	6.42584	6.42775	6.40566	6.19866	6.94312	6.38566	5.47295	5.59523	5.37467	5.68164
ENSMUSG00000015522	Arnt	-0.0850162	0.914208	-0.836965	0.0287977	-0.784512	0.0311675	-0.751948	0.0217262	-0.699496	0.0371691	0.0524526	0.939228		5.91027	5.72613	6.27186	5.97624	5.75399	6.0961	5.77273	5.1246	4.95893	5.28149	5.48192	5.54222	4.91093	5.41612	5.11367
ENSMUSG00000015533	Itga2	0.118328	0.943772	0.149047	0.917161	0.723496	0.390962	0.0307187	0.979445	0.605168	0.43121	0.574449	0.489567		3.86717	4.43619	4.15705	3.7739	3.57885	5.01349	4.26315	3.91528	4.13347	4.67539	4.37901	4.09655	5.55577	4.21039	4.7655
ENSMUSG00000015536	Mocs2	0.032368	0.974542	-0.202359	0.797534	0.893769	0.037121	-0.234727	0.685541	0.8614	0.0230479	1.09613	0.00498796		5.91027	5.68172	5.4824	6.37838	5.59361	5.36049	5.26517	5.94985	5.10809	5.07737	5.69399	6.6456	6.65121	6.56529	6.27259
ENSMUSG00000015542	Nat9	0.407604	0.798164	-0.23863	0.890836	-1.20333	0.226159	-0.646234	0.533077	-1.61094	0.0409719	-0.964704	0.337623		6.79422	4.96693	4.01898	5.1209	6.34378	5.94433	6.58831	4.87494	4.83598	6.35754	5.36292	4.00136	3.20427	5.45641	4.95006
ENSMUSG00000015568	Lpl	-1.06298	NA	-0.00118831	NA	0.860883	0.617108	1.06179	0.551463	1.92386	0.161866	0.862071	NA		2.84354	3.00198	2.26727	2	2.64874	2.31495	2.59141	2.84154	2.27707	2.82353	2.91425	3.24205	2.7243	2.68227	3.62665
ENSMUSG00000015575	Atp6v0e	0.135253	0.883444	-0.520191	0.39771	0.104065	0.894093	-0.655443	0.130636	-0.0311875	0.967665	0.624256	0.179439		8.92156	8.95812	9.46639	9.78489	9.10685	9.29592	8.68084	9.18717	8.92201	7.50423	8.34477	9.42119	9.34336	9.26093	8.88456
ENSMUSG00000015579	Nkx2-5	0	NA	0.719598	NA	3.32069	NA	0.546702	NA	3.14779	NA	2.60109	NA		2	2	2	2	2	2	2	2	2.27707	2	2	2.34831	2.7243	2	2.76212
ENSMUSG00000015597	Zfp318	-0.119506	0.859835	0.177739	0.75562	0.134875	0.802544	0.297245	0.440436	0.254381	0.529671	-0.0428634	0.942747		6.32673	6.88157	6.41637	6.18256	6.71519	6.15656	6.67671	6.26417	6.65177	7.06976	6.86224	6.6456	6.57431	6.83352	6.7163
ENSMUSG00000015599	Ttbk1	0.122909	NA	-0.516107	0.803947	0.535849	0.749939	-0.639016	0.671963	0.41294	0.800777	1.05196	0.44414		2.61318	3.38095	2.85927	3.46458	2.36053	3.15047	3.00966	3.36957	2.50941	2.59756	2.28824	3.78978	3.20427	2.68227	3.2582
ENSMUSG00000015605	Srf	1.38295	NA	0.18344	NA	1.98806	NA	-1.19951	NA	0.60511	NA	1.80462	NA		2	2.2637	2.26727	2.52603	2.36053	2.57332	2.3258	2.26062	2.50941	2	2	3.54176	2.40714	2	2
ENSMUSG00000015619	Gata3	1.37445	0.176221	-0.982678	0.473125	-0.772124	0.539666	-2.35713	0.00238235	-2.14657	0.00644087	0.210554	0.900754		4.38875	3.38095	3.01268	4.8835	4.67675	4.77722	4.71675	3.47608	2.88513	2.59756	3.2184	2.62867	2	3.14361	4.08676
ENSMUSG00000015647	Lama5	-1.53869	0.00010621	-0.746187	0.117719	-1.02311	0.0107543	0.792507	0.0522813	0.515578	0.266757	-0.276928	0.627497		6.22825	6.36834	6.71358	5.04602	4.31458	5.21646	5.33927	5.24999	5.58618	6.30233	5.69399	5.57565	5.47347	5.19582	5.68164
ENSMUSG00000015652	Steap1	1.17764	0.0328323	-0.295911	0.741716	0.478944	0.477497	-1.47355	0.000762487	-0.698697	0.171855	0.774856	0.157742		8.24684	6.91072	6.72472	8.97669	8.35099	8.63047	8.43688	7.5707	7.17583	5.73506	7.55455	7.90648	7.69666	8.25896	7.7949
ENSMUSG00000015653	Steap2	-1.58361	5.07359e-09	-0.0212392	0.974707	-0.253492	0.518317	1.56237	1.50158e-10	1.33011	5.48363e-08	-0.232253	0.539734		7.8695	8.05266	7.81139	6.07369	6.17265	6.3064	6.83876	7.37122	8.04906	8.11373	7.93954	7.61648	7.44998	7.81576	7.75207
ENSMUSG00000015656	Hspa8	0.105691	0.911607	-0.78785	0.122034	0.425098	0.422149	-0.893541	0.0223996	0.319407	0.52832	1.21295	0.00176617		5.53513	6.17366	6.54772	6.33186	6.1265	6.39271	6.12667	4.98726	5.14309	5.16251	6.09961	6.87771	6.36198	6.6718	6.21968
ENSMUSG00000015659	Serac1	-0.740392	0.647295	-0.693515	0.671455	-1.97285	0.0908309	0.0468768	0.979242	-1.23246	0.318204	-1.27933	0.333353		3.51284	4.3251	3.86628	2.73113	3.43478	3.15047	4.10221	3.47608	2.50941	3.34452	4.1101	3.06508	3.3952	2.3811	2
ENSMUSG00000015665	Awat1	-0.856059	NA	-1.75204	NA	-1.40392	NA	-0.895982	NA	-0.547858	NA	0	NA		2	2	2.49269	2.28686	2	2	2	2	2	2	2	2	2	2	2
ENSMUSG00000015668	Pdzd11	0.379043	0.672443	0.420278	0.627875	0.896857	0.125102	0.0412352	0.964528	0.517814	0.383634	0.476579	0.470542		7.84976	6.43674	6.11124	7.03988	7.398	7.06386	7.8391	6.5345	7.01509	8.21188	7.35853	7.71727	7.6784	8.16483	7.90512
ENSMUSG00000015671	Psma2	0.286315	0.789834	0.200712	0.857114	1.29601	0.0235358	-0.0856035	0.926955	1.0097	0.0573526	1.0953	0.0513354		8.08742	7.90597	8.63084	8.98423	8.17511	8.66903	8.07966	8.96054	8.94946	6.16463	8.34084	9.91633	9.57316	9.42474	9.06536
ENSMUSG00000015672	Mrpl32	-0.142427	0.863097	0.058878	0.949341	0.383211	0.454555	0.201305	0.711925	0.525638	0.194561	0.324333	0.519478		6.03204	5.26658	5.6555	5.66208	5.29292	5.5824	5.60262	5.36535	5.88388	6.18513	5.33157	6.14219	5.77778	6.36819	5.75784
ENSMUSG00000015697	Setdb1	-0.438557	0.551123	-0.0953642	0.925081	-0.0780332	0.931846	0.343193	0.582476	0.360524	0.560404	0.017331	0.987418		5.63076	4.85141	4.98551	4.49046	4.61122	4.82768	5.18705	4.47347	4.99769	5.61934	5.12766	5.01789	4.91093	4.93571	5.48642
ENSMUSG00000015702	Anxa9	0.303909	0.873099	0.224407	0.907277	-0.144123	0.934483	-0.079502	0.959301	-0.448032	0.734953	-0.36853	0.799131		4.06274	3.00198	3.50171	2.91067	4.31458	3.43712	4.10221	3.12958	3.64031	4.1162	3.86939	3.89945	2	3.89569	3.39174
ENSMUSG00000015709	Arnt2	-0.13804	0.876596	-0.349497	0.607395	-0.309674	0.609555	-0.211457	0.718604	-0.171634	0.792739	0.0398231	0.962161		5.72044	5.7692	5.93047	5.38669	5.97846	5.82522	5.47695	5.02284	5.66053	5.76259	5.42365	5.01789	6.13984	4.93571	5.68164
ENSMUSG00000015711	Prune1	-0.314361	0.716135	-0.943618	0.11289	-1.06775	0.039739	-0.629257	0.245477	-0.753388	0.134126	-0.124131	0.888108		6.1869	6.42331	6.67961	6.50957	6.00421	6.27037	5.66158	6.00426	5.84189	4.02819	5.64382	5.89981	5.43049	5.14742	5.189
ENSMUSG00000015714	Cers2	-0.308599	0.798437	-0.224146	0.855664	-0.359126	0.711889	0.0844534	0.936568	-0.0505268	0.964891	-0.13498	0.902189		5.72044	5.48903	6.48354	6.16498	6.02951	5.13867	5.01686	6.20345	6.0219	3.83421	5.96308	5.89981	5.63364	5.86839	4.95006
ENSMUSG00000015733	Capza2	-0.111856	0.839725	-0.112193	0.830048	0.307039	0.369134	-0.000336138	0.999449	0.418895	0.116424	0.419231	0.149006		8.04176	7.83678	7.64533	7.82972	7.92844	7.66591	7.49456	7.73524	7.76999	7.79167	7.65294	8.479	8.21648	8.21266	7.55259
ENSMUSG00000015745	Plekho1	0.123292	0.908693	-0.550181	0.434835	0.0243766	0.979522	-0.673473	0.178885	-0.0989152	0.905334	0.574558	0.308369		5.50179	5.10784	5.78894	6.01601	5.55928	5.55272	5.14635	5.30883	4.99769	3.93446	5.33157	5.92597	5.24448	5.24265	5.51598
ENSMUSG00000015747	Vps45	0.303207	0.740996	0.284351	0.753453	0.0486214	0.96152	-0.0188559	0.984144	-0.254585	0.727216	-0.235729	0.762824		6.98725	5.89122	6.00552	5.97624	6.99753	5.89786	7.29489	6.15617	6.45691	7.16569	6.63714	6.0017	6.13984	6.56529	6.82656
ENSMUSG00000015748	Prpf3	0.315975	0.475376	0.282657	0.555205	0.337139	0.386879	-0.0333181	0.950156	0.0211641	0.969315	0.0544822	0.920108		7.69612	7.15765	7.33932	7.79584	7.74968	7.69338	7.64092	7.65815	7.80866	8.05926	7.05691	8.05608	7.54371	7.81576	7.47945
ENSMUSG00000015749	Anp32e	-0.729208	0.0319753	0.384055	0.383379	0.294608	0.470893	1.11326	1.93229e-05	1.02382	8.44599e-05	-0.089447	0.862443		7.88897	8.27069	8.44449	7.76115	7.38825	7.35795	7.47003	8.87795	8.75671	7.77824	8.7435	8.65741	8.51279	8.45067	8.41694
ENSMUSG00000015750	Aph1a	0.0824143	0.922114	0.296113	0.606559	-0.305658	0.542068	0.213699	0.651845	-0.388072	0.337377	-0.601771	0.112953		6.67964	6.23641	6.17765	6.2171	6.10286	6.73428	6.66235	6.60662	6.55113	6.77755	6.69987	5.47295	5.70751	6.48965	6.40487
ENSMUSG00000015755	Tab2	0.210565	0.593142	-0.256717	0.506281	-0.300898	0.343779	-0.467282	0.0534861	-0.511463	0.0284137	-0.0441806	0.922833		7.87602	7.81124	7.87281	8.18415	8.05704	8.26445	7.66273	7.41873	7.7129	7.77148	7.47787	7.24277	7.47134	7.57166	7.86549
ENSMUSG00000015757	Ppil4	1.0049	0.014437	0.465823	0.413877	0.648211	0.138332	-0.539074	0.180623	-0.356687	0.423616	0.182387	0.757426		7.05777	6.39609	6.04162	7.53343	7.25516	7.36651	7.87691	6.36465	6.88674	7.55236	6.97812	7.27365	7.17845	7.40666	6.80278
ENSMUSG00000015759	Cnih1	0.160852	0.74261	0.559868	0.0728438	-0.104809	0.823542	0.399017	0.147801	-0.26566	0.394049	-0.664677	0.00978089		7.42091	7.25936	7.80615	7.86826	7.398	7.47336	7.87691	8.27472	7.83565	7.80497	8.26819	7.25314	7.37261	7.50599	7.50179
ENSMUSG00000015766	Eps8	-0.411882	0.0659933	-0.0885142	0.809363	-0.265444	0.264716	0.323368	0.10466	0.146438	0.571229	-0.176929	0.484341		8.16933	7.90113	7.94131	7.67681	7.51009	7.50471	7.69836	7.83869	7.9878	7.99106	7.85387	7.86653	7.72361	7.86897	7.50179
ENSMUSG00000015776	Med22	0.635607	0.169632	1.29635	0.0003667	1.47429	1.40696e-05	0.660742	0.0533089	0.838683	0.00802426	0.177941	0.727889		5.53513	4.76891	4.86976	5.35602	5.59361	5.61149	5.99532	6.40566	6.61485	5.96577	5.98339	6.34965	6.4507	6.61953	6.34024
ENSMUSG00000015790	Surf1	-0.284633	0.613041	-0.0677113	0.928681	0.282589	0.553909	0.216922	0.645572	0.567222	0.0990603	0.350301	0.405837		5.88464	5.68172	5.53401	5.80517	5.41314	5.13867	5.30269	5.98635	5.36685	5.49353	5.61807	5.84604	5.77778	6.18848	6.00716
ENSMUSG00000015804	Med28	-0.194084	0.826193	0.0785975	0.93798	-0.444042	0.444255	0.272682	0.642985	-0.249958	0.683992	-0.522639	0.315035		8.36742	8.74539	8.98621	8.99671	8.32057	8.42052	8.25262	9.23536	9.07484	7.25564	8.92774	8.47457	7.97612	8.28156	8.35286
ENSMUSG00000015806	Qdpr	-0.134232	0.893026	-0.732368	0.205205	-1.40259	0.00114267	-0.598136	0.215201	-1.26836	0.00110685	-0.670224	0.175845		10.3068	8.81899	8.77187	9.34398	9.36467	9.1647	9.52099	8.28208	8.59865	9.27084	8.71037	7.67934	7.5835	8.40508	8.48951
ENSMUSG00000015812	Gnrh1	0.869248	0.305257	0.993377	0.23511	0.864867	0.26858	0.124129	0.900125	-0.0043815	0.996645	-0.12851	0.904651		4.31389	3.48797	3.86628	4.43285	4.61122	4.14261	5.06133	4.12626	3.73512	5.3914	5.01377	4.34938	4.55845	4.87755	4.55382
ENSMUSG00000015829	Tnr	-3.10895	NA	-4.03766	NA	-3.68953	NA	-0.92871	NA	-0.580583	NA	0.348127	NA		2.33893	3.85086	2.49269	2	2	2	2.59141	2	2	2	2.28824	2.34831	2	2	2
ENSMUSG00000015837	Sqstm1	1.37386	6.76984e-05	-1.78123	6.18875e-08	-1.78359	2.57465e-08	-3.15508	3.26393e-30	-3.15744	5.46238e-30	-0.00235854	0.998432		11.9444	10.9216	10.837	12.8918	12.7563	12.7274	12.3743	9.37784	9.64101	9.33415	9.80111	9.21391	9.27211	9.39913	10.1129
ENSMUSG00000015839	Nfe2l2	-0.286334	0.456626	-0.280174	0.494129	-1.01895	4.75468e-05	0.00616094	0.991217	-0.732619	0.00190278	-0.73878	0.00365876		9.18313	8.89389	8.9247	8.63097	8.66938	8.66557	8.90479	8.36759	8.7253	9.19202	8.49027	7.83926	7.73249	8.0771	8.27288
ENSMUSG00000015846	Rxra	-0.552332	0.300713	0.373664	0.547755	-0.17616	0.79114	0.925996	0.0119286	0.376172	0.438525	-0.549824	0.220181		5.85854	6.29654	6.59709	5.89324	5.52411	4.82768	6.39337	6.55894	6.61485	6.62089	6.7717	6.24964	5.77778	6.30339	6.08811
ENSMUSG00000015850	Adamtsl4	-0.941014	0.166075	-0.828491	0.256284	-1.74485	0.00244842	0.112522	0.904312	-0.803835	0.221605	-0.916357	0.177704		4.71394	5.32549	5.632	4.83984	4.13974	4.14261	4.60103	5.02284	4.70156	4.02819	4.25081	4.34938	2.98415	3.63985	4.00573
ENSMUSG00000015854	Cd5l	1.24649	NA	0.50432	NA	1.37137	NA	-0.742173	NA	0.124875	NA	0.867048	NA		2	2.2637	2	2.28686	2.36053	2	2.3258	2	2	2	2.52837	2.34831	2	2.3811	2.301
ENSMUSG00000015869	Prpsap1	0.618165	0.313849	0.454555	0.530947	-0.683451	0.216345	-0.163609	0.81437	-1.30162	0.00131763	-1.13801	0.0112428		7.62822	7.34014	7.21834	7.46323	8.41958	7.51244	8.37217	7.22614	7.69532	8.50465	7.67184	6.02608	6.16628	7.08552	7.26989
ENSMUSG00000015879	Fam184b	0.85116	NA	0.821608	0.658145	0.100943	0.965872	-0.0295516	0.98897	-0.750217	0.61595	-0.720665	0.64646		3.37233	2.67956	2	3.21405	3.57885	2.9825	2.81564	2.99274	3.04171	3.48339	3.07433	2.34831	2.40714	2.93131	3.2582
ENSMUSG00000015880	Ncapg	-1.10568	0.00604488	0.493309	0.345376	0.800402	0.0387268	1.59899	6.20814e-07	1.90608	8.58424e-10	0.307093	0.522909		6.0552	6.92983	6.9313	5.19207	5.45108	5.69539	6.12667	6.94938	7.07974	7.53649	7.07595	7.43716	7.65058	7.75244	6.95081
ENSMUSG00000015882	Lcorl	0.222971	0.614623	-0.655869	0.0362887	-0.099717	0.836604	-0.87884	0.000263036	-0.322688	0.283465	0.556152	0.0513722		7.25074	7.37542	7.36091	7.4704	7.56303	7.7983	7.32255	6.2936	6.69958	7.15534	6.51687	7.37206	7.112	7.39634	7.02464
ENSMUSG00000015889	Lta4h	-0.59032	0.408879	-0.150486	0.88432	-0.302314	0.6991	0.439834	0.490742	0.288005	0.699419	-0.151828	0.860731		4.38875	4.81075	5.42888	4.02847	4.04366	4.82768	4.71675	4.87494	4.32853	4.89034	5.09069	4.96841	4.55845	4.75368	4.43506
ENSMUSG00000015890	Amdhd1	-0.508704	NA	-0.248401	NA	0.2503	NA	0.260303	0.904017	0.759003	0.677425	0.4987	NA		2	3.00198	3.01268	2.73113	2.36053	2.57332	2.59141	2.84154	3.04171	2	2.52837	2.86331	2.7243	2.93131	2.94709
ENSMUSG00000015932	Dstn ENSMUSG00000015932	-0.251638	0.719645	-0.293365	0.655665	-0.915071	0.0227748	-0.041727	0.951727	-0.663433	0.0811432	-0.621706	0.14119		10.9769	10.0418	9.55024	9.76168	10.17	10.107	10.174	9.71206	9.8763	10.5609	9.76196	8.95916	9.18428	9.56724	9.76146
ENSMUSG00000015937	Macroh2a1	0.228002	0.594729	1.14464	6.05763e-06	1.14435	2.72553e-06	0.916635	4.94592e-05	0.916343	3.85698e-05	-0.000291237	0.999895		8.06477	8.37895	7.97438	8.00796	8.52563	8.07904	8.76054	9.07088	9.35412	9.40575	9.28563	9.02417	9.16146	9.52761	9.37055
ENSMUSG00000015942	Gtf2ird2	-0.247151	0.793379	-0.577322	0.42817	-0.987357	0.0652222	-0.330172	0.612845	-0.740207	0.146772	-0.410035	0.54039		6.67964	6.38228	5.72376	5.80517	6.23923	5.61149	6.49413	5.24999	5.24326	6.66533	5.3936	5.20039	5.51521	5.24265	5.57334
ENSMUSG00000015943	Bola1	-0.244555	0.691336	0.0154785	0.985875	-0.608758	0.130281	0.260034	0.568396	-0.364202	0.379009	-0.624236	0.0972166		6.99925	6.74797	6.25658	6.18256	6.55017	6.21459	6.81298	6.41907	6.37094	7.15534	6.7717	5.89981	5.90883	6.18848	6.38898
ENSMUSG00000015944	Castor2	-0.515395	0.470326	0.0630171	0.953746	-0.0964928	0.915805	0.578412	0.292398	0.418902	0.500988	-0.15951	0.840708		4.23493	4.48868	4.94795	4.17622	4.13974	4.06061	4.33735	4.87494	4.50032	4.19915	4.89011	4.49626	4.63617	4.30169	4.60972
ENSMUSG00000015947	Fcgr1	1.62947	NA	0.719568	NA	0	NA	-0.909906	NA	-1.28312	NA	-0.373216	NA		2	2	2	2	2	2.57332	2	2	2	2	2.28824	2	2	2	2
ENSMUSG00000015950	Ncf1	-1.85116	NA	-0.303687	NA	-1.07248	NA	1.54747	NA	0.77868	NA	-0.768789	NA		2.84354	2.48656	2.26727	2	2.64874	2	2	2.26062	3.18294	2	2	2.34831	2.40714	2.3811	2
ENSMUSG00000015957	Wnt11	-1.58705	NA	-1.7617	NA	0.696183	NA	0	NA	2.28324	NA	2.45788	NA		2	2	2.49269	2	2	2	2	2	2	2	2	2.34831	2.40714	2.3811	2
ENSMUSG00000015961	Adss	-0.730175	0.00748494	-0.189666	0.659252	0.364989	0.225576	0.540509	0.0300427	1.09516	3.00592e-07	0.554655	0.0270736		7.43864	7.40304	7.71965	6.87663	7.0846	6.59558	6.67671	7.58267	7.24995	7.21635	7.28679	8.02011	8.02751	7.96984	7.47193
ENSMUSG00000015962	1700016C15Rik	-4.06269	NA	-2.76846	NA	-1.95185	NA	1.29424	NA	2.11084	NA	0.816604	NA		2.33893	3.13966	2.85927	2	2	2	2	2	2	2	2.52837	2	2	2.3811	2.5499
ENSMUSG00000015968	Cacna1d	-0.0712029	0.962879	-0.163139	0.906236	0.105114	0.93263	-0.0919361	0.932745	0.176317	0.874841	0.268253	0.793674		4.71394	4.38171	4.28306	4.96705	4.67675	3.78229	3.82114	4.25152	4.79255	4.1162	4.03424	5.01789	5.08732	3.89569	3.73116
ENSMUSG00000015970	Chdh	-0.955513	NA	-1.11006	NA	-1.48064	NA	-0.154551	NA	-0.525128	NA	-0.370577	NA		2.61318	2.2637	2	2.28686	2	2	2.3258	2	2.50941	2	2	2	2	2.3811	2
ENSMUSG00000015971	Actr8	-0.157463	0.848467	0.380975	0.526004	0.89928	0.0211149	0.538438	0.197467	1.05674	0.00175713	0.518305	0.214058		5.16099	5.2362	5.28567	4.83984	4.96599	5.39436	5.10447	5.66465	5.73124	4.93942	5.78937	6.40648	5.63364	6.16436	5.89914
ENSMUSG00000015980	Lrrc27	0.160526	0.875201	-0.578157	0.418596	-0.252485	0.74285	-0.738683	0.140653	-0.413011	0.482781	0.325672	0.637422		5.85854	4.96693	5.31547	5.7354	5.11525	6.13669	4.92359	4.62006	4.87813	5.12057	4.97372	4.56444	5.43049	5.14742	5.45625
ENSMUSG00000015981	Stk32c	-1.26234	NA	-0.104566	0.971752	-0.52122	0.810622	1.15777	0.488367	0.741119	0.709106	-0.416654	0.8465		4.06274	2.2637	2.49269	2.28686	2.88885	2.31495	2.81564	3.57527	2.88513	3.01885	2.73417	3.54176	2.98415	2.3811	2.301
ENSMUSG00000015994	Fnta	-0.474259	0.307616	0.0410291	0.960971	0.151341	0.79346	0.515288	0.16061	0.6256	0.0640822	0.110312	0.849584		6.84828	7.35436	7.62762	7.18653	6.87726	6.87286	6.35816	7.618	7.62897	6.73648	7.25372	7.60843	7.55376	7.5532	7.08505
ENSMUSG00000016018	Mtrex	0.602132	0.165648	0.799402	0.0482594	1.09048	0.00135586	0.197269	0.682783	0.488349	0.176287	0.291079	0.528207		8.08742	8.0307	7.51654	8.02755	8.5345	8.27357	8.96747	8.2894	8.44585	9.1431	8.72853	8.61784	8.71438	9.40429	9.03506
ENSMUSG00000016024	Lbp	-0.953798	0.518547	-1.38337	0.316944	-1.1665	0.3627	-0.429569	0.782071	-0.212704	0.911429	0.216864	0.910486		3.37233	3.26535	4.45357	3.34475	3.09464	3.3009	3.00966	3.66807	2.70947	2.59756	2.52837	3.89945	2.7243	2.68227	2.5499
ENSMUSG00000016028	Celsr1	1.15493	NA	0.938622	NA	1.09023	NA	-0.216303	NA	-0.064694	NA	0.15161	NA		2.61318	2.2637	2	2.52603	3.09464	2.31495	2.3258	2.48128	2.50941	2.3295	2.73417	2.86331	2.7243	2	2.5499
ENSMUSG00000016128	Stard13	-0.486662	0.609981	0.0610408	0.964536	-0.0246825	0.983521	0.547702	0.44203	0.461979	0.53973	-0.0857233	0.936346		4.1514	5.51457	5.09265	5.22639	3.82989	4.55568	4.47521	4.52401	5.14309	5.73506	4.65708	4.56444	5.34048	4.93571	5.11367
ENSMUSG00000016150	Tenm1	0.293873	NA	-0.0146949	0.996079	-0.209174	0.947129	-0.308568	0.904017	-0.503047	0.849285	-0.194479	0.949613		3.21666	3.26535	2	2.91067	2.88885	3.88115	2	2	3.64031	3.01885	2.52837	2.86331	3.3952	2	2.76212
ENSMUSG00000016179	Camk1g	0	NA	0	NA	1.06771	NA	0	NA	0.894825	NA	1.06947	NA		2	2	2	2	2	2	2	2	2	2	2	2	2.40714	2	2
ENSMUSG00000016181	Utp25	0.813262	0.164519	0.42564	0.580538	0.11979	0.893391	-0.387622	0.512606	-0.693472	0.152188	-0.30585	0.651447		6.97516	5.87158	5.83081	6.81031	7.12036	6.9993	7.41968	6.02195	6.71129	7.22628	6.72421	5.97689	5.63364	6.9225	6.80278
ENSMUSG00000016194	Hsd11b1	-0.0577396	0.985833	-0.563652	0.800609	0.357033	0.863716	-0.505912	0.775671	0.414773	0.825324	0.920685	0.564264		2.33893	3.76833	2.68759	2.52603	3.27471	3.43712	2.81564	2.67263	3.42968	2.3295	2.52837	2.62867	2.98415	4.11292	2.94709
ENSMUSG00000016200	Syt14	0.0439085	NA	-0.890546	NA	0.33612	0.860324	-0.934455	0.523031	0.292211	0.874996	1.22667	0.383085		2.84354	3.13966	2.85927	3.46458	2.64874	2.57332	3.00966	2.48128	2.27707	3.19086	2.28824	3.67109	2.98415	2.93131	2.76212
ENSMUSG00000016206	H2-M3	0.285663	0.8354	-0.410351	0.739631	0.706822	0.413518	-0.696014	0.390931	0.421158	0.631312	1.11717	0.124652		3.75845	3.48797	4.01898	4.31023	3.82989	4.29383	3.18065	3.47608	3.31158	3.48339	3.68324	4.91718	4.29649	4.00839	3.73116
ENSMUSG00000016239	Lonrf3	1.59131	NA	2.35905	NA	2.50257	NA	0.767742	NA	0.911259	NA	0.143518	NA		2	2	2	2.28686	2	2.31495	2	2.48128	2.50941	2	2	2	2.7243	2.3811	2
ENSMUSG00000016252	Atp5e	-0.368462	0.227105	0.267298	0.457597	0.223378	0.487595	0.63576	0.00290109	0.591841	0.00568192	-0.0439193	0.91896		8.84053	8.64778	8.66307	8.51777	8.34092	7.89611	8.5698	8.79806	9.052	9.11934	8.94855	8.83699	8.71438	9.24951	8.90425
ENSMUSG00000016253	Nelfcd	0.475794	0.726536	1.7502	0.0300554	1.24495	0.134782	1.2744	0.0641593	0.769152	0.338611	-0.505251	0.582997		3.21666	3.13966	4.15705	4.10423	2.64874	3.88115	4.47521	4.47347	4.70156	5.31907	5.19888	3.54176	4.4763	4.87755	4.86073
ENSMUSG00000016256	Ctsz	0.429577	0.432123	-0.493986	0.371882	-0.257909	0.654306	-0.923563	0.00840568	-0.687485	0.0628339	0.236078	0.672763		7.73967	7.15765	7.43065	8.19718	7.8454	7.58756	7.82627	7.28593	6.93747	5.81613	7.39689	7.06589	6.96914	7.35431	7.39448
ENSMUSG00000016257	Prelid3b	0.54364	0.278774	0.833478	0.0609217	1.00448	0.00844958	0.289838	0.554166	0.460842	0.26063	0.171004	0.774154		8.44402	7.40986	7.15382	8.12626	8.32057	8.15015	8.60777	8.19509	8.42822	9.18186	8.39112	8.6098	8.55843	8.98951	8.87604
ENSMUSG00000016262	Sertad4	-3.05625	0.0447739	0.202628	0.919463	-0.398602	0.808537	3.25888	0.0122066	2.65765	0.0551297	-0.601231	0.663098		2.61318	4.00297	3.01268	2.28686	2.36053	2.31495	2	3.36957	2.88513	3.72648	3.77931	3.06508	2.98415	3.14361	3.2582
ENSMUSG00000016283	H2-M2	0.894214	NA	0	NA	1.90915	NA	-0.895983	NA	1.01494	NA	1.91092	NA		2	2	2	2	2	2	2.3258	2	2	2	2	2	2.40714	2.3811	2
ENSMUSG00000016308	Ube2a	0.0619734	0.955909	-0.165301	0.856607	0.0590817	0.947904	-0.227275	0.723831	-0.00289168	0.997122	0.224383	0.750594		5.91027	5.96718	6.56022	6.68019	6.21738	6.40937	5.30269	6.20345	6.38563	4.98688	6.13636	6.34965	6.42902	6.16436	5.96492
ENSMUSG00000016319	Slc25a5	-0.379312	0.722041	0.405398	0.693055	0.123888	0.912441	0.78471	0.219976	0.5032	0.485988	-0.28151	0.757036		6.70915	7.16574	7.60366	7.55384	6.21738	6.61007	6.60342	8.15956	7.71871	5.24291	7.91859	7.41885	7.32647	7.43718	7.10464
ENSMUSG00000016327	Atp1b4	1.6796	NA	0	NA	2.12995	NA	-1.68136	NA	0.450354	NA	2.13172	NA		2	2	2	2	2.36053	2	2.3258	2	2	2	2	2	2	2	2.76212
ENSMUSG00000016344	Ppdpf	-0.489075	0.659035	0.72393	0.431261	0.586946	0.487051	1.21301	0.0514349	1.07602	0.0911839	-0.136984	0.897344		4.06274	4.07341	4.5062	3.9485	3.43478	4.49453	3.18065	4.52401	3.98705	5.52603	4.89011	4.69185	4.19741	4.87755	4.95006
ENSMUSG00000016346	Kcnq2	0.776058	0.470968	0.0214647	0.990793	0.588238	0.576517	-0.754593	0.377955	-0.18782	0.881518	0.566773	0.569621		3.86717	3.85086	4.45357	4.8835	3.57885	5.39436	4.40793	3.83749	3.53883	4.49016	4.37901	3.06508	5.08732	4.46858	4.90609
ENSMUSG00000016349	Eef1a2	0.575321	0.538074	0.100362	0.945071	0.509043	0.554708	-0.474958	0.535154	-0.066278	0.953366	0.40868	0.629592		4.6545	4.58826	3.69548	4.83984	4.79949	5.05644	4.66005	4.25152	5.10809	3.93446	4.18217	4.91718	5.29328	3.49262	4.90609
ENSMUSG00000016356	Col20a1	1.63366	0.16516	-3.78194	0.0334085	-0.911975	0.575862	-5.4156	8.80727e-05	-2.54563	0.0105629	2.86996	0.125641		2.33893	3.26535	3.01268	3.67798	3.82989	4.36388	3.82114	2	2	2	2.28824	2.34831	2.40714	2.93131	2.5499
ENSMUSG00000016382	Pls3	-0.439219	0.265786	-0.0938615	0.881184	0.858432	0.00314429	0.345357	0.318296	1.29765	1.28405e-07	0.952294	0.000492516		7.60486	7.47636	7.40316	6.97072	7.3385	7.08475	6.83876	7.48401	7.44488	7.02498	7.59472	8.70727	8.52306	8.2302	7.72701
ENSMUSG00000016386	Mpped2	0.270348	NA	-0.583181	NA	0.140291	NA	-0.853529	NA	-0.130057	0.968069	0.723472	NA		2	2.2637	3.15133	2.52603	3.43478	2.31495	2	2.48128	2	2	2.91425	2.62867	2.40714	2.3811	2.94709
ENSMUSG00000016409	Nkap	0.207304	0.681573	-0.015236	0.983073	-0.899185	0.00335871	-0.22254	0.552997	-1.10649	2.90643e-05	-0.883949	0.00297783		6.50556	6.47627	5.96848	6.37838	6.38357	6.56617	6.76001	6.30809	6.24772	6.41072	6.30725	5.87317	5.34048	5.45641	5.22524
ENSMUSG00000016427	Ndufa1	0.0509878	0.971081	-1.35639	0.0441029	-0.0277666	0.981443	-1.40738	0.00947786	-0.0787545	0.942852	1.32862	0.0227042		6.48864	6.40977	7.2649	7.45602	6.55017	6.9432	5.92487	5.687	5.77652	3.83421	5.90036	7.36252	6.79369	6.56529	5.9214
ENSMUSG00000016458	Wt1	-0.562649	NA	-0.467126	0.866573	0.0874619	0.974675	0.095523	0.969602	0.650111	0.756269	0.554588	0.80319		2	3.26535	3.50171	2.91067	2.88885	2.57332	2.81564	2.99274	2	3.48339	2.52837	3.24205	2.7243	2	3.82861
ENSMUSG00000016477	E2f3	0.408144	0.25898	0.498758	0.148244	-0.0582662	0.915805	0.090614	0.827375	-0.46641	0.0968616	-0.557024	0.0513528		6.34564	5.89122	6.00552	6.42345	6.61846	6.69405	6.0842	6.64137	6.41457	6.54363	6.62426	5.97689	6.11291	5.98316	6.0482
ENSMUSG00000016481	Cr1l	0.272445	0.570657	-0.525464	0.187321	-0.485536	0.184004	-0.797909	0.00422769	-0.75798	0.00710031	0.0399286	0.947709		7.33833	6.39609	6.45705	6.88739	7.12036	7.12565	7.06307	6.26417	6.2152	6.32097	6.33913	6.38778	6.11291	6.18848	6.54049
ENSMUSG00000016487	Ppfibp1	-0.148848	0.738355	-0.176561	0.671987	-0.73085	0.00260711	-0.0277132	0.949134	-0.582003	0.0102014	-0.554289	0.0245438		8.37665	8.06568	8.15417	7.96288	8.00697	8.07383	8.17381	7.7027	7.89332	8.40334	8.03508	7.55077	7.112	7.64322	7.56678
ENSMUSG00000016493	Cd46	0.19817	0.927338	-0.733942	0.638235	-0.426005	0.783297	-0.932112	0.402202	-0.624175	0.619702	0.307936	0.852921		3.64086	3.26535	3.15133	3.67798	3.70982	3.67615	2.59141	3.12958	2.27707	3.19086	3.07433	3.54176	2.98415	2.3811	3.2582
ENSMUSG00000016494	Cd34	-1.16417	0.0242579	0.421856	0.579593	0.347498	0.612663	1.58603	9.26467e-05	1.51167	0.000169281	-0.074358	0.931313		10.8319	9.5949	9.36672	8.43216	8.78902	8.36181	9.69512	10.0056	10.2317	11.0811	10.4638	10.201	10.2288	10.7684	10.447
ENSMUSG00000016495	Plgrkt	-0.532813	0.522702	-0.914412	0.205205	0.163794	0.866503	-0.3816	0.61984	0.696606	0.23896	1.07821	0.0620211		4.59251	4.92944	5.02212	4.83984	4.22981	4.61433	3.7138	3.83749	4.06212	4.42272	4.1101	5.32356	5.38618	4.99162	4.00573
ENSMUSG00000016496	Cd274	0.652488	0.572183	-0.925712	0.43567	-1.31839	0.184767	-1.5782	0.0352089	-1.97088	0.0106856	-0.392676	0.78652		4.06274	3.00198	3.94465	4.49046	4.22981	3.88115	4.18492	3.25456	2.70947	3.48339	3.07433	2.34831	3.20427	3.49262	2.5499
ENSMUSG00000016503	Gtf3a	-0.820947	0.150262	0.829097	0.126956	-0.887913	0.0878363	1.65004	2.61403e-05	-0.0669655	0.943352	-1.71701	5.0205e-05		5.77727	5.26658	5.45589	4.49046	4.85715	4.36388	5.26517	6.0567	6.34111	6.72253	5.87884	4.62955	3.97616	4.61816	5.2951
ENSMUSG00000016510	Mtif3	1.11442	0.000220986	0.243577	0.643008	0.305309	0.472614	-0.870844	0.0009827	-0.809112	0.00255137	0.0617319	0.912665		6.38275	5.40958	5.98712	6.84385	7.18934	6.83637	7.21841	6.03943	6.26371	6.32097	6.15439	6.22878	6.08546	6.40982	6.27259
ENSMUSG00000016520	Lnx2	0.00166248	0.998775	-0.496328	0.481258	-0.723112	0.19231	-0.497991	0.352489	-0.724774	0.134401	-0.226783	0.76641		5.32246	4.96693	5.19239	4.96705	5.29292	5.55272	4.71675	4.25152	5.14309	4.89034	4.49674	4.26992	4.84699	4.81694	4.16347
ENSMUSG00000016524	Il19	0	NA	0	NA	1.90472	NA	0	NA	1.73185	NA	1.90649	NA		2	2	2	2	2	2	2	2	2	2	2	2	2	2.68227	2
ENSMUSG00000016526	Dyrk3	0.610495	0.446703	-0.329817	0.748307	0.0791734	0.943473	-0.940312	0.0981582	-0.531322	0.418176	0.40899	0.609661		4.38875	4.63559	4.74392	4.79482	5.16176	5.39436	5.10447	4.57284	3.42968	3.83421	4.97372	4.49626	4.91093	3.89569	5.07447
ENSMUSG00000016528	Mapkapk2	0.0488863	0.946299	0.518981	0.152861	0.00206904	0.997871	0.470095	0.11025	-0.0468173	0.931577	-0.516912	0.0878669		7.9582	8.0956	8.06488	8.2689	7.97477	8.20843	7.86441	8.94207	8.82566	7.9072	8.30093	7.84613	8.09787	8.04443	8.16507
ENSMUSG00000016534	Lamp2	-0.0158434	0.979109	-0.668517	0.00979532	-0.234756	0.468958	-0.652674	0.00250659	-0.218913	0.44779	0.433761	0.0868242		9.26738	9.34378	9.49271	9.57624	9.49753	9.30263	8.9733	8.91393	8.80941	8.36343	8.68268	9.2609	9.21627	9.23511	8.79698
ENSMUSG00000016541	Atxn10	-0.388656	0.578719	0.151734	0.865535	-0.850812	0.0776976	0.540391	0.270471	-0.462155	0.357552	-1.00255	0.0211369		9.15392	8.77475	8.72267	7.92682	8.87877	7.77278	9.04425	8.64093	8.87594	9.57448	8.92249	7.40032	7.65991	8.15874	8.66467
ENSMUSG00000016552	Foxred2	0.995887	NA	0.424849	0.848734	0.5181	0.782487	-0.571037	0.692391	-0.477787	0.765713	0.0932507	0.965175		2.61318	3.00198	2.49269	3.34475	3.27471	2.9825	3.18065	2.48128	3.42968	2.59756	2.91425	3.24205	2	2.68227	3.39174
ENSMUSG00000016554	Eif3d	0.573247	0.254616	0.338839	0.592543	-0.266219	0.645794	-0.234407	0.656725	-0.839466	0.0187237	-0.605058	0.154122		10.1689	9.39968	9.13359	9.88226	10.396	9.98868	10.4725	9.74439	9.95473	10.2346	9.91653	9.05115	8.52306	9.60133	9.92463
ENSMUSG00000016559	H3f3b	-0.505467	0.163858	-0.27351	0.561008	-0.135783	0.780276	0.231957	0.53852	0.369684	0.240375	0.137728	0.764175		9.37256	9.68201	9.9248	9.3749	9.24286	9.19384	8.83607	9.80695	9.53135	8.86686	9.25044	9.84273	9.61455	9.2863	9.3604
ENSMUSG00000016619	Nup50	0.700635	0.00262702	0.790059	0.000465567	0.299554	0.288047	0.0894232	0.785332	-0.401081	0.0658217	-0.490504	0.0274652		7.76799	7.54613	7.69718	8.36829	8.29471	8.1551	8.5927	8.36412	8.44234	8.41206	8.57302	7.70976	7.68756	8.20085	8.17437
ENSMUSG00000016624	Phf21b	0.668041	0.581917	0.550772	0.672987	0.943989	0.323558	-0.117269	0.924185	0.275948	0.811458	0.393217	0.718185		3.51284	3.6808	3.01268	4.02847	4.31458	3.78229	3.18065	2.99274	4.13347	4.27759	3.46946	4.00136	3.71473	4.68751	3.73116
ENSMUSG00000016637	Ift27	-0.463866	0.579721	-0.114207	0.919269	-0.963817	0.120551	0.349659	0.622282	-0.499951	0.473501	-0.84961	0.16938		4.87884	4.92944	4.74392	4.49046	4.96599	4.06061	4.18492	5.05757	4.55332	4.78686	4.55219	3.78978	2.98415	4.30169	4.60972
ENSMUSG00000016664	Pacsin2	0.0301453	0.97488	0.00181576	0.997626	0.0522463	0.947471	-0.0283296	0.968933	0.0221009	0.977336	0.0504305	0.947428		5.98456	5.43655	5.37329	6.05472	5.52411	5.01349	5.77273	5.85433	5.27516	5.52603	5.74247	5.28366	5.59523	6.01048	5.68164
ENSMUSG00000016756	Cmah	2.8388	NA	1.47121	NA	1.37934	NA	-1.3676	NA	-1.45946	NA	-0.0918628	NA		2	2	2.26727	2.73113	3.09464	2.57332	2	2.26062	2.50941	2.3295	2	2.34831	2	2.3811	2.301
ENSMUSG00000016757	Ttll12	-0.346953	0.497291	0.991614	0.00480654	0.405879	0.346261	1.33857	2.54061e-06	0.752832	0.016194	-0.585736	0.0954466		7.19967	7.34014	7.27252	6.91921	6.60169	6.44212	7.52663	8.2894	8.27492	8.44642	7.92386	7.49944	7.15224	7.87641	7.99183
ENSMUSG00000016758	Bik	-0.671343	NA	-1.41632	NA	-0.496244	NA	-0.744976	NA	0.175099	NA	0.920074	NA		2.33893	2	2.68759	2.28686	2	2	2.59141	2.26062	2	2.3295	2	2.86331	2	2	2
ENSMUSG00000016763	Scube1	-0.788857	NA	-0.242157	NA	-0.615374	NA	0.5467	NA	0	NA	-0.373216	NA		2.33893	2	2	2	2	2	2	2	2	2.3295	2	2	2	2	2
ENSMUSG00000016831	Tox4	0.47914	0.302676	-0.438143	0.412611	-0.11888	0.853598	-0.917283	0.00441038	-0.59802	0.0879064	0.319263	0.510022		5.96022	5.63591	5.70136	6.50957	6.02951	6.0961	6.16792	5.47217	5.14309	4.7322	5.85699	5.79018	5.67104	5.49561	5.65532
ENSMUSG00000016833	Mrps18c	0.322498	0.519727	-0.0867086	0.904424	1.25778	3.92763e-05	-0.409206	0.265526	0.935286	0.000911588	1.34449	3.3115e-06		6.80793	6.90107	7.07761	7.49876	7.12036	7.20413	7.12723	7.13153	6.87638	5.9176	7.14971	8.09694	8.47098	8.13411	7.90512
ENSMUSG00000016918	Sulf1	0.197607	0.902634	-0.537436	0.660276	0.508982	0.617035	-0.735043	0.387552	0.311376	0.766173	1.04642	0.191062		3.86717	3.13966	4.6994	4.31023	4.13974	4.29383	4.01447	3.36957	4.20146	3.83421	2.91425	4.56444	4.55845	4.81694	3.62665
ENSMUSG00000016921	Srsf6	-0.315548	0.407059	0.369511	0.320503	0.583537	0.0370724	0.685059	0.00480363	0.899085	7.87481e-05	0.214026	0.543033		7.58908	7.67064	8.09526	7.66435	7.57167	7.29659	7.41968	8.45809	8.36662	7.75101	7.97548	8.48341	8.53325	8.32029	8.15571
ENSMUSG00000016933	Plcg1	-0.622933	0.192392	0.366206	0.536138	-0.313176	0.561198	0.989139	0.00387639	0.309757	0.523542	-0.679383	0.085849		6.83495	7.09131	6.89229	6.14718	6.68366	5.96701	6.49413	6.82389	7.00561	7.96167	7.14069	6.16433	6.55443	7.0332	6.69061
ENSMUSG00000016940	Kctd2	-0.987005	0.247649	0.138897	0.922367	-0.0826552	0.949323	1.1259	0.0905338	0.90435	0.189977	-0.221552	0.838615		6.63421	6.07411	6.14482	4.79482	5.33412	4.2202	6.34023	4.91336	5.86304	7.29389	6.6751	5.67152	6.11291	6.61953	6.34024
ENSMUSG00000016942	Tmprss6	-0.161499	NA	-1.06128	NA	0.653958	0.81512	-0.899778	0.715431	0.815457	0.734863	1.71523	NA		2.33893	3.48797	2	2.52603	2.64874	2.57332	3.00966	2.26062	2.50941	2.59756	2.28824	2.86331	2	4.21039	2
ENSMUSG00000016946	Kctd5	0.283623	0.694524	-0.0605613	0.951618	0.111736	0.883832	-0.344184	0.501414	-0.171887	0.785879	0.172297	0.795612		5.39689	5.7692	5.60812	6.23407	5.52411	5.98935	5.57222	5.77309	5.66053	5.42626	5.26675	6.02608	6.19225	5.09733	5.22524
ENSMUSG00000016984	Etaa1	-1.08153	0.180823	0.393934	0.708314	0.198524	0.856418	1.47546	0.0138753	1.28005	0.0394213	-0.19541	0.846616		3.64086	4.53933	5.19239	3.67798	3.09464	4.06061	4.01447	4.62006	5.10809	4.93942	5.05274	4.42469	4.84699	5.45641	4.00573
ENSMUSG00000016995	Matn4	2.00299	NA	-0.242174	NA	1.49622	NA	-2.24516	NA	-0.506767	NA	1.7384	NA		2	2	2.26727	2	2.36053	2.57332	2.59141	2	2	2	2.28824	2.34831	2.7243	2	2
ENSMUSG00000017002	Slpi	-1.71734	NA	-5.73983	NA	-4.1915	NA	-4.02249	NA	-2.47416	NA	1.54833	NA		7.37562	3.76833	3.60184	3.46458	4.85715	4.55568	4.66005	2.26062	2.27707	2.59756	2.28824	3.54176	2	2.68227	2.76212
ENSMUSG00000017007	Rbpjl	-2.39364	NA	-2.63576	NA	-2.17629	NA	-0.242119	NA	0.217355	NA	0.459473	NA		2.84354	3.13966	2	2	2	2.31495	2.3258	2.48128	2	2	2	2	2.7243	2	2
ENSMUSG00000017009	Sdc4	0.0325188	0.971064	-0.379513	0.512838	-0.152891	0.808343	-0.412031	0.333223	-0.18541	0.731334	0.226622	0.672624		8.28653	8.65354	8.79849	8.89104	8.62857	8.95091	7.76037	8.62944	8.27886	7.71622	8.10627	8.62982	8.8013	8.0771	8.14156
ENSMUSG00000017049	Ccdc70	-0.415783	NA	-2.68288	NA	-2.33476	NA	-2.2671	NA	-1.91897	NA	0	NA		2.84354	2	2	2.28686	2.64874	2	2	2	2	2	2	2	2	2	2
ENSMUSG00000017057	Il13ra1	-0.15933	0.912774	-0.0277143	0.98583	-0.102795	0.932002	0.131615	0.896387	0.0565345	0.960258	-0.0750808	0.949653		4.52774	4.58826	4.45357	4.65065	3.27471	4.72495	4.47521	4.95078	3.42968	4.61625	4.60559	4.69185	4.78008	3.89569	4.23631
ENSMUSG00000017119	Nbr1	1.03602	0.0242579	-1.21952	0.0153651	-0.18603	0.803626	-2.25554	1.81578e-09	-1.22205	0.00111198	1.03349	0.0295167		5.50179	5.2362	5.12667	6.65522	6.21738	6.34154	5.57222	4.36676	3.90786	3.93446	4.65708	5.20039	4.63617	5.49561	5.03418
ENSMUSG00000017132	Cyth1	-0.143669	0.921708	-0.0585866	0.967856	-0.513866	0.570235	0.0850829	0.935302	-0.370197	0.689384	-0.45528	0.610662		4.1514	3.85086	4.01898	3.86384	3.94073	3.97367	3.82114	3.57527	3.90786	4.35198	3.95417	4.00136	4.09102	2.93131	3.2582
ENSMUSG00000017144	Rnd3	0.068242	0.921538	-0.283407	0.538992	0.02902	0.959341	-0.351649	0.280533	-0.039222	0.943188	0.312427	0.384792		7.125	7.57677	7.32474	7.62631	7.51905	7.49694	6.96115	7.24885	7.13295	6.96699	6.94743	7.64825	7.65058	6.95098	7.17117
ENSMUSG00000017146	Brca1	-0.279687	0.756945	0.346698	0.663864	1.02849	0.0338339	0.626385	0.232455	1.30818	0.00159443	0.681794	0.173803		4.6545	4.92944	5.12667	5.1209	4.67675	3.78229	4.82388	5.33737	5.03543	5.35569	5.16371	5.64027	5.87717	6.40982	5.26059
ENSMUSG00000017167	Cntnap1	-0.590614	NA	-0.491714	NA	0.307314	NA	0.0989003	NA	0.897928	NA	0.799028	NA		2.84354	2.67956	2	2.52603	2	2.57332	2.3258	2.26062	2.70947	2	2.52837	2.86331	2	3.14361	2.301
ENSMUSG00000017176	Nt5c3b	-0.310288	0.726738	0.81671	0.150366	1.57533	0.000187461	1.127	0.00909867	1.88562	7.99806e-07	0.758619	0.0773365		4.06274	4.20473	4.65347	4.02847	3.57885	4.36388	4.26315	4.66579	5.21064	4.83953	5.29952	5.81838	5.63364	5.95531	5.39393
ENSMUSG00000017188	Coa3	-0.493358	0.44374	0.217637	0.793205	-0.166899	0.829843	0.710995	0.119221	0.326458	0.574869	-0.384537	0.506513		7.36639	6.77992	6.56022	6.19994	6.46	5.87405	7.06307	6.68644	6.67587	7.70207	7.28679	6.62977	6.21775	7.26639	6.80278
ENSMUSG00000017204	Gsdma	1.63177	NA	2.81451	NA	4.33563	NA	1.18274	NA	2.70386	NA	1.52112	NA		2	2	2	2	2	2.31495	2.3258	2	2.27707	2.59756	2.52837	2.86331	3.71473	2	2.301
ENSMUSG00000017210	Med24	0.0801956	0.949678	0.0400884	0.973545	0.0966922	0.923954	-0.0401072	0.964978	0.0164967	0.986606	0.0566039	0.955248		4.38875	4.07341	4.60603	4.5992	4.79949	4.49453	3.59783	4.19025	4.60445	4.35198	4.43908	4.56444	4.63617	4.11292	4.43506
ENSMUSG00000017221	Psmd3	0.115269	0.889063	-0.0898757	0.913233	-0.00736184	0.992542	-0.205144	0.691346	-0.12263	0.841839	0.0825138	0.899879		9.76917	9.88903	10.0619	10.1626	10.1061	10.2902	9.39201	10.2588	9.98278	8.92894	9.80682	10.2262	10.2003	9.46233	9.55982
ENSMUSG00000017264	Exosc10	0.0171899	0.976374	0.317002	0.340788	0.142423	0.701564	0.299812	0.248885	0.125233	0.716751	-0.174579	0.58726		7.41197	7.04823	7.06888	7.07797	7.31812	7.18491	7.20856	7.34334	7.45883	7.65142	7.49919	7.22181	6.95404	7.5532	7.46437
ENSMUSG00000017286	Glod4	-1.33831	0.0526134	-0.211028	0.852656	0.391355	0.638721	1.12728	0.0669002	1.72967	0.00129468	0.602383	0.387772		4.06274	5.2362	4.94795	3.86384	4.22981	3.3009	3.59783	4.71012	5.27516	3.61005	4.55219	4.91718	5.34048	5.14742	5.2951
ENSMUSG00000017288	Vps53	-0.250639	0.759381	-0.163253	0.850588	-1.04113	0.0257836	0.0873859	0.903544	-0.790493	0.0758068	-0.877879	0.05978		6.72368	6.25168	5.81003	6.09242	5.69196	6.32408	6.0842	5.73069	5.96436	6.33937	6.46002	5.11203	4.29649	5.53377	5.89914
ENSMUSG00000017291	Taok1	-0.0145039	0.984722	-0.246589	0.57778	-0.344975	0.317606	-0.232085	0.498373	-0.330471	0.268661	-0.0983855	0.829638		8.95889	9.01292	9.34522	9.28008	9.24826	9.07879	8.74017	8.94671	9.17124	8.25614	8.95628	8.97177	8.68725	8.81456	8.59714
ENSMUSG00000017299	Dnttip1	-0.15563	0.724847	0.0569589	0.914764	0.0514088	0.912441	0.212589	0.483592	0.207039	0.49816	-0.00555011	0.992702		6.79422	7.09131	7.00631	6.91921	7.01029	6.52089	6.79992	7.16376	7.06157	7.11318	6.73623	6.86425	7.112	6.95098	7.14303
ENSMUSG00000017307	Acot8	-0.860369	NA	-1.03501	NA	0.972395	NA	-0.174642	NA	1.83276	NA	2.00741	NA		2	2.48656	2	2.28686	2	2	2	2	2	2	2.28824	2	2	2.68227	2.5499
ENSMUSG00000017309	Cd300lg	-0.298968	NA	-0.442941	NA	-0.13875	NA	-0.143973	NA	0.160218	NA	0.304191	NA		2.33893	2.2637	2	2.28686	2	2	2.3258	2	2.27707	2	2.28824	2.34831	2	2	2.301
ENSMUSG00000017314	Mpp2	-3.22585	0.0310828	-0.0842084	0.969265	-0.0856567	0.963304	3.14164	0.017353	3.14019	0.0163206	-0.00144831	0.999895		3.96826	3.48797	2.68759	2.28686	2.36053	2	2.3258	2.99274	3.31158	4.1162	2.91425	3.06508	3.20427	3.49262	3.73116
ENSMUSG00000017344	Vtn	-0.527922	0.748934	-0.784547	0.592092	0.351164	0.817334	-0.256625	0.860066	0.879087	0.395877	1.13571	0.280386		4.1514	5.14101	3.86628	3.7739	4.47052	3.67615	4.26315	3.36957	4.26639	4.42272	3.07433	3.39967	4.19741	6.11487	3.73116
ENSMUSG00000017376	Nlk	0.0777465	0.886334	0.126452	0.780811	0.600833	0.0154214	0.0487053	0.903638	0.523086	0.0199404	0.474381	0.0541621		7.125	7.10818	6.89229	7.37421	6.84911	7.07434	7.11673	7.0902	7.16735	7.36746	7.02787	7.34324	7.89939	7.58988	7.64243
ENSMUSG00000017386	Traf4	-1.43273	0.0331952	0.182915	0.875083	-0.636493	0.406195	1.61565	0.00317961	0.796238	0.239514	-0.819408	0.215585		4.06274	4.96693	5.78894	4.10423	3.82989	3.67615	4.10221	5.687	5.10809	4.42272	5.56514	4.86406	4.19741	4.68751	4.43506
ENSMUSG00000017390	Aldoc	0.288812	NA	0.346989	NA	2.08535	NA	0.0581777	NA	1.79654	NA	1.73836	NA		2	2	2.68759	2	2.64874	2	2.59141	2.48128	2	2	2.73417	2.62867	2.98415	2.93131	3.11101
ENSMUSG00000017400	Stac2	0.501844	0.672443	0.536225	0.639567	0.793473	0.366497	0.0343814	0.97675	0.291629	0.77267	0.257248	0.808221		3.21666	3.92892	3.3941	4.17622	3.43478	4.14261	3.7138	3.91528	3.18294	4.02819	4.37901	4.42469	4.09102	3.49262	4.30565
ENSMUSG00000017404	Rpl19	0.0182826	0.981871	0.154609	0.788556	0.290027	0.48659	0.136327	0.761271	0.271745	0.466134	0.135418	0.779805		7.65121	7.46984	7.13722	7.67681	7.14372	7.30552	7.60382	7.3781	7.14163	8.04251	7.62735	7.87997	7.37261	7.90581	7.64243
ENSMUSG00000017405	Nek8	-0.186315	0.907639	-0.706125	0.52407	-0.388395	0.728921	-0.51981	0.583315	-0.20208	0.871547	0.31773	0.787506		3.75845	3.48797	4.5062	2.91067	4.39466	3.97367	3.82114	3.47608	3.31158	3.61005	3.5803	3.78978	3.3952	3.63985	3.91988
ENSMUSG00000017412	Cacnb4	-1.50395	NA	-1.14144	NA	0.35149	NA	0.362517	NA	1.85544	NA	1.49293	NA		2.33893	2.48656	2.49269	2	2.36053	2	2.3258	2	2.50941	2	2.28824	2	3.20427	2.68227	2
ENSMUSG00000017417	Plxdc1	0.628933	NA	-1.33085	NA	-0.327088	NA	-1.95978	NA	-0.95602	NA	1.00376	NA		2	2	2.85927	2.52603	2.36053	2.79237	2.3258	2	2.50941	2	2	2	2	2.93131	2
ENSMUSG00000017418	Arl5b	1.07169	0.029902	-1.01445	0.0680708	-0.405984	0.531672	-2.08614	6.87305e-08	-1.47767	0.000157258	0.608466	0.288764		5.32246	5.46303	6.02368	7.00077	6.49675	6.95459	5.87592	5.15699	4.87813	4.27759	4.43908	5.73207	5.19397	4.75368	5.22524
ENSMUSG00000017421	Zfp207	-0.18908	0.509711	0.332439	0.161063	0.931443	3.23095e-08	0.521519	0.00198651	1.12052	1.02569e-13	0.599004	0.00042871		8.22657	8.29301	8.53594	8.0801	8.16943	8.09972	8.3319	8.79034	8.65429	8.77521	8.51839	9.3089	9.36064	9.38876	9.05533
ENSMUSG00000017428	Psmd11	0.202143	0.599641	6.77314e-05	0.999787	0.0401589	0.93162	-0.202075	0.497705	-0.161984	0.613312	0.0400911	0.926581		8.15868	7.91078	7.93652	8.42479	8.27897	8.24137	7.79369	7.99016	8.27097	7.8247	7.8866	8.27028	7.88355	7.92029	8.06364
ENSMUSG00000017446	C1qtnf1	0.319296	0.834861	0.397583	0.768156	0.338433	0.786007	0.0782875	0.951727	0.0191374	0.988103	-0.0591502	0.967615		3.21666	3.6808	4.15705	3.34475	3.94073	4.43068	4.01447	3.83749	4.06212	4.27759	3.95417	2.62867	3.71473	4.21039	4.66354
ENSMUSG00000017453	Pipox	-0.0211239	NA	-0.863404	NA	1.15214	0.561877	-0.84228	0.697726	1.17326	0.500529	2.01554	NA		2.84354	2.67956	2.49269	2	3.27471	2.57332	2.59141	2.26062	2.27707	2	2.91425	2.34831	3.20427	4.11292	2.5499
ENSMUSG00000017466	Timp2	-1.37121	0.00271683	0.371728	0.612942	-1.17915	0.00784017	1.74294	3.10636e-06	0.192057	0.775877	-1.55088	0.000124602		12.0717	12.3105	12.2969	10.3366	10.5383	10.5629	11.6201	12.2515	12.5852	13.1099	12.2893	10.4387	10.624	10.8195	11.862
ENSMUSG00000017478	Zc3h18	-0.0772689	0.873099	0.175391	0.637324	0.0312716	0.943473	0.25266	0.32328	0.108541	0.746277	-0.14412	0.648907		8.10418	7.8009	7.63945	7.6134	7.96824	7.84803	7.67709	7.84367	8.03515	8.11373	8.1155	7.81147	7.65991	8.12788	7.9107
ENSMUSG00000017485	Top2b	-0.142705	0.765104	0.0811039	0.877167	0.353881	0.245582	0.223808	0.47455	0.496586	0.0375943	0.272777	0.376409		8.13169	8.59188	8.57342	8.34895	8.34596	8.49265	8.00195	8.69431	8.71079	8.34078	8.32102	8.95282	9.05229	8.5794	8.55148
ENSMUSG00000017491	Rarb	0.817872	0.486885	0.524134	0.707328	0.291806	0.841752	-0.293737	0.794118	-0.526066	0.619041	-0.232328	0.863525		3.21666	3.38095	2.85927	3.07032	3.57885	3.67615	4.18492	3.25456	3.04171	3.93446	3.5803	3.39967	2.98415	3.49262	3.39174
ENSMUSG00000017493	Igfbp4	-2.01565	6.32002e-07	-0.828024	0.102578	-1.44106	0.000373809	1.18763	0.00212379	0.574591	0.215473	-0.61304	0.202844		7.25074	8.0084	8.34686	6.19994	5.81347	5.61149	6.24705	7.62958	7.01509	6.18513	7.3111	6.40648	6.31549	6.95098	6.38898
ENSMUSG00000017499	Cdc6	-0.217399	0.800233	1.43437	0.000415153	0.410448	0.473461	1.65177	2.11458e-06	0.627847	0.158467	-1.02392	0.00761337		4.59251	4.85141	5.28567	4.70033	4.73942	4.72495	4.8746	6.59484	6.44293	5.9176	5.94248	5.54222	4.55845	5.41612	5.48642
ENSMUSG00000017548	Suz12	-0.108707	0.86805	0.440064	0.288173	-0.0425842	0.943473	0.54877	0.0675982	0.0661224	0.903426	-0.482648	0.143299		7.9886	8.22501	8.22262	7.97806	8.27369	7.75984	8.11701	8.25989	8.39594	9.20964	8.24313	7.89329	8.24777	8.27031	7.99183
ENSMUSG00000017550	Atad5	0.217419	0.77809	0.91126	0.0422758	1.11286	0.00422995	0.693841	0.0737143	0.895439	0.0118036	0.201598	0.724308		4.92986	5.81103	5.25524	5.00708	5.48806	5.64	6.04045	5.77309	6.44293	6.42802	6.20716	6.33019	6.55443	6.63717	6.14597
ENSMUSG00000017561	Crlf3	0.556113	0.266703	0.897774	0.0341706	0.321948	0.560294	0.341661	0.439063	-0.234164	0.655048	-0.575825	0.160638		5.28376	5.26658	4.86976	5.91444	5.45108	5.74874	5.40975	5.64195	6.3561	5.76259	6.00343	5.40019	5.03088	5.83821	5.36173
ENSMUSG00000017588	Krt27	1.74081	NA	0.719567	NA	0	NA	-1.02124	NA	-1.39446	NA	-0.373216	NA		2	2	2	2	2.64874	2	2	2.26062	2	2	2	2	2	2	2
ENSMUSG00000017607	Tns4	-0.613098	NA	-1.99602	NA	-1.64421	0.262443	-1.38292	0.346603	-1.03111	0.513792	0.351807	0.884365		3.86717	3.00198	3.01268	3.21405	3.43478	2.31495	2.81564	2.48128	2.27707	2.3295	2.73417	2.86331	2	2.93131	2.301
ENSMUSG00000017615	Tnfaip1	0.756122	0.00545008	0.587137	0.0506107	-0.2088	0.582178	-0.168985	0.622804	-0.964922	1.16369e-05	-0.795937	0.00118583		8.13713	7.57677	7.5793	8.40245	8.37586	8.54259	8.76727	8.30394	8.49747	8.35441	8.28874	7.25314	7.33814	7.68621	7.92729
ENSMUSG00000017631	Abr	-0.31548	0.564944	-0.482676	0.32126	-0.546377	0.188765	-0.167196	0.743802	-0.230897	0.640426	-0.0637009	0.922952		6.32673	6.14124	5.78894	5.71137	5.89832	5.72231	5.87592	6.02195	5.61139	5.07737	5.69399	5.67152	5.84479	5.64255	5.15183
ENSMUSG00000017639	Rab11fip4	2.59047	NA	2.46503	NA	2.71853	NA	-0.125437	NA	0.128056	NA	0.253493	NA		2	2	2.26727	2.91067	2	2.57332	2.59141	2.26062	2.88513	2.3295	2.52837	2	2.40714	3.49262	2
ENSMUSG00000017652	Cd40	-0.0675161	NA	-0.963499	NA	-0.615374	NA	-0.895982	NA	-0.547858	NA	0	NA		2.33893	2	2	2.28686	2	2	2	2	2	2	2	2	2	2	2
ENSMUSG00000017664	Slc35c2	0.102977	0.920982	0.376562	0.584186	0.0654623	0.936153	0.273585	0.630608	-0.037515	0.9616	-0.3111	0.592636		7.22032	6.64766	5.98712	6.52343	6.7307	6.3588	7.36751	6.70846	6.98647	7.2653	7.22841	6.07365	6.7063	6.81814	7.21688
ENSMUSG00000017667	Zfp334	0.190115	0.823842	0.270122	0.711963	-0.400141	0.502554	0.0800067	0.906976	-0.590256	0.196717	-0.670263	0.15911		4.87884	5.72613	5.28567	5.66208	5.62714	5.42745	5.33927	5.09147	5.53439	6.01239	5.61807	4.91718	4.3892	4.99162	5.42543
ENSMUSG00000017670	Elmo2	-0.150154	0.807671	0.259713	0.605328	-0.362263	0.3761	0.409867	0.222579	-0.21211	0.625525	-0.621977	0.0531001		6.12255	6.32569	6.30194	6.25083	6.26075	6.033	5.87592	6.43236	6.41457	6.70844	6.44545	5.36238	5.81168	5.89795	6.37292
ENSMUSG00000017677	Wsb1	0.642466	0.280848	-0.747484	0.214697	-0.156908	0.846494	-1.38995	0.000526607	-0.799375	0.0700815	0.590576	0.277077		6.72368	6.14124	7.08627	7.4045	7.74968	7.34934	6.54199	6.33665	6.165	5.67836	5.64382	6.87771	7.0135	6.30339	5.65532
ENSMUSG00000017679	Ttpal	0.259062	0.726738	-0.0918675	0.919283	-0.1102	0.887426	-0.350929	0.494215	-0.369262	0.467637	-0.0183327	0.983966		5.11763	5.29634	5.45589	6.07369	5.45108	5.13867	5.26517	5.41975	5.27516	5.12057	5.01377	5.47295	5.19397	5.41612	4.60972
ENSMUSG00000017686	Rhot1	0.14097	0.837089	-0.0387114	0.961741	0.440838	0.277866	-0.179682	0.697519	0.299868	0.44875	0.479549	0.194981		5.83195	6.18961	6.52239	6.50957	6.28196	6.52089	6.01806	6.12377	6.32596	6.22526	6.02318	6.75177	7.0135	6.56529	6.08811
ENSMUSG00000017697	Ada	1.04581	0.508946	2.6107	0.016233	2.14376	0.0462313	1.56488	0.0773697	1.09795	0.266257	-0.466934	0.705648		3.04213	2.2637	2.68759	2.52603	2.36053	3.67615	3.59783	4.36676	4.38809	3.48339	4.43908	4.26992	2.7243	4.00839	4.00573
ENSMUSG00000017707	Serinc3	0.0146803	0.982115	-0.953615	0.00016791	-0.999027	3.52e-05	-0.968295	8.1272e-06	-1.01371	2.53932e-06	-0.0454123	0.924095		8.33466	8.30403	8.29171	8.30547	8.64503	8.29615	7.97895	7.3292	7.74743	7.11318	7.21129	7.54234	7.15224	7.39634	7.18963
ENSMUSG00000017713	Tha1	-0.762225	NA	-2.22699	NA	-0.807503	NA	-1.46476	NA	-0.0452778	NA	1.41948	NA		2.61318	2.48656	2.68759	2.52603	2	2.31495	2.59141	2.26062	2	2.3295	2	2	2	3.14361	2
ENSMUSG00000017715	Pgs1	1.12523	0.10319	1.1678	0.0968374	0.640399	0.40272	0.0425651	0.967694	-0.484834	0.497959	-0.527399	0.478584		7.19967	5.07388	5.37329	7.19522	7.0846	7.02114	7.71933	6.87345	7.15025	7.70916	7.43427	6.38778	5.74307	7.20858	7.35413
ENSMUSG00000017716	Birc5	-0.91929	0.0745468	1.09175	0.0270728	1.17163	0.00810814	2.01104	5.06249e-08	2.09092	7.67333e-09	0.0798838	0.920646		7.37562	9.11454	9.197	7.6069	7.77982	7.31439	8.47847	9.88274	10.015	9.47812	9.97856	9.94058	9.583	10.2069	9.93561
ENSMUSG00000017718	Afmid	-1.21054	NA	-1.62006	NA	-0.710223	NA	-0.409529	NA	0.500313	NA	0.909841	NA		3.04213	2.84976	2.26727	2.91067	2	2	2.3258	2	2.70947	2.3295	2	2.86331	2	2.68227	2.301
ENSMUSG00000017721	Pigt	-0.872919	0.532935	0.841314	0.563568	-0.512913	0.722537	1.71423	0.0544616	0.360006	0.800777	-1.35423	0.179144		8.77576	7.42341	6.71358	5.80517	7.12036	6.68039	7.84547	7.28593	7.55942	10.0694	8.10627	7.14596	6.82722	7.82348	7.57382
ENSMUSG00000017723	Wfdc2	1.17284	NA	-0.96352	NA	0.931563	NA	-2.13636	NA	-0.241274	NA	1.89508	NA		2	2	2.26727	2.28686	2	2.57332	2	2	2	2	2	2	2	2.68227	2
ENSMUSG00000017724	Etv4	-0.618105	0.328877	0.779977	0.197134	0.53836	0.370484	1.39808	0.000681977	1.15647	0.00597815	-0.241616	0.732875		8.40398	8.07858	7.60366	6.86579	7.67148	6.63861	8.14827	8.395	8.44585	9.59186	8.53568	8.11411	8.49204	8.89739	8.7604
ENSMUSG00000017734	Dbndd2	0.872739	0.341242	0.100285	0.952325	1.29838	0.0745345	-0.772453	0.307992	0.425643	0.616634	1.1981	0.08074		4.1514	3.6808	3.01268	4.49046	3.94073	4.55568	4.18492	3.98909	3.04171	4.27759	3.34938	4.62955	5.08732	3.89569	4.8139
ENSMUSG00000017737	Mmp9	0.635147	NA	1.77195	NA	3.16544	NA	1.1368	NA	2.53029	NA	1.39349	NA		2	2	2.26727	2.28686	2	2	2.3258	2.26062	2.27707	2	2.73417	2	3.85136	2.3811	2
ENSMUSG00000017740	Slc12a5	0.317143	0.848616	-0.763909	0.569028	-1.13141	0.301601	-1.08105	0.237238	-1.44855	0.0990603	-0.367497	0.806125		2.84354	3.85086	4.22143	3.86384	3.94073	4.14261	4.01447	3.66807	3.04171	3.01885	3.2184	3.78978	2.7243	2	3.11101
ENSMUSG00000017747	Ghdc	0.242872	0.778754	-0.613306	0.362879	-0.32881	0.637692	-0.856178	0.0654657	-0.571682	0.263398	0.284495	0.691841		5.20309	4.92944	4.82902	5.71137	4.61122	5.13867	5.10447	4.19025	4.13347	4.55458	4.89011	4.56444	5.03088	4.46858	4.71542
ENSMUSG00000017754	Pltp	-1.75036	NA	-1.925	NA	-1.57688	NA	0	NA	0	NA	0	NA		2.33893	2.2637	2	2	2	2	2	2	2	2	2	2	2	2	2
ENSMUSG00000017756	Slc12a7	-0.81267	0.469614	-1.07877	0.31389	-0.413682	0.732505	-0.266102	0.829612	0.398987	0.72753	0.665089	0.524836		3.86717	4.92944	4.65347	3.67798	3.70982	4.6707	3.18065	3.57527	4.13347	3.83421	3.2184	3.24205	4.09102	5.14742	3.73116
ENSMUSG00000017760	Ctsa	-0.0396367	0.979109	-0.323822	0.771153	-0.736797	0.36281	-0.284185	0.745922	-0.69716	0.333162	-0.412975	0.652591		4.31389	4.53933	4.65347	5.29266	3.94073	3.88115	4.26315	4.25152	4.13347	3.72648	4.70679	4.00136	3.3952	4.11292	4.08676
ENSMUSG00000017764	Zswim1	-0.137751	0.945769	0.126504	0.946972	-1.46769	0.124078	0.264255	0.830108	-1.32994	0.122727	-1.59419	0.0708566		4.92986	3.85086	4.90939	4.8835	2.88885	4.87642	4.66005	4.62006	4.79255	5.28149	4.03424	3.24205	2.40714	3.14361	4.43506
ENSMUSG00000017765	Slc12a4	-0.095494	0.942448	0.612414	0.42817	0.390605	0.602827	0.707908	0.204549	0.486099	0.427445	-0.221809	0.786053		7.71078	6.58876	6.19378	6.91921	6.90486	6.01134	7.38511	6.86368	7.30507	8.29908	7.43427	6.76632	7.2169	7.5345	7.72701
ENSMUSG00000017774	Myo1c	0.247808	0.392962	0.578194	0.00883444	0.578971	0.00468317	0.330386	0.116941	0.331163	0.106043	0.000777031	0.999498		8.70062	8.65641	8.35047	8.68749	8.80742	8.77568	8.99924	9.19108	9.05889	9.33185	8.99431	8.93361	9.09076	9.11123	9.41633
ENSMUSG00000017776	Crk	-0.159946	0.808873	-0.10512	0.879285	0.509138	0.185226	0.0548258	0.921376	0.669083	0.0313657	0.614258	0.071921		6.47153	6.65915	6.85219	6.59083	6.68366	6.56617	6.18812	6.87345	6.3561	6.70844	6.25807	7.0776	7.2788	7.5808	6.5548
ENSMUSG00000017778	Cox7c	-0.547548	0.519727	-0.586407	0.501461	1.03313	0.0920025	-0.0388598	0.969576	1.58068	0.0011704	1.61954	0.00196205		6.97516	7.25178	7.86275	7.37421	6.68366	6.824	6.47782	7.19528	6.38563	4.98688	7.62089	8.75547	8.70088	8.30933	7.7396
ENSMUSG00000017781	Pitpna	0.154153	0.676213	0.216192	0.514279	0.286379	0.272968	0.0620394	0.853218	0.132226	0.649856	0.0701866	0.842631		7.54065	7.52115	7.31739	7.76115	7.46444	7.52013	7.67709	7.78789	7.65951	7.34942	7.83722	7.85296	7.68756	7.64322	7.77058
ENSMUSG00000017801	Mlx	0.49191	0.428841	0.400037	0.564002	0.0357135	0.968115	-0.0918733	0.895811	-0.456197	0.358088	-0.364323	0.528372		6.1869	5.10784	5.28567	6.14718	5.62714	5.92128	6.39337	5.9124	5.82043	6.49521	5.45308	5.28366	5.51521	5.92692	5.70749
ENSMUSG00000017802	Retreg3	-0.762232	0.414725	-0.219463	0.865798	-0.0957442	0.938187	0.542768	0.521817	0.666488	0.393219	0.123719	0.916493		5.11763	4.20473	3.94465	3.7739	3.94073	3.78229	4.10221	4.05931	4.26639	4.98688	3.68324	4.49626	3.3952	4.93571	4.43506
ENSMUSG00000017817	Jph2	-0.15283	NA	-2.43072	NA	-2.08259	NA	-2.27789	NA	-1.92976	NA	0.348127	NA		2.33893	2	2.85927	2	2.64874	2.31495	2.59141	2	2.27707	2	2	2	2	2	2.301
ENSMUSG00000017830	Dhx58	-1.02318	0.592699	-3.63496	0.00955741	-2.45065	0.0694546	-2.61178	0.0449536	-1.42747	0.312917	1.18431	0.520346		4.97915	5.10784	4.60603	4.54586	4.96599	2.9825	2.3258	2	2.50941	3.34452	2.28824	3.89945	2	3.49262	2.301
ENSMUSG00000017831	Rab5a	0.251423	0.75079	-0.141139	0.873528	-0.00532663	0.995083	-0.392562	0.454941	-0.25675	0.667483	0.135812	0.851967		6.63421	6.67056	7.09489	7.14228	6.97165	7.51244	6.39337	7.08179	6.75719	6.16463	6.55809	6.83694	7.43918	5.92692	6.66445
ENSMUSG00000017837	Nkiras2	0.105248	0.958015	-0.683915	0.631808	-0.746908	0.536919	-0.789164	0.449022	-0.852156	0.400544	-0.0629927	0.971571		3.86717	4.26617	4.39894	5.04602	3.09464	4.49453	3.7138	4.19025	3.31158	2.3295	4.18217	3.54176	3.97616	2.93131	3.91988
[truncated: 26,297 more rows]

## Sheet: SELECTED GENES
Row-names	Symbol	PA vs CTR log2FoldChange	PA vs CTR padj	LEPA vs CTR log2FoldChange	LEPA vs CTR padj	LANTA vs CTR log2FoldChange	LANTA vs CTR padj	LEPA vs PA log2FoldChange	LEPA vs PA padj	LANTA vs PA log2FoldChange	LANTA vs PA___padj	LANTA vs LEPA log2FoldChange	LANTA vs LEPA padj
[truncated: 7 more rows]
