# Supplementary material for: Impact of modulating leptin sensitivity on the transcriptomic profile of adult-derived hypothalamic mouse neurons
Source: Front Mol Neurosci. 2025 Jan 17;17:1518737. doi: 10.3389/fnmol.2024.1518737 (PMC11800294; doi:10.3389/fnmol.2024.1518737)
Supplement: Supplementary Figure S3 — Venn diagram analysis of genes differentially expressed under different treatments. [file Data_Sheet_3.xlsx]

## Sheet: Venn analysis
Common for	total	Genes
LANTA LEPA PA	194	ENSMUSG00000021102	Glrx5
		ENSMUSG00000047604	Frat2
		ENSMUSG00000106933	Gm43621
		ENSMUSG00000022108	Itm2b
		ENSMUSG00000030921	Trim30a
		ENSMUSG00000003420	Fcgrt
		ENSMUSG00000062488	Ifit3b
		ENSMUSG00000041801	Phlda3
		ENSMUSG00000033285	Wdr3
		ENSMUSG00000042644	Itpr3
		ENSMUSG00000032849	Abcc4
		ENSMUSG00000022946	Dop1b
		ENSMUSG00000028756	Pink1
		ENSMUSG00000025498	Irf7
		ENSMUSG00000031639	Tlr3
		ENSMUSG00000028394	Pole3
		ENSMUSG00000087380	2210408F21Rik
		ENSMUSG00000024052	Lpin2
		ENSMUSG00000050931	Sgms2
		ENSMUSG00000033060	Lmo7
		ENSMUSG00000027782	Kpna4
		ENSMUSG00000043421	Hilpda
		ENSMUSG00000036850	Mrpl41
		ENSMUSG00000000154	Slc22a18
		ENSMUSG00000025260	Hsd17b10
		ENSMUSG00000042444	Mindy2
		ENSMUSG00000018363	Smurf2
		ENSMUSG00000037601	Nme1
		ENSMUSG00000001281	Itgb7
		ENSMUSG00000033751	Gadd45gip1
		ENSMUSG00000004151	Etv1
		ENSMUSG00000010554	Mettl16
		ENSMUSG00000031558	Slit2
		ENSMUSG00000025161	Slc16a3
		ENSMUSG00000073412	Lst1
		ENSMUSG00000008333	Snrpb2
		ENSMUSG00000057596	Trim30d
		ENSMUSG00000031402	Mpp1
		ENSMUSG00000025491	Ifitm1
		ENSMUSG00000021240	Abcd4
		ENSMUSG00000040511	Pvr
		ENSMUSG00000003545	Fosb
		ENSMUSG00000014905	Dnajb9
		ENSMUSG00000003123	Lipe
		ENSMUSG00000032905	Atg12
		ENSMUSG00000061132	Blnk
		ENSMUSG00000025364	Pa2g4
		ENSMUSG00000056666	Retsat
		ENSMUSG00000037904	Ankrd9
		ENSMUSG00000040811	Eml2
		ENSMUSG00000033705	Stard9
		ENSMUSG00000114210	A330084C13Rik
		ENSMUSG00000032348	Gsta4
		ENSMUSG00000075602	Ly6a
		ENSMUSG00000091649	Phf11b
		ENSMUSG00000078317	F8a
		ENSMUSG00000063972	Nr6a1
		ENSMUSG00000029816	Gpnmb
		ENSMUSG00000034855	Cxcl10
		ENSMUSG00000058135	Gstm1
		ENSMUSG00000068245	Phf11d
		ENSMUSG00000034422	Parp14
		ENSMUSG00000028851	Nudc
		ENSMUSG00000049866	Arl4c
		ENSMUSG00000038776	Ephx1
		ENSMUSG00000030894	Tpp1
		ENSMUSG00000038963	Slco4a1
		ENSMUSG00000109957	Gm45353
		ENSMUSG00000000078	Klf6
		ENSMUSG00000059714	Flot1
		ENSMUSG00000020638	Cmpk2
		ENSMUSG00000031093	Dock11
		ENSMUSG00000033540	Idua
		ENSMUSG00000029371	Cxcl5
		ENSMUSG00000055301	Adh7
		ENSMUSG00000030161	Gabarapl1
		ENSMUSG00000013622	Atraid
		ENSMUSG00000029397	Rchy1
		ENSMUSG00000031545	Gpat4
		ENSMUSG00000051439	Cd14
		ENSMUSG00000027397	Slc20a1
		ENSMUSG00000025969	Nrp2
		ENSMUSG00000026377	Nifk
		ENSMUSG00000064120	Mocs1
		ENSMUSG00000053560	Ier2
		ENSMUSG00000052336	Cx3cr1
		ENSMUSG00000035273	Hpse
		ENSMUSG00000059142	Zfp945
		ENSMUSG00000041498	Kif14
		ENSMUSG00000004221	Ikbkg
		ENSMUSG00000036944	Tmem71
		ENSMUSG00000035158	Mitf
		ENSMUSG00000015090	Ptgds
		ENSMUSG00000026222	Sp100
		ENSMUSG00000026069	Il1rl1
		ENSMUSG00000003355	Fkbp11
		ENSMUSG00000015243	Abca1
		ENSMUSG00000038859	Baiap2l1
		ENSMUSG00000044250	Pced1b
		ENSMUSG00000033880	Lgals3bp
		ENSMUSG00000023186	Vwa5a
		ENSMUSG00000044786	Zfp36
		ENSMUSG00000056313	Tcim
		ENSMUSG00000019102	Aldh3a1
		ENSMUSG00000027387	Zc3h8
		ENSMUSG00000048368	Omd
		ENSMUSG00000035021	Baz1a
		ENSMUSG00000038260	Trpm4
		ENSMUSG00000048388	Fam171b
		ENSMUSG00000028741	Mrto4
		ENSMUSG00000038267	Slc22a23
		ENSMUSG00000003623	Crot
		ENSMUSG00000025959	Klf7
		ENSMUSG00000021484	Lman2
		ENSMUSG00000026896	Ifih1
		ENSMUSG00000027804	Ppid
		ENSMUSG00000029314	Gpat3
		ENSMUSG00000033159	Cnppd1
		ENSMUSG00000103041	Gm37305
		ENSMUSG00000010663	Fads1
		ENSMUSG00000047250	Ptgs1
		ENSMUSG00000027514	Zbp1
		ENSMUSG00000068114	Ccdc134
		ENSMUSG00000083422	Gm15604
		ENSMUSG00000039997	Ifi203
		ENSMUSG00000031925	Maml2
		ENSMUSG00000022575	Gsdmd
		ENSMUSG00000030062	Rpn1
		ENSMUSG00000049502	Dtx3l
		ENSMUSG00000036181	H1f2
		ENSMUSG00000028270	Gbp2
		ENSMUSG00000029070	Mxra8
		ENSMUSG00000074934	Grem1
		ENSMUSG00000026956	Uap1l1
		ENSMUSG00000079018	Ly6c1
		ENSMUSG00000002831	Plin4
		ENSMUSG00000027078	Ube2l6
		ENSMUSG00000090272	Mndal
		ENSMUSG00000034640	Tiparp
		ENSMUSG00000026104	Stat1
		ENSMUSG00000026637	Traf5
		ENSMUSG00000037531	Mrpl47
		ENSMUSG00000026127	Imp4
		ENSMUSG00000040848	Sft2d2
		ENSMUSG00000014226	Cacybp
		ENSMUSG00000030805	Stx4a
		ENSMUSG00000069020	Urm1
		ENSMUSG00000029287	Tgfbr3
		ENSMUSG00000032501	Trib1
		ENSMUSG00000022596	Slurp1
		ENSMUSG00000037321	Tap1
		ENSMUSG00000104861	3110039M20Rik
		ENSMUSG00000063558	Aox1
		ENSMUSG00000042485	Mustn1
		ENSMUSG00000020184	Mdm2
		ENSMUSG00000034947	Tmem106a
		ENSMUSG00000015837	Sqstm1
		ENSMUSG00000021939	Ctsb
		ENSMUSG00000040699	Limd2
		ENSMUSG00000018189	Uchl5
		ENSMUSG00000028599	Tnfrsf1b
		ENSMUSG00000022528	Hes1
		ENSMUSG00000021707	Dhfr
		ENSMUSG00000040713	Creg1
		ENSMUSG00000056952	Tatdn2
		ENSMUSG00000042622	Maff
		ENSMUSG00000021950	Anxa8
		ENSMUSG00000074896	Ifit3
		ENSMUSG00000021365	Nedd9
		ENSMUSG00000037071	Scd1
		ENSMUSG00000028792	Ak2
		ENSMUSG00000120430	NA
		ENSMUSG00000076435	Acsf2
		ENSMUSG00000066026	Dhrs3
		ENSMUSG00000021876	Rnase4
		ENSMUSG00000022216	Psme1
		ENSMUSG00000024308	Tapbp
		ENSMUSG00000029810	Tmem176b
		ENSMUSG00000003617	Cp
		ENSMUSG00000056962	Jmjd6
		ENSMUSG00000005732	Ranbp1
		ENSMUSG00000062981	Mrpl42
		ENSMUSG00000024193	Phf1
		ENSMUSG00000025574	Tk1
		ENSMUSG00000036617	Etl4
		ENSMUSG00000041126	H2az2
		ENSMUSG00000066800	Rnasel
		ENSMUSG00000032228	Tcf12
		ENSMUSG00000024902	Mrpl11
		ENSMUSG00000003344	Btbd2
		ENSMUSG00000022814	Umps
		ENSMUSG00000026019	Wdr12
		ENSMUSG00000013833	Med16
		ENSMUSG00000001056	Nhp2
LEPA PA	77	ENSMUSG00000091993	B930036N10Rik
		ENSMUSG00000121028	NA
		ENSMUSG00000022272	Myo10
		ENSMUSG00000041028	Ghitm
		ENSMUSG00000061360	Phf5a
		ENSMUSG00000003131	Pafah1b2
		ENSMUSG00000003814	Calr
		ENSMUSG00000038400	Pmepa1
		ENSMUSG00000032171	Pin1
		ENSMUSG00000003273	Car11
		ENSMUSG00000029304	Spp1
		ENSMUSG00000073755	5730409E04Rik
		ENSMUSG00000055172	C1ra
		ENSMUSG00000044734	Serpinb1a
		ENSMUSG00000031987	Egln1
		ENSMUSG00000021809	Nudt13
		ENSMUSG00000028965	Tnfrsf9
		ENSMUSG00000045827	Serpinb9
		ENSMUSG00000029657	Hsph1
		ENSMUSG00000031628	Casp3
		ENSMUSG00000029994	Anxa4
		ENSMUSG00000017119	Nbr1
		ENSMUSG00000009596	Taf7l
		ENSMUSG00000025887	Casp12
		ENSMUSG00000030342	Cd9
		ENSMUSG00000002550	Uck1
		ENSMUSG00000016619	Nup50
		ENSMUSG00000028378	Ptgr1
		ENSMUSG00000038668	Lpar1
		ENSMUSG00000043157	Arl11
		ENSMUSG00000029311	Hsd17b11
		ENSMUSG00000020409	Slu7
		ENSMUSG00000032596	Uba7
		ENSMUSG00000025950	Idh1
		ENSMUSG00000021591	Glrx
		ENSMUSG00000035606	Ky
		ENSMUSG00000036820	Amdhd2
		ENSMUSG00000038521	C1s1
		ENSMUSG00000025869	Nop16
		ENSMUSG00000031355	Arhgap6
		ENSMUSG00000019791	Hint3
		ENSMUSG00000027611	Procr
		ENSMUSG00000057541	Pus7
		ENSMUSG00000002733	Plekha3
		ENSMUSG00000105987	AI506816
		ENSMUSG00000027935	Rab13
		ENSMUSG00000097113	Gm19705
		ENSMUSG00000021608	Lpcat1
		ENSMUSG00000021390	Ogn
		ENSMUSG00000024590	Lmnb1
		ENSMUSG00000034203	Chchd4
		ENSMUSG00000026879	Gsn
		ENSMUSG00000039041	Adrm1
		ENSMUSG00000021427	Ssr1
		ENSMUSG00000074604	Mgst2
		ENSMUSG00000058407	Txndc9
		ENSMUSG00000031007	Atp6ap2
		ENSMUSG00000029447	Cct6a
		ENSMUSG00000001228	Uhrf1
		ENSMUSG00000044197	Gpr146
		ENSMUSG00000025408	Ddit3
		ENSMUSG00000032477	Cdc25a
		ENSMUSG00000023913	Pla2g7
		ENSMUSG00000061024	Rrs1
		ENSMUSG00000078920	Ifi47
		ENSMUSG00000030609	Aen
		ENSMUSG00000029322	Plac8
		ENSMUSG00000024325	Ring1
		ENSMUSG00000053801	Grwd1
		ENSMUSG00000033166	Dis3
		ENSMUSG00000018909	Arrb1
		ENSMUSG00000015176	Nolc1
		ENSMUSG00000002083	Bbc3
		ENSMUSG00000079017	Ifi27l2a
		ENSMUSG00000027208	Fgf7
		ENSMUSG00000056429	Tgoln1
		ENSMUSG00000039994	Timeless
LANTA PA	307	ENSMUSG00000041889	Shisa4
		ENSMUSG00000021392	Nol8
		ENSMUSG00000019942	Cdk1
		ENSMUSG00000031983	2310022B05Rik
		ENSMUSG00000063450	Syne2
		ENSMUSG00000004562	Arhgef40
		ENSMUSG00000032504	Pdcd6ip
		ENSMUSG00000045328	Cenpe
		ENSMUSG00000029910	Mad2l1
		ENSMUSG00000097633	Gm16617
		ENSMUSG00000049800	Sertad2
		ENSMUSG00000045757	Zfp764
		ENSMUSG00000038975	Rabggtb
		ENSMUSG00000096965	3300005D01Rik
		ENSMUSG00000086067	Gm16183
		ENSMUSG00000031503	Col4a2
		ENSMUSG00000045664	Cdc42ep2
		ENSMUSG00000041431	Ccnb1
		ENSMUSG00000113707	Gm10457
		ENSMUSG00000032216	Nedd4
		ENSMUSG00000045594	Glb1
		ENSMUSG00000033327	Tnxb
		ENSMUSG00000032562	Gnai2
		ENSMUSG00000085156	Snhg15
		ENSMUSG00000029705	Cux1
		ENSMUSG00000032047	Acat1
		ENSMUSG00000063406	Tmed5
		ENSMUSG00000027469	Tpx2
		ENSMUSG00000027620	Rbm39
		ENSMUSG00000024759	Atl3
		ENSMUSG00000103653	Gstp-ps
		ENSMUSG00000093565	Rab26os
		ENSMUSG00000007805	Twist2
		ENSMUSG00000106214	Gm43426
		ENSMUSG00000045624	Esf1
		ENSMUSG00000106961	Gm43128
		ENSMUSG00000064043	Trerf1
		ENSMUSG00000026167	Wnt10a
		ENSMUSG00000015217	Hmgb3
		ENSMUSG00000022177	Haus4
		ENSMUSG00000048327	Ckap2l
		ENSMUSG00000036639	Nudt1
		ENSMUSG00000038374	Rbm8a
		ENSMUSG00000041548	Hspb8
		ENSMUSG00000005233	Spc25
		ENSMUSG00000031513	Leprotl1
		ENSMUSG00000032411	Tfdp2
		ENSMUSG00000028899	Taf12
		ENSMUSG00000005514	Por
		ENSMUSG00000020361	Hspa4
		ENSMUSG00000106258	Rpl7a-ps7
		ENSMUSG00000049957	Ccdc137
		ENSMUSG00000057561	Eif1a
		ENSMUSG00000047220	Iho1
		ENSMUSG00000005161	Prdx2
		ENSMUSG00000013236	Ptprs
		ENSMUSG00000049516	Spty2d1
		ENSMUSG00000066798	Zbtb6
		ENSMUSG00000005470	Asf1b
		ENSMUSG00000030057	Cnbp
		ENSMUSG00000033306	Lpp
		ENSMUSG00000008575	Nfib
		ENSMUSG00000036986	Pml
		ENSMUSG00000018442	Derl2
		ENSMUSG00000024795	Kif20b
		ENSMUSG00000071180	Smim15
		ENSMUSG00000031756	Cenpn
		ENSMUSG00000038510	Rpf2
		ENSMUSG00000036278	Macrod1
		ENSMUSG00000025026	Add3
		ENSMUSG00000001020	S100a4
		ENSMUSG00000001774	Chordc1
		ENSMUSG00000020897	Aurkb
		ENSMUSG00000097217	Gm26549
		ENSMUSG00000055148	Klf2
		ENSMUSG00000097328	Tnfsf12
		ENSMUSG00000026005	Rpe
		ENSMUSG00000024601	Isoc1
		ENSMUSG00000028207	Asph
		ENSMUSG00000042599	Kdm7a
		ENSMUSG00000024487	Yipf5
		ENSMUSG00000028070	Naxe
		ENSMUSG00000042354	Gnl3
		ENSMUSG00000058325	Dock1
		ENSMUSG00000026833	Olfm1
		ENSMUSG00000054452	Tle5
		ENSMUSG00000032671	A930018P22Rik
		ENSMUSG00000106205	C230096K16Rik
		ENSMUSG00000063382	Bcl9l
		ENSMUSG00000031765	Mt1
		ENSMUSG00000019897	Ccdc59
		ENSMUSG00000020936	Nmt1
		ENSMUSG00000029279	Brdt
		ENSMUSG00000055447	Cd47
		ENSMUSG00000023106	Denr
		ENSMUSG00000033088	Triobp
		ENSMUSG00000087445	Gm14286
		ENSMUSG00000025404	R3hdm2
		ENSMUSG00000031841	Cdh13
		ENSMUSG00000021500	Ddx46
		ENSMUSG00000031708	Tecr
		ENSMUSG00000023046	Igfbp6
		ENSMUSG00000019188	H13
		ENSMUSG00000020415	Pttg1
		ENSMUSG00000049823	Zbtb12
		ENSMUSG00000041264	Uspl1
		ENSMUSG00000038046	Mrm3
		ENSMUSG00000022136	Dnajc3
		ENSMUSG00000017466	Timp2
		ENSMUSG00000063281	Zfp35
		ENSMUSG00000052534	Pbx1
		ENSMUSG00000020330	Hmmr
		ENSMUSG00000097772	5430416N02Rik
		ENSMUSG00000024078	Ttc27
		ENSMUSG00000029661	Col1a2
		ENSMUSG00000039263	Npepl1
		ENSMUSG00000021243	Fcf1
		ENSMUSG00000023022	Lima1
		ENSMUSG00000050989	Selenon
		ENSMUSG00000037725	Ckap2
		ENSMUSG00000031168	Ebp
		ENSMUSG00000028410	Dnaja1
		ENSMUSG00000001751	Naglu
		ENSMUSG00000031176	Dynlt3
		ENSMUSG00000022054	Nefm
		ENSMUSG00000024099	Ndufv2
		ENSMUSG00000121084	NA
		ENSMUSG00000028224	Nbn
		ENSMUSG00000026499	Acbd3
		ENSMUSG00000037376	Trmt6
		ENSMUSG00000001158	Snrnp27
		ENSMUSG00000038379	Ttk
		ENSMUSG00000039801	Cplane1
		ENSMUSG00000052085	Dock8
		ENSMUSG00000024691	Fam111a
		ENSMUSG00000107000	Gm43481
		ENSMUSG00000006715	Gmnn
		ENSMUSG00000024056	Ndc80
		ENSMUSG00000023067	Cdkn1a
		ENSMUSG00000023940	Sgo1
		ENSMUSG00000086311	Gm12122
		ENSMUSG00000084349	Rpl3-ps1
		ENSMUSG00000043415	Otud1
		ENSMUSG00000026826	Nr4a2
		ENSMUSG00000032526	Ss18l2
		ENSMUSG00000046768	Rhoj
		ENSMUSG00000024277	Mapre2
		ENSMUSG00000064254	Ethe1
		ENSMUSG00000054226	Tprkb
		ENSMUSG00000005533	Igf1r
		ENSMUSG00000038398	Upf3a
		ENSMUSG00000025188	Hps1
		ENSMUSG00000055401	Fbxo6
		ENSMUSG00000032402	Smad3
		ENSMUSG00000025781	Atp5c1
		ENSMUSG00000116498	Gm38563
		ENSMUSG00000047534	Mis18bp1
		ENSMUSG00000027715	Ccna2
		ENSMUSG00000034377	Tulp4
		ENSMUSG00000036432	Siah2
		ENSMUSG00000027641	Rbl1
		ENSMUSG00000030652	Coq7
		ENSMUSG00000056749	Nfil3
		ENSMUSG00000040339	Fam102b
		ENSMUSG00000020949	Fkbp3
		ENSMUSG00000038806	Sde2
		ENSMUSG00000031835	Mbtps1
		ENSMUSG00000074656	Eif2s2
		ENSMUSG00000036622	Atp13a2
		ENSMUSG00000027673	Ndufb5
		ENSMUSG00000052748	Swt1
		ENSMUSG00000059689	Zfp637
		ENSMUSG00000026683	Nuf2
		ENSMUSG00000071379	Hpcal1
		ENSMUSG00000040430	Pitpnc1
		ENSMUSG00000055371	Stam2
		ENSMUSG00000061207	Stk19
		ENSMUSG00000015647	Lama5
		ENSMUSG00000030978	Rrm1
		ENSMUSG00000049339	Retreg2
		ENSMUSG00000044148	1810030O07Rik
		ENSMUSG00000024732	Ccdc86
		ENSMUSG00000027784	Ppm1l
		ENSMUSG00000074182	Znhit6
		ENSMUSG00000026259	Ngef
		ENSMUSG00000055322	Tns1
		ENSMUSG00000026791	Slc2a8
		ENSMUSG00000021418	Rpp40
		ENSMUSG00000052139	Babam2
		ENSMUSG00000037628	Cdkn3
		ENSMUSG00000032340	Neo1
		ENSMUSG00000036223	Ska1
		ENSMUSG00000025190	Got1
		ENSMUSG00000064945	Rny3
		ENSMUSG00000021431	Snrnp48
		ENSMUSG00000018042	Cyb5r3
		ENSMUSG00000028743	Akr7a5
		ENSMUSG00000082896	Gm5844
		ENSMUSG00000031107	Rbmx2
		ENSMUSG00000028180	Zranb2
		ENSMUSG00000024188	Luc7l
		ENSMUSG00000021039	Snw1
		ENSMUSG00000120992	NA
		ENSMUSG00000027430	Dtd1
		ENSMUSG00000025868	Higd2a
		ENSMUSG00000040562	Gstm2
		ENSMUSG00000026753	Ppp6c
		ENSMUSG00000074203	G430095P16Rik
		ENSMUSG00000115708	Gm49187
		ENSMUSG00000020758	Itgb4
		ENSMUSG00000048100	Taf13
		ENSMUSG00000020099	Unc5b
		ENSMUSG00000040488	Ltbp4
		ENSMUSG00000030096	Slc6a6
		ENSMUSG00000032194	Kank2
		ENSMUSG00000028013	Ppa2
		ENSMUSG00000035762	Tmem161b
		ENSMUSG00000024845	Tmem134
		ENSMUSG00000020173	Cobl
		ENSMUSG00000064367	mt-Nd5
		ENSMUSG00000002771	Grin2d
		ENSMUSG00000079109	Pms2
		ENSMUSG00000121078	NA
		ENSMUSG00000010376	Nedd8
		ENSMUSG00000064351	mt-Co1
		ENSMUSG00000035847	Ids
		ENSMUSG00000024137	E4f1
		ENSMUSG00000003316	Glg1
		ENSMUSG00000006021	Kptn
		ENSMUSG00000029062	Cdk11b
		ENSMUSG00000047557	Lxn
		ENSMUSG00000027800	Tm4sf1
		ENSMUSG00000026123	Plekhb2
		ENSMUSG00000031381	Piga
		ENSMUSG00000037148	Arhgap10
		ENSMUSG00000052406	Rexo4
		ENSMUSG00000027860	Vangl1
		ENSMUSG00000086290	Snhg12
		ENSMUSG00000053477	Tcf4
		ENSMUSG00000027076	Timm10
		ENSMUSG00000036452	Arhgap26
		ENSMUSG00000051457	Spn
		ENSMUSG00000027342	Pcna
		ENSMUSG00000000317	Bcl6b
		ENSMUSG00000006931	P3h4
		ENSMUSG00000021270	Hsp90aa1
		ENSMUSG00000118057	B020010K11Rik
		ENSMUSG00000033400	Agl
		ENSMUSG00000051502	Ufsp1
		ENSMUSG00000029106	Add1
		ENSMUSG00000022231	Sema5a
		ENSMUSG00000031246	Sh3bgrl
		ENSMUSG00000022858	Tra2b
		ENSMUSG00000028964	Park7
		ENSMUSG00000027962	Vcam1
		ENSMUSG00000040177	2310057M21Rik
		ENSMUSG00000015880	Ncapg
		ENSMUSG00000020964	Sel1l
		ENSMUSG00000012443	Kif11
		ENSMUSG00000102151	Gm37472
		ENSMUSG00000035208	Slfn8
		ENSMUSG00000026728	Vim
		ENSMUSG00000052512	Nav2
		ENSMUSG00000001911	Nfix
		ENSMUSG00000027423	Snx5
		ENSMUSG00000000058	Cav2
		ENSMUSG00000021428	Riok1
		ENSMUSG00000021794	Glud1
		ENSMUSG00000073676	Hspe1
		ENSMUSG00000024588	Fech
		ENSMUSG00000020823	Sec14l1
		ENSMUSG00000020048	Hsp90b1
		ENSMUSG00000000738	Spg7
		ENSMUSG00000024851	Pitpnm1
		ENSMUSG00000025203	Scd2
		ENSMUSG00000025173	Wdr45b
		ENSMUSG00000063065	Mapk3
		ENSMUSG00000054723	Vmac
		ENSMUSG00000072258	Taf1a
		ENSMUSG00000038628	Polr3k
		ENSMUSG00000020914	Top2a
		ENSMUSG00000037958	Nsrp1
		ENSMUSG00000094870	Zfp131
		ENSMUSG00000045679	Pqlc3
		ENSMUSG00000024287	Thoc1
		ENSMUSG00000015094	Npdc1
		ENSMUSG00000024169	Ift140
		ENSMUSG00000026094	Stk17b
		ENSMUSG00000020387	Jade2
		ENSMUSG00000108414	Snhg1
		ENSMUSG00000003228	Grk5
		ENSMUSG00000032193	Ldlr
		ENSMUSG00000105184	Gm42537
		ENSMUSG00000036745	Ttll7
		ENSMUSG00000038335	Tsr1
		ENSMUSG00000023025	Larp4
		ENSMUSG00000030245	Golt1b
		ENSMUSG00000115222	Gm49747
		ENSMUSG00000078784	Rbis
		ENSMUSG00000017493	Igfbp4
		ENSMUSG00000024665	Fads2
		ENSMUSG00000021013	Ttc8
		ENSMUSG00000013593	Ndufs2
		ENSMUSG00000018848	Rars
		ENSMUSG00000117327	Gm6467
		ENSMUSG00000029334	Prkg2
		ENSMUSG00000063714	Sp3os
LANTA LEPA	539	ENSMUSG00000096054	Syne1
		ENSMUSG00000002983	Relb
		ENSMUSG00000021070	Bdkrb2
		ENSMUSG00000089844	A530032D15Rik
		ENSMUSG00000065208	Gm24616
		ENSMUSG00000015522	Arnt
		ENSMUSG00000025555	Farp1
		ENSMUSG00000038418	Egr1
		ENSMUSG00000043091	Tuba1c
		ENSMUSG00000004099	Dnmt1
		ENSMUSG00000028037	Ifi44
		ENSMUSG00000097248	Gm2694
		ENSMUSG00000027884	Clcc1
		ENSMUSG00000096740	Lbhd1
		ENSMUSG00000023010	Tmbim6
		ENSMUSG00000027490	E2f1
		ENSMUSG00000028194	Ddah1
		ENSMUSG00000039640	Mrpl12
		ENSMUSG00000103477	5930409G06Rik
		ENSMUSG00000001870	Ltbp1
		ENSMUSG00000024190	Dusp1
		ENSMUSG00000028788	Ptp4a2
		ENSMUSG00000036002	Fam214b
		ENSMUSG00000030094	Xpc
		ENSMUSG00000029380	Cxcl1
		ENSMUSG00000031383	Dusp9
		ENSMUSG00000028821	Syf2
		ENSMUSG00000051890	Klhdc1
		ENSMUSG00000017707	Serinc3
		ENSMUSG00000077506	Scarna9
		ENSMUSG00000028034	Fubp1
		ENSMUSG00000002835	Chaf1a
		ENSMUSG00000020142	Slc1a4
		ENSMUSG00000022560	Slc52a2
		ENSMUSG00000045374	Wdr81
		ENSMUSG00000059474	Mbtd1
		ENSMUSG00000020929	Eftud2
		ENSMUSG00000046295	Ankle1
		ENSMUSG00000030693	Klk10
		ENSMUSG00000067367	Lyar
		ENSMUSG00000007891	Ctsd
		ENSMUSG00000021306	Gpr137b
		ENSMUSG00000086429	Gt(ROSA)26Sor
		ENSMUSG00000015087	Rabl6
		ENSMUSG00000032815	Fanca
		ENSMUSG00000021025	Nfkbia
		ENSMUSG00000040483	Xaf1
		ENSMUSG00000083512	Gm12749
		ENSMUSG00000028261	Ndufaf4
		ENSMUSG00000030587	2200002D01Rik
		ENSMUSG00000079037	Prnp
		ENSMUSG00000026669	Mcm10
		ENSMUSG00000062456	Rpl9-ps6
		ENSMUSG00000024197	Plin3
		ENSMUSG00000070858	Gm1673
		ENSMUSG00000023952	Gtpbp2
		ENSMUSG00000054568	Usp17la
		ENSMUSG00000031812	Map1lc3b
		ENSMUSG00000032350	Gclc
		ENSMUSG00000031586	Rbpms
		ENSMUSG00000003438	Timm50
		ENSMUSG00000096921	Gm26822
		ENSMUSG00000026811	St6galnac6
		ENSMUSG00000027951	Adar
		ENSMUSG00000027706	Sec62
		ENSMUSG00000037364	Srrt
		ENSMUSG00000010751	Tnfrsf22
		ENSMUSG00000030357	Fkbp4
		ENSMUSG00000000567	Sox9
		ENSMUSG00000022792	Yars2
		ENSMUSG00000036781	Rps27l
		ENSMUSG00000032606	Nicn1
		ENSMUSG00000028751	Pla2g2e
		ENSMUSG00000015776	Med22
		ENSMUSG00000025747	Tyms
		ENSMUSG00000022571	Pycrl
		ENSMUSG00000020108	Ddit4
		ENSMUSG00000037010	Apln
		ENSMUSG00000022973	Synj1
		ENSMUSG00000073725	Lmbrd1
		ENSMUSG00000027187	Cat
		ENSMUSG00000120675	NA
		ENSMUSG00000020471	Pold2
		ENSMUSG00000056091	St3gal5
		ENSMUSG00000028772	Zcchc17
		ENSMUSG00000021048	Mthfd1
		ENSMUSG00000041859	Mcm3
		ENSMUSG00000025337	Sbds
		ENSMUSG00000033938	Ndufb7
		ENSMUSG00000121184	NA
		ENSMUSG00000024158	Hagh
		ENSMUSG00000025036	Sfxn2
		ENSMUSG00000004127	Trmt10a
		ENSMUSG00000030782	Tgfb1i1
		ENSMUSG00000061979	Rcc1l
		ENSMUSG00000107283	Mpv17
		ENSMUSG00000057406	Nsd2
		ENSMUSG00000028693	Nasp
		ENSMUSG00000054509	Parp4
		ENSMUSG00000032715	Trib3
		ENSMUSG00000040459	Arglu1
		ENSMUSG00000031403	Dkc1
		ENSMUSG00000038279	Nop2
		ENSMUSG00000039623	Ap5z1
		ENSMUSG00000022100	Xpo7
		ENSMUSG00000021374	Nup153
		ENSMUSG00000030231	Plekha5
		ENSMUSG00000022105	Rb1
		ENSMUSG00000092341	Malat1
		ENSMUSG00000037295	Ldlrap1
		ENSMUSG00000053581	Zfand2a
		ENSMUSG00000021760	Gpx8
		ENSMUSG00000031770	Herpud1
		ENSMUSG00000045752	Tssc4
		ENSMUSG00000026648	Dclre1c
		ENSMUSG00000008348	Ubc
		ENSMUSG00000077711	AF357399
		ENSMUSG00000006494	Pdk1
		ENSMUSG00000003847	Nfat5
		ENSMUSG00000025432	Avil
		ENSMUSG00000120635	NA
		ENSMUSG00000120369	NA
		ENSMUSG00000033294	Noc4l
		ENSMUSG00000030335	Mrpl51
		ENSMUSG00000060600	Eno3
		ENSMUSG00000040557	Mettl27
		ENSMUSG00000032330	Cox7a2
		ENSMUSG00000039770	Ypel5
		ENSMUSG00000100009	Gm7967
		ENSMUSG00000109511	Nup62
		ENSMUSG00000038301	Snx10
		ENSMUSG00000028822	Tmem50a
		ENSMUSG00000029404	Arl6ip4
		ENSMUSG00000045983	Eif4g1
		ENSMUSG00000102950	Gm37018
		ENSMUSG00000035439	Haus8
		ENSMUSG00000021413	Prpf4b
		ENSMUSG00000024346	Pfdn1
		ENSMUSG00000070031	Sp140
		ENSMUSG00000025204	Ndufb8
		ENSMUSG00000032294	Pkm
		ENSMUSG00000028680	Plk3
		ENSMUSG00000026211	Obsl1
		ENSMUSG00000040204	Pclaf
		ENSMUSG00000120319	NA
		ENSMUSG00000021124	Vti1b
		ENSMUSG00000117505	Gm9993
		ENSMUSG00000060288	Ppih
		ENSMUSG00000024302	Dtna
		ENSMUSG00000037922	Bank1
		ENSMUSG00000040264	Gbp2b
		ENSMUSG00000033004	Mycbp2
		ENSMUSG00000036990	Otud4
		ENSMUSG00000001098	Kctd10
		ENSMUSG00000005575	Ube2m
		ENSMUSG00000030275	Etnk1
		ENSMUSG00000042305	Tmem183a
		ENSMUSG00000024360	Etf1
		ENSMUSG00000025757	Hspa4l
		ENSMUSG00000039745	Htatip2
		ENSMUSG00000042675	Ypel3
		ENSMUSG00000074063	Osgin1
		ENSMUSG00000043683	Fem1a
		ENSMUSG00000036057	Ptpn23
		ENSMUSG00000071172	Srsf3
		ENSMUSG00000029066	Mrpl20
		ENSMUSG00000046727	Cystm1
		ENSMUSG00000038845	Phb
		ENSMUSG00000102336	Gm37233
		ENSMUSG00000029798	Herc6
		ENSMUSG00000108528	Gm8319
		ENSMUSG00000028560	Usp1
		ENSMUSG00000090222	Ifi203-ps
		ENSMUSG00000029826	Zc3hav1
		ENSMUSG00000046879	Irgm1
		ENSMUSG00000022895	Ets2
		ENSMUSG00000025144	Cenpx
		ENSMUSG00000022476	Polr3h
		ENSMUSG00000063888	Rpl7l1
		ENSMUSG00000000278	Scpep1
		ENSMUSG00000037235	Mxd4
		ENSMUSG00000048249	Crebrf
		ENSMUSG00000028917	Plekhm2
		ENSMUSG00000097296	Gm26532
		ENSMUSG00000063286	Gvin-ps7
		ENSMUSG00000024037	Wdr4
		ENSMUSG00000032518	Rpsa
		ENSMUSG00000031068	Glrx3
		ENSMUSG00000001418	Glmp
		ENSMUSG00000031393	Mecp2
		ENSMUSG00000029591	Ung
		ENSMUSG00000034459	Ifit1
		ENSMUSG00000021701	Plk2
		ENSMUSG00000026278	Bok
		ENSMUSG00000063229	Ldha
		ENSMUSG00000056501	Cebpb
		ENSMUSG00000028318	Polr1e
		ENSMUSG00000013076	Amotl1
		ENSMUSG00000028211	Trp53inp1
		ENSMUSG00000076437	Selenoh
		ENSMUSG00000021756	Il6st
		ENSMUSG00000003812	Dnase2a
		ENSMUSG00000031683	Lsm6
		ENSMUSG00000114797	Gm49336
		ENSMUSG00000005410	Mcm5
		ENSMUSG00000020863	Luc7l3
		ENSMUSG00000050856	Atp5k
		ENSMUSG00000103818	Gm38009
		ENSMUSG00000023959	Clic5
		ENSMUSG00000034875	Nudt19
		ENSMUSG00000009575	Cbx5
		ENSMUSG00000066037	Hnrnpr
		ENSMUSG00000121496	NA
		ENSMUSG00000027859	Ngf
		ENSMUSG00000073490	Ifi207
		ENSMUSG00000079316	Rab9
		ENSMUSG00000014763	Fam120b
		ENSMUSG00000038375	Trp53inp2
		ENSMUSG00000028954	Nub1
		ENSMUSG00000078566	Bnip3
		ENSMUSG00000002325	Irf9
		ENSMUSG00000072620	Slfn2
		ENSMUSG00000033355	Rtp4
		ENSMUSG00000052833	Sae1
		ENSMUSG00000045294	Insig1
		ENSMUSG00000035042	Ccl5
		ENSMUSG00000032397	Tipin
		ENSMUSG00000022391	Rangap1
		ENSMUSG00000104793	Gm43756
		ENSMUSG00000042207	Kdm5b
		ENSMUSG00000004285	Atp6v1f
		ENSMUSG00000023089	Ndufa5
		ENSMUSG00000027698	Nceh1
		ENSMUSG00000024644	Cndp2
		ENSMUSG00000064637	Snora20
		ENSMUSG00000022144	Gdnf
		ENSMUSG00000073411	H2-D1
		ENSMUSG00000032487	Ptgs2
		ENSMUSG00000025613	Cct8
		ENSMUSG00000032652	Crebl2
		ENSMUSG00000040466	Blvrb
		ENSMUSG00000024640	Psat1
		ENSMUSG00000029060	Mib2
		ENSMUSG00000063480	Snu13
		ENSMUSG00000018983	E2f2
		ENSMUSG00000066621	Tecpr1
		ENSMUSG00000042462	Dctpp1
		ENSMUSG00000049751	Rpl36al ENSMUSG00000049751
		ENSMUSG00000037005	Xpnpep2
		ENSMUSG00000071470	Ccnb1ip1
		ENSMUSG00000040435	Ppp1r15a
		ENSMUSG00000058239	Usf2
		ENSMUSG00000069565	Dazap1
		ENSMUSG00000023055	Calcoco1
		ENSMUSG00000022425	Enpp2
		ENSMUSG00000018774	Cd68
		ENSMUSG00000000378	Ccm2
		ENSMUSG00000078134	Srsf3-ps
		ENSMUSG00000005089	Slc1a2
		ENSMUSG00000038712	Mindy1
		ENSMUSG00000030584	Dpf1
		ENSMUSG00000006301	Tmbim1
		ENSMUSG00000040033	Stat2
		ENSMUSG00000022945	Chaf1b
		ENSMUSG00000025001	Hells
		ENSMUSG00000036112	Metap2
		ENSMUSG00000071757	Zhx2
		ENSMUSG00000038387	Rras
		ENSMUSG00000042489	Clspn
		ENSMUSG00000027823	Gmps
		ENSMUSG00000020593	Lpin1
		ENSMUSG00000034854	Mfsd12
		ENSMUSG00000021276	Cinp
		ENSMUSG00000028212	Ccne2
		ENSMUSG00000062901	Klhl24
		ENSMUSG00000038393	Txnip
		ENSMUSG00000087819	Gm25117
		ENSMUSG00000003541	Ier3
		ENSMUSG00000049036	Tmem121
		ENSMUSG00000041827	Oasl1
		ENSMUSG00000025650	Col7a1
		ENSMUSG00000034192	Lsm3
		ENSMUSG00000050578	Mmp13
		ENSMUSG00000034908	Sidt2
		ENSMUSG00000021377	Dek
		ENSMUSG00000064602	Snora41
		ENSMUSG00000027479	Mapre1
		ENSMUSG00000020994	Pnn
		ENSMUSG00000017999	Ddx27
		ENSMUSG00000030512	Snrpa1
		ENSMUSG00000022620	Arsa
		ENSMUSG00000033863	Klf9
		ENSMUSG00000022234	Cct5
		ENSMUSG00000008318	Relt
		ENSMUSG00000040997	Abhd4
		ENSMUSG00000041439	Mfsd6
		ENSMUSG00000056209	Npm3
		ENSMUSG00000030107	Usp18
		ENSMUSG00000025492	Ifitm3
		ENSMUSG00000053332	Gas5
		ENSMUSG00000078588	Ccdc24
		ENSMUSG00000027067	Ssrp1
		ENSMUSG00000108389	Gm45206
		ENSMUSG00000024120	Lrpprc
		ENSMUSG00000066551	Hmgb1
		ENSMUSG00000030103	Bhlhe40
		ENSMUSG00000021474	Sfxn1
		ENSMUSG00000116908	Gm49599
		ENSMUSG00000027737	Slc7a11
		ENSMUSG00000032374	Plod2
		ENSMUSG00000082794	Gm6806
		ENSMUSG00000021595	Nsun2
		ENSMUSG00000037894	H2az1
		ENSMUSG00000040111	Gramd1b
		ENSMUSG00000033149	Phldb2
		ENSMUSG00000026434	Nucks1
		ENSMUSG00000022971	Ifnar2
		ENSMUSG00000028961	Pgd
		ENSMUSG00000070327	Rnf213
		ENSMUSG00000043102	Qrfp
		ENSMUSG00000073555	Gm4951
		ENSMUSG00000038690	Atp5j2
		ENSMUSG00000042726	Trafd1
		ENSMUSG00000071537	Klrg2
		ENSMUSG00000004849	Ap1s1
		ENSMUSG00000020788	Atp2a3
		ENSMUSG00000072640	Lyrm9
		ENSMUSG00000065232	Gm22973
		ENSMUSG00000035356	Nfkbiz
		ENSMUSG00000027071	P2rx3
		ENSMUSG00000027313	Chac1
		ENSMUSG00000018102	H2bc4
		ENSMUSG00000042515	Pwwp3b
		ENSMUSG00000024055	Cyp4f13
		ENSMUSG00000025069	Gsto2
		ENSMUSG00000029561	Oasl2
		ENSMUSG00000023912	Slc25a27
		ENSMUSG00000026558	Uck2
		ENSMUSG00000028883	Sema3a
		ENSMUSG00000019806	Aig1
		ENSMUSG00000027580	Helz2
		ENSMUSG00000053553	3110082I17Rik
		ENSMUSG00000057346	Apol9a
		ENSMUSG00000022322	Shcbp1
		ENSMUSG00000020641	Rsad2
		ENSMUSG00000059743	Fdps
		ENSMUSG00000074037	Mc1r
		ENSMUSG00000039126	Prune2
		ENSMUSG00000057388	Mrpl18
		ENSMUSG00000057554	Lgals8
		ENSMUSG00000036390	Gadd45a
		ENSMUSG00000057054	Inca1
		ENSMUSG00000002748	Baz1b
		ENSMUSG00000020922	Lsm12
		ENSMUSG00000028972	Car6
		ENSMUSG00000001555	Fkbp10
		ENSMUSG00000033538	Casp4
		ENSMUSG00000109324	Prmt1
		ENSMUSG00000022698	Naa50
		ENSMUSG00000035168	Tanc1
		ENSMUSG00000037278	Tmem97
		ENSMUSG00000049960	Mrps16
		ENSMUSG00000070733	Fryl
		ENSMUSG00000028268	Gbp3
		ENSMUSG00000039286	Fndc3b
		ENSMUSG00000030824	Nucb1
		ENSMUSG00000059534	Uqcr10
		ENSMUSG00000015149	Sirt2
		ENSMUSG00000115149	9330188P03Rik
		ENSMUSG00000025027	Xpnpep1
		ENSMUSG00000026662	Sephs1
		ENSMUSG00000040128	Pnrc1
		ENSMUSG00000033467	Crlf2
		ENSMUSG00000022892	App
		ENSMUSG00000012889	Podnl1
		ENSMUSG00000027367	Stard7
		ENSMUSG00000093930	Hmgcs1
		ENSMUSG00000097040	2610316D01Rik
		ENSMUSG00000006920	Ezh1
		ENSMUSG00000047407	Tgif1
		ENSMUSG00000048078	Tenm4
		ENSMUSG00000029378	Areg
		ENSMUSG00000031431	Tsc22d3
		ENSMUSG00000022893	Adamts1
		ENSMUSG00000022708	Zbtb20
		ENSMUSG00000020766	Galk1
		ENSMUSG00000042606	Hirip3
		ENSMUSG00000035834	Polr3g
		ENSMUSG00000017716	Birc5
		ENSMUSG00000040550	Otud6b
		ENSMUSG00000030417	Pdcd5
		ENSMUSG00000037300	Ttc13
		ENSMUSG00000078485	Plekhn1
		ENSMUSG00000026483	Niban1
		ENSMUSG00000026466	Tor1aip1
		ENSMUSG00000019849	Prep
		ENSMUSG00000026414	Tnnt2
		ENSMUSG00000021127	Zfp36l1
		ENSMUSG00000017550	Atad5
		ENSMUSG00000030083	Abtb1
		ENSMUSG00000054717	Hmgb2
		ENSMUSG00000048087	Gm4737
		ENSMUSG00000026820	Ptges2
		ENSMUSG00000051223	Bzw1
		ENSMUSG00000003546	Klc4
		ENSMUSG00000027381	Bcl2l11
		ENSMUSG00000109536	9330162G02Rik
		ENSMUSG00000065304	Gm23245
		ENSMUSG00000036371	Serbp1
		ENSMUSG00000034867	Ankrd27
		ENSMUSG00000021814	Anxa7
		ENSMUSG00000018974	Sart3
		ENSMUSG00000029616	Erp29
		ENSMUSG00000019782	Rwdd1
		ENSMUSG00000059554	Ccdc28a
		ENSMUSG00000021819	Zswim8
		ENSMUSG00000040253	Gbp7
		ENSMUSG00000032712	Resf1
		ENSMUSG00000001089	Luzp1
		ENSMUSG00000064380	Gm26448
		ENSMUSG00000016018	Mtrex
		ENSMUSG00000026977	Marchf7
		ENSMUSG00000024661	Fth1
		ENSMUSG00000022999	Lmbr1l
		ENSMUSG00000030980	Knop1
		ENSMUSG00000049624	Slc17a5
		ENSMUSG00000060519	Tor3a
		ENSMUSG00000021686	Ap3b1
		ENSMUSG00000030493	Faap24
		ENSMUSG00000021838	Samd4
		ENSMUSG00000056050	Mia3
		ENSMUSG00000000275	Trim25
		ENSMUSG00000038644	Pold1
		ENSMUSG00000024007	Ppil1
		ENSMUSG00000017697	Ada
		ENSMUSG00000032481	Smarcc1
		ENSMUSG00000026342	Slc35f5
		ENSMUSG00000040824	Snrpd2
		ENSMUSG00000073705	Cenps
		ENSMUSG00000042677	Zc3h12a
		ENSMUSG00000051316	Taf7
		ENSMUSG00000033577	Myo6
		ENSMUSG00000004040	Stat3
		ENSMUSG00000037740	Mrps26
		ENSMUSG00000014633	Cmc2
		ENSMUSG00000005803	Sqor
		ENSMUSG00000025509	Pnpla2
		ENSMUSG00000037892	Pcdh18
		ENSMUSG00000022325	Pop1
		ENSMUSG00000020859	Spag9
		ENSMUSG00000022299	Slc25a32
		ENSMUSG00000086199	Bcas3os1
		ENSMUSG00000027068	Dhrs9
		ENSMUSG00000006345	Ggt1
		ENSMUSG00000054277	Arfgap3
		ENSMUSG00000058355	Abce1
		ENSMUSG00000015937	Macroh2a1
		ENSMUSG00000035692	Isg15
		ENSMUSG00000024843	Chka
		ENSMUSG00000040296	Ddx58
		ENSMUSG00000024104	Washc2
		ENSMUSG00000037580	Gch1
		ENSMUSG00000022453	Naga
		ENSMUSG00000028108	Ecm1
		ENSMUSG00000006678	Pola1
		ENSMUSG00000030522	Mtmr10
		ENSMUSG00000027257	Pacsin3
		ENSMUSG00000030557	Mef2a
		ENSMUSG00000100865	Gm9320
		ENSMUSG00000054161	Fam83e
		ENSMUSG00000032060	Cryab
		ENSMUSG00000064105	Cnnm2
		ENSMUSG00000046027	Stard5
		ENSMUSG00000005125	Ndrg1
		ENSMUSG00000022360	Atad2
		ENSMUSG00000028167	Bdh2
		ENSMUSG00000004891	Nes
		ENSMUSG00000052776	Oas1a
		ENSMUSG00000063882	Uqcrh
		ENSMUSG00000004207	Psap
		ENSMUSG00000013160	Atp6v0d1
		ENSMUSG00000088990	Gm22767
		ENSMUSG00000088254	Gm24289
		ENSMUSG00000046718	Bst2
		ENSMUSG00000022500	Litaf
		ENSMUSG00000040681	Hmgn1
		ENSMUSG00000031730	Dhodh
		ENSMUSG00000021569	Trip13
		ENSMUSG00000061175	Fnip2
		ENSMUSG00000029687	Ezh2
		ENSMUSG00000034341	Wbp2
		ENSMUSG00000027244	Atg13
		ENSMUSG00000068220	Lgals1
		ENSMUSG00000001666	Ddt
		ENSMUSG00000100798	Gm19589
		ENSMUSG00000107205	Gm42576
		ENSMUSG00000061451	Tmem151a
		ENSMUSG00000032661	Oas3
		ENSMUSG00000029560	Snx8
		ENSMUSG00000023048	Prr13
		ENSMUSG00000028330	Ncbp1
		ENSMUSG00000020899	Pfas
		ENSMUSG00000047649	Cd3eap
		ENSMUSG00000063160	Numbl
		ENSMUSG00000031432	Prps1
		ENSMUSG00000047514	Tspyl1
		ENSMUSG00000102258	Gm38257
		ENSMUSG00000025558	Dock9
		ENSMUSG00000036067	Slc2a6
		ENSMUSG00000041881	Ndufa7
		ENSMUSG00000027775	Mfsd1
		ENSMUSG00000083316	Gm15185
		ENSMUSG00000030345	Dyrk4
		ENSMUSG00000022721	Trmt2a
		ENSMUSG00000027555	Car13
		ENSMUSG00000039050	Osbpl2
		ENSMUSG00000027843	Ptpn22
		ENSMUSG00000119996	NA
		ENSMUSG00000063694	Cycs
		ENSMUSG00000006941	Eif1b
		ENSMUSG00000037921	Ddx60
		ENSMUSG00000032370	Lactb
		ENSMUSG00000056394	Lig1
		ENSMUSG00000040943	Tet2
		ENSMUSG00000042379	Esm1
		ENSMUSG00000017774	Myo1c
		ENSMUSG00000068246	Apol9b
		ENSMUSG00000001436	Slc19a1
		ENSMUSG00000006127	Inpp5k
		ENSMUSG00000034243	Golgb1
		ENSMUSG00000023341	Mx2
		ENSMUSG00000021477	Ctsl
		ENSMUSG00000020300	Cpeb4
		ENSMUSG00000031349	Nsdhl
		ENSMUSG00000029787	Avl9
		ENSMUSG00000038412	Higd1a
		ENSMUSG00000039652	Cpeb3
		ENSMUSG00000022557	Bop1
		ENSMUSG00000106121	Gm42679
PA	840	ENSMUSG00000042428	Mgat3
		ENSMUSG00000026547	Tagln2
		ENSMUSG00000024335	Brd2
		ENSMUSG00000005262	Ufd1
		ENSMUSG00000046532	Ar
		ENSMUSG00000022540	Rogdi
		ENSMUSG00000020925	Ccdc43
		ENSMUSG00000025494	Sigirr
		ENSMUSG00000070544	Top1
		ENSMUSG00000029263	Pigg
		ENSMUSG00000038816	Ctnnal1
		ENSMUSG00000038349	Plcl1
		ENSMUSG00000021368	Tbc1d7
		ENSMUSG00000055633	Zfp580
		ENSMUSG00000027955	Gask1b
		ENSMUSG00000033439	Trmt13
		ENSMUSG00000039043	Arpin
		ENSMUSG00000028671	Gale
		ENSMUSG00000034063	4930590J08Rik
		ENSMUSG00000021621	Zcchc9
		ENSMUSG00000020412	Ascc2
		ENSMUSG00000100622	Gm20379
		ENSMUSG00000034453	Polr3b
		ENSMUSG00000000959	Oxa1l
		ENSMUSG00000040785	Ttc3
		ENSMUSG00000035064	Eef2k
		ENSMUSG00000025371	Chmp6
		ENSMUSG00000005107	Slc2a9
		ENSMUSG00000021214	Akr1c18
		ENSMUSG00000033429	Mcee
		ENSMUSG00000025484	Bet1l
		ENSMUSG00000030659	Nucb2
		ENSMUSG00000020482	Ccdc117
		ENSMUSG00000031232	Magt1
		ENSMUSG00000097636	Mirt1
		ENSMUSG00000020900	Myh10
		ENSMUSG00000004105	Angptl2
		ENSMUSG00000028551	Cdkn2c
		ENSMUSG00000037514	Pank2
		ENSMUSG00000027323	Rad51
		ENSMUSG00000024014	Pim1
		ENSMUSG00000026036	Nif3l1
		ENSMUSG00000027080	Med19
		ENSMUSG00000027466	Rbck1
		ENSMUSG00000049288	Lix1l
		ENSMUSG00000006728	Cdk4
		ENSMUSG00000041096	Tspyl2
		ENSMUSG00000041845	Rhod
		ENSMUSG00000003346	Abhd17a
		ENSMUSG00000012848	Rps5
		ENSMUSG00000024376	Epb41l4a
		ENSMUSG00000002602	Axl
		ENSMUSG00000022353	Mtss1
		ENSMUSG00000022684	Bfar
		ENSMUSG00000039943	Plcb4
		ENSMUSG00000026944	Abca2
		ENSMUSG00000026039	Sgo2a
		ENSMUSG00000029201	Ugdh
		ENSMUSG00000002396	Ocel1
		ENSMUSG00000027221	Chst1
		ENSMUSG00000108854	D830036C21Rik
		ENSMUSG00000030276	Ttll3
		ENSMUSG00000013846	St3gal1
		ENSMUSG00000030616	Sytl2
		ENSMUSG00000041353	Tmem29
		ENSMUSG00000030847	Bag3
		ENSMUSG00000062937	Mtap
		ENSMUSG00000040212	Emp3
		ENSMUSG00000001517	Foxm1
		ENSMUSG00000047710	Champ1
		ENSMUSG00000002661	Alkbh7
		ENSMUSG00000031438	Rnf128
		ENSMUSG00000026581	Sell
		ENSMUSG00000040990	Sh3kbp1
		ENSMUSG00000070315	4930581F22Rik
		ENSMUSG00000037348	Paqr7
		ENSMUSG00000048200	Cracr2b
		ENSMUSG00000029030	Tprgl
		ENSMUSG00000096977	Gm10827
		ENSMUSG00000032932	Hspa13
		ENSMUSG00000007950	Abhd8
		ENSMUSG00000033793	Atp6v1h
		ENSMUSG00000048376	F2r
		ENSMUSG00000041594	Tmtc4
		ENSMUSG00000039765	Cc2d2a
		ENSMUSG00000024646	Cyb5a
		ENSMUSG00000046020	Pofut1
		ENSMUSG00000100975	Gm28875
		ENSMUSG00000018821	Avpi1
		ENSMUSG00000025810	Nrp1
		ENSMUSG00000001151	Pcnt
		ENSMUSG00000023008	Fmnl3
		ENSMUSG00000031781	Ciapin1
		ENSMUSG00000083621	Gm14586
		ENSMUSG00000105366	Gm43719
		ENSMUSG00000053158	Fes
		ENSMUSG00000022074	Tnfrsf10b
		ENSMUSG00000025470	Zfp511
		ENSMUSG00000052331	Ankrd44
		ENSMUSG00000032757	Bet1
		ENSMUSG00000030630	Fah
		ENSMUSG00000036768	Kif15
		ENSMUSG00000086606	Gm13205
		ENSMUSG00000006519	Cyba
		ENSMUSG00000027318	Adam33
		ENSMUSG00000108436	Gm44851
		ENSMUSG00000022306	Zfpm2
		ENSMUSG00000060950	Trmt61a
		ENSMUSG00000064326	Siva1
		ENSMUSG00000038708	Golga4
		ENSMUSG00000036053	Fmnl2
		ENSMUSG00000026203	Dnajb2
		ENSMUSG00000027746	Ufm1
		ENSMUSG00000030763	Lcmt1
		ENSMUSG00000063015	Ccni
		ENSMUSG00000038070	Cntln
		ENSMUSG00000023272	Creld2
		ENSMUSG00000030180	Kdm5a
		ENSMUSG00000057329	Bcl2
		ENSMUSG00000031711	Zfp330
		ENSMUSG00000015133	Lrrk1
		ENSMUSG00000070003	Ssbp4
		ENSMUSG00000032902	Slc16a1
		ENSMUSG00000025212	Sfxn3
		ENSMUSG00000108368	Gm45053
		ENSMUSG00000024151	Msh2
		ENSMUSG00000022765	Snap29
		ENSMUSG00000053687	Dpep2
		ENSMUSG00000000791	Il12rb1
		ENSMUSG00000019564	Arid3a
		ENSMUSG00000032783	Troap
		ENSMUSG00000026873	Phf19
		ENSMUSG00000026718	Stam
		ENSMUSG00000057137	Tmem140
		ENSMUSG00000028223	Decr1
		ENSMUSG00000003345	Csnk1g2
		ENSMUSG00000043587	Pxylp1
		ENSMUSG00000034906	Ncaph
		ENSMUSG00000026694	Eef1aknmt
		ENSMUSG00000073557	Ppp1r12b
		ENSMUSG00000009293	Ube2g2
		ENSMUSG00000079283	2310009B15Rik
		ENSMUSG00000032470	Mras
		ENSMUSG00000001627	Ifrd1
		ENSMUSG00000004655	Aqp1
		ENSMUSG00000032387	Rbpms2
		ENSMUSG00000020255	D10Wsu102e
		ENSMUSG00000032064	Dixdc1
		ENSMUSG00000120446	NA
		ENSMUSG00000024818	Slc25a45
		ENSMUSG00000019124	Scrn1
		ENSMUSG00000062031	Pgghg
		ENSMUSG00000038544	Inip
		ENSMUSG00000062753	AI413582
		ENSMUSG00000020659	Cbll1
		ENSMUSG00000041506	Rrp9
		ENSMUSG00000026688	Mgst3
		ENSMUSG00000031532	Saraf
		ENSMUSG00000090877	Hspa1b
		ENSMUSG00000024921	Smarca2
		ENSMUSG00000051517	Arhgef39
		ENSMUSG00000031398	Plxna3
		ENSMUSG00000039781	Cep131
		ENSMUSG00000019773	Fbxo5
		ENSMUSG00000060038	Dhps
		ENSMUSG00000020522	Mfap3
		ENSMUSG00000044783	Hjurp
		ENSMUSG00000086401	Gm15559
		ENSMUSG00000110673	Gm45833
		ENSMUSG00000021532	Fastkd3
		ENSMUSG00000048612	Myof
		ENSMUSG00000025823	Pdia4
		ENSMUSG00000032557	Uba5
		ENSMUSG00000032899	Styk1
		ENSMUSG00000024924	Vldlr
		ENSMUSG00000045104	Ldhb-ps
		ENSMUSG00000023505	Cdca3
		ENSMUSG00000004843	Chmp2b
		ENSMUSG00000034931	Dhx8
		ENSMUSG00000015652	Steap1
		ENSMUSG00000010307	Tmem86a
		ENSMUSG00000026785	Pkn3
		ENSMUSG00000026917	Wdr5
		ENSMUSG00000021694	Ercc8
		ENSMUSG00000025591	Tma16
		ENSMUSG00000113845	Gm39473
		ENSMUSG00000111375	Btbd8
		ENSMUSG00000024431	Nr3c1
		ENSMUSG00000005447	Pafah1b3
		ENSMUSG00000026355	Mcm6
		ENSMUSG00000039067	Psmd7
		ENSMUSG00000054072	Iigp1
		ENSMUSG00000079043	Fastkd5
		ENSMUSG00000032666	1700025G04Rik
		ENSMUSG00000048922	Cdca2
		ENSMUSG00000028145	Them4
		ENSMUSG00000025505	Tmem80
		ENSMUSG00000031749	St3gal2
		ENSMUSG00000028195	Ccn1
		ENSMUSG00000035572	Dcaf10
		ENSMUSG00000071866	Ppia
		ENSMUSG00000028431	Elp1
		ENSMUSG00000022313	Utp23
		ENSMUSG00000111160	Gm48855
		ENSMUSG00000040734	Ppp1r13l
		ENSMUSG00000053094	Tmem248
		ENSMUSG00000019952	Poc1b
		ENSMUSG00000091337	Eid1
		ENSMUSG00000071369	Map3k5
		ENSMUSG00000085289	Gm15337
		ENSMUSG00000012017	Scarf2
		ENSMUSG00000049600	Zbtb45
		ENSMUSG00000029198	Grpel1
		ENSMUSG00000049932	H2ax
		ENSMUSG00000015757	Ppil4
		ENSMUSG00000037089	Slc35b2
		ENSMUSG00000018286	Psmb6
		ENSMUSG00000039396	Neil3
		ENSMUSG00000028926	Cdk14
		ENSMUSG00000039476	Prrx2
		ENSMUSG00000051323	Pcdh19
		ENSMUSG00000029122	Evc
		ENSMUSG00000029718	Pcolce
		ENSMUSG00000023904	Hcfc1r1
		ENSMUSG00000020561	Polr1f
		ENSMUSG00000093726	Gm20667
		ENSMUSG00000029516	Cit
		ENSMUSG00000028962	Slc4a2
		ENSMUSG00000055436	Srsf11
		ENSMUSG00000116657	Gm49774
		ENSMUSG00000029179	Zcchc4
		ENSMUSG00000032249	Anp32a
		ENSMUSG00000026806	Ddx31
		ENSMUSG00000028430	Nol6
		ENSMUSG00000031502	Col4a1
		ENSMUSG00000021779	Thrb
		ENSMUSG00000102224	4930447F24Rik
		ENSMUSG00000001143	Lman2l
		ENSMUSG00000020691	Mettl2
		ENSMUSG00000036138	Acaa1a
		ENSMUSG00000022255	Mtdh
		ENSMUSG00000001173	Ocrl
		ENSMUSG00000118664	TUSC3
		ENSMUSG00000002395	Use1
		ENSMUSG00000021831	Ero1a
		ENSMUSG00000032553	Srprb
		ENSMUSG00000069793	Slfn9
		ENSMUSG00000027006	Dnajc10
		ENSMUSG00000048720	Tbc1d12
		ENSMUSG00000003452	Bicd1
		ENSMUSG00000041278	Ttc1
		ENSMUSG00000022010	Tsc22d1
		ENSMUSG00000067995	Gtf2f2
		ENSMUSG00000036980	Taf6
		ENSMUSG00000042323	Pbrm1
		ENSMUSG00000022769	Sdf2l1
		ENSMUSG00000020366	Mapk9
		ENSMUSG00000032261	Sh3bgrl2
		ENSMUSG00000050029	Rap2c
		ENSMUSG00000104208	Gm37401
		ENSMUSG00000020526	Znhit3
		ENSMUSG00000033059	Pygb
		ENSMUSG00000116946	Gm41442
		ENSMUSG00000035399	Oser1
		ENSMUSG00000042992	Borcs5
		ENSMUSG00000072623	Zfp9
		ENSMUSG00000032846	Zswim6
		ENSMUSG00000002997	Prkar2b
		ENSMUSG00000029504	Ddx51
		ENSMUSG00000027984	Hadh
		ENSMUSG00000120390	NA
		ENSMUSG00000031762	Mt2
		ENSMUSG00000078429	Ctdsp2
		ENSMUSG00000045160	Bola3
		ENSMUSG00000001403	Ube2c
		ENSMUSG00000034317	Trim59
		ENSMUSG00000060708	Bloc1s4
		ENSMUSG00000019210	Atp6v1e1
		ENSMUSG00000046694	Tent5b
		ENSMUSG00000061533	Cep128
		ENSMUSG00000010095	Slc3a2
		ENSMUSG00000024142	Mlst8
		ENSMUSG00000038286	Bphl
		ENSMUSG00000090626	Tex9
		ENSMUSG00000037458	Azin1
		ENSMUSG00000040282	Cdin1
		ENSMUSG00000018930	Ccl4
		ENSMUSG00000032289	Thsd4
		ENSMUSG00000029249	Rest
		ENSMUSG00000017615	Tnfaip1
		ENSMUSG00000021840	Mapk1ip1l
		ENSMUSG00000045838	Ccdc9b
		ENSMUSG00000035851	Ythdc1
		ENSMUSG00000050530	Fam171a1
		ENSMUSG00000037060	Cavin3
		ENSMUSG00000027828	Ssr3
		ENSMUSG00000056025	Clca3a1
		ENSMUSG00000106951	5930430L01Rik
		ENSMUSG00000042029	Ncapg2
		ENSMUSG00000028127	Abcd3
		ENSMUSG00000030796	Tead2
		ENSMUSG00000028496	Mllt3
		ENSMUSG00000030717	Nupr1
		ENSMUSG00000036934	4921524J17Rik
		ENSMUSG00000020253	Ppm1m
		ENSMUSG00000031311	Nono
		ENSMUSG00000035227	Spcs2
		ENSMUSG00000085054	Gm15834
		ENSMUSG00000022421	Nptxr
		ENSMUSG00000035697	Arhgap45
		ENSMUSG00000057074	Ces1g
		ENSMUSG00000081302	Gm12020
		ENSMUSG00000053329	Gatd3a
		ENSMUSG00000034795	Ccdc122
		ENSMUSG00000030168	Adipor2
		ENSMUSG00000042115	Klhdc8a
		ENSMUSG00000044477	Zfand3
		ENSMUSG00000027326	Knl1
		ENSMUSG00000092274	Neat1
		ENSMUSG00000034105	Meak7
		ENSMUSG00000034724	Cnot6l
		ENSMUSG00000014850	Msh3
		ENSMUSG00000022678	Nde1
		ENSMUSG00000050212	Eva1b
		ENSMUSG00000016510	Mtif3
		ENSMUSG00000060992	Copz1
		ENSMUSG00000028101	Pias3
		ENSMUSG00000087141	Plcxd2
		ENSMUSG00000016262	Sertad4
		ENSMUSG00000002017	Fam98a
		ENSMUSG00000027330	Cdc25b
		ENSMUSG00000027739	Rab33b
		ENSMUSG00000024220	Zfp523
		ENSMUSG00000033767	Tmem131l
		ENSMUSG00000027953	Slc50a1
		ENSMUSG00000044345	Marveld1
		ENSMUSG00000029822	Osbpl3
		ENSMUSG00000032333	Stoml1
		ENSMUSG00000045932	Ifit2
		ENSMUSG00000045409	Trim39
		ENSMUSG00000022033	Pbk
		ENSMUSG00000006378	Gcat
		ENSMUSG00000085665	Gm12059
		ENSMUSG00000032041	Tirap
		ENSMUSG00000034463	Scara3
		ENSMUSG00000052397	Ezr
		ENSMUSG00000025764	Jade1
		ENSMUSG00000029366	Dck
		ENSMUSG00000027429	Sec23b
		ENSMUSG00000026142	Rhbdd1
		ENSMUSG00000043079	Synpo
		ENSMUSG00000033565	Rbfox2
		ENSMUSG00000031840	Rab3a
		ENSMUSG00000052253	Zfp622
		ENSMUSG00000034789	Rab24
		ENSMUSG00000026135	Zfp142
		ENSMUSG00000052688	Rab7b
		ENSMUSG00000039768	Dnajc11
		ENSMUSG00000032244	Fem1b
		ENSMUSG00000034487	Poglut3
		ENSMUSG00000004371	Il11
		ENSMUSG00000042793	Lgr6
		ENSMUSG00000020774	Aspa
		ENSMUSG00000029415	Sdad1
		ENSMUSG00000026154	Sdhaf4
		ENSMUSG00000075486	Commd6
		ENSMUSG00000024330	Col11a2
		ENSMUSG00000028082	Sh3d19
		ENSMUSG00000085741	5430405H02Rik
		ENSMUSG00000042745	Id1
		ENSMUSG00000010277	2610507B11Rik
		ENSMUSG00000034059	Ypel4
		ENSMUSG00000023963	Cyp39a1
		ENSMUSG00000058070	Eml1
		ENSMUSG00000086154	Gm16196
		ENSMUSG00000071847	Apcdd1
		ENSMUSG00000053898	Ech1
		ENSMUSG00000002741	Ykt6
		ENSMUSG00000050965	Prkca
		ENSMUSG00000030770	Parva
		ENSMUSG00000050737	Ptges
		ENSMUSG00000015653	Steap2
		ENSMUSG00000039450	Dcxr
		ENSMUSG00000031578	Mak16
		ENSMUSG00000031754	Nudt21
		ENSMUSG00000041736	Tspo
		ENSMUSG00000015749	Anp32e
		ENSMUSG00000032834	Pwp2
		ENSMUSG00000056383	AI987944
		ENSMUSG00000037846	Rtkn2
		ENSMUSG00000026955	Sapcd2
		ENSMUSG00000091931	Gon7
		ENSMUSG00000023805	Synj2
		ENSMUSG00000029776	Hibadh
		ENSMUSG00000020042	Btbd11
		ENSMUSG00000024074	Crim1
		ENSMUSG00000038503	Mesd
		ENSMUSG00000021485	Mxd3
		ENSMUSG00000026640	Plxna2
		ENSMUSG00000037999	Arap2
		ENSMUSG00000030082	Sec61a1
		ENSMUSG00000025025	Mxi1
		ENSMUSG00000022538	Lsg1
		ENSMUSG00000022747	St3gal6
		ENSMUSG00000028073	Pear1
		ENSMUSG00000013736	Trnt1
		ENSMUSG00000006333	Rps9
		ENSMUSG00000004665	Cnn2
		ENSMUSG00000052934	Fbxo31
		ENSMUSG00000057342	Sphk2
		ENSMUSG00000030268	Bcat1
		ENSMUSG00000008435	Rdh13
		ENSMUSG00000025875	Tspan17
		ENSMUSG00000032869	Psmf1
		ENSMUSG00000056758	Hmga2
		ENSMUSG00000032076	Cadm1
		ENSMUSG00000042901	Aida
		ENSMUSG00000029229	Chic2
		ENSMUSG00000064340	mt-Tl1
		ENSMUSG00000026385	Dbi
		ENSMUSG00000031380	Vegfd
		ENSMUSG00000096472	Cdkn2d
		ENSMUSG00000027808	Serp1
		ENSMUSG00000016494	Cd34
		ENSMUSG00000041703	Zic5
		ENSMUSG00000030595	Nfkbib
		ENSMUSG00000106375	Gm43361
		ENSMUSG00000027639	Samhd1
		ENSMUSG00000041147	Brca2
		ENSMUSG00000057359	Gm17494
		ENSMUSG00000010154	Spire2
		ENSMUSG00000036707	Cab39
		ENSMUSG00000026617	Bpnt1
		ENSMUSG00000001661	Hoxc6
		ENSMUSG00000040364	Sec1
		ENSMUSG00000026687	Aldh9a1
		ENSMUSG00000089827	1700023H06Rik
		ENSMUSG00000070348	Ccnd1
		ENSMUSG00000024727	Trpm6
		ENSMUSG00000030254	Rad18
		ENSMUSG00000037461	Ints7
		ENSMUSG00000025316	Banp
		ENSMUSG00000028907	Utp11
		ENSMUSG00000034801	Sos2
		ENSMUSG00000019802	Sec63
		ENSMUSG00000036644	Tbc1d9b
		ENSMUSG00000068101	Cenpm
		ENSMUSG00000029484	Anxa3
		ENSMUSG00000051669	AU021092
		ENSMUSG00000027472	Pdrg1
		ENSMUSG00002074846	Vault
		ENSMUSG00000025980	Hspd1
		ENSMUSG00000014426	Map3k4
		ENSMUSG00000029125	Stx18
		ENSMUSG00000022836	Mylk
		ENSMUSG00000012076	Brms1l
		ENSMUSG00000037808	Fam76b
		ENSMUSG00000088689	Scarna17
		ENSMUSG00000067148	Polr1c
		ENSMUSG00000085385	Snhg17
		ENSMUSG00000024841	Eif1ad
		ENSMUSG00000038463	Olfml2b
		ENSMUSG00000049420	Tmem200a
		ENSMUSG00000079003	Samd1
		ENSMUSG00000029598	Plbd2
		ENSMUSG00000039814	Xkr5
		ENSMUSG00000062319	Gm10115
		ENSMUSG00000039841	Zfp800
		ENSMUSG00000001123	Lgals9
		ENSMUSG00000025369	Smarcc2
		ENSMUSG00000027331	Knstrn
		ENSMUSG00000048482	Bdnf
		ENSMUSG00000047617	Paxx
		ENSMUSG00000037313	Tacc3
		ENSMUSG00000006392	Med8
		ENSMUSG00000056531	Ccdc18
		ENSMUSG00000032515	Csrnp1
		ENSMUSG00000022055	Nefl
		ENSMUSG00000026832	Cytip
		ENSMUSG00000092558	Med20
		ENSMUSG00000023367	Tmem176a
		ENSMUSG00000029752	Asns
		ENSMUSG00000023015	Racgap1
		ENSMUSG00000104626	Gm42675
		ENSMUSG00000011884	Gltp
		ENSMUSG00000024132	Eci1
		ENSMUSG00000107476	Zfp862-ps
		ENSMUSG00000028032	Papss1
		ENSMUSG00000046432	Bex3
		ENSMUSG00000022106	Rcbtb2
		ENSMUSG00000036613	Eipr1
		ENSMUSG00000005802	Slc30a4
		ENSMUSG00000039220	Ppp1r10
		ENSMUSG00000025722	Wdr73
		ENSMUSG00000035775	Krt20
		ENSMUSG00000022210	Dhrs4
		ENSMUSG00000026600	Soat1
		ENSMUSG00000038028	Tigar
		ENSMUSG00000054716	Zfp771
		ENSMUSG00000050552	Lamtor4
		ENSMUSG00000060538	Tmem219
		ENSMUSG00000036966	Spryd3
		ENSMUSG00000003308	Keap1
		ENSMUSG00000002332	Dhrs1
		ENSMUSG00000030802	Bckdk
		ENSMUSG00000024587	Nars
		ENSMUSG00000022174	Dad1
		ENSMUSG00000030469	Zfp719
		ENSMUSG00000029456	Acad10
		ENSMUSG00000024580	Grpel2
		ENSMUSG00000027502	Rtf2
		ENSMUSG00000032245	Cln6
		ENSMUSG00000033065	Pfkm
		ENSMUSG00000026924	Sec16a
		ENSMUSG00000025932	Eya1
		ENSMUSG00000027379	Bub1
		ENSMUSG00000025821	Zfp282
		ENSMUSG00000043067	Dpy19l1
		ENSMUSG00000053317	Sec61b
		ENSMUSG00000120462	NA
		ENSMUSG00000097392	Thoc2l
		ENSMUSG00000079009	Gm14139
		ENSMUSG00000021958	Pinx1
		ENSMUSG00000007812	Zfp655
		ENSMUSG00000028068	Iqgap3
		ENSMUSG00000037465	Klf10
		ENSMUSG00000020747	Tmem94
		ENSMUSG00000022186	Oxct1
		ENSMUSG00000062190	Lancl2
		ENSMUSG00000041688	Amot
		ENSMUSG00000052698	Tln2
		ENSMUSG00000052302	Tbc1d30
		ENSMUSG00000091896	Ube2d2a
		ENSMUSG00000028957	Per3
		ENSMUSG00000041355	Ssr2
		ENSMUSG00000010045	Tmem115
		ENSMUSG00000057738	Sptan1
		ENSMUSG00000027865	Gdap2
		ENSMUSG00000032254	Kif23
		ENSMUSG00000021732	Fgf10
		ENSMUSG00000039737	Prkrip1
		ENSMUSG00000023018	Smarcd1
		ENSMUSG00000030541	Idh2
		ENSMUSG00000006219	Fblim1
		ENSMUSG00000028433	Ubap2
		ENSMUSG00000041420	Meis3
		ENSMUSG00000035933	Cog5
		ENSMUSG00000031834	Pik3r2
		ENSMUSG00000034349	Smc4
		ENSMUSG00000027999	Pla2g12a
		ENSMUSG00000105402	Gm3716
		ENSMUSG00000058290	Espl1
		ENSMUSG00000007833	Aldh16a1
		ENSMUSG00000092309	4930518C09Rik
		ENSMUSG00000120482	NA
		ENSMUSG00000075415	Fnbp1
		ENSMUSG00000120114	NA
		ENSMUSG00000062908	Acadm
		ENSMUSG00000121093	NA
		ENSMUSG00000020841	Cpd
		ENSMUSG00000032803	Cdv3
		ENSMUSG00000024659	Anxa1
		ENSMUSG00000045039	Megf8
		ENSMUSG00000020156	Pwwp3a
		ENSMUSG00000003402	Prkcsh
		ENSMUSG00000024740	Ddb1
		ENSMUSG00000032218	Ccnb2
		ENSMUSG00000116397	Gm49525
		ENSMUSG00000022034	Esco2
		ENSMUSG00000037337	Map4k1
		ENSMUSG00000038844	Kif16b
		ENSMUSG00000027699	Ect2
		ENSMUSG00000020185	E2f7
		ENSMUSG00000037706	Cd81
		ENSMUSG00000004996	Mri1
		ENSMUSG00000025921	Rdh10
		ENSMUSG00000073481	Mtarc2
		ENSMUSG00000054720	Lrrc8c
		ENSMUSG00000026393	Nek7
		ENSMUSG00000017418	Arl5b
		ENSMUSG00000027654	Fam83d
		ENSMUSG00000048486	Fitm2
		ENSMUSG00000074476	Spc24
		ENSMUSG00000039545	Flicr
		ENSMUSG00000018239	Zcchc10
		ENSMUSG00000040249	Lrp1
		ENSMUSG00000026176	Ctdsp1
		ENSMUSG00000005354	Txn2
		ENSMUSG00000015189	Casd1
		ENSMUSG00000014867	Surf4
		ENSMUSG00000027901	Dennd2d
		ENSMUSG00000029703	Lrwd1
		ENSMUSG00000100017	2410022M11Rik
		ENSMUSG00000019961	Tmpo
		ENSMUSG00000026803	Ttf1
		ENSMUSG00000028114	Mettl14
		ENSMUSG00000022295	Atp6v1c1
		ENSMUSG00000020190	Mknk2
		ENSMUSG00000030930	Chst15
		ENSMUSG00000048755	Mcat
		ENSMUSG00000001525	Tubb5
		ENSMUSG00000034163	Zfc3h1
		ENSMUSG00000024944	Arl2
		ENSMUSG00000019158	Tmem160
		ENSMUSG00000022401	Xpnpep3
		ENSMUSG00000069094	Pde7a
		ENSMUSG00000027942	4933434E20Rik
		ENSMUSG00000031775	Pllp
		ENSMUSG00000028890	Mtf1
		ENSMUSG00000009376	Met
		ENSMUSG00000026864	Hspa5
		ENSMUSG00000070283	Ndufaf3
		ENSMUSG00000026520	Pycr2
		ENSMUSG00000022150	Dab2
		ENSMUSG00000024349	Sting1
		ENSMUSG00000021891	Mettl6
		ENSMUSG00000026755	Arpc5l
		ENSMUSG00000018861	Fdxr
		ENSMUSG00000080717	B230307C23Rik
		ENSMUSG00000062376	Borcs7
		ENSMUSG00000030739	Myh14
		ENSMUSG00000008393	Carhsp1
		ENSMUSG00000003354	Ccdc65
		ENSMUSG00000021645	Smn1 ENSMUSG00000021645
		ENSMUSG00000032527	Pccb
		ENSMUSG00000042082	Arsb
		ENSMUSG00000032763	Ilvbl
		ENSMUSG00000019428	Fkbp8
		ENSMUSG00000063011	Msln
		ENSMUSG00000026810	Dpm2
		ENSMUSG00000054499	Dedd2
		ENSMUSG00000034457	Eda2r
		ENSMUSG00000051391	Ywhag
		ENSMUSG00000037997	Parp11
		ENSMUSG00000063019	Manbal
		ENSMUSG00000025730	Rab40c
		ENSMUSG00000025428	Atp5a1
		ENSMUSG00000109167	Gm44652
		ENSMUSG00000025792	Slc25a10
		ENSMUSG00000021577	Sdha
		ENSMUSG00000031568	Rwdd4a
		ENSMUSG00000030301	Ccdc91
		ENSMUSG00000025935	Tram1
		ENSMUSG00000020884	Asgr1
		ENSMUSG00000039959	Hip1
		ENSMUSG00000068335	Dok1
		ENSMUSG00000120818	NA
		ENSMUSG00000031447	Lamp1
		ENSMUSG00000026799	Med27
		ENSMUSG00000054920	Klhl5
		ENSMUSG00000021550	2210016F16Rik
		ENSMUSG00000024525	Impa2
		ENSMUSG00000066900	Suds3
		ENSMUSG00000031284	Pak3
		ENSMUSG00000029684	Wasl
		ENSMUSG00000030867	Plk1
		ENSMUSG00000023044	Csad
		ENSMUSG00000031399	Fam3a
		ENSMUSG00000033952	Aspm
		ENSMUSG00000031725	Ces1f
		ENSMUSG00000120055	NA
		ENSMUSG00000032925	Itgbl1
		ENSMUSG00000036777	Anln
		ENSMUSG00000029247	Paics
		ENSMUSG00000020956	Dtd2
		ENSMUSG00000007655	Cav1
		ENSMUSG00000033054	Npat
		ENSMUSG00000001138	Cnnm3
		ENSMUSG00000032119	Hinfp
		ENSMUSG00000032377	Plscr4
		ENSMUSG00000021037	Ahsa1
		ENSMUSG00000075701	Selenos
		ENSMUSG00000020649	Rrm2
		ENSMUSG00000028910	Mecr
		ENSMUSG00000022679	Mpv17l
		ENSMUSG00000025024	Smndc1
		ENSMUSG00000030286	Emc3
		ENSMUSG00000025995	Wdr75
		ENSMUSG00000030067	Foxp1
		ENSMUSG00000036880	Acaa2
		ENSMUSG00000028494	Plin2
		ENSMUSG00000002900	Lamb1
		ENSMUSG00000039759	Thap3
		ENSMUSG00000120872	NA
		ENSMUSG00000028385	Snx30
		ENSMUSG00000044502	Bod1
		ENSMUSG00000062210	Tnfaip8
		ENSMUSG00000058756	Thra
		ENSMUSG00000024309	Pfdn6
		ENSMUSG00000000530	Acvrl1
		ENSMUSG00000029162	Khk
		ENSMUSG00000029440	Psmd9
		ENSMUSG00000105601	Gm42725
		ENSMUSG00000059336	Slc14a1
		ENSMUSG00000020873	Slc35b1
		ENSMUSG00000038187	Btbd10
		ENSMUSG00000031647	Mfap3l
		ENSMUSG00000000751	Rpa1
		ENSMUSG00000058252	Tcp11x2
		ENSMUSG00000030127	Cops7a ENSMUSG00000030127
		ENSMUSG00000001025	S100a6
		ENSMUSG00000039031	Arhgap18
		ENSMUSG00000068706	Gm10250
		ENSMUSG00000011179	Odc1
		ENSMUSG00000032038	St3gal4
		ENSMUSG00000047084	Ngrn
		ENSMUSG00000073002	Vamp5
		ENSMUSG00000096210	H1f0
		ENSMUSG00000029227	Fip1l1
		ENSMUSG00000029177	Cenpa
		ENSMUSG00000038252	Ncapd2
		ENSMUSG00000038683	Pak1ip1
		ENSMUSG00000045954	Cavin2
		ENSMUSG00000026014	Raph1
		ENSMUSG00000023906	Cldn6
		ENSMUSG00000029821	Gsdme
		ENSMUSG00000021391	Cenpp
		ENSMUSG00000106674	Gm20005
		ENSMUSG00000026189	Pecr
		ENSMUSG00000038079	Tmem237
		ENSMUSG00000020755	Sap30bp
		ENSMUSG00000009585	Apobec3
		ENSMUSG00000030138	Bms1
		ENSMUSG00000026605	Cenpf
		ENSMUSG00000021668	Polk
		ENSMUSG00000027438	Napb
		ENSMUSG00000025362	Rps26
		ENSMUSG00000042213	Zfand4
		ENSMUSG00000045210	Vcpip1
		ENSMUSG00000024981	Acsl5
		ENSMUSG00000049672	Zbtb14
		ENSMUSG00000035683	Melk
		ENSMUSG00000005483	Dnajb1
		ENSMUSG00000020308	Tpgs1
		ENSMUSG00000020375	Rufy1
		ENSMUSG00000073236	2500004C02Rik
		ENSMUSG00000019066	Rab3d
		ENSMUSG00000031373	Car5b
		ENSMUSG00000034413	Neurl1b
		ENSMUSG00000026482	Rgl1
		ENSMUSG00000001036	Epn2
		ENSMUSG00000017314	Mpp2
		ENSMUSG00000020430	Pes1
		ENSMUSG00000035365	Parpbp
		ENSMUSG00000032177	Pde4a
		ENSMUSG00000037526	Atg14
		ENSMUSG00000041488	Stx3
		ENSMUSG00000035078	Mtmr9
		ENSMUSG00000037679	Inf2
		ENSMUSG00000087679	Tmem250-ps
		ENSMUSG00000046152	Fut10
		ENSMUSG00000051177	Plcb1 ENSMUSG00000051177
		ENSMUSG00000027879	Sec22b
		ENSMUSG00000106590	Gm42879
		ENSMUSG00000050288	Fzd2
		ENSMUSG00000040883	Tmem205
		ENSMUSG00000026626	Ppp2r5a
		ENSMUSG00000050144	Slc25a44
		ENSMUSG00000020623	Map2k6
		ENSMUSG00000079242	C730034F03Rik
		ENSMUSG00000044201	Cdc25c
		ENSMUSG00000030447	Cyfip1
		ENSMUSG00000030878	Cdr2
		ENSMUSG00000031453	Rasa3
		ENSMUSG00000050627	Gpd1l
		ENSMUSG00000018541	Cwc25
		ENSMUSG00000031633	Slc25a4
		ENSMUSG00000034088	Hdlbp
		ENSMUSG00000026972	Arrdc1
		ENSMUSG00000017386	Traf4
		ENSMUSG00000104795	Gm42783
		ENSMUSG00000021222	Dcaf4
		ENSMUSG00000026938	Fcna
		ENSMUSG00000005882	Uqcc1
		ENSMUSG00000074305	Peak1
		ENSMUSG00000025198	Erlin1
		ENSMUSG00000074698	Csnk2a1
		ENSMUSG00000044469	Tnfaip8l1
		ENSMUSG00000027351	Spred1
		ENSMUSG00000025158	Rfng
		ENSMUSG00000022469	Rapgef3
		ENSMUSG00000027306	Nusap1
		ENSMUSG00000031533	Mrps31
		ENSMUSG00000020808	Pimreg
		ENSMUSG00000018593	Sparc
		ENSMUSG00000043336	Filip1l
		ENSMUSG00000032898	Fbxo21
		ENSMUSG00000029575	Mmab
		ENSMUSG00000046186	Cd109
		ENSMUSG00000074364	Ehd2
		ENSMUSG00000040451	Sgms1
		ENSMUSG00000029432	Nipsnap2
		ENSMUSG00000028466	Creb3
		ENSMUSG00000027652	Ralgapb
		ENSMUSG00000026779	Mastl
		ENSMUSG00000102460	Gm38197
		ENSMUSG00000002010	Idh3g
		ENSMUSG00000030351	Tspan11
		ENSMUSG00000078622	Ccdc47
		ENSMUSG00000002804	Nudt14
		ENSMUSG00000086358	Gm13270
		ENSMUSG00000024234	Mtpap
		ENSMUSG00000071662	Polr2g
		ENSMUSG00000021948	Prkcd
		ENSMUSG00000040690	Col16a1
		ENSMUSG00000032437	Stt3b
		ENSMUSG00000024610	Cd74
		ENSMUSG00000029439	Sfswap
		ENSMUSG00000052911	Lamb2
		ENSMUSG00000022681	Ntan1
		ENSMUSG00000028649	Macf1
		ENSMUSG00000032232	Cgnl1
		ENSMUSG00000115817	Gm30246
		ENSMUSG00000034485	Uaca
		ENSMUSG00000020644	Id2
		ENSMUSG00000004317	Clcn5
		ENSMUSG00000021892	Sh3bp5
		ENSMUSG00000045095	Magi1
		ENSMUSG00000025817	Nudt5
		ENSMUSG00000056999	Ide
		ENSMUSG00000050730	Arhgap42
		ENSMUSG00000029722	Agfg2
		ENSMUSG00000001323	Srr
		ENSMUSG00000039219	Arid4b
		ENSMUSG00000015961	Adss
		ENSMUSG00000044337	Ackr3
		ENSMUSG00000026353	Ubxn4
		ENSMUSG00000038843	Gcnt1
		ENSMUSG00000029521	Chek2
		ENSMUSG00000032657	Fam189b
		ENSMUSG00000036504	Phpt1
		ENSMUSG00000022314	Rad21
		ENSMUSG00000030748	Il4ra
		ENSMUSG00000044098	Rsbn1
		ENSMUSG00000019080	Mfsd3
		ENSMUSG00000022090	Pdlim2
		ENSMUSG00000043190	Rfesd
		ENSMUSG00000078190	Dnm3os
		ENSMUSG00000039047	Pigk
		ENSMUSG00000038150	Ormdl3
LEPA	424	ENSMUSG00000040433	Zbtb38
		ENSMUSG00000023074	Mospd1
		ENSMUSG00000018567	Gabarap
		ENSMUSG00000025872	Thoc3
		ENSMUSG00000023045	Soat2
		ENSMUSG00000016534	Lamp2
		ENSMUSG00000067194	Eif1ax
		ENSMUSG00000019179	Mdh2
		ENSMUSG00000060012	Kif13b
		ENSMUSG00000025888	Casp1
		ENSMUSG00000074179	Gsta5
		ENSMUSG00000056220	Pla2g4a
		ENSMUSG00000113183	Gm47664
		ENSMUSG00000002957	Ap2a2
		ENSMUSG00000016253	Nelfcd
		ENSMUSG00000038459	Abhd17c
		ENSMUSG00000001467	Cyp51
		ENSMUSG00000024413	Npc1
		ENSMUSG00000026577	Blzf1
		ENSMUSG00000075700	Selenot
		ENSMUSG00000030888	Rrp8
		ENSMUSG00000086804	Gm43154
		ENSMUSG00000027642	Rpn2
		ENSMUSG00000029363	Rfc5
		ENSMUSG00000071652	Ints5
		ENSMUSG00000024833	Pola2
		ENSMUSG00000020516	Rps6kb1
		ENSMUSG00000047735	Samd9l
		ENSMUSG00000032231	Anxa2
		ENSMUSG00000026238	Ptma
		ENSMUSG00000031604	Msmo1
		ENSMUSG00000031309	Rps6ka3
		ENSMUSG00000022551	Cyc1
		ENSMUSG00000028820	Sfpq
		ENSMUSG00000024498	Tcerg1
		ENSMUSG00000028884	Rpa2
		ENSMUSG00000026926	Pmpca
		ENSMUSG00000120819	NA
		ENSMUSG00000032050	Rdx
		ENSMUSG00000014353	Tmem87b
		ENSMUSG00000017499	Cdc6
		ENSMUSG00000048277	Syngr2
[truncated: 1,917 more rows]

## Sheet: DE Genes List
PA-CTR		PA-CTR		LEPA-CTR		LEPA-CTR		LANTA-CTR		LANTA-CTR		LEPA-PA		LEPA-PA		LANTA-PA		LANTA-PA		LANTA-LEPA		LANTA-LEPA
UP, 524 genes		Down, 894 genes		UP, 575 genes		Down, 659 genes		UP, 1251 genes		Down, 1324 genes		UP, 1680 genes		Down, 1320 genes		UP, 1888 genes		Down, 1777 genes		UP, 932 genes		Down, 1056 genes
ENSMUSG00000000078	Klf6	ENSMUSG00000000058	Cav2	ENSMUSG00000000339	Rtca	ENSMUSG00000000078	Klf6	ENSMUSG00000000058	Cav2	ENSMUSG00000000078	Klf6	ENSMUSG00000000058	Cav2	ENSMUSG00000000078	Klf6	ENSMUSG00000000028	Cdc45	ENSMUSG00000000078	Klf6	ENSMUSG00000000049	Apoh	ENSMUSG00000000085	Scmh1
ENSMUSG00000001056	Nhp2	ENSMUSG00000000154	Slc22a18	ENSMUSG00000000378	Ccm2	ENSMUSG00000000154	Slc22a18	ENSMUSG00000000295	Hddc2	ENSMUSG00000000085	Scmh1	ENSMUSG00000000127	Fer	ENSMUSG00000000275	Trim25	ENSMUSG00000000058	Cav2	ENSMUSG00000000085	Scmh1	ENSMUSG00000000058	Cav2	ENSMUSG00000000278	Scpep1
ENSMUSG00000001143	Lman2l	ENSMUSG00000000317	Bcl6b	ENSMUSG00000000384	Tbrg4	ENSMUSG00000000275	Trim25	ENSMUSG00000000317	Bcl6b	ENSMUSG00000000154	Slc22a18	ENSMUSG00000000317	Bcl6b	ENSMUSG00000000278	Scpep1	ENSMUSG00000000127	Fer	ENSMUSG00000000194	Gpr107	ENSMUSG00000000295	Hddc2	ENSMUSG00000000339	Rtca
ENSMUSG00000001158	Snrnp27	ENSMUSG00000000530	Acvrl1	ENSMUSG00000000916	Nsun5	ENSMUSG00000000278	Scpep1	ENSMUSG00000000355	Mcts1	ENSMUSG00000000275	Trim25	ENSMUSG00000000378	Ccm2	ENSMUSG00000000340	Dbt	ENSMUSG00000000295	Hddc2	ENSMUSG00000000275	Trim25	ENSMUSG00000000355	Mcts1	ENSMUSG00000000399	Ndufa9
ENSMUSG00000001627	Ifrd1	ENSMUSG00000000738	Spg7	ENSMUSG00000000957	Mmp14	ENSMUSG00000000567	Sox9	ENSMUSG00000000378	Ccm2	ENSMUSG00000000278	Scpep1	ENSMUSG00000000530	Acvrl1	ENSMUSG00000000409	Lck	ENSMUSG00000000317	Bcl6b	ENSMUSG00000000278	Scpep1	ENSMUSG00000000581	C1d	ENSMUSG00000000552	Zfp385a
ENSMUSG00000001774	Chordc1	ENSMUSG00000000751	Rpa1	ENSMUSG00000001056	Nhp2	ENSMUSG00000000600	Krit1	ENSMUSG00000000420	Galnt1	ENSMUSG00000000326	Comt	ENSMUSG00000000631	Myo18a	ENSMUSG00000000538	Tom1l2	ENSMUSG00000000378	Ccm2	ENSMUSG00000000282	Mnt	ENSMUSG00000000787	Ddx3x	ENSMUSG00000000567	Sox9
ENSMUSG00000002017	Fam98a	ENSMUSG00000000791	Il12rb1	ENSMUSG00000001089	Luzp1	ENSMUSG00000001281	Itgb7	ENSMUSG00000000581	C1d	ENSMUSG00000000538	Tom1l2	ENSMUSG00000000693	Loxl3	ENSMUSG00000000567	Sox9	ENSMUSG00000000420	Galnt1	ENSMUSG00000000409	Lck	ENSMUSG00000000827	Tpd52l2	ENSMUSG00000000628	Hk2
ENSMUSG00000002083	Bbc3	ENSMUSG00000000959	Oxa1l	ENSMUSG00000001098	Kctd10	ENSMUSG00000001418	Glmp	ENSMUSG00000000787	Ddx3x	ENSMUSG00000000567	Sox9	ENSMUSG00000000738	Spg7	ENSMUSG00000000600	Krit1	ENSMUSG00000000581	C1d	ENSMUSG00000000538	Tom1l2	ENSMUSG00000001020	S100a4	ENSMUSG00000000631	Myo18a
ENSMUSG00000002550	Uck1	ENSMUSG00000001020	S100a4	ENSMUSG00000001228	Uhrf1	ENSMUSG00000001467	Cyp51	ENSMUSG00000000881	Dlg3	ENSMUSG00000000738	Spg7	ENSMUSG00000000739	Sult5a1	ENSMUSG00000000632	Sez6	ENSMUSG00000000693	Loxl3	ENSMUSG00000000567	Sox9	ENSMUSG00000001039	B9d1	ENSMUSG00000001052	Sec24b
ENSMUSG00000002733	Plekha3	ENSMUSG00000001025	S100a6	ENSMUSG00000001436	Slc19a1	ENSMUSG00000001622	Csn3	ENSMUSG00000001020	S100a4	ENSMUSG00000001052	Sec24b	ENSMUSG00000000740	Rpl13	ENSMUSG00000001143	Lman2l	ENSMUSG00000000739	Sult5a1	ENSMUSG00000000628	Hk2	ENSMUSG00000001105	Ift20	ENSMUSG00000001138	Cnnm3
ENSMUSG00000002741	Ykt6	ENSMUSG00000001036	Epn2	ENSMUSG00000001555	Fkbp10	ENSMUSG00000001666	Ddt	ENSMUSG00000001053	N4bp3	ENSMUSG00000001127	Araf	ENSMUSG00000000751	Rpa1	ENSMUSG00000001158	Snrnp27	ENSMUSG00000000740	Rpl13	ENSMUSG00000000632	Sez6	ENSMUSG00000001134	Uxt	ENSMUSG00000001229	Dpp9
ENSMUSG00000003131	Pafah1b2	ENSMUSG00000001123	Lgals9	ENSMUSG00000001576	Ergic1	ENSMUSG00000002083	Bbc3	ENSMUSG00000001056	Nhp2	ENSMUSG00000001281	Itgb7	ENSMUSG00000000957	Mmp14	ENSMUSG00000001313	Rnd2	ENSMUSG00000000751	Rpa1	ENSMUSG00000000976	Heatr6	ENSMUSG00000001158	Snrnp27	ENSMUSG00000001288	Rarg
ENSMUSG00000003354	Ccdc65	ENSMUSG00000001138	Cnnm3	ENSMUSG00000001761	Smo	ENSMUSG00000002325	Irf9	ENSMUSG00000001089	Luzp1	ENSMUSG00000001288	Rarg	ENSMUSG00000001020	S100a4	ENSMUSG00000001376	Vps50	ENSMUSG00000000787	Ddx3x	ENSMUSG00000001052	Sec24b	ENSMUSG00000001175	Calm1	ENSMUSG00000001416	Cct3
ENSMUSG00000003355	Fkbp11	ENSMUSG00000001151	Pcnt	ENSMUSG00000001870	Ltbp1	ENSMUSG00000002831	Plin4	ENSMUSG00000001098	Kctd10	ENSMUSG00000001418	Glmp	ENSMUSG00000001025	S100a6	ENSMUSG00000001418	Glmp	ENSMUSG00000000827	Tpd52l2	ENSMUSG00000001143	Lman2l	ENSMUSG00000001289	Pfdn5	ENSMUSG00000001418	Glmp
ENSMUSG00000003402	Prkcsh	ENSMUSG00000001173	Ocrl	ENSMUSG00000001910	Nacc1	ENSMUSG00000002983	Relb	ENSMUSG00000001105	Ift20	ENSMUSG00000001518	Itfg2	ENSMUSG00000001053	N4bp3	ENSMUSG00000001419	Mef2d	ENSMUSG00000000881	Dlg3	ENSMUSG00000001229	Dpp9	ENSMUSG00000001383	Zmat2	ENSMUSG00000001525	Tubb5
ENSMUSG00000003814	Calr	ENSMUSG00000001228	Uhrf1	ENSMUSG00000002068	Ccne1	ENSMUSG00000002996	Hbp1	ENSMUSG00000001158	Snrnp27	ENSMUSG00000001630	Stk38l	ENSMUSG00000001056	Nhp2	ENSMUSG00000001467	Cyp51	ENSMUSG00000000938	Hoxa10	ENSMUSG00000001281	Itgb7	ENSMUSG00000001674	Ddx18	ENSMUSG00000001576	Ergic1
ENSMUSG00000004317	Clcn5	ENSMUSG00000001281	Itgb7	ENSMUSG00000002107	Celf2	ENSMUSG00000003123	Lipe	ENSMUSG00000001380	Hars	ENSMUSG00000001666	Ddt	ENSMUSG00000001100	Poldip2	ENSMUSG00000001627	Ifrd1	ENSMUSG00000001018	Snapin	ENSMUSG00000001313	Rnd2	ENSMUSG00000001774	Chordc1	ENSMUSG00000001761	Smo
ENSMUSG00000004371	Il11	ENSMUSG00000001323	Srr	ENSMUSG00000002308	Cd320	ENSMUSG00000003273	Car11	ENSMUSG00000001383	Zmat2	ENSMUSG00000001687	Ubl3	ENSMUSG00000001131	Timp1	ENSMUSG00000001632	Brpf1	ENSMUSG00000001020	S100a4	ENSMUSG00000001416	Cct3	ENSMUSG00000001833	Septin7 ENSMUSG00000001833	ENSMUSG00000001844	Zdhhc4
ENSMUSG00000004843	Chmp2b	ENSMUSG00000001403	Ube2c	ENSMUSG00000002550	Uck1	ENSMUSG00000003344	Btbd2	ENSMUSG00000001415	Smg5	ENSMUSG00000001751	Naglu	ENSMUSG00000001138	Cnnm3	ENSMUSG00000001642	Akr1b3	ENSMUSG00000001039	B9d1	ENSMUSG00000001418	Glmp	ENSMUSG00000001999	Blvra	ENSMUSG00000001855	Nup214
ENSMUSG00000005262	Ufd1	ENSMUSG00000001517	Foxm1	ENSMUSG00000002733	Plekha3	ENSMUSG00000003380	Rabac1	ENSMUSG00000001436	Slc19a1	ENSMUSG00000001891	Ugp2	ENSMUSG00000001151	Pcnt	ENSMUSG00000001666	Ddt	ENSMUSG00000001053	N4bp3	ENSMUSG00000001419	Mef2d	ENSMUSG00000002055	Spag5	ENSMUSG00000001911	Nfix
ENSMUSG00000005354	Txn2	ENSMUSG00000001525	Tubb5	ENSMUSG00000002748	Baz1b	ENSMUSG00000003420	Fcgrt	ENSMUSG00000001440	Kpnb1	ENSMUSG00000001911	Nfix	ENSMUSG00000001211	Agpat3	ENSMUSG00000001767	Crnkl1	ENSMUSG00000001056	Nhp2	ENSMUSG00000001467	Cyp51	ENSMUSG00000002342	Tmem161a	ENSMUSG00000001924	Uba1
ENSMUSG00000005483	Dnajb1	ENSMUSG00000001661	Hoxc6	ENSMUSG00000002835	Chaf1a	ENSMUSG00000003541	Ier3	ENSMUSG00000001555	Fkbp10	ENSMUSG00000001924	Uba1	ENSMUSG00000001228	Uhrf1	ENSMUSG00000001774	Chordc1	ENSMUSG00000001082	Mfsd10	ENSMUSG00000001518	Itfg2	ENSMUSG00000002416	Ndufb2	ENSMUSG00000002028	Kmt2a
ENSMUSG00000005732	Ranbp1	ENSMUSG00000001751	Naglu	ENSMUSG00000002957	Ap2a2	ENSMUSG00000003545	Fosb	ENSMUSG00000001674	Ddx18	ENSMUSG00000001962	Fam50a	ENSMUSG00000001300	Efnb2	ENSMUSG00000001962	Fam50a	ENSMUSG00000001105	Ift20	ENSMUSG00000001627	Ifrd1	ENSMUSG00000002477	Snrpd1	ENSMUSG00000002107	Celf2
ENSMUSG00000005882	Uqcc1	ENSMUSG00000001911	Nfix	ENSMUSG00000002981	Clptm1	ENSMUSG00000003546	Klc4	ENSMUSG00000001707	Eef1e1	ENSMUSG00000001964	Emd	ENSMUSG00000001403	Ube2c	ENSMUSG00000002083	Bbc3	ENSMUSG00000001119	Col6a1	ENSMUSG00000001632	Brpf1	ENSMUSG00000002679	Med6	ENSMUSG00000002129	Sf3a1
ENSMUSG00000006392	Med8	ENSMUSG00000002010	Idh3g	ENSMUSG00000003131	Pafah1b2	ENSMUSG00000003617	Cp	ENSMUSG00000001774	Chordc1	ENSMUSG00000002028	Kmt2a	ENSMUSG00000001436	Slc19a1	ENSMUSG00000002325	Irf9	ENSMUSG00000001131	Timp1	ENSMUSG00000001666	Ddt	ENSMUSG00000002718	Cse1l	ENSMUSG00000002504	Slc9a3r2
ENSMUSG00000007812	Zfp655	ENSMUSG00000002332	Dhrs1	ENSMUSG00000003355	Fkbp11	ENSMUSG00000003623	Crot	ENSMUSG00000001785	Pwp1	ENSMUSG00000002204	Napsa	ENSMUSG00000001482	Def8	ENSMUSG00000002625	Akap8l	ENSMUSG00000001151	Pcnt	ENSMUSG00000001774	Chordc1	ENSMUSG00000002728	Naa20	ENSMUSG00000002524	Puf60
ENSMUSG00000008333	Snrpb2	ENSMUSG00000002395	Use1	ENSMUSG00000003438	Timm50	ENSMUSG00000003812	Dnase2a	ENSMUSG00000001833	Septin7 ENSMUSG00000001833	ENSMUSG00000002205	Vrk3	ENSMUSG00000001507	Itga3	ENSMUSG00000002658	Gtf2f1	ENSMUSG00000001157	Gmcl1	ENSMUSG00000001855	Nup214	ENSMUSG00000002996	Hbp1	ENSMUSG00000002550	Uck1
ENSMUSG00000008393	Carhsp1	ENSMUSG00000002396	Ocel1	ENSMUSG00000003814	Calr	ENSMUSG00000003847	Nfat5	ENSMUSG00000001870	Ltbp1	ENSMUSG00000002227	Mov10	ENSMUSG00000001517	Foxm1	ENSMUSG00000002845	Tmem39a	ENSMUSG00000001175	Calm1	ENSMUSG00000001962	Fam50a	ENSMUSG00000003031	Cdkn1b	ENSMUSG00000002603	Tgfb1
ENSMUSG00000008435	Rdh13	ENSMUSG00000002602	Axl	ENSMUSG00000004099	Dnmt1	ENSMUSG00000004040	Stat3	ENSMUSG00000001999	Blvra	ENSMUSG00000002250	Ppard	ENSMUSG00000001525	Tubb5	ENSMUSG00000002983	Relb	ENSMUSG00000001228	Uhrf1	ENSMUSG00000001998	Ap4e1	ENSMUSG00000003184	Irf3	ENSMUSG00000002608	Ccdc97
ENSMUSG00000009293	Ube2g2	ENSMUSG00000002661	Alkbh7	ENSMUSG00000004127	Trmt10a	ENSMUSG00000004151	Etv1	ENSMUSG00000002014	Ssr4	ENSMUSG00000002307	Daxx	ENSMUSG00000001555	Fkbp10	ENSMUSG00000002996	Hbp1	ENSMUSG00000001289	Pfdn5	ENSMUSG00000002028	Kmt2a	ENSMUSG00000003355	Fkbp11	ENSMUSG00000002733	Plekha3
ENSMUSG00000009596	Taf7l	ENSMUSG00000002771	Grin2d	ENSMUSG00000004849	Ap1s1	ENSMUSG00000004207	Psap	ENSMUSG00000002055	Spag5	ENSMUSG00000002325	Irf9	ENSMUSG00000001576	Ergic1	ENSMUSG00000003382	Etv3	ENSMUSG00000001300	Efnb2	ENSMUSG00000002083	Bbc3	ENSMUSG00000003380	Rabac1	ENSMUSG00000002771	Grin2d
ENSMUSG00000010045	Tmem115	ENSMUSG00000002804	Nudt14	ENSMUSG00000004891	Nes	ENSMUSG00000004221	Ikbkg	ENSMUSG00000002102	Psmc3	ENSMUSG00000002603	Tgfb1	ENSMUSG00000001729	Akt1	ENSMUSG00000003541	Ier3	ENSMUSG00000001383	Zmat2	ENSMUSG00000002233	Rhoc	ENSMUSG00000003421	Nosip	ENSMUSG00000002812	Flii
ENSMUSG00000010095	Slc3a2	ENSMUSG00000002831	Plin4	ENSMUSG00000005374	Tbl2	ENSMUSG00000004285	Atp6v1f	ENSMUSG00000002221	Paxip1	ENSMUSG00000002608	Ccdc97	ENSMUSG00000001750	Tcirg1	ENSMUSG00000003546	Klc4	ENSMUSG00000001403	Ube2c	ENSMUSG00000002250	Ppard	ENSMUSG00000003585	Sec14l2	ENSMUSG00000002957	Ap2a2
ENSMUSG00000010376	Nedd8	ENSMUSG00000002900	Lamb1	ENSMUSG00000005410	Mcm5	ENSMUSG00000004535	Tax1bp1	ENSMUSG00000002289	Angptl4	ENSMUSG00000002771	Grin2d	ENSMUSG00000001751	Naglu	ENSMUSG00000003812	Dnase2a	ENSMUSG00000001415	Smg5	ENSMUSG00000002307	Daxx	ENSMUSG00000003809	Gcdh	ENSMUSG00000003032	Klf4
ENSMUSG00000010554	Mettl16	ENSMUSG00000002997	Prkar2b	ENSMUSG00000005481	Ddx39a	ENSMUSG00000004994	Ccdc130	ENSMUSG00000002297	Dbf4	ENSMUSG00000002831	Plin4	ENSMUSG00000001761	Smo	ENSMUSG00000003814	Calr	ENSMUSG00000001436	Slc19a1	ENSMUSG00000002325	Irf9	ENSMUSG00000003929	Zfp81	ENSMUSG00000003072	Atp5d
ENSMUSG00000011179	Odc1	ENSMUSG00000003123	Lipe	ENSMUSG00000005575	Ube2m	ENSMUSG00000005089	Slc1a2	ENSMUSG00000002342	Tmem161a	ENSMUSG00000002948	Map2k7	ENSMUSG00000001844	Zdhhc4	ENSMUSG00000004040	Stat3	ENSMUSG00000001482	Def8	ENSMUSG00000002550	Uck1	ENSMUSG00000004105	Angptl2	ENSMUSG00000003119	Cdk12
ENSMUSG00000012076	Brms1l	ENSMUSG00000003228	Grk5	ENSMUSG00000005732	Ranbp1	ENSMUSG00000005125	Ndrg1	ENSMUSG00000002372	Ranbp3	ENSMUSG00000002963	Pnkp	ENSMUSG00000001870	Ltbp1	ENSMUSG00000004221	Ikbkg	ENSMUSG00000001517	Foxm1	ENSMUSG00000002580	Mien1	ENSMUSG00000004221	Ikbkg	ENSMUSG00000003200	Sh3gl1
ENSMUSG00000013736	Trnt1	ENSMUSG00000003273	Car11	ENSMUSG00000006390	Elovl1	ENSMUSG00000005686	Ampd3	ENSMUSG00000002416	Ndufb2	ENSMUSG00000002983	Relb	ENSMUSG00000001910	Nacc1	ENSMUSG00000004270	Lpcat3	ENSMUSG00000001555	Fkbp10	ENSMUSG00000002603	Tgfb1	ENSMUSG00000004535	Tax1bp1	ENSMUSG00000003316	Glg1
ENSMUSG00000013833	Med16	ENSMUSG00000003308	Keap1	ENSMUSG00000006442	Srm	ENSMUSG00000005803	Sqor	ENSMUSG00000002477	Snrpd1	ENSMUSG00000003032	Klf4	ENSMUSG00000001911	Nfix	ENSMUSG00000004285	Atp6v1f	ENSMUSG00000001674	Ddx18	ENSMUSG00000002608	Ccdc97	ENSMUSG00000004945	Tmem242	ENSMUSG00000003346	Abhd17a
ENSMUSG00000014226	Cacybp	ENSMUSG00000003316	Glg1	ENSMUSG00000006494	Pdk1	ENSMUSG00000005823	Gpr108	ENSMUSG00000002679	Med6	ENSMUSG00000003119	Cdk12	ENSMUSG00000002010	Idh3g	ENSMUSG00000004317	Clcn5	ENSMUSG00000001750	Tcirg1	ENSMUSG00000002625	Akap8l	ENSMUSG00000005672	Kit	ENSMUSG00000003354	Ccdc65
ENSMUSG00000014850	Msh3	ENSMUSG00000003344	Btbd2	ENSMUSG00000006585	Cdt1	ENSMUSG00000006127	Inpp5k	ENSMUSG00000002718	Cse1l	ENSMUSG00000003123	Lipe	ENSMUSG00000002014	Ssr4	ENSMUSG00000004319	Clcn3	ENSMUSG00000001785	Pwp1	ENSMUSG00000002733	Plekha3	ENSMUSG00000005681	Apoa2	ENSMUSG00000003402	Prkcsh
ENSMUSG00000014867	Surf4	ENSMUSG00000003345	Csnk1g2	ENSMUSG00000006678	Pola1	ENSMUSG00000006301	Tmbim1	ENSMUSG00000002748	Baz1b	ENSMUSG00000003228	Grk5	ENSMUSG00000002055	Spag5	ENSMUSG00000004371	Il11	ENSMUSG00000001833	Septin7 ENSMUSG00000001833	ENSMUSG00000002844	Adprh	ENSMUSG00000005803	Sqor	ENSMUSG00000003545	Fosb
ENSMUSG00000014905	Dnajb9	ENSMUSG00000003346	Abhd17a	ENSMUSG00000006941	Eif1b	ENSMUSG00000006345	Ggt1	ENSMUSG00000002835	Chaf1a	ENSMUSG00000003269	Cyth2	ENSMUSG00000002068	Ccne1	ENSMUSG00000004508	Gab2	ENSMUSG00000001870	Ltbp1	ENSMUSG00000002983	Relb	ENSMUSG00000005846	Rsl1d1	ENSMUSG00000003575	Crtc1
ENSMUSG00000015176	Nolc1	ENSMUSG00000003420	Fcgrt	ENSMUSG00000007050	Lsm2	ENSMUSG00000006717	Acot13	ENSMUSG00000002870	Mcm2	ENSMUSG00000003316	Glg1	ENSMUSG00000002107	Celf2	ENSMUSG00000004535	Tax1bp1	ENSMUSG00000001999	Blvra	ENSMUSG00000003032	Klf4	ENSMUSG00000006010	Odr4	ENSMUSG00000003810	Mast2
ENSMUSG00000015652	Steap1	ENSMUSG00000003452	Bicd1	ENSMUSG00000007721	Ccdc124	ENSMUSG00000006920	Ezh1	ENSMUSG00000002984	Tomm40	ENSMUSG00000003344	Btbd2	ENSMUSG00000002274	Metrn	ENSMUSG00000004788	Eif2b2	ENSMUSG00000002010	Idh3g	ENSMUSG00000003119	Cdk12	ENSMUSG00000006360	Crip1	ENSMUSG00000003865	Gys1
ENSMUSG00000015757	Ppil4	ENSMUSG00000003545	Fosb	ENSMUSG00000007827	Ankrd26	ENSMUSG00000007891	Ctsd	ENSMUSG00000003099	Ppp5c	ENSMUSG00000003420	Fcgrt	ENSMUSG00000002297	Dbf4	ENSMUSG00000004843	Chmp2b	ENSMUSG00000002014	Ssr4	ENSMUSG00000003348	Mob3a	ENSMUSG00000006715	Gmnn	ENSMUSG00000003948	Mmd
ENSMUSG00000015837	Sqstm1	ENSMUSG00000003617	Cp	ENSMUSG00000008318	Relt	ENSMUSG00000008348	Ubc	ENSMUSG00000003355	Fkbp11	ENSMUSG00000003541	Ier3	ENSMUSG00000002308	Cd320	ENSMUSG00000004934	Pias4	ENSMUSG00000002055	Spag5	ENSMUSG00000003354	Ccdc65	ENSMUSG00000006717	Acot13	ENSMUSG00000004085	Map3k20
ENSMUSG00000016510	Mtif3	ENSMUSG00000003623	Crot	ENSMUSG00000008333	Snrpb2	ENSMUSG00000009596	Taf7l	ENSMUSG00000003421	Nosip	ENSMUSG00000003545	Fosb	ENSMUSG00000002395	Use1	ENSMUSG00000004994	Ccdc130	ENSMUSG00000002068	Ccne1	ENSMUSG00000003382	Etv3	ENSMUSG00000008333	Snrpb2	ENSMUSG00000004231	Pax2
ENSMUSG00000016619	Nup50	ENSMUSG00000004105	Angptl2	ENSMUSG00000009575	Cbx5	ENSMUSG00000010025	Aldh3a2	ENSMUSG00000003438	Timm50	ENSMUSG00000003546	Klc4	ENSMUSG00000002396	Ocel1	ENSMUSG00000005089	Slc1a2	ENSMUSG00000002221	Paxip1	ENSMUSG00000003402	Prkcsh	ENSMUSG00000008683	Rps15a	ENSMUSG00000004393	Ddx56
ENSMUSG00000017119	Nbr1	ENSMUSG00000004151	Etv1	ENSMUSG00000010554	Mettl16	ENSMUSG00000010358	Ifi35	ENSMUSG00000003929	Zfp81	ENSMUSG00000003617	Cp	ENSMUSG00000002416	Ndufb2	ENSMUSG00000005124	Ccn4	ENSMUSG00000002274	Metrn	ENSMUSG00000003500	Impdh1	ENSMUSG00000008822	Acyp1	ENSMUSG00000004667	Polr2e
ENSMUSG00000017418	Arl5b	ENSMUSG00000004221	Ikbkg	ENSMUSG00000011257	Pabpc4	ENSMUSG00000010663	Fads1	ENSMUSG00000003955	Fam162a	ENSMUSG00000003623	Crot	ENSMUSG00000002504	Slc9a3r2	ENSMUSG00000005125	Ndrg1	ENSMUSG00000002297	Dbf4	ENSMUSG00000003518	Dusp3	ENSMUSG00000009079	Ewsr1	ENSMUSG00000004897	Hdgf
ENSMUSG00000017615	Tnfaip1	ENSMUSG00000004562	Arhgef40	ENSMUSG00000012889	Podnl1	ENSMUSG00000010751	Tnfrsf22	ENSMUSG00000004099	Dnmt1	ENSMUSG00000003812	Dnase2a	ENSMUSG00000002602	Axl	ENSMUSG00000005148	Klf5	ENSMUSG00000002332	Dhrs1	ENSMUSG00000003541	Ier3	ENSMUSG00000009145	Dqx1	ENSMUSG00000005034	Prkacb
ENSMUSG00000018189	Uchl5	ENSMUSG00000004655	Aqp1	ENSMUSG00000013033	Adgrl1	ENSMUSG00000013076	Amotl1	ENSMUSG00000004127	Trmt10a	ENSMUSG00000003847	Nfat5	ENSMUSG00000002661	Alkbh7	ENSMUSG00000005198	Polr2a	ENSMUSG00000002342	Tmem161a	ENSMUSG00000003545	Fosb	ENSMUSG00000009535	Rnmt	ENSMUSG00000005148	Klf5
ENSMUSG00000018239	Zcchc10	ENSMUSG00000004665	Cnn2	ENSMUSG00000013629	Cad	ENSMUSG00000013160	Atp6v0d1	ENSMUSG00000004610	Etfb	ENSMUSG00000004040	Stat3	ENSMUSG00000002718	Cse1l	ENSMUSG00000005262	Ufd1	ENSMUSG00000002372	Ranbp3	ENSMUSG00000003549	Ercc1	ENSMUSG00000009549	Srp14	ENSMUSG00000005161	Prdx2
ENSMUSG00000018286	Psmb6	ENSMUSG00000004996	Mri1	ENSMUSG00000013833	Med16	ENSMUSG00000013622	Atraid	ENSMUSG00000004849	Ap1s1	ENSMUSG00000004151	Etv1	ENSMUSG00000002748	Baz1b	ENSMUSG00000005413	Hmox1	ENSMUSG00000002395	Use1	ENSMUSG00000003812	Dnase2a	ENSMUSG00000009927	Rps25	ENSMUSG00000005354	Txn2
ENSMUSG00000018363	Smurf2	ENSMUSG00000005107	Slc2a9	ENSMUSG00000014074	Rnf168	ENSMUSG00000014353	Tmem87b	ENSMUSG00000004891	Nes	ENSMUSG00000004207	Psap	ENSMUSG00000002804	Nudt14	ENSMUSG00000005483	Dnajb1	ENSMUSG00000002396	Ocel1	ENSMUSG00000003814	Calr	ENSMUSG00000010025	Aldh3a2	ENSMUSG00000005514	Por
ENSMUSG00000018442	Derl2	ENSMUSG00000005161	Prdx2	ENSMUSG00000014226	Cacybp	ENSMUSG00000014763	Fam120b	ENSMUSG00000004945	Tmem242	ENSMUSG00000004221	Ikbkg	ENSMUSG00000002835	Chaf1a	ENSMUSG00000005672	Kit	ENSMUSG00000002416	Ndufb2	ENSMUSG00000004040	Stat3	ENSMUSG00000010376	Nedd8	ENSMUSG00000005533	Igf1r
ENSMUSG00000018541	Cwc25	ENSMUSG00000005233	Spc25	ENSMUSG00000014633	Cmc2	ENSMUSG00000014905	Dnajb9	ENSMUSG00000005233	Spc25	ENSMUSG00000004231	Pax2	ENSMUSG00000002900	Lamb1	ENSMUSG00000005686	Ampd3	ENSMUSG00000002477	Snrpd1	ENSMUSG00000004085	Map3k20	ENSMUSG00000010608	Rbm25	ENSMUSG00000005566	Trim28
ENSMUSG00000018848	Rars	ENSMUSG00000005447	Pafah1b3	ENSMUSG00000014748	Tex261	ENSMUSG00000015090	Ptgds	ENSMUSG00000005378	Bud23	ENSMUSG00000004285	Atp6v1f	ENSMUSG00000002957	Ap2a2	ENSMUSG00000005687	Bcas2	ENSMUSG00000002602	Axl	ENSMUSG00000004231	Pax2	ENSMUSG00000010911	Apip	ENSMUSG00000005667	Mthfd2
ENSMUSG00000018930	Ccl4	ENSMUSG00000005470	Asf1b	ENSMUSG00000015087	Rabl6	ENSMUSG00000015149	Sirt2	ENSMUSG00000005410	Mcm5	ENSMUSG00000004319	Clcn3	ENSMUSG00000002981	Clptm1	ENSMUSG00000005803	Sqor	ENSMUSG00000002718	Cse1l	ENSMUSG00000004233	Wars2	ENSMUSG00000010914	Pdhx	ENSMUSG00000005687	Bcas2
ENSMUSG00000019188	H13	ENSMUSG00000005514	Por	ENSMUSG00000015176	Nolc1	ENSMUSG00000015243	Abca1	ENSMUSG00000005470	Asf1b	ENSMUSG00000004508	Gab2	ENSMUSG00000002997	Prkar2b	ENSMUSG00000005846	Rsl1d1	ENSMUSG00000002731	Prkra	ENSMUSG00000004270	Lpcat3	ENSMUSG00000011958	Bnip2	ENSMUSG00000005779	Psmb4
ENSMUSG00000019210	Atp6v1e1	ENSMUSG00000005533	Igf1r	ENSMUSG00000015776	Med22	ENSMUSG00000015522	Arnt	ENSMUSG00000005575	Ube2m	ENSMUSG00000004562	Arhgef40	ENSMUSG00000003033	Ap1m1	ENSMUSG00000005949	Ctns	ENSMUSG00000002748	Baz1b	ENSMUSG00000004285	Atp6v1f	ENSMUSG00000012405	Rpl15	ENSMUSG00000005873	Reep5
ENSMUSG00000019564	Arid3a	ENSMUSG00000005802	Slc30a4	ENSMUSG00000015937	Macroh2a1	ENSMUSG00000015837	Sqstm1	ENSMUSG00000005732	Ranbp1	ENSMUSG00000004667	Polr2e	ENSMUSG00000003099	Ppp5c	ENSMUSG00000006273	Atp6v1b2	ENSMUSG00000002804	Nudt14	ENSMUSG00000004317	Clcn5	ENSMUSG00000012422	Tmem167	ENSMUSG00000006024	Napa
ENSMUSG00000019802	Sec63	ENSMUSG00000006021	Kptn	ENSMUSG00000016018	Mtrex	ENSMUSG00000015882	Lcorl	ENSMUSG00000005846	Rsl1d1	ENSMUSG00000004771	Rab11a	ENSMUSG00000003199	Mpnd	ENSMUSG00000006299	Aamp	ENSMUSG00000002870	Mcm2	ENSMUSG00000004319	Clcn3	ENSMUSG00000013662	Atad1	ENSMUSG00000006050	Sra1
ENSMUSG00000019897	Ccdc59	ENSMUSG00000006219	Fblim1	ENSMUSG00000016253	Nelfcd	ENSMUSG00000016356	Col20a1	ENSMUSG00000005973	Rcn1	ENSMUSG00000005087	Cd44	ENSMUSG00000003228	Grk5	ENSMUSG00000006301	Tmbim1	ENSMUSG00000002900	Lamb1	ENSMUSG00000004371	Il11	ENSMUSG00000014075	Dynlt2b	ENSMUSG00000006095	Tbcb
ENSMUSG00000020048	Hsp90b1	ENSMUSG00000006333	Rps9	ENSMUSG00000016619	Nup50	ENSMUSG00000016427	Ndufa1	ENSMUSG00000006360	Crip1	ENSMUSG00000005089	Slc1a2	ENSMUSG00000003235	Eif2b5	ENSMUSG00000006345	Ggt1	ENSMUSG00000002997	Prkar2b	ENSMUSG00000004383	Large1	ENSMUSG00000014294	Ndufa2	ENSMUSG00000006169	Clint1
ENSMUSG00000020184	Mdm2	ENSMUSG00000006378	Gcat	ENSMUSG00000016757	Ttll12	ENSMUSG00000016534	Lamp2	ENSMUSG00000006395	Hyi	ENSMUSG00000005125	Ndrg1	ENSMUSG00000003308	Keap1	ENSMUSG00000006403	Adamts4	ENSMUSG00000003099	Ppp5c	ENSMUSG00000004508	Gab2	ENSMUSG00000014313	Cox6c	ENSMUSG00000006281	Tep1
ENSMUSG00000020255	D10Wsu102e	ENSMUSG00000006519	Cyba	ENSMUSG00000017499	Cdc6	ENSMUSG00000017119	Nbr1	ENSMUSG00000006494	Pdk1	ENSMUSG00000005148	Klf5	ENSMUSG00000003316	Glg1	ENSMUSG00000006717	Acot13	ENSMUSG00000003184	Irf3	ENSMUSG00000004591	Pkn2	ENSMUSG00000014496	Ankrd28	ENSMUSG00000006289	Osgep
ENSMUSG00000020361	Hspa4	ENSMUSG00000006715	Gmnn	ENSMUSG00000017550	Atad5	ENSMUSG00000017707	Serinc3	ENSMUSG00000006678	Pola1	ENSMUSG00000005161	Prdx2	ENSMUSG00000003345	Csnk1g2	ENSMUSG00000007038	Neu1	ENSMUSG00000003199	Mpnd	ENSMUSG00000004771	Rab11a	ENSMUSG00000014504	Srp19	ENSMUSG00000006356	Crip2
ENSMUSG00000020409	Slu7	ENSMUSG00000006728	Cdk4	ENSMUSG00000017561	Crlf3	ENSMUSG00000017830	Dhx58	ENSMUSG00000006715	Gmnn	ENSMUSG00000005198	Polr2a	ENSMUSG00000003346	Abhd17a	ENSMUSG00000007812	Zfp655	ENSMUSG00000003345	Csnk1g2	ENSMUSG00000004788	Eif2b2	ENSMUSG00000014769	Psmb1	ENSMUSG00000006378	Gcat
ENSMUSG00000020412	Ascc2	ENSMUSG00000006931	P3h4	ENSMUSG00000017697	Ada	ENSMUSG00000018102	H2bc4	ENSMUSG00000006931	P3h4	ENSMUSG00000005413	Hmox1	ENSMUSG00000003352	Cacnb3	ENSMUSG00000007891	Ctsd	ENSMUSG00000003346	Abhd17a	ENSMUSG00000004843	Chmp2b	ENSMUSG00000015217	Hmgb3	ENSMUSG00000006442	Srm
ENSMUSG00000020430	Pes1	ENSMUSG00000007655	Cav1	ENSMUSG00000017716	Birc5	ENSMUSG00000018567	Gabarap	ENSMUSG00000006941	Eif1b	ENSMUSG00000005514	Por	ENSMUSG00000003411	Rab3b	ENSMUSG00000008307	1700109H08Rik	ENSMUSG00000003352	Cacnb3	ENSMUSG00000004934	Pias4	ENSMUSG00000015289	Lage3	ENSMUSG00000006456	Rbm14
ENSMUSG00000020482	Ccdc117	ENSMUSG00000007805	Twist2	ENSMUSG00000017774	Myo1c	ENSMUSG00000018774	Cd68	ENSMUSG00000007338	Mrpl49	ENSMUSG00000005533	Igf1r	ENSMUSG00000003423	Pih1d1	ENSMUSG00000008348	Ubc	ENSMUSG00000003411	Rab3b	ENSMUSG00000004994	Ccdc130	ENSMUSG00000015536	Mocs2	ENSMUSG00000006517	Mvd
ENSMUSG00000020522	Mfap3	ENSMUSG00000007833	Aldh16a1	ENSMUSG00000017861	Mybl2	ENSMUSG00000018820	Zfyve27	ENSMUSG00000007892	Rplp1	ENSMUSG00000005687	Bcas2	ENSMUSG00000003438	Timm50	ENSMUSG00000008393	Carhsp1	ENSMUSG00000003438	Timm50	ENSMUSG00000005087	Cd44	ENSMUSG00000015656	Hspa8	ENSMUSG00000007029	Vars
ENSMUSG00000020526	Znhit3	ENSMUSG00000007950	Abhd8	ENSMUSG00000017999	Ddx27	ENSMUSG00000018899	Irf1	ENSMUSG00000008318	Relt	ENSMUSG00000005803	Sqor	ENSMUSG00000003531	Dgcr6	ENSMUSG00000008435	Rdh13	ENSMUSG00000003585	Sec14l2	ENSMUSG00000005089	Slc1a2	ENSMUSG00000015961	Adss	ENSMUSG00000007050	Lsm2
ENSMUSG00000020561	Polr1f	ENSMUSG00000008575	Nfib	ENSMUSG00000018189	Uchl5	ENSMUSG00000019088	Dnase1l1	ENSMUSG00000008333	Snrpb2	ENSMUSG00000005949	Ctns	ENSMUSG00000003575	Crtc1	ENSMUSG00000008730	Hipk1	ENSMUSG00000003617	Cp	ENSMUSG00000005124	Ccn4	ENSMUSG00000016382	Pls3	ENSMUSG00000007415	Gatad1
ENSMUSG00000020659	Cbll1	ENSMUSG00000009376	Met	ENSMUSG00000018326	Ywhab	ENSMUSG00000019102	Aldh3a1	ENSMUSG00000008683	Rps15a	ENSMUSG00000006019	Dhx34	ENSMUSG00000003779	Kif20a	ENSMUSG00000009293	Ube2g2	ENSMUSG00000003779	Kif20a	ENSMUSG00000005125	Ndrg1	ENSMUSG00000016427	Ndufa1	ENSMUSG00000007564	Ppp2r1a
ENSMUSG00000020691	Mettl2	ENSMUSG00000009585	Apobec3	ENSMUSG00000018363	Smurf2	ENSMUSG00000019505	Ubb	ENSMUSG00000009079	Ewsr1	ENSMUSG00000006021	Kptn	ENSMUSG00000003948	Mmd	ENSMUSG00000009406	Elk1	ENSMUSG00000003809	Gcdh	ENSMUSG00000005148	Klf5	ENSMUSG00000016833	Mrps18c	ENSMUSG00000007670	Khsrp
ENSMUSG00000020755	Sap30bp	ENSMUSG00000010154	Spire2	ENSMUSG00000018433	Nol11	ENSMUSG00000019791	Hint3	ENSMUSG00000009145	Dqx1	ENSMUSG00000006024	Napa	ENSMUSG00000003955	Fam162a	ENSMUSG00000009535	Rnmt	ENSMUSG00000003929	Zfp81	ENSMUSG00000005198	Polr2a	ENSMUSG00000017119	Nbr1	ENSMUSG00000007880	Arid1a
ENSMUSG00000020873	Slc35b1	ENSMUSG00000010277	2610507B11Rik	ENSMUSG00000018583	G3bp1	ENSMUSG00000019806	Aig1	ENSMUSG00000009549	Srp14	ENSMUSG00000006050	Sra1	ENSMUSG00000003970	Rpl8	ENSMUSG00000009596	Taf7l	ENSMUSG00000003955	Fam162a	ENSMUSG00000005312	Ubqln1	ENSMUSG00000017421	Zfp207	ENSMUSG00000008200	Fnbp4
ENSMUSG00000020900	Myh10	ENSMUSG00000010307	Tmem86a	ENSMUSG00000018909	Arrb1	ENSMUSG00000019877	Serinc1	ENSMUSG00000009575	Cbx5	ENSMUSG00000006095	Tbcb	ENSMUSG00000004044	Cavin1	ENSMUSG00000009905	Kdsr	ENSMUSG00000004044	Cavin1	ENSMUSG00000005354	Txn2	ENSMUSG00000017778	Cox7c	ENSMUSG00000008575	Nfib
ENSMUSG00000020925	Ccdc43	ENSMUSG00000010663	Fads1	ENSMUSG00000018965	Ywhah	ENSMUSG00000019966	Kitl	ENSMUSG00000009927	Rps25	ENSMUSG00000006127	Inpp5k	ENSMUSG00000004099	Dnmt1	ENSMUSG00000010025	Aldh3a2	ENSMUSG00000004099	Dnmt1	ENSMUSG00000005371	Fbxo11	ENSMUSG00000018171	Vmp1	ENSMUSG00000008958	Vps72
ENSMUSG00000020936	Nmt1	ENSMUSG00000011884	Gltp	ENSMUSG00000018974	Sart3	ENSMUSG00000020034	Tcp11l2	ENSMUSG00000010064	Slc38a3	ENSMUSG00000006143	Upk3bl	ENSMUSG00000004105	Angptl2	ENSMUSG00000010045	Tmem115	ENSMUSG00000004105	Angptl2	ENSMUSG00000005413	Hmox1	ENSMUSG00000018372	Cep95	ENSMUSG00000009013	Dynll1
ENSMUSG00000020956	Dtd2	ENSMUSG00000012017	Scarf2	ENSMUSG00000018983	E2f2	ENSMUSG00000020056	Washc3	ENSMUSG00000010376	Nedd8	ENSMUSG00000006169	Clint1	ENSMUSG00000004151	Etv1	ENSMUSG00000010095	Slc3a2	ENSMUSG00000004455	Ppp1cc	ENSMUSG00000005483	Dnajb1	ENSMUSG00000018379	Srsf1	ENSMUSG00000009681	Bcr
ENSMUSG00000020964	Sel1l	ENSMUSG00000012443	Kif11	ENSMUSG00000019179	Mdh2	ENSMUSG00000020097	Sgpl1	ENSMUSG00000010554	Mettl16	ENSMUSG00000006273	Atp6v1b2	ENSMUSG00000004455	Ppp1cc	ENSMUSG00000010358	Ifi35	ENSMUSG00000004500	Zfp324	ENSMUSG00000005534	Insr	ENSMUSG00000018567	Gabarap	ENSMUSG00000009741	Ubp1
ENSMUSG00000021013	Ttc8	ENSMUSG00000012848	Rps5	ENSMUSG00000019731	Slc35e1	ENSMUSG00000020108	Ddit4	ENSMUSG00000010911	Apip	ENSMUSG00000006281	Tep1	ENSMUSG00000004500	Zfp324	ENSMUSG00000010453	Kansl3	ENSMUSG00000004540	Psg17	ENSMUSG00000005667	Mthfd2	ENSMUSG00000018736	Ndel1	ENSMUSG00000009894	Snap47
ENSMUSG00000021037	Ahsa1	ENSMUSG00000013236	Ptprs	ENSMUSG00000019782	Rwdd1	ENSMUSG00000020130	Tbc1d15	ENSMUSG00000010914	Pdhx	ENSMUSG00000006289	Osgep	ENSMUSG00000004562	Arhgef40	ENSMUSG00000011114	Tbrg1	ENSMUSG00000004655	Aqp1	ENSMUSG00000005686	Ampd3	ENSMUSG00000018820	Zfyve27	ENSMUSG00000011257	Pabpc4
ENSMUSG00000021039	Snw1	ENSMUSG00000013593	Ndufs2	ENSMUSG00000019849	Prep	ENSMUSG00000020142	Slc1a4	ENSMUSG00000011958	Bnip2	ENSMUSG00000006301	Tmbim1	ENSMUSG00000004655	Aqp1	ENSMUSG00000011179	Odc1	ENSMUSG00000004665	Cnn2	ENSMUSG00000005687	Bcas2	ENSMUSG00000018848	Rars	ENSMUSG00000011837	Snapc2
ENSMUSG00000021102	Glrx5	ENSMUSG00000013622	Atraid	ENSMUSG00000020075	Ddx21	ENSMUSG00000020184	Mdm2	ENSMUSG00000012405	Rpl15	ENSMUSG00000006345	Ggt1	ENSMUSG00000004665	Cnn2	ENSMUSG00000011306	Sugp1	ENSMUSG00000004698	Hdac9	ENSMUSG00000005779	Psmb4	ENSMUSG00000019088	Dnase1l1	ENSMUSG00000012114	Med15
ENSMUSG00000021243	Fcf1	ENSMUSG00000013846	St3gal1	ENSMUSG00000020131	Pcsk4	ENSMUSG00000020300	Cpeb4	ENSMUSG00000012422	Tmem167	ENSMUSG00000006517	Mvd	ENSMUSG00000004667	Polr2e	ENSMUSG00000011960	Ccnt1	ENSMUSG00000004849	Ap1s1	ENSMUSG00000005936	Kctd20	ENSMUSG00000019505	Ubb	ENSMUSG00000013076	Amotl1
ENSMUSG00000021270	Hsp90aa1	ENSMUSG00000014426	Map3k4	ENSMUSG00000020150	Gamt	ENSMUSG00000020399	Havcr2	ENSMUSG00000012443	Kif11	ENSMUSG00000006906	Stambp	ENSMUSG00000004849	Ap1s1	ENSMUSG00000013160	Atp6v0d1	ENSMUSG00000004880	Lbr	ENSMUSG00000005949	Ctns	ENSMUSG00000019777	Hdac2	ENSMUSG00000013089	Etv5
ENSMUSG00000021392	Nol8	ENSMUSG00000015090	Ptgds	ENSMUSG00000020167	Tcf3	ENSMUSG00000020409	Slu7	ENSMUSG00000012889	Podnl1	ENSMUSG00000006920	Ezh1	ENSMUSG00000004880	Lbr	ENSMUSG00000013736	Trnt1	ENSMUSG00000004891	Nes	ENSMUSG00000006024	Napa	ENSMUSG00000019792	Trmt11	ENSMUSG00000013160	Atp6v0d1
ENSMUSG00000021418	Rpp40	ENSMUSG00000015094	Npdc1	ENSMUSG00000020219	Timm13	ENSMUSG00000020593	Lpin1	ENSMUSG00000013662	Atad1	ENSMUSG00000006932	Ctnnb1	ENSMUSG00000004891	Nes	ENSMUSG00000014177	Tvp23b	ENSMUSG00000004945	Tmem242	ENSMUSG00000006050	Sra1	ENSMUSG00000019877	Serinc1	ENSMUSG00000013236	Ptprs
ENSMUSG00000021427	Ssr1	ENSMUSG00000015133	Lrrk1	ENSMUSG00000020265	Sumo3	ENSMUSG00000020620	Abca8b	ENSMUSG00000013833	Med16	ENSMUSG00000007670	Khsrp	ENSMUSG00000004897	Hdgf	ENSMUSG00000014353	Tmem87b	ENSMUSG00000005078	Jkamp	ENSMUSG00000006095	Tbcb	ENSMUSG00000019897	Ccdc59	ENSMUSG00000013415	Igf2bp1
ENSMUSG00000021428	Riok1	ENSMUSG00000015189	Casd1	ENSMUSG00000020277	Pfkl	ENSMUSG00000020638	Cmpk2	ENSMUSG00000014226	Cacybp	ENSMUSG00000007805	Twist2	ENSMUSG00000004945	Tmem242	ENSMUSG00000014402	Tsg101	ENSMUSG00000005107	Slc2a9	ENSMUSG00000006127	Inpp5k	ENSMUSG00000019917	Septin10	ENSMUSG00000013593	Ndufs2
ENSMUSG00000021431	Snrnp48	ENSMUSG00000015217	Hmgb3	ENSMUSG00000020358	Hnrnpab	ENSMUSG00000020641	Rsad2	ENSMUSG00000014294	Ndufa2	ENSMUSG00000007817	Zmiz1	ENSMUSG00000005078	Jkamp	ENSMUSG00000014763	Fam120b	ENSMUSG00000005233	Spc25	ENSMUSG00000006134	Crkl	ENSMUSG00000019923	Zwint	ENSMUSG00000013629	Cad
ENSMUSG00000021484	Lman2	ENSMUSG00000015243	Abca1	ENSMUSG00000020471	Pold2	ENSMUSG00000020777	Acox1	ENSMUSG00000014313	Cox6c	ENSMUSG00000007880	Arid1a	ENSMUSG00000005107	Slc2a9	ENSMUSG00000014850	Msh3	ENSMUSG00000005370	Msh6	ENSMUSG00000006169	Clint1	ENSMUSG00000019971	Cep290	ENSMUSG00000013822	Elof1
ENSMUSG00000021500	Ddx46	ENSMUSG00000015647	Lama5	ENSMUSG00000020496	Rnf187	ENSMUSG00000020788	Atp2a3	ENSMUSG00000014496	Ankrd28	ENSMUSG00000007891	Ctsd	ENSMUSG00000005161	Prdx2	ENSMUSG00000014905	Dnajb9	ENSMUSG00000005373	Mlxipl	ENSMUSG00000006262	Mob1b	ENSMUSG00000020000	Moxd1	ENSMUSG00000014355	Anapc1
ENSMUSG00000021532	Fastkd3	ENSMUSG00000015653	Steap2	ENSMUSG00000020516	Rps6kb1	ENSMUSG00000020859	Spag9	ENSMUSG00000014504	Srp19	ENSMUSG00000008200	Fnbp4	ENSMUSG00000005233	Spc25	ENSMUSG00000015149	Sirt2	ENSMUSG00000005378	Bud23	ENSMUSG00000006273	Atp6v1b2	ENSMUSG00000020024	Cep83	ENSMUSG00000014498	Ankrd52
ENSMUSG00000021621	Zcchc9	ENSMUSG00000015749	Anp32e	ENSMUSG00000020519	Sap30l	ENSMUSG00000021025	Nfkbia	ENSMUSG00000014633	Cmc2	ENSMUSG00000008348	Ubc	ENSMUSG00000005370	Msh6	ENSMUSG00000015522	Arnt	ENSMUSG00000005410	Mcm5	ENSMUSG00000006299	Aamp	ENSMUSG00000020056	Washc3	ENSMUSG00000014748	Tex261
ENSMUSG00000021645	Smn1 ENSMUSG00000021645	ENSMUSG00000015880	Ncapg	ENSMUSG00000020592	Sdc1	ENSMUSG00000021057	Akap5	ENSMUSG00000014769	Psmb1	ENSMUSG00000008429	Herpud2	ENSMUSG00000005374	Tbl2	ENSMUSG00000015619	Gata3	ENSMUSG00000005417	Mprip	ENSMUSG00000006301	Tmbim1	ENSMUSG00000020064	Herc4	ENSMUSG00000014959	Gorasp2
ENSMUSG00000021668	Polk	ENSMUSG00000015961	Adss	ENSMUSG00000020706	Ftsj3	ENSMUSG00000021070	Bdkrb2	ENSMUSG00000014778	Fhod1	ENSMUSG00000008575	Nfib	ENSMUSG00000005397	Nid1	ENSMUSG00000015652	Steap1	ENSMUSG00000005447	Pafah1b3	ENSMUSG00000006345	Ggt1	ENSMUSG00000020074	Ccar1	ENSMUSG00000015023	Ddx19a
ENSMUSG00000021694	Ercc8	ENSMUSG00000016262	Sertad4	ENSMUSG00000020766	Galk1	ENSMUSG00000021114	Atp6v1d	ENSMUSG00000014856	Tmem208	ENSMUSG00000008730	Hipk1	ENSMUSG00000005410	Mcm5	ENSMUSG00000015656	Hspa8	ENSMUSG00000005470	Asf1b	ENSMUSG00000006392	Med8	ENSMUSG00000020076	Ddx50	ENSMUSG00000015112	Slc25a13
ENSMUSG00000021707	Dhfr	ENSMUSG00000016494	Cd34	ENSMUSG00000020834	Dhrs13	ENSMUSG00000021127	Zfp36l1	ENSMUSG00000015087	Rabl6	ENSMUSG00000008958	Vps72	ENSMUSG00000005417	Mprip	ENSMUSG00000015837	Sqstm1	ENSMUSG00000005698	Ctcf	ENSMUSG00000006403	Adamts4	ENSMUSG00000020321	Mdh1	ENSMUSG00000015176	Nolc1
ENSMUSG00000021831	Ero1a	ENSMUSG00000017314	Mpp2	ENSMUSG00000020863	Luc7l3	ENSMUSG00000021240	Abcd4	ENSMUSG00000015217	Hmgb3	ENSMUSG00000009013	Dynll1	ENSMUSG00000005447	Pafah1b3	ENSMUSG00000015882	Lcorl	ENSMUSG00000005718	Tfap4	ENSMUSG00000006517	Mvd	ENSMUSG00000020330	Hmmr	ENSMUSG00000015488	Cacfd1
ENSMUSG00000021840	Mapk1ip1l	ENSMUSG00000017386	Traf4	ENSMUSG00000020869	Lrrc59	ENSMUSG00000021306	Gpr137b	ENSMUSG00000015289	Lage3	ENSMUSG00000009647	Mcu	ENSMUSG00000005470	Asf1b	ENSMUSG00000016256	Ctsz	ENSMUSG00000005732	Ranbp1	ENSMUSG00000006906	Stambp	ENSMUSG00000020386	Sar1b	ENSMUSG00000015501	Hivep2
ENSMUSG00000021891	Mettl6	ENSMUSG00000017466	Timp2	ENSMUSG00000020899	Pfas	ENSMUSG00000021365	Nedd9	ENSMUSG00000015536	Mocs2	ENSMUSG00000009741	Ubp1	ENSMUSG00000005481	Ddx39a	ENSMUSG00000016356	Col20a1	ENSMUSG00000005802	Slc30a4	ENSMUSG00000007038	Neu1	ENSMUSG00000020409	Slu7	ENSMUSG00000015759	Cnih1
ENSMUSG00000021948	Prkcd	ENSMUSG00000017493	Igfbp4	ENSMUSG00000020922	Lsm12	ENSMUSG00000021390	Ogn	ENSMUSG00000015671	Psma2	ENSMUSG00000009894	Snap47	ENSMUSG00000005533	Igf1r	ENSMUSG00000016427	Ndufa1	ENSMUSG00000005958	Ephb3	ENSMUSG00000007564	Ppp2r1a	ENSMUSG00000020415	Pttg1	ENSMUSG00000015839	Nfe2l2
ENSMUSG00000021958	Pinx1	ENSMUSG00000018042	Cyb5r3	ENSMUSG00000020929	Eftud2	ENSMUSG00000021403	Serpinb9b	ENSMUSG00000015776	Med22	ENSMUSG00000009995	Taz	ENSMUSG00000005566	Trim28	ENSMUSG00000016481	Cr1l	ENSMUSG00000006333	Rps9	ENSMUSG00000007812	Zfp655	ENSMUSG00000020460	Rps27a	ENSMUSG00000015869	Prpsap1
ENSMUSG00000022010	Tsc22d1	ENSMUSG00000018593	Sparc	ENSMUSG00000020994	Pnn	ENSMUSG00000021477	Ctsl	ENSMUSG00000015880	Ncapg	ENSMUSG00000010110	Stx5a	ENSMUSG00000005698	Ctcf	ENSMUSG00000016496	Cd274	ENSMUSG00000006360	Crip1	ENSMUSG00000007880	Arid1a	ENSMUSG00000020492	Ska2	ENSMUSG00000016409	Nkap
ENSMUSG00000022074	Tnfrsf10b	ENSMUSG00000018821	Avpi1	ENSMUSG00000021048	Mthfd1	ENSMUSG00000021591	Glrx	ENSMUSG00000015937	Macroh2a1	ENSMUSG00000010609	Psen2	ENSMUSG00000005718	Tfap4	ENSMUSG00000016510	Mtif3	ENSMUSG00000006395	Hyi	ENSMUSG00000007891	Ctsd	ENSMUSG00000020547	Bzw2	ENSMUSG00000016487	Ppfibp1
ENSMUSG00000022136	Dnajc3	ENSMUSG00000018861	Fdxr	ENSMUSG00000021102	Glrx5	ENSMUSG00000021686	Ap3b1	ENSMUSG00000015971	Actr8	ENSMUSG00000010663	Fads1	ENSMUSG00000005732	Ranbp1	ENSMUSG00000016534	Lamp2	ENSMUSG00000006398	Cdc20	ENSMUSG00000008200	Fnbp4	ENSMUSG00000020609	Apob	ENSMUSG00000016503	Gtf3a
ENSMUSG00000022174	Dad1	ENSMUSG00000018909	Arrb1	ENSMUSG00000021124	Vti1b	ENSMUSG00000021701	Plk2	ENSMUSG00000016018	Mtrex	ENSMUSG00000010751	Tnfrsf22	ENSMUSG00000005958	Ephb3	ENSMUSG00000016831	Tox4	ENSMUSG00000006476	Nsmf	ENSMUSG00000008348	Ubc	ENSMUSG00000020664	Dld	ENSMUSG00000016541	Atxn10
ENSMUSG00000022255	Mtdh	ENSMUSG00000019066	Rab3d	ENSMUSG00000021276	Cinp	ENSMUSG00000021756	Il6st	ENSMUSG00000016257	Prelid3b	ENSMUSG00000011114	Tbrg1	ENSMUSG00000006021	Kptn	ENSMUSG00000017119	Nbr1	ENSMUSG00000006494	Pdk1	ENSMUSG00000008393	Carhsp1	ENSMUSG00000020677	Ddx52	ENSMUSG00000016619	Nup50
ENSMUSG00000022272	Myo10	ENSMUSG00000019080	Mfsd3	ENSMUSG00000021374	Nup153	ENSMUSG00000021809	Nudt13	ENSMUSG00000016382	Pls3	ENSMUSG00000011837	Snapc2	ENSMUSG00000006315	Tmem147	ENSMUSG00000017418	Arl5b	ENSMUSG00000006519	Cyba	ENSMUSG00000008429	Herpud2	ENSMUSG00000020687	Cdc27	ENSMUSG00000017466	Timp2
ENSMUSG00000022295	Atp6v1c1	ENSMUSG00000019102	Aldh3a1	ENSMUSG00000021377	Dek	ENSMUSG00000021814	Anxa7	ENSMUSG00000016833	Mrps18c	ENSMUSG00000013076	Amotl1	ENSMUSG00000006378	Gcat	ENSMUSG00000017677	Wsb1	ENSMUSG00000006678	Pola1	ENSMUSG00000008435	Rdh13	ENSMUSG00000020719	Ddx5	ENSMUSG00000017499	Cdc6
ENSMUSG00000022313	Utp23	ENSMUSG00000019124	Scrn1	ENSMUSG00000021413	Prpf4b	ENSMUSG00000021819	Zswim8	ENSMUSG00000016921	Srsf6	ENSMUSG00000013089	Etv5	ENSMUSG00000006398	Cdc20	ENSMUSG00000017707	Serinc3	ENSMUSG00000006715	Gmnn	ENSMUSG00000008730	Hipk1	ENSMUSG00000020739	Nup85	ENSMUSG00000017615	Tnfaip1
ENSMUSG00000022401	Xpnpep3	ENSMUSG00000019158	Tmem160	ENSMUSG00000021427	Ssr1	ENSMUSG00000021838	Samd4	ENSMUSG00000017146	Brca1	ENSMUSG00000013160	Atp6v0d1	ENSMUSG00000006476	Nsmf	ENSMUSG00000017830	Dhx58	ENSMUSG00000006728	Cdk4	ENSMUSG00000008958	Vps72	ENSMUSG00000020803	Txndc17	ENSMUSG00000017858	Ift52
ENSMUSG00000022538	Lsg1	ENSMUSG00000019428	Fkbp8	ENSMUSG00000021474	Sfxn1	ENSMUSG00000021876	Rnase4	ENSMUSG00000017176	Nt5c3b	ENSMUSG00000013236	Ptprs	ENSMUSG00000006494	Pdk1	ENSMUSG00000018102	H2bc4	ENSMUSG00000006931	P3h4	ENSMUSG00000009013	Dynll1	ENSMUSG00000020863	Luc7l3	ENSMUSG00000018042	Cyb5r3
ENSMUSG00000022684	Bfar	ENSMUSG00000019773	Fbxo5	ENSMUSG00000021484	Lman2	ENSMUSG00000021939	Ctsb	ENSMUSG00000017376	Nlk	ENSMUSG00000013593	Ndufs2	ENSMUSG00000006519	Cyba	ENSMUSG00000018239	Zcchc10	ENSMUSG00000006941	Eif1b	ENSMUSG00000009293	Ube2g2	ENSMUSG00000020865	Abcc3	ENSMUSG00000018076	Med13l
ENSMUSG00000022765	Snap29	ENSMUSG00000019791	Hint3	ENSMUSG00000021569	Trip13	ENSMUSG00000021950	Anxa8	ENSMUSG00000017421	Zfp207	ENSMUSG00000013622	Atraid	ENSMUSG00000006585	Cdt1	ENSMUSG00000018372	Cep95	ENSMUSG00000007041	Clic1	ENSMUSG00000009406	Elk1	ENSMUSG00000020952	Scfd1	ENSMUSG00000018322	Tomm34
ENSMUSG00000022769	Sdf2l1	ENSMUSG00000019942	Cdk1	ENSMUSG00000021595	Nsun2	ENSMUSG00000022056	Adam7	ENSMUSG00000017550	Atad5	ENSMUSG00000014547	Wdfy2	ENSMUSG00000006678	Pola1	ENSMUSG00000018412	Kansl1	ENSMUSG00000007050	Lsm2	ENSMUSG00000009596	Taf7l	ENSMUSG00000020982	Nemf	ENSMUSG00000018377	Vezf1
ENSMUSG00000022814	Umps	ENSMUSG00000019952	Poc1b	ENSMUSG00000021608	Lpcat1	ENSMUSG00000022105	Rb1	ENSMUSG00000017697	Ada	ENSMUSG00000014763	Fam120b	ENSMUSG00000006715	Gmnn	ENSMUSG00000018476	Kdm6b	ENSMUSG00000007080	Pole	ENSMUSG00000009741	Ubp1	ENSMUSG00000021039	Snw1	ENSMUSG00000018398	Septin8
ENSMUSG00000022858	Tra2b	ENSMUSG00000019961	Tmpo	ENSMUSG00000021707	Dhfr	ENSMUSG00000022108	Itm2b	ENSMUSG00000017716	Birc5	ENSMUSG00000014905	Dnajb9	ENSMUSG00000006728	Cdk4	ENSMUSG00000018541	Cwc25	ENSMUSG00000007338	Mrpl49	ENSMUSG00000009905	Kdsr	ENSMUSG00000021076	Actr10	ENSMUSG00000018433	Nol11
ENSMUSG00000023025	Larp4	ENSMUSG00000020042	Btbd11	ENSMUSG00000021760	Gpx8	ENSMUSG00000022144	Gdnf	ENSMUSG00000017774	Myo1c	ENSMUSG00000015023	Ddx19a	ENSMUSG00000006931	P3h4	ENSMUSG00000018567	Gabarap	ENSMUSG00000007570	Fance	ENSMUSG00000009995	Taz	ENSMUSG00000021112	Mpp5	ENSMUSG00000018446	C1qbp
ENSMUSG00000023067	Cdkn1a	ENSMUSG00000020099	Unc5b	ENSMUSG00000021811	Dnajc9	ENSMUSG00000022216	Psme1	ENSMUSG00000017999	Ddx27	ENSMUSG00000015090	Ptgds	ENSMUSG00000006941	Eif1b	ENSMUSG00000018733	Pex12	ENSMUSG00000007655	Cav1	ENSMUSG00000010045	Tmem115	ENSMUSG00000021115	Vrk1	ENSMUSG00000018559	Ctdnep1
ENSMUSG00000023106	Denr	ENSMUSG00000020156	Pwwp3a	ENSMUSG00000021952	Xpo4	ENSMUSG00000022425	Enpp2	ENSMUSG00000018189	Uchl5	ENSMUSG00000015094	Npdc1	ENSMUSG00000007029	Vars	ENSMUSG00000018736	Ndel1	ENSMUSG00000007833	Aldh16a1	ENSMUSG00000010095	Slc3a2	ENSMUSG00000021116	Eif2s1	ENSMUSG00000018593	Sparc
ENSMUSG00000023272	Creld2	ENSMUSG00000020173	Cobl	ENSMUSG00000022100	Xpo7	ENSMUSG00000022453	Naga	ENSMUSG00000018209	Stk4	ENSMUSG00000015143	Actn1	ENSMUSG00000007050	Lsm2	ENSMUSG00000018774	Cd68	ENSMUSG00000007850	Hnrnph1	ENSMUSG00000010751	Tnfrsf22	ENSMUSG00000021176	Efcab11	ENSMUSG00000018677	Slc25a39
ENSMUSG00000024014	Pim1	ENSMUSG00000020185	E2f7	ENSMUSG00000022178	Ajuba	ENSMUSG00000022500	Litaf	ENSMUSG00000018287	Spag7	ENSMUSG00000015149	Sirt2	ENSMUSG00000007080	Pole	ENSMUSG00000018820	Zfyve27	ENSMUSG00000007872	Id3	ENSMUSG00000011114	Tbrg1	ENSMUSG00000021243	Fcf1	ENSMUSG00000018932	Map2k3
ENSMUSG00000024078	Ttc27	ENSMUSG00000020190	Mknk2	ENSMUSG00000022234	Cct5	ENSMUSG00000022507	1810013L24Rik	ENSMUSG00000018363	Smurf2	ENSMUSG00000015243	Abca1	ENSMUSG00000007338	Mrpl49	ENSMUSG00000018848	Rars	ENSMUSG00000007892	Rplp1	ENSMUSG00000011179	Odc1	ENSMUSG00000021270	Hsp90aa1	ENSMUSG00000019179	Mdh2
ENSMUSG00000024137	E4f1	ENSMUSG00000020253	Ppm1m	ENSMUSG00000022272	Myo10	ENSMUSG00000022528	Hes1	ENSMUSG00000018379	Srsf1	ENSMUSG00000015488	Cacfd1	ENSMUSG00000007415	Gatad1	ENSMUSG00000018906	P4ha2	ENSMUSG00000007950	Abhd8	ENSMUSG00000011837	Snapc2	ENSMUSG00000021290	Atp5mpl	ENSMUSG00000019188	H13
ENSMUSG00000024188	Luc7l	ENSMUSG00000020308	Tpgs1	ENSMUSG00000022299	Slc25a32	ENSMUSG00000022575	Gsdmd	ENSMUSG00000018442	Derl2	ENSMUSG00000015522	Arnt	ENSMUSG00000007570	Fance	ENSMUSG00000018930	Ccl4	ENSMUSG00000008140	Emc10	ENSMUSG00000011960	Ccnt1	ENSMUSG00000021327	Zkscan3	ENSMUSG00000019256	Ahr
ENSMUSG00000024234	Mtpap	ENSMUSG00000020330	Hmmr	ENSMUSG00000022322	Shcbp1	ENSMUSG00000022596	Slurp1	ENSMUSG00000018666	Cbx1	ENSMUSG00000015647	Lama5	ENSMUSG00000007659	Bcl2l1	ENSMUSG00000018931	Natd1	ENSMUSG00000008318	Relt	ENSMUSG00000012114	Med15	ENSMUSG00000021392	Nol8	ENSMUSG00000019261	Map1s
ENSMUSG00000024287	Thoc1	ENSMUSG00000020366	Mapk9	ENSMUSG00000022325	Pop1	ENSMUSG00000022617	Chkb	ENSMUSG00000018841	Rad51d	ENSMUSG00000015711	Prune1	ENSMUSG00000007670	Khsrp	ENSMUSG00000019188	H13	ENSMUSG00000008333	Snrpb2	ENSMUSG00000013076	Amotl1	ENSMUSG00000021403	Serpinb9b	ENSMUSG00000019302	Atp6v0a1
ENSMUSG00000024309	Pfdn6	ENSMUSG00000020375	Rufy1	ENSMUSG00000022360	Atad2	ENSMUSG00000022620	Arsa	ENSMUSG00000018848	Rars	ENSMUSG00000015806	Qdpr	ENSMUSG00000007827	Ankrd26	ENSMUSG00000019210	Atp6v1e1	ENSMUSG00000008683	Rps15a	ENSMUSG00000013160	Atp6v0d1	ENSMUSG00000021418	Rpp40	ENSMUSG00000019432	Ddx39b
ENSMUSG00000024330	Col11a2	ENSMUSG00000020387	Jade2	ENSMUSG00000022391	Rangap1	ENSMUSG00000022708	Zbtb20	ENSMUSG00000018974	Sart3	ENSMUSG00000015837	Sqstm1	ENSMUSG00000007833	Aldh16a1	ENSMUSG00000019505	Ubb	ENSMUSG00000008690	Ncaph2	ENSMUSG00000013465	Nelfb	ENSMUSG00000021428	Riok1	ENSMUSG00000019689	Fmc1
ENSMUSG00000024335	Brd2	ENSMUSG00000020415	Pttg1	ENSMUSG00000022475	Hdac7	ENSMUSG00000022749	Tbc1d23	ENSMUSG00000018983	E2f2	ENSMUSG00000015839	Nfe2l2	ENSMUSG00000007892	Rplp1	ENSMUSG00000019802	Sec63	ENSMUSG00000009073	Nf2	ENSMUSG00000013646	Sh3bp5l	ENSMUSG00000021431	Snrnp48	ENSMUSG00000019731	Slc35e1
ENSMUSG00000024487	Yipf5	ENSMUSG00000020623	Map2k6	ENSMUSG00000022476	Polr3h	ENSMUSG00000022892	App	ENSMUSG00000019370	Calm3	ENSMUSG00000015850	Adamtsl4	ENSMUSG00000008140	Emc10	ENSMUSG00000019806	Aig1	ENSMUSG00000009145	Dqx1	ENSMUSG00000013736	Trnt1	ENSMUSG00000021497	Txndc15	ENSMUSG00000019806	Aig1
ENSMUSG00000024580	Grpel2	ENSMUSG00000020638	Cmpk2	ENSMUSG00000022551	Cyc1	ENSMUSG00000022893	Adamts1	ENSMUSG00000019777	Hdac2	ENSMUSG00000015932	Dstn ENSMUSG00000015932	ENSMUSG00000008575	Nfib	ENSMUSG00000019809	Pex3	ENSMUSG00000009376	Met	ENSMUSG00000014177	Tvp23b	ENSMUSG00000021500	Ddx46	ENSMUSG00000019820	Utrn
ENSMUSG00000024587	Nars	ENSMUSG00000020644	Id2	ENSMUSG00000022557	Bop1	ENSMUSG00000022895	Ets2	ENSMUSG00000019782	Rwdd1	ENSMUSG00000016409	Nkap	ENSMUSG00000008690	Ncaph2	ENSMUSG00000019810	Fuca2	ENSMUSG00000009575	Cbx5	ENSMUSG00000014245	Pigl	ENSMUSG00000021509	Slc25a48	ENSMUSG00000019873	Reep3
ENSMUSG00000024610	Cd74	ENSMUSG00000020649	Rrm2	ENSMUSG00000022560	Slc52a2	ENSMUSG00000022906	Parp9	ENSMUSG00000019792	Trmt11	ENSMUSG00000016487	Ppfibp1	ENSMUSG00000009376	Met	ENSMUSG00000019843	Fyn	ENSMUSG00000009585	Apobec3	ENSMUSG00000014353	Tmem87b	ENSMUSG00000021510	Zfp729a	ENSMUSG00000019916	P4ha1
ENSMUSG00000024732	Ccdc86	ENSMUSG00000020747	Tmem94	ENSMUSG00000022561	Gpaa1	ENSMUSG00000022946	Dop1b	ENSMUSG00000019837	Gtf3c6	ENSMUSG00000017288	Vps53	ENSMUSG00000009575	Cbx5	ENSMUSG00000019877	Serinc1	ENSMUSG00000009927	Rps25	ENSMUSG00000014402	Tsg101	ENSMUSG00000021520	Uqcrb	ENSMUSG00000019943	Atp2b1
ENSMUSG00000024841	Eif1ad	ENSMUSG00000020758	Itgb4	ENSMUSG00000022571	Pycrl	ENSMUSG00000022971	Ifnar2	ENSMUSG00000019849	Prep	ENSMUSG00000017466	Timp2	ENSMUSG00000009614	Sardh	ENSMUSG00000019878	Hsf2	ENSMUSG00000010064	Slc38a3	ENSMUSG00000014498	Ankrd52	ENSMUSG00000021537	Cetn3	ENSMUSG00000019951	Uhrf1bp1l
ENSMUSG00000024902	Mrpl11	ENSMUSG00000020774	Aspa	ENSMUSG00000022614	Lmf2	ENSMUSG00000022973	Synj1	ENSMUSG00000019853	Hebp2	ENSMUSG00000017493	Igfbp4	ENSMUSG00000009621	Vav2	ENSMUSG00000019897	Ccdc59	ENSMUSG00000010277	2610507B11Rik	ENSMUSG00000014547	Wdfy2	ENSMUSG00000021592	Arsk	ENSMUSG00000020009	Ifngr1
ENSMUSG00000025024	Smndc1	ENSMUSG00000020808	Pimreg	ENSMUSG00000022635	Zcrb1	ENSMUSG00000022999	Lmbr1l	ENSMUSG00000019897	Ccdc59	ENSMUSG00000017707	Serinc3	ENSMUSG00000009681	Bcr	ENSMUSG00000019907	Ppp1r12a	ENSMUSG00000010307	Tmem86a	ENSMUSG00000014763	Fam120b	ENSMUSG00000021661	Ankra2	ENSMUSG00000020038	Cry1
ENSMUSG00000025161	Slc16a3	ENSMUSG00000020823	Sec14l1	ENSMUSG00000022698	Naa50	ENSMUSG00000023010	Tmbim6	ENSMUSG00000019942	Cdk1	ENSMUSG00000017858	Ift52	ENSMUSG00000009863	Sdhb	ENSMUSG00000019923	Zwint	ENSMUSG00000010376	Nedd8	ENSMUSG00000014850	Msh3	ENSMUSG00000021707	Dhfr	ENSMUSG00000020091	Eif4ebp2
ENSMUSG00000025173	Wdr45b	ENSMUSG00000020841	Cpd	ENSMUSG00000022710	Usp7	ENSMUSG00000023034	Nr4a1	ENSMUSG00000019988	Nedd1	ENSMUSG00000018042	Cyb5r3	ENSMUSG00000009927	Rps25	ENSMUSG00000019979	Apaf1	ENSMUSG00000010607	Pigyl	ENSMUSG00000014867	Surf4	ENSMUSG00000021714	Cenpk	ENSMUSG00000020132	Rab21
ENSMUSG00000025190	Got1	ENSMUSG00000020884	Asgr1	ENSMUSG00000022721	Trmt2a	ENSMUSG00000023045	Soat2	ENSMUSG00000020024	Cep83	ENSMUSG00000018076	Med13l	ENSMUSG00000010277	2610507B11Rik	ENSMUSG00000019998	Stx7	ENSMUSG00000010911	Apip	ENSMUSG00000014905	Dnajb9	ENSMUSG00000021715	Cwc27	ENSMUSG00000020150	Gamt
ENSMUSG00000025198	Erlin1	ENSMUSG00000020897	Aurkb	ENSMUSG00000022724	Riox2	ENSMUSG00000023048	Prr13	ENSMUSG00000020029	Nudt4	ENSMUSG00000018102	H2bc4	ENSMUSG00000011257	Pabpc4	ENSMUSG00000020021	Fgd6	ENSMUSG00000010914	Pdhx	ENSMUSG00000014959	Gorasp2	ENSMUSG00000021760	Gpx8	ENSMUSG00000020196	Cabin1
ENSMUSG00000025316	Banp	ENSMUSG00000020914	Top2a	ENSMUSG00000022792	Yars2	ENSMUSG00000023055	Calcoco1	ENSMUSG00000020048	Hsp90b1	ENSMUSG00000018322	Tomm34	ENSMUSG00000011752	Pgam1	ENSMUSG00000020064	Herc4	ENSMUSG00000011958	Bnip2	ENSMUSG00000015023	Ddx19a	ENSMUSG00000021764	Ndufs4	ENSMUSG00000020211	Sf3a2
ENSMUSG00000025364	Pa2g4	ENSMUSG00000020949	Fkbp3	ENSMUSG00000022814	Umps	ENSMUSG00000023074	Mospd1	ENSMUSG00000020074	Ccar1	ENSMUSG00000018377	Vezf1	ENSMUSG00000011884	Gltp	ENSMUSG00000020078	Vps26a	ENSMUSG00000012017	Scarf2	ENSMUSG00000015149	Sirt2	ENSMUSG00000021824	Ap3m1	ENSMUSG00000020219	Timm13
ENSMUSG00000025408	Ddit3	ENSMUSG00000021214	Akr1c18	ENSMUSG00000022945	Chaf1b	ENSMUSG00000023186	Vwa5a	ENSMUSG00000020088	Sar1a	ENSMUSG00000018398	Septin8	ENSMUSG00000011958	Bnip2	ENSMUSG00000020097	Sgpl1	ENSMUSG00000012405	Rpl15	ENSMUSG00000015176	Nolc1	ENSMUSG00000021832	Psmc6	ENSMUSG00000020232	Hmg20b
ENSMUSG00000025484	Bet1l	ENSMUSG00000021222	Dcaf4	ENSMUSG00000023089	Ndufa5	ENSMUSG00000023341	Mx2	ENSMUSG00000020089	Ppa1	ENSMUSG00000018412	Kansl1	ENSMUSG00000012017	Scarf2	ENSMUSG00000020111	Micu1	ENSMUSG00000012422	Tmem167	ENSMUSG00000015488	Cacfd1	ENSMUSG00000021905	Dph3	ENSMUSG00000020235	Fzr1
ENSMUSG00000025591	Tma16	ENSMUSG00000021240	Abcd4	ENSMUSG00000023110	Prmt5	ENSMUSG00000023393	Slc17a9	ENSMUSG00000020116	Pno1	ENSMUSG00000018559	Ctdnep1	ENSMUSG00000012405	Rpl15	ENSMUSG00000020130	Tbc1d15	ENSMUSG00000012443	Kif11	ENSMUSG00000015501	Hivep2	ENSMUSG00000021917	Spcs1	ENSMUSG00000020250	Txnrd1
ENSMUSG00000025722	Wdr73	ENSMUSG00000021365	Nedd9	ENSMUSG00000023973	Cnpy3	ENSMUSG00000023912	Slc25a27	ENSMUSG00000020124	Usp15	ENSMUSG00000018661	Cog1	ENSMUSG00000012443	Kif11	ENSMUSG00000020184	Mdm2	ENSMUSG00000012848	Rps5	ENSMUSG00000015522	Arnt	ENSMUSG00000021932	Rnaseh2b	ENSMUSG00000020277	Pfkl
ENSMUSG00000025730	Rab40c	ENSMUSG00000021368	Tbc1d7	ENSMUSG00000024007	Ppil1	ENSMUSG00000023913	Pla2g7	ENSMUSG00000020153	Ndufs7	ENSMUSG00000018774	Cd68	ENSMUSG00000012848	Rps5	ENSMUSG00000020224	Llph	ENSMUSG00000012889	Podnl1	ENSMUSG00000015542	Nat9	ENSMUSG00000021981	Cab39l	ENSMUSG00000020358	Hnrnpab
ENSMUSG00000025817	Nudt5	ENSMUSG00000021390	Ogn	ENSMUSG00000024012	Mtch1	ENSMUSG00000023914	Mep1a	ENSMUSG00000020268	Lyrm7	ENSMUSG00000018931	Natd1	ENSMUSG00000012889	Podnl1	ENSMUSG00000020225	Tmbim4	ENSMUSG00000013033	Adgrl1	ENSMUSG00000015619	Gata3	ENSMUSG00000021982	Cdadc1	ENSMUSG00000020387	Jade2
ENSMUSG00000025821	Zfp282	ENSMUSG00000021391	Cenpp	ENSMUSG00000024037	Wdr4	ENSMUSG00000023952	Gtpbp2	ENSMUSG00000020280	Pus10	ENSMUSG00000018999	Slc35b4	ENSMUSG00000013033	Adgrl1	ENSMUSG00000020250	Txnrd1	ENSMUSG00000013155	Enkd1	ENSMUSG00000015755	Tab2	ENSMUSG00000021996	Esd	ENSMUSG00000020441	2310033P09Rik
ENSMUSG00000025823	Pdia4	ENSMUSG00000021485	Mxd3	ENSMUSG00000024054	Smchd1	ENSMUSG00000023959	Clic5	ENSMUSG00000020290	Xpo1	ENSMUSG00000019102	Aldh3a1	ENSMUSG00000013155	Enkd1	ENSMUSG00000020255	D10Wsu102e	ENSMUSG00000013622	Atraid	ENSMUSG00000015806	Qdpr	ENSMUSG00000022024	Sugt1	ENSMUSG00000020456	Ogdh
ENSMUSG00000025869	Nop16	ENSMUSG00000021550	2210016F16Rik	ENSMUSG00000024120	Lrpprc	ENSMUSG00000024052	Lpin2	ENSMUSG00000020307	Cdc34	ENSMUSG00000019188	H13	ENSMUSG00000013622	Atraid	ENSMUSG00000020256	Aldh1l2	ENSMUSG00000013662	Atad1	ENSMUSG00000015837	Sqstm1	ENSMUSG00000022035	Ccdc25	ENSMUSG00000020593	Lpin1
ENSMUSG00000025935	Tram1	ENSMUSG00000021577	Sdha	ENSMUSG00000024312	Wdr46	ENSMUSG00000024055	Cyp4f13	ENSMUSG00000020321	Mdh1	ENSMUSG00000019261	Map1s	ENSMUSG00000013629	Cad	ENSMUSG00000020272	Stk10	ENSMUSG00000013833	Med16	ENSMUSG00000015839	Nfe2l2	ENSMUSG00000022110	Sucla2	ENSMUSG00000020611	Gna13
ENSMUSG00000025980	Hspd1	ENSMUSG00000021591	Glrx	ENSMUSG00000024346	Pfdn1	ENSMUSG00000024059	Clip4	ENSMUSG00000020330	Hmmr	ENSMUSG00000019302	Atp6v0a1	ENSMUSG00000013787	Ehmt2	ENSMUSG00000020300	Cpeb4	ENSMUSG00000014075	Dynlt2b	ENSMUSG00000015869	Prpsap1	ENSMUSG00000022151	Ttc33	ENSMUSG00000020659	Cbll1
ENSMUSG00000025995	Wdr75	ENSMUSG00000021608	Lpcat1	ENSMUSG00000024360	Etf1	ENSMUSG00000024079	Eif2ak2	ENSMUSG00000020361	Hspa4	ENSMUSG00000019461	Plscr3	ENSMUSG00000014355	Anapc1	ENSMUSG00000020385	Clk4	ENSMUSG00000014226	Cacybp	ENSMUSG00000016356	Col20a1	ENSMUSG00000022205	Sub1	ENSMUSG00000020700	Map3k3
ENSMUSG00000026005	Rpe	ENSMUSG00000021732	Fgf10	ENSMUSG00000024498	Tcerg1	ENSMUSG00000024104	Washc2	ENSMUSG00000020386	Sar1b	ENSMUSG00000019726	Lyst	ENSMUSG00000014426	Map3k4	ENSMUSG00000020390	Ube2b	ENSMUSG00000014294	Ndufa2	ENSMUSG00000016409	Nkap	ENSMUSG00000022247	Brix1	ENSMUSG00000020721	Helz
ENSMUSG00000026014	Raph1	ENSMUSG00000021779	Thrb	ENSMUSG00000024579	Pcyox1l	ENSMUSG00000024127	Prepl	ENSMUSG00000020415	Pttg1	ENSMUSG00000019806	Aig1	ENSMUSG00000014551	Mrps25	ENSMUSG00000020399	Havcr2	ENSMUSG00000014313	Cox6c	ENSMUSG00000016481	Cr1l	ENSMUSG00000022300	Dcaf13	ENSMUSG00000020737	Jpt1
ENSMUSG00000026019	Wdr12	ENSMUSG00000021794	Glud1	ENSMUSG00000024590	Lmnb1	ENSMUSG00000024158	Hagh	ENSMUSG00000020460	Rps27a	ENSMUSG00000019809	Pex3	ENSMUSG00000014606	Slc25a11	ENSMUSG00000020409	Slu7	ENSMUSG00000014426	Map3k4	ENSMUSG00000016487	Ppfibp1	ENSMUSG00000022313	Utp23	ENSMUSG00000020773	Trim47
ENSMUSG00000026036	Nif3l1	ENSMUSG00000021809	Nudt13	ENSMUSG00000024640	Psat1	ENSMUSG00000024164	C3	ENSMUSG00000020471	Pold2	ENSMUSG00000019820	Utrn	ENSMUSG00000014633	Cmc2	ENSMUSG00000020412	Ascc2	ENSMUSG00000014496	Ankrd28	ENSMUSG00000016496	Cd274	ENSMUSG00000022323	Rida	ENSMUSG00000020783	Ncbp3
ENSMUSG00000026094	Stk17b	ENSMUSG00000021876	Rnase4	ENSMUSG00000024660	Incenp	ENSMUSG00000024190	Dusp1	ENSMUSG00000020492	Ska2	ENSMUSG00000019842	Traf3ip2	ENSMUSG00000014748	Tex261	ENSMUSG00000020448	Rnf185	ENSMUSG00000014504	Srp19	ENSMUSG00000016510	Mtif3	ENSMUSG00000022329	Stk3	ENSMUSG00000020864	Ankrd40
ENSMUSG00000026123	Plekhb2	ENSMUSG00000021892	Sh3bp5	ENSMUSG00000024833	Pola2	ENSMUSG00000024193	Phf1	ENSMUSG00000020547	Bzw2	ENSMUSG00000019907	Ppp1r12a	ENSMUSG00000014778	Fhod1	ENSMUSG00000020482	Ccdc117	ENSMUSG00000014601	Strip1	ENSMUSG00000016554	Eif3d	ENSMUSG00000022336	Eif3e	ENSMUSG00000020935	Dcakd
ENSMUSG00000026127	Imp4	ENSMUSG00000021939	Ctsb	ENSMUSG00000024891	Slc29a2	ENSMUSG00000024197	Plin3	ENSMUSG00000020608	Smc6	ENSMUSG00000019943	Atp2b1	ENSMUSG00000014856	Tmem208	ENSMUSG00000020484	Xbp1	ENSMUSG00000014606	Slc25a11	ENSMUSG00000017119	Nbr1	ENSMUSG00000022338	Eny2	ENSMUSG00000021009	Ptpn21
ENSMUSG00000026135	Zfp142	ENSMUSG00000021950	Anxa8	ENSMUSG00000024902	Mrpl11	ENSMUSG00000024302	Dtna	ENSMUSG00000020664	Dld	ENSMUSG00000019947	Arid5b	ENSMUSG00000015087	Rabl6	ENSMUSG00000020522	Mfap3	ENSMUSG00000014633	Cmc2	ENSMUSG00000017418	Arl5b	ENSMUSG00000022370	Mrpl13	ENSMUSG00000021027	Ralgapa1
ENSMUSG00000026142	Rhbdd1	ENSMUSG00000022033	Pbk	ENSMUSG00000024909	Efemp2	ENSMUSG00000024308	Tapbp	ENSMUSG00000020677	Ddx52	ENSMUSG00000019951	Uhrf1bp1l	ENSMUSG00000015112	Slc25a13	ENSMUSG00000020526	Znhit3	ENSMUSG00000014769	Psmb1	ENSMUSG00000017615	Tnfaip1	ENSMUSG00000022389	Tef	ENSMUSG00000021143	Pacs2
ENSMUSG00000026189	Pecr	ENSMUSG00000022034	Esco2	ENSMUSG00000024968	Rcor2	ENSMUSG00000024325	Ring1	ENSMUSG00000020687	Cdc27	ENSMUSG00000019986	Ahi1	ENSMUSG00000015133	Lrrk1	ENSMUSG00000020530	Ggnbp2	ENSMUSG00000014778	Fhod1	ENSMUSG00000017707	Serinc3	ENSMUSG00000022445	Cyp2d26	ENSMUSG00000021144	Mta1
ENSMUSG00000026203	Dnajb2	ENSMUSG00000022054	Nefm	ENSMUSG00000025001	Hells	ENSMUSG00000024338	Psmb8	ENSMUSG00000020720	Psmd12	ENSMUSG00000020021	Fgd6	ENSMUSG00000015165	Hnrnpl	ENSMUSG00000020571	Pdia6	ENSMUSG00000014856	Tmem208	ENSMUSG00000017858	Ift52	ENSMUSG00000022450	Ndufa6	ENSMUSG00000021179	Nrde2
ENSMUSG00000026353	Ubxn4	ENSMUSG00000022055	Nefl	ENSMUSG00000025027	Xpnpep1	ENSMUSG00000024339	Tap2	ENSMUSG00000020739	Nup85	ENSMUSG00000020099	Unc5b	ENSMUSG00000015189	Casd1	ENSMUSG00000020593	Lpin1	ENSMUSG00000015013	Trappc2l	ENSMUSG00000017943	Gdap1l1	ENSMUSG00000022677	Cep20	ENSMUSG00000021242	Npc2
ENSMUSG00000026377	Nifk	ENSMUSG00000022090	Pdlim2	ENSMUSG00000025036	Sfxn2	ENSMUSG00000024413	Npc1	ENSMUSG00000020766	Galk1	ENSMUSG00000020108	Ddit4	ENSMUSG00000015217	Hmgb3	ENSMUSG00000020598	Nrcam	ENSMUSG00000015087	Rabl6	ENSMUSG00000018076	Med13l	ENSMUSG00000022722	Arl6	ENSMUSG00000021248	Tmed10
ENSMUSG00000026499	Acbd3	ENSMUSG00000022106	Rcbtb2	ENSMUSG00000025144	Cenpx	ENSMUSG00000024423	Impact	ENSMUSG00000020863	Luc7l3	ENSMUSG00000020111	Micu1	ENSMUSG00000015289	Lage3	ENSMUSG00000020605	Hs1bp3	ENSMUSG00000015133	Lrrk1	ENSMUSG00000018102	H2bc4	ENSMUSG00000022797	Tfrc	ENSMUSG00000021279	Cdc42bpb
ENSMUSG00000026520	Pycr2	ENSMUSG00000022108	Itm2b	ENSMUSG00000025161	Slc16a3	ENSMUSG00000024644	Cndp2	ENSMUSG00000020897	Aurkb	ENSMUSG00000020132	Rab21	ENSMUSG00000015653	Steap2	ENSMUSG00000020620	Abca8b	ENSMUSG00000015165	Hnrnpl	ENSMUSG00000018322	Tomm34	ENSMUSG00000022808	Snx4	ENSMUSG00000021427	Ssr1
ENSMUSG00000026600	Soat1	ENSMUSG00000022150	Dab2	ENSMUSG00000025204	Ndufb8	ENSMUSG00000024661	Fth1	ENSMUSG00000020899	Pfas	ENSMUSG00000020134	Peli1	ENSMUSG00000015749	Anp32e	ENSMUSG00000020640	Itsn2	ENSMUSG00000015189	Casd1	ENSMUSG00000018398	Septin8	ENSMUSG00000022820	Ndufb4	ENSMUSG00000021608	Lpcat1
ENSMUSG00000026617	Bpnt1	ENSMUSG00000022177	Haus4	ENSMUSG00000025364	Pa2g4	ENSMUSG00000024843	Chka	ENSMUSG00000020914	Top2a	ENSMUSG00000020142	Slc1a4	ENSMUSG00000015846	Rxra	ENSMUSG00000020641	Rsad2	ENSMUSG00000015217	Hmgb3	ENSMUSG00000018412	Kansl1	ENSMUSG00000022837	Iqcb1	ENSMUSG00000021645	Smn1 ENSMUSG00000021645
ENSMUSG00000026694	Eef1aknmt	ENSMUSG00000022186	Oxct1	ENSMUSG00000025474	Tubgcp2	ENSMUSG00000025069	Gsto2	ENSMUSG00000020922	Lsm12	ENSMUSG00000020173	Cobl	ENSMUSG00000015880	Ncapg	ENSMUSG00000020659	Cbll1	ENSMUSG00000015289	Lage3	ENSMUSG00000018446	C1qbp	ENSMUSG00000022890	Atp5j	ENSMUSG00000021693	Kif2a
ENSMUSG00000026718	Stam	ENSMUSG00000022210	Dhrs4	ENSMUSG00000025499	Hras	ENSMUSG00000025260	Hsd17b10	ENSMUSG00000020929	Eftud2	ENSMUSG00000020184	Mdm2	ENSMUSG00000015937	Macroh2a1	ENSMUSG00000020680	Taf15	ENSMUSG00000015536	Mocs2	ENSMUSG00000018476	Kdm6b	ENSMUSG00000022898	Vps26c	ENSMUSG00000021731	Mrps30
ENSMUSG00000026753	Ppp6c	ENSMUSG00000022216	Psme1	ENSMUSG00000025555	Farp1	ENSMUSG00000025337	Sbds	ENSMUSG00000020936	Nmt1	ENSMUSG00000020196	Cabin1	ENSMUSG00000015961	Adss	ENSMUSG00000020691	Mettl2	ENSMUSG00000015653	Steap2	ENSMUSG00000018541	Cwc25	ENSMUSG00000023089	Ndufa5	ENSMUSG00000021771	Vdac2
ENSMUSG00000026755	Arpc5l	ENSMUSG00000022231	Sema5a	ENSMUSG00000025574	Tk1	ENSMUSG00000025408	Ddit3	ENSMUSG00000020949	Fkbp3	ENSMUSG00000020205	Phlda1	ENSMUSG00000016252	Atp5e	ENSMUSG00000020694	Tlk2	ENSMUSG00000015749	Anp32e	ENSMUSG00000018707	Dync1h1	ENSMUSG00000023150	Ivns1abp	ENSMUSG00000021811	Dnajc9
ENSMUSG00000026799	Med27	ENSMUSG00000022306	Zfpm2	ENSMUSG00000025580	Eif4a3	ENSMUSG00000025432	Avil	ENSMUSG00000020982	Nemf	ENSMUSG00000020232	Hmg20b	ENSMUSG00000016262	Sertad4	ENSMUSG00000020715	Ern1	ENSMUSG00000015776	Med22	ENSMUSG00000018774	Cd68	ENSMUSG00000023755	Rhebl1	ENSMUSG00000021823	Vcl
ENSMUSG00000026803	Ttf1	ENSMUSG00000022314	Rad21	ENSMUSG00000025613	Cct8	ENSMUSG00000025491	Ifitm1	ENSMUSG00000020994	Pnn	ENSMUSG00000020250	Txnrd1	ENSMUSG00000016494	Cd34	ENSMUSG00000020719	Ddx5	ENSMUSG00000015880	Ncapg	ENSMUSG00000018849	Wwc1	ENSMUSG00000023764	Sfi1	ENSMUSG00000022000	Zc3h13
ENSMUSG00000026806	Ddx31	ENSMUSG00000022353	Mtss1	ENSMUSG00000025650	Col7a1	ENSMUSG00000025492	Ifitm3	ENSMUSG00000021013	Ttc8	ENSMUSG00000020256	Aldh1l2	ENSMUSG00000016503	Gtf3a	ENSMUSG00000020777	Acox1	ENSMUSG00000015937	Macroh2a1	ENSMUSG00000018930	Ccl4	ENSMUSG00000023919	Cenpq	ENSMUSG00000022013	Dnajc15
ENSMUSG00000026810	Dpm2	ENSMUSG00000022421	Nptxr	ENSMUSG00000025747	Tyms	ENSMUSG00000025498	Irf7	ENSMUSG00000021039	Snw1	ENSMUSG00000020300	Cpeb4	ENSMUSG00000016757	Ttll12	ENSMUSG00000020788	Atp2a3	ENSMUSG00000015961	Adss	ENSMUSG00000018931	Natd1	ENSMUSG00000023953	Polh	ENSMUSG00000022070	Bora
ENSMUSG00000026864	Hspa5	ENSMUSG00000022469	Rapgef3	ENSMUSG00000025786	Zdhhc3	ENSMUSG00000025509	Pnpla2	ENSMUSG00000021048	Mthfd1	ENSMUSG00000020315	Sptbn1	ENSMUSG00000016921	Srsf6	ENSMUSG00000020803	Txndc17	ENSMUSG00000015971	Actr8	ENSMUSG00000018999	Slc35b4	ENSMUSG00000024007	Ppil1	ENSMUSG00000022119	Rbm26
ENSMUSG00000026896	Ifih1	ENSMUSG00000022528	Hes1	ENSMUSG00000025856	Pdgfa	ENSMUSG00000025533	Asl	ENSMUSG00000021054	Sgpp1	ENSMUSG00000020387	Jade2	ENSMUSG00000016933	Plcg1	ENSMUSG00000020806	Rhbdf2	ENSMUSG00000016252	Atp5e	ENSMUSG00000019179	Mdh2	ENSMUSG00000024056	Ndc80	ENSMUSG00000022177	Haus4
ENSMUSG00000026917	Wdr5	ENSMUSG00000022540	Rogdi	ENSMUSG00000025869	Nop16	ENSMUSG00000025558	Dock9	ENSMUSG00000021076	Actr10	ENSMUSG00000020393	Kremen1	ENSMUSG00000016984	Etaa1	ENSMUSG00000020818	Mfsd11	ENSMUSG00000016382	Pls3	ENSMUSG00000019188	H13	ENSMUSG00000024067	Dpy30	ENSMUSG00000022178	Ajuba
ENSMUSG00000026924	Sec16a	ENSMUSG00000022575	Gsdmd	ENSMUSG00000025872	Thoc3	ENSMUSG00000025746	Il6	ENSMUSG00000021079	Timm9	ENSMUSG00000020441	2310033P09Rik	ENSMUSG00000017176	Nt5c3b	ENSMUSG00000020859	Spag9	ENSMUSG00000016494	Cd34	ENSMUSG00000019210	Atp6v1e1	ENSMUSG00000024078	Ttc27	ENSMUSG00000022265	Ank
ENSMUSG00000027076	Timm10	ENSMUSG00000022596	Slurp1	ENSMUSG00000026019	Wdr12	ENSMUSG00000025757	Hspa4l	ENSMUSG00000021102	Glrx5	ENSMUSG00000020593	Lpin1	ENSMUSG00000017314	Mpp2	ENSMUSG00000020873	Slc35b1	ENSMUSG00000016757	Ttll12	ENSMUSG00000019254	Ppp1r12c	ENSMUSG00000024099	Ndufv2	ENSMUSG00000022272	Myo10
ENSMUSG00000027080	Med19	ENSMUSG00000022678	Nde1	ENSMUSG00000026127	Imp4	ENSMUSG00000025779	Ly96	ENSMUSG00000021115	Vrk1	ENSMUSG00000020611	Gna13	ENSMUSG00000017386	Traf4	ENSMUSG00000020883	Fbxl20	ENSMUSG00000016833	Mrps18c	ENSMUSG00000019261	Map1s	ENSMUSG00000024137	E4f1	ENSMUSG00000022283	Pabpc1
ENSMUSG00000027387	Zc3h8	ENSMUSG00000022679	Mpv17l	ENSMUSG00000026172	Bcs1l	ENSMUSG00000025887	Casp12	ENSMUSG00000021116	Eif2s1	ENSMUSG00000020612	Prkar1a	ENSMUSG00000017421	Zfp207	ENSMUSG00000020903	Stx8	ENSMUSG00000016921	Srsf6	ENSMUSG00000019302	Atp6v0a1	ENSMUSG00000024146	Cript	ENSMUSG00000022377	Asap1
ENSMUSG00000027397	Slc20a1	ENSMUSG00000022681	Ntan1	ENSMUSG00000026211	Obsl1	ENSMUSG00000025888	Casp1	ENSMUSG00000021124	Vti1b	ENSMUSG00000020629	Adi1	ENSMUSG00000017466	Timp2	ENSMUSG00000020910	Adprm	ENSMUSG00000016984	Etaa1	ENSMUSG00000019432	Ddx39b	ENSMUSG00000024164	C3	ENSMUSG00000022387	Brd1
ENSMUSG00000027429	Sec23b	ENSMUSG00000022747	St3gal6	ENSMUSG00000026238	Ptma	ENSMUSG00000025950	Idh1	ENSMUSG00000021149	Gtpbp4	ENSMUSG00000020638	Cmpk2	ENSMUSG00000017493	Igfbp4	ENSMUSG00000020956	Dtd2	ENSMUSG00000017146	Brca1	ENSMUSG00000019558	Slc6a8	ENSMUSG00000024188	Luc7l	ENSMUSG00000022407	Adsl
ENSMUSG00000027438	Napb	ENSMUSG00000022836	Mylk	ENSMUSG00000026278	Bok	ENSMUSG00000025959	Klf7	ENSMUSG00000021176	Efcab11	ENSMUSG00000020641	Rsad2	ENSMUSG00000017499	Cdc6	ENSMUSG00000020964	Sel1l	ENSMUSG00000017176	Nt5c3b	ENSMUSG00000019564	Arid3a	ENSMUSG00000024259	Slc25a46	ENSMUSG00000022421	Nptxr
ENSMUSG00000027472	Pdrg1	ENSMUSG00000022946	Dop1b	ENSMUSG00000026374	Tsn	ENSMUSG00000025969	Nrp2	ENSMUSG00000021243	Fcf1	ENSMUSG00000020721	Helz	ENSMUSG00000017716	Birc5	ENSMUSG00000020986	Sec23a	ENSMUSG00000017286	Glod4	ENSMUSG00000019726	Lyst	ENSMUSG00000024287	Thoc1	ENSMUSG00000022438	Parvb
ENSMUSG00000027502	Rtf2	ENSMUSG00000023008	Fmnl3	ENSMUSG00000026377	Nifk	ENSMUSG00000026034	Clk1	ENSMUSG00000021270	Hsp90aa1	ENSMUSG00000020758	Itgb4	ENSMUSG00000017724	Etv4	ENSMUSG00000021000	Mia2	ENSMUSG00000017314	Mpp2	ENSMUSG00000019806	Aig1	ENSMUSG00000024346	Pfdn1	ENSMUSG00000022451	Twf1
ENSMUSG00000027611	Procr	ENSMUSG00000023015	Racgap1	ENSMUSG00000026414	Tnnt2	ENSMUSG00000026069	Il1rl1	ENSMUSG00000021276	Cinp	ENSMUSG00000020788	Atp2a3	ENSMUSG00000017861	Mybl2	ENSMUSG00000021025	Nfkbia	ENSMUSG00000017376	Nlk	ENSMUSG00000019809	Pex3	ENSMUSG00000024516	Sec11c	ENSMUSG00000022472	Desi1
ENSMUSG00000027620	Rbm39	ENSMUSG00000023018	Smarcd1	ENSMUSG00000026434	Nucks1	ENSMUSG00000026104	Stat1	ENSMUSG00000021290	Atp5mpl	ENSMUSG00000020818	Mfsd11	ENSMUSG00000018042	Cyb5r3	ENSMUSG00000021057	Akap5	ENSMUSG00000017421	Zfp207	ENSMUSG00000019810	Fuca2	ENSMUSG00000024528	Srfbp1	ENSMUSG00000022503	Nubp1
ENSMUSG00000027739	Rab33b	ENSMUSG00000023022	Lima1	ENSMUSG00000026496	Parp1	ENSMUSG00000026222	Sp100	ENSMUSG00000021374	Nup153	ENSMUSG00000020823	Sec14l1	ENSMUSG00000018378	Cuedc1	ENSMUSG00000021070	Bdkrb2	ENSMUSG00000017485	Top2b	ENSMUSG00000019820	Utrn	ENSMUSG00000024530	Prelid3a	ENSMUSG00000022521	Crebbp
ENSMUSG00000027746	Ufm1	ENSMUSG00000023044	Csad	ENSMUSG00000026558	Uck2	ENSMUSG00000026223	Itm2c	ENSMUSG00000021377	Dek	ENSMUSG00000020859	Spag9	ENSMUSG00000018379	Srsf1	ENSMUSG00000021094	Dhrs7	ENSMUSG00000017550	Atad5	ENSMUSG00000019842	Traf3ip2	ENSMUSG00000024608	Rps14	ENSMUSG00000022551	Cyc1
ENSMUSG00000027782	Kpna4	ENSMUSG00000023046	Igfbp6	ENSMUSG00000026662	Sephs1	ENSMUSG00000026319	Relch	ENSMUSG00000021392	Nol8	ENSMUSG00000020875	Hoxb9	ENSMUSG00000018405	Mrm1	ENSMUSG00000021103	Mnat1	ENSMUSG00000017716	Birc5	ENSMUSG00000019843	Fyn	ENSMUSG00000024614	Tmx3	ENSMUSG00000022558	Mroh1
ENSMUSG00000027804	Ppid	ENSMUSG00000023186	Vwa5a	ENSMUSG00000026669	Mcm10	ENSMUSG00000026342	Slc35f5	ENSMUSG00000021413	Prpf4b	ENSMUSG00000020889	Nr1d1	ENSMUSG00000018474	Chd3	ENSMUSG00000021114	Atp6v1d	ENSMUSG00000017724	Etv4	ENSMUSG00000019878	Hsf2	ENSMUSG00000024646	Cyb5a	ENSMUSG00000022561	Gpaa1
ENSMUSG00000027808	Serp1	ENSMUSG00000023367	Tmem176a	ENSMUSG00000026743	Mllt10	ENSMUSG00000026426	Arl8a	ENSMUSG00000021418	Rpp40	ENSMUSG00000020964	Sel1l	ENSMUSG00000018548	Trim37	ENSMUSG00000021134	Srsf5	ENSMUSG00000017776	Crk	ENSMUSG00000019907	Ppp1r12a	ENSMUSG00000024659	Anxa1	ENSMUSG00000022564	Grina
ENSMUSG00000027828	Ssr3	ENSMUSG00000023505	Cdca3	ENSMUSG00000026811	St6galnac6	ENSMUSG00000026466	Tor1aip1	ENSMUSG00000021428	Riok1	ENSMUSG00000021000	Mia2	ENSMUSG00000018583	G3bp1	ENSMUSG00000021147	Wdr37	ENSMUSG00000017778	Cox7c	ENSMUSG00000019943	Atp2b1	ENSMUSG00000024691	Fam111a	ENSMUSG00000022565	Plec
ENSMUSG00000027865	Gdap2	ENSMUSG00000023805	Synj2	ENSMUSG00000026820	Ptges2	ENSMUSG00000026483	Niban1	ENSMUSG00000021431	Snrnp48	ENSMUSG00000021009	Ptpn21	ENSMUSG00000018593	Sparc	ENSMUSG00000021189	Atxn3	ENSMUSG00000017861	Mybl2	ENSMUSG00000019947	Arid5b	ENSMUSG00000024735	Prpf19	ENSMUSG00000022587	Ly6e
ENSMUSG00000027879	Sec22b	ENSMUSG00000023904	Hcfc1r1	ENSMUSG00000026858	Miga2	ENSMUSG00000026535	Ifi202b	ENSMUSG00000021453	Gadd45g	ENSMUSG00000021010	Npas3	ENSMUSG00000018648	Dusp14	ENSMUSG00000021192	Golga5	ENSMUSG00000018287	Spag7	ENSMUSG00000019951	Uhrf1bp1l	ENSMUSG00000024795	Kif20b	ENSMUSG00000022614	Lmf2
ENSMUSG00000027901	Dennd2d	ENSMUSG00000023906	Cldn6	ENSMUSG00000026918	Brd3	ENSMUSG00000026577	Blzf1	ENSMUSG00000021474	Sfxn1	ENSMUSG00000021025	Nfkbia	ENSMUSG00000018821	Avpi1	ENSMUSG00000021203	Otub2	ENSMUSG00000018378	Cuedc1	ENSMUSG00000019979	Apaf1	ENSMUSG00000024803	Ankrd1	ENSMUSG00000022708	Zbtb20
ENSMUSG00000027942	4933434E20Rik	ENSMUSG00000023913	Pla2g7	ENSMUSG00000026926	Pmpca	ENSMUSG00000026637	Traf5	ENSMUSG00000021484	Lman2	ENSMUSG00000021070	Bdkrb2	ENSMUSG00000018841	Rad51d	ENSMUSG00000021226	Acot2	ENSMUSG00000018379	Srsf1	ENSMUSG00000019986	Ahi1	ENSMUSG00000024871	Doc2g	ENSMUSG00000022710	Usp7
ENSMUSG00000027999	Pla2g12a	ENSMUSG00000023940	Sgo1	ENSMUSG00000026960	Arl6ip6	ENSMUSG00000026648	Dclre1c	ENSMUSG00000021497	Txndc15	ENSMUSG00000021127	Zfp36l1	ENSMUSG00000018861	Fdxr	ENSMUSG00000021266	Wars	ENSMUSG00000018401	Mtmr4	ENSMUSG00000019998	Stx7	ENSMUSG00000024925	Rnaseh2c	ENSMUSG00000022711	Pmm2
ENSMUSG00000028145	Them4	ENSMUSG00000023963	Cyp39a1	ENSMUSG00000027067	Ssrp1	ENSMUSG00000026875	Traf1	ENSMUSG00000021500	Ddx46	ENSMUSG00000021179	Nrde2	ENSMUSG00000018909	Arrb1	ENSMUSG00000021281	Tnfaip2	ENSMUSG00000018405	Mrm1	ENSMUSG00000020021	Fgd6	ENSMUSG00000025002	Cyp2c55	ENSMUSG00000022724	Riox2
ENSMUSG00000028180	Zranb2	ENSMUSG00000024052	Lpin2	ENSMUSG00000027203	Dut	ENSMUSG00000026879	Gsn	ENSMUSG00000021509	Slc25a48	ENSMUSG00000021186	Fbln5	ENSMUSG00000018965	Ywhah	ENSMUSG00000021306	Gpr137b	ENSMUSG00000018474	Chd3	ENSMUSG00000020027	Socs2	ENSMUSG00000025016	Tm9sf3	ENSMUSG00000022772	Senp5
ENSMUSG00000028207	Asph	ENSMUSG00000024056	Ndc80	ENSMUSG00000027242	Wdr76	ENSMUSG00000026896	Ifih1	ENSMUSG00000021520	Uqcrb	ENSMUSG00000021226	Acot2	ENSMUSG00000018974	Sart3	ENSMUSG00000021392	Nol8	ENSMUSG00000018548	Trim37	ENSMUSG00000020038	Cry1	ENSMUSG00000025059	Gk	ENSMUSG00000022779	Top3b
ENSMUSG00000028385	Snx30	ENSMUSG00000024074	Crim1	ENSMUSG00000027288	Zfp106	ENSMUSG00000026946	Nmi	ENSMUSG00000021537	Cetn3	ENSMUSG00000021240	Abcd4	ENSMUSG00000018983	E2f2	ENSMUSG00000021403	Serpinb9b	ENSMUSG00000018583	G3bp1	ENSMUSG00000020097	Sgpl1	ENSMUSG00000025144	Cenpx	ENSMUSG00000022781	Pak2
ENSMUSG00000028394	Pole3	ENSMUSG00000024099	Ndufv2	ENSMUSG00000027367	Stard7	ENSMUSG00000026956	Uap1l1	ENSMUSG00000021569	Trip13	ENSMUSG00000021242	Npc2	ENSMUSG00000019066	Rab3d	ENSMUSG00000021418	Rpp40	ENSMUSG00000018666	Cbx1	ENSMUSG00000020108	Ddit4	ENSMUSG00000025287	Acot9	ENSMUSG00000022791	Tnk2
ENSMUSG00000028410	Dnaja1	ENSMUSG00000024132	Eci1	ENSMUSG00000027387	Zc3h8	ENSMUSG00000026958	Dpp7	ENSMUSG00000021595	Nsun2	ENSMUSG00000021273	Fdft1	ENSMUSG00000019080	Mfsd3	ENSMUSG00000021428	Riok1	ENSMUSG00000018761	Mpdu1	ENSMUSG00000020111	Micu1	ENSMUSG00000025290	Rps24	ENSMUSG00000022812	Gsk3b
ENSMUSG00000028430	Nol6	ENSMUSG00000024142	Mlst8	ENSMUSG00000027479	Mapre1	ENSMUSG00000026977	Marchf7	ENSMUSG00000021707	Dhfr	ENSMUSG00000021281	Tnfaip2	ENSMUSG00000019102	Aldh3a1	ENSMUSG00000021431	Snrnp48	ENSMUSG00000018821	Avpi1	ENSMUSG00000020120	Plek	ENSMUSG00000025326	Ube3a	ENSMUSG00000022855	Senp2
ENSMUSG00000028431	Elp1	ENSMUSG00000024151	Msh2	ENSMUSG00000027490	E2f1	ENSMUSG00000027068	Dhrs9	ENSMUSG00000021714	Cenpk	ENSMUSG00000021306	Gpr137b	ENSMUSG00000019124	Scrn1	ENSMUSG00000021468	Sptlc1	ENSMUSG00000018841	Rad51d	ENSMUSG00000020130	Tbc1d15	ENSMUSG00000025395	Prim1	ENSMUSG00000022897	Dyrk1a
ENSMUSG00000028433	Ubap2	ENSMUSG00000024169	Ift140	ENSMUSG00000027642	Rpn2	ENSMUSG00000027071	P2rx3	ENSMUSG00000021737	Psmd6	ENSMUSG00000021365	Nedd9	ENSMUSG00000019158	Tmem160	ENSMUSG00000021477	Ctsl	ENSMUSG00000018909	Arrb1	ENSMUSG00000020132	Rab21	ENSMUSG00000025408	Ddit3	ENSMUSG00000022956	Atp5o
ENSMUSG00000028466	Creb3	ENSMUSG00000024193	Phf1	ENSMUSG00000027684	Mecom	ENSMUSG00000027078	Ube2l6	ENSMUSG00000021760	Gpx8	ENSMUSG00000021366	Hivep1	ENSMUSG00000019214	Chtf18	ENSMUSG00000021481	Zfp346	ENSMUSG00000018965	Ywhah	ENSMUSG00000020134	Peli1	ENSMUSG00000025479	Cyp2e1	ENSMUSG00000022973	Synj1
ENSMUSG00000028494	Plin2	ENSMUSG00000024220	Zfp523	ENSMUSG00000027782	Kpna4	ENSMUSG00000027187	Cat	ENSMUSG00000021764	Ndufs4	ENSMUSG00000021371	Mcur1	ENSMUSG00000019256	Ahr	ENSMUSG00000021504	B4galt7	ENSMUSG00000018974	Sart3	ENSMUSG00000020142	Slc1a4	ENSMUSG00000025510	Cd151	ENSMUSG00000023010	Tmbim6
ENSMUSG00000028741	Mrto4	ENSMUSG00000024277	Mapre2	ENSMUSG00000027804	Ppid	ENSMUSG00000027208	Fgf7	ENSMUSG00000021824	Ap3m1	ENSMUSG00000021477	Ctsl	ENSMUSG00000019428	Fkbp8	ENSMUSG00000021576	Pdcd6	ENSMUSG00000018983	E2f2	ENSMUSG00000020184	Mdm2	ENSMUSG00000025531	Chm	ENSMUSG00000023022	Lima1
ENSMUSG00000028792	Ak2	ENSMUSG00000024308	Tapbp	ENSMUSG00000027823	Gmps	ENSMUSG00000027244	Atg13	ENSMUSG00000021832	Psmc6	ENSMUSG00000021585	Cast	ENSMUSG00000019689	Fmc1	ENSMUSG00000021621	Zcchc9	ENSMUSG00000019066	Rab3d	ENSMUSG00000020198	Ap3d1	ENSMUSG00000025745	Hadha	ENSMUSG00000023027	Atf1
ENSMUSG00000028851	Nudc	ENSMUSG00000024325	Ring1	ENSMUSG00000027884	Clcc1	ENSMUSG00000027257	Pacsin3	ENSMUSG00000021905	Dph3	ENSMUSG00000021686	Ap3b1	ENSMUSG00000019699	Akt3	ENSMUSG00000021668	Polk	ENSMUSG00000019102	Aldh3a1	ENSMUSG00000020205	Phlda1	ENSMUSG00000025781	Atp5c1	ENSMUSG00000023046	Igfbp6
ENSMUSG00000028890	Mtf1	ENSMUSG00000024349	Sting1	ENSMUSG00000028034	Fubp1	ENSMUSG00000027287	Snap23	ENSMUSG00000021917	Spcs1	ENSMUSG00000021693	Kif2a	ENSMUSG00000019773	Fbxo5	ENSMUSG00000021694	Ercc8	ENSMUSG00000019122	Ccl9	ENSMUSG00000020211	Sf3a2	ENSMUSG00000025809	Itgb1	ENSMUSG00000023067	Cdkn1a
ENSMUSG00000028899	Taf12	ENSMUSG00000024376	Epb41l4a	ENSMUSG00000028066	Pmf1	ENSMUSG00000027313	Chac1	ENSMUSG00000021932	Rnaseh2b	ENSMUSG00000021701	Plk2	ENSMUSG00000019813	Cep57l1	ENSMUSG00000021701	Plk2	ENSMUSG00000019124	Scrn1	ENSMUSG00000020225	Tmbim4	ENSMUSG00000025888	Casp1	ENSMUSG00000023079	Gtf2ird1
ENSMUSG00000028907	Utp11	ENSMUSG00000024431	Nr3c1	ENSMUSG00000028194	Ddah1	ENSMUSG00000027381	Bcl2l11	ENSMUSG00000021951	Eef1akmt1	ENSMUSG00000021756	Il6st	ENSMUSG00000019845	Tube1	ENSMUSG00000021706	Zfyve16	ENSMUSG00000019370	Calm3	ENSMUSG00000020250	Txnrd1	ENSMUSG00000025898	Cwf19l2	ENSMUSG00000023723	Mrps23
ENSMUSG00000028910	Mecr	ENSMUSG00000024525	Impa2	ENSMUSG00000028212	Ccne2	ENSMUSG00000027397	Slc20a1	ENSMUSG00000021981	Cab39l	ENSMUSG00000021794	Glud1	ENSMUSG00000019942	Cdk1	ENSMUSG00000021748	Pdhb	ENSMUSG00000019428	Fkbp8	ENSMUSG00000020255	D10Wsu102e	ENSMUSG00000025917	Cops5	ENSMUSG00000023904	Hcfc1r1
ENSMUSG00000029062	Cdk11b	ENSMUSG00000024588	Fech	ENSMUSG00000028261	Ndufaf4	ENSMUSG00000027514	Zbp1	ENSMUSG00000022019	Tdrd3	ENSMUSG00000021814	Anxa7	ENSMUSG00000019952	Poc1b	ENSMUSG00000021756	Il6st	ENSMUSG00000019437	Tlcd1	ENSMUSG00000020256	Aldh1l2	ENSMUSG00000025934	Gsta3	ENSMUSG00000023939	Mrpl14
ENSMUSG00000029125	Stx18	ENSMUSG00000024590	Lmnb1	ENSMUSG00000028318	Polr1e	ENSMUSG00000027555	Car13	ENSMUSG00000022020	Naa16	ENSMUSG00000021819	Zswim8	ENSMUSG00000019961	Tmpo	ENSMUSG00000021770	Samd8	ENSMUSG00000019763	Rmnd1	ENSMUSG00000020272	Stk10	ENSMUSG00000025962	Fastkd2	ENSMUSG00000023944	Hsp90ab1
ENSMUSG00000029179	Zcchc4	ENSMUSG00000024601	Isoc1	ENSMUSG00000028330	Ncbp1	ENSMUSG00000027580	Helz2	ENSMUSG00000022024	Sugt1	ENSMUSG00000021838	Samd4	ENSMUSG00000019978	Epb41l2	ENSMUSG00000021814	Anxa7	ENSMUSG00000019773	Fbxo5	ENSMUSG00000020300	Cpeb4	ENSMUSG00000025968	Ndufs1	ENSMUSG00000023967	Mrps18a
ENSMUSG00000029198	Grpel1	ENSMUSG00000024646	Cyb5a	ENSMUSG00000028394	Pole3	ENSMUSG00000027589	Pcmtd2	ENSMUSG00000022035	Ccdc25	ENSMUSG00000021876	Rnase4	ENSMUSG00000020029	Nudt4	ENSMUSG00000021819	Zswim8	ENSMUSG00000019775	Rgs17	ENSMUSG00000020349	Ppp2ca	ENSMUSG00000025979	Mob4	ENSMUSG00000023988	Bysl
ENSMUSG00000029227	Fip1l1	ENSMUSG00000024659	Anxa1	ENSMUSG00000028560	Usp1	ENSMUSG00000027611	Procr	ENSMUSG00000022100	Xpo7	ENSMUSG00000021939	Ctsb	ENSMUSG00000020091	Eif4ebp2	ENSMUSG00000021831	Ero1a	ENSMUSG00000019777	Hdac2	ENSMUSG00000020399	Havcr2	ENSMUSG00000026019	Wdr12	ENSMUSG00000024002	Brd4
ENSMUSG00000029229	Chic2	ENSMUSG00000024665	Fads2	ENSMUSG00000028633	Ctps	ENSMUSG00000027695	Pld1	ENSMUSG00000022110	Sucla2	ENSMUSG00000021950	Anxa8	ENSMUSG00000020133	2310011J03Rik	ENSMUSG00000021840	Mapk1ip1l	ENSMUSG00000019782	Rwdd1	ENSMUSG00000020409	Slu7	ENSMUSG00000026020	Nop58	ENSMUSG00000024073	Birc6
ENSMUSG00000029249	Rest	ENSMUSG00000024691	Fam111a	ENSMUSG00000028639	Ybx1	ENSMUSG00000027698	Nceh1	ENSMUSG00000022131	Gpr180	ENSMUSG00000022000	Zc3h13	ENSMUSG00000020150	Gamt	ENSMUSG00000021876	Rnase4	ENSMUSG00000019792	Trmt11	ENSMUSG00000020412	Ascc2	ENSMUSG00000026021	Sumo1	ENSMUSG00000024083	Pja2
ENSMUSG00000029314	Gpat3	ENSMUSG00000024727	Trpm6	ENSMUSG00000028664	Ephb2	ENSMUSG00000027706	Sec62	ENSMUSG00000022136	Dnajc3	ENSMUSG00000022043	Trim35	ENSMUSG00000020153	Ndufs7	ENSMUSG00000021890	Eaf1	ENSMUSG00000019813	Cep57l1	ENSMUSG00000020448	Rnf185	ENSMUSG00000026032	Ndufb3	ENSMUSG00000024135	Srbd1
ENSMUSG00000029334	Prkg2	ENSMUSG00000024740	Ddb1	ENSMUSG00000028693	Nasp	ENSMUSG00000027737	Slc7a11	ENSMUSG00000022191	Drosha	ENSMUSG00000022054	Nefm	ENSMUSG00000020156	Pwwp3a	ENSMUSG00000021891	Mettl6	ENSMUSG00000019837	Gtf3c6	ENSMUSG00000020482	Ccdc117	ENSMUSG00000026039	Sgo2a	ENSMUSG00000024143	Rhoq
ENSMUSG00000029415	Sdad1	ENSMUSG00000024759	Atl3	ENSMUSG00000028741	Mrto4	ENSMUSG00000027775	Mfsd1	ENSMUSG00000022201	Zfr	ENSMUSG00000022105	Rb1	ENSMUSG00000020163	Uqcr11	ENSMUSG00000021962	Dcp1a	ENSMUSG00000019845	Tube1	ENSMUSG00000020522	Mfap3	ENSMUSG00000026049	Tex30	ENSMUSG00000024181	Mrpl28
ENSMUSG00000029439	Sfswap	ENSMUSG00000024795	Kif20b	ENSMUSG00000028772	Zcchc17	ENSMUSG00000027843	Ptpn22	ENSMUSG00000022205	Sub1	ENSMUSG00000022108	Itm2b	ENSMUSG00000020167	Tcf3	ENSMUSG00000022008	Gpalpp1	ENSMUSG00000019849	Prep	ENSMUSG00000020526	Znhit3	ENSMUSG00000026069	Il1rl1	ENSMUSG00000024194	Cuta
ENSMUSG00000029440	Psmd9	ENSMUSG00000024818	Slc25a45	ENSMUSG00000028788	Ptp4a2	ENSMUSG00000027859	Ngf	ENSMUSG00000022234	Cct5	ENSMUSG00000022119	Rbm26	ENSMUSG00000020171	Yeats4	ENSMUSG00000022010	Tsc22d1	ENSMUSG00000019942	Cdk1	ENSMUSG00000020537	Drg2	ENSMUSG00000026087	Mrpl30	ENSMUSG00000024217	Snrpc
ENSMUSG00000029447	Cct6a	ENSMUSG00000024845	Tmem134	ENSMUSG00000028792	Ak2	ENSMUSG00000027900	Dram2	ENSMUSG00000022247	Brix1	ENSMUSG00000022144	Gdnf	ENSMUSG00000020185	E2f7	ENSMUSG00000022023	Wbp4	ENSMUSG00000019952	Poc1b	ENSMUSG00000020561	Polr1f	ENSMUSG00000026088	Mitd1	ENSMUSG00000024241	Sos1
ENSMUSG00000029456	Acad10	ENSMUSG00000024851	Pitpnm1	ENSMUSG00000028809	Srrm1	ENSMUSG00000027913	Crct1	ENSMUSG00000022299	Slc25a32	ENSMUSG00000022177	Haus4	ENSMUSG00000020186	Csrp2	ENSMUSG00000022024	Sugt1	ENSMUSG00000019961	Tmpo	ENSMUSG00000020593	Lpin1	ENSMUSG00000026094	Stk17b	ENSMUSG00000024251	Thada
ENSMUSG00000029504	Ddx51	ENSMUSG00000024921	Smarca2	ENSMUSG00000028820	Sfpq	ENSMUSG00000027935	Rab13	ENSMUSG00000022300	Dcaf13	ENSMUSG00000022216	Psme1	ENSMUSG00000020235	Fzr1	ENSMUSG00000022056	Adam7	ENSMUSG00000019971	Cep290	ENSMUSG00000020611	Gna13	ENSMUSG00000026097	Ormdl1	ENSMUSG00000024260	Sap130
ENSMUSG00000029657	Hsph1	ENSMUSG00000024924	Vldlr	ENSMUSG00000028851	Nudc	ENSMUSG00000027951	Adar	ENSMUSG00000022322	Shcbp1	ENSMUSG00000022231	Sema5a	ENSMUSG00000020238	Ncln	ENSMUSG00000022064	Pibf1	ENSMUSG00000019975	Ikbip	ENSMUSG00000020612	Prkar1a	ENSMUSG00000026203	Dnajb2	ENSMUSG00000024308	Tapbp
ENSMUSG00000029684	Wasl	ENSMUSG00000024944	Arl2	ENSMUSG00000028861	Mrps15	ENSMUSG00000027971	Ndst4	ENSMUSG00000022325	Pop1	ENSMUSG00000022257	Laptm4b	ENSMUSG00000020253	Ppm1m	ENSMUSG00000022074	Tnfrsf10b	ENSMUSG00000019978	Epb41l2	ENSMUSG00000020640	Itsn2	ENSMUSG00000026207	Speg	ENSMUSG00000024393	Prrc2a
ENSMUSG00000029752	Asns	ENSMUSG00000024981	Acsl5	ENSMUSG00000028873	Cdca8	ENSMUSG00000028028	Alpk1	ENSMUSG00000022329	Stk3	ENSMUSG00000022263	Trio	ENSMUSG00000020265	Sumo3	ENSMUSG00000022119	Rbm26	ENSMUSG00000019988	Nedd1	ENSMUSG00000020641	Rsad2	ENSMUSG00000026319	Relch	ENSMUSG00000024400	Wdr33
ENSMUSG00000030057	Cnbp	ENSMUSG00000025025	Mxi1	ENSMUSG00000028883	Sema3a	ENSMUSG00000028037	Ifi44	ENSMUSG00000022336	Eif3e	ENSMUSG00000022265	Ank	ENSMUSG00000020277	Pfkl	ENSMUSG00000022136	Dnajc3	ENSMUSG00000020024	Cep83	ENSMUSG00000020653	Klf11	ENSMUSG00000026333	Gin1	ENSMUSG00000024427	Spry4
ENSMUSG00000030062	Rpn1	ENSMUSG00000025026	Add3	ENSMUSG00000028884	Rpa2	ENSMUSG00000028108	Ecm1	ENSMUSG00000022338	Eny2	ENSMUSG00000022270	Retreg1	ENSMUSG00000020284	Cfap410	ENSMUSG00000022144	Gdnf	ENSMUSG00000020029	Nudt4	ENSMUSG00000020659	Cbll1	ENSMUSG00000026349	Ccnt2	ENSMUSG00000024429	Gnl1
ENSMUSG00000030082	Sec61a1	ENSMUSG00000025158	Rfng	ENSMUSG00000028988	Ctnnbip1	ENSMUSG00000028167	Bdh2	ENSMUSG00000022360	Atad2	ENSMUSG00000022283	Pabpc1	ENSMUSG00000020308	Tpgs1	ENSMUSG00000022174	Dad1	ENSMUSG00000020051	Pah	ENSMUSG00000020691	Mettl2	ENSMUSG00000026353	Ubxn4	ENSMUSG00000024487	Yipf5
ENSMUSG00000030138	Bms1	ENSMUSG00000025188	Hps1	ENSMUSG00000029066	Mrpl20	ENSMUSG00000028211	Trp53inp1	ENSMUSG00000022370	Mrpl13	ENSMUSG00000022307	Oxr1	ENSMUSG00000020321	Mdh1	ENSMUSG00000022270	Retreg1	ENSMUSG00000020074	Ccar1	ENSMUSG00000020694	Tlk2	ENSMUSG00000026377	Nifk	ENSMUSG00000024498	Tcerg1
ENSMUSG00000030161	Gabarapl1	ENSMUSG00000025203	Scd2	ENSMUSG00000029147	Ppm1g	ENSMUSG00000028268	Gbp3	ENSMUSG00000022378	Cyrib	ENSMUSG00000022387	Brd1	ENSMUSG00000020330	Hmmr	ENSMUSG00000022292	Rrm2b	ENSMUSG00000020092	Pald1	ENSMUSG00000020700	Map3k3	ENSMUSG00000026429	Ube2t	ENSMUSG00000024515	Smad4
ENSMUSG00000030180	Kdm5a	ENSMUSG00000025212	Sfxn3	ENSMUSG00000029169	Dhx15	ENSMUSG00000028270	Gbp2	ENSMUSG00000022389	Tef	ENSMUSG00000022407	Adsl	ENSMUSG00000020358	Hnrnpab	ENSMUSG00000022295	Atp6v1c1	ENSMUSG00000020124	Usp15	ENSMUSG00000020715	Ern1	ENSMUSG00000026535	Ifi202b	ENSMUSG00000024542	Cep192
ENSMUSG00000030245	Golt1b	ENSMUSG00000025260	Hsd17b10	ENSMUSG00000029196	Tada2b	ENSMUSG00000028378	Ptgr1	ENSMUSG00000022391	Rangap1	ENSMUSG00000022425	Enpp2	ENSMUSG00000020362	Cnot6	ENSMUSG00000022313	Utp23	ENSMUSG00000020153	Ndufs7	ENSMUSG00000020721	Helz	ENSMUSG00000026698	Pigc	ENSMUSG00000024576	Csnk1a1
ENSMUSG00000030268	Bcat1	ENSMUSG00000025362	Rps26	ENSMUSG00000029344	Tpst2	ENSMUSG00000028599	Tnfrsf1b	ENSMUSG00000022437	Samm50	ENSMUSG00000022453	Naga	ENSMUSG00000020375	Rufy1	ENSMUSG00000022365	Derl1	ENSMUSG00000020156	Pwwp3a	ENSMUSG00000020737	Jpt1	ENSMUSG00000026753	Ppp6c	ENSMUSG00000024588	Fech
ENSMUSG00000030276	Ttll3	ENSMUSG00000025369	Smarcc2	ENSMUSG00000029363	Rfc5	ENSMUSG00000028680	Plk3	ENSMUSG00000022476	Polr3h	ENSMUSG00000022462	Slc38a2	ENSMUSG00000020387	Jade2	ENSMUSG00000022401	Xpnpep3	ENSMUSG00000020163	Uqcr11	ENSMUSG00000020745	Pafah1b1	ENSMUSG00000026761	Orc4	ENSMUSG00000024594	Prrc1
ENSMUSG00000030286	Emc3	ENSMUSG00000025371	Chmp6	ENSMUSG00000029404	Arl6ip4	ENSMUSG00000028751	Pla2g2e	ENSMUSG00000022557	Bop1	ENSMUSG00000022463	Srebf2	ENSMUSG00000020402	Vdac1	ENSMUSG00000022425	Enpp2	ENSMUSG00000020167	Tcf3	ENSMUSG00000020788	Atp2a3	ENSMUSG00000026775	Yme1l1	ENSMUSG00000024613	Tcof1
ENSMUSG00000030469	Zfp719	ENSMUSG00000025404	R3hdm2	ENSMUSG00000029447	Cct6a	ENSMUSG00000028756	Pink1	ENSMUSG00000022560	Slc52a2	ENSMUSG00000022500	Litaf	ENSMUSG00000020415	Pttg1	ENSMUSG00000022453	Naga	ENSMUSG00000020171	Yeats4	ENSMUSG00000020806	Rhbdf2	ENSMUSG00000026779	Mastl	ENSMUSG00000024622	Hmgxb3
ENSMUSG00000030595	Nfkbib	ENSMUSG00000025428	Atp5a1	ENSMUSG00000029471	Camkk2	ENSMUSG00000028821	Syf2	ENSMUSG00000022571	Pycrl	ENSMUSG00000022505	Emp2	ENSMUSG00000020441	2310033P09Rik	ENSMUSG00000022462	Slc38a2	ENSMUSG00000020185	E2f7	ENSMUSG00000020818	Mfsd11	ENSMUSG00000026851	BC005624	ENSMUSG00000024660	Incenp
ENSMUSG00000030609	Aen	ENSMUSG00000025470	Zfp511	ENSMUSG00000029560	Snx8	ENSMUSG00000028822	Tmem50a	ENSMUSG00000022698	Naa50	ENSMUSG00000022521	Crebbp	ENSMUSG00000020444	Guk1	ENSMUSG00000022500	Litaf	ENSMUSG00000020186	Csrp2	ENSMUSG00000020859	Spag9	ENSMUSG00000026938	Fcna	ENSMUSG00000024683	Mrpl16
ENSMUSG00000030616	Sytl2	ENSMUSG00000025491	Ifitm1	ENSMUSG00000029591	Ung	ENSMUSG00000028917	Plekhm2	ENSMUSG00000022706	Mrpl40	ENSMUSG00000022528	Hes1	ENSMUSG00000020457	Drg1	ENSMUSG00000022505	Emp2	ENSMUSG00000020228	Helb	ENSMUSG00000020873	Slc35b1	ENSMUSG00000026946	Nmi	ENSMUSG00000024732	Ccdc86
ENSMUSG00000030659	Nucb2	ENSMUSG00000025494	Sigirr	ENSMUSG00000029594	Rbm19	ENSMUSG00000028954	Nub1	ENSMUSG00000022721	Trmt2a	ENSMUSG00000022558	Mroh1	ENSMUSG00000020471	Pold2	ENSMUSG00000022507	1810013L24Rik	ENSMUSG00000020241	Col6a2	ENSMUSG00000020875	Hoxb9	ENSMUSG00000026958	Dpp7	ENSMUSG00000024805	Pcgf5
ENSMUSG00000030717	Nupr1	ENSMUSG00000025498	Irf7	ENSMUSG00000029616	Erp29	ENSMUSG00000028961	Pgd	ENSMUSG00000022774	Ncbp2	ENSMUSG00000022564	Grina	ENSMUSG00000020476	Dbnl	ENSMUSG00000022515	Anks3	ENSMUSG00000020253	Ppm1m	ENSMUSG00000020889	Nr1d1	ENSMUSG00000027006	Dnajc10	ENSMUSG00000024853	Sf3b2
ENSMUSG00000030847	Bag3	ENSMUSG00000025505	Tmem80	ENSMUSG00000029623	Pdap1	ENSMUSG00000028965	Tnfrsf9	ENSMUSG00000022787	Wdr53	ENSMUSG00000022565	Plec	ENSMUSG00000020477	Mrps24	ENSMUSG00000022538	Lsg1	ENSMUSG00000020265	Sumo3	ENSMUSG00000020893	Per1	ENSMUSG00000027018	Hat1	ENSMUSG00000024875	Yif1a
ENSMUSG00000030878	Cdr2	ENSMUSG00000025574	Tk1	ENSMUSG00000029640	Usp12	ENSMUSG00000028972	Car6	ENSMUSG00000022792	Yars2	ENSMUSG00000022575	Gsdmd	ENSMUSG00000020492	Ska2	ENSMUSG00000022558	Mroh1	ENSMUSG00000020290	Xpo1	ENSMUSG00000020910	Adprm	ENSMUSG00000027067	Ssrp1	ENSMUSG00000024927	Rela
ENSMUSG00000031007	Atp6ap2	ENSMUSG00000025764	Jade1	ENSMUSG00000029657	Hsph1	ENSMUSG00000029060	Mib2	ENSMUSG00000022797	Tfrc	ENSMUSG00000022587	Ly6e	ENSMUSG00000020493	Prr11	ENSMUSG00000022617	Chkb	ENSMUSG00000020307	Cdc34	ENSMUSG00000020921	Tmem101	ENSMUSG00000027076	Timm10	ENSMUSG00000024962	Vegfb
ENSMUSG00000031107	Rbmx2	ENSMUSG00000025781	Atp5c1	ENSMUSG00000029687	Ezh2	ENSMUSG00000029070	Mxra8	ENSMUSG00000022800	Fyttd1	ENSMUSG00000022596	Slurp1	ENSMUSG00000020496	Rnf187	ENSMUSG00000022620	Arsa	ENSMUSG00000020321	Mdh1	ENSMUSG00000020956	Dtd2	ENSMUSG00000027099	Mtx2	ENSMUSG00000024985	Tcf7l2
ENSMUSG00000031232	Magt1	ENSMUSG00000025792	Slc25a10	ENSMUSG00000029730	Mcm7	ENSMUSG00000029098	Acox3	ENSMUSG00000022814	Umps	ENSMUSG00000022620	Arsa	ENSMUSG00000020516	Rps6kb1	ENSMUSG00000022629	Kif21a	ENSMUSG00000020330	Hmmr	ENSMUSG00000020964	Sel1l	ENSMUSG00000027132	Katnbl1	ENSMUSG00000025006	Sorbs1
ENSMUSG00000031381	Piga	ENSMUSG00000025810	Nrp1	ENSMUSG00000030062	Rpn1	ENSMUSG00000029186	Pi4k2b	ENSMUSG00000022820	Ndufb4	ENSMUSG00000022676	Snai2	ENSMUSG00000020519	Sap30l	ENSMUSG00000022637	Cblb	ENSMUSG00000020362	Cnot6	ENSMUSG00000021000	Mia2	ENSMUSG00000027133	Nop10	ENSMUSG00000025024	Smndc1
ENSMUSG00000031513	Leprotl1	ENSMUSG00000025868	Higd2a	ENSMUSG00000030316	Tamm41	ENSMUSG00000029287	Tgfbr3	ENSMUSG00000022842	Ece2	ENSMUSG00000022707	Gbe1	ENSMUSG00000020592	Sdc1	ENSMUSG00000022676	Snai2	ENSMUSG00000020392	Cdkn2aipnl	ENSMUSG00000021009	Ptpn21	ENSMUSG00000027165	Iftap	ENSMUSG00000025049	Taf5
ENSMUSG00000031532	Saraf	ENSMUSG00000025875	Tspan17	ENSMUSG00000030319	Cand2	ENSMUSG00000029304	Spp1	ENSMUSG00000022858	Tra2b	ENSMUSG00000022708	Zbtb20	ENSMUSG00000020608	Smc6	ENSMUSG00000022684	Bfar	ENSMUSG00000020415	Pttg1	ENSMUSG00000021025	Nfkbia	ENSMUSG00000027170	Eif3m	ENSMUSG00000025066	Sfr1
ENSMUSG00000031533	Mrps31	ENSMUSG00000025887	Casp12	ENSMUSG00000030335	Mrpl51	ENSMUSG00000029310	Nudt9	ENSMUSG00000022890	Atp5j	ENSMUSG00000022770	Dlg1	ENSMUSG00000020623	Map2k6	ENSMUSG00000022707	Gbe1	ENSMUSG00000020457	Drg1	ENSMUSG00000021027	Ralgapa1	ENSMUSG00000027201	Myef2	ENSMUSG00000025078	Nhlrc2
ENSMUSG00000031545	Gpat4	ENSMUSG00000025921	Rdh10	ENSMUSG00000030357	Fkbp4	ENSMUSG00000029311	Hsd17b11	ENSMUSG00000022945	Chaf1b	ENSMUSG00000022779	Top3b	ENSMUSG00000020644	Id2	ENSMUSG00000022708	Zbtb20	ENSMUSG00000020460	Rps27a	ENSMUSG00000021057	Akap5	ENSMUSG00000027206	Cops2	ENSMUSG00000025132	Arhgdia
ENSMUSG00000031568	Rwdd4a	ENSMUSG00000025932	Eya1	ENSMUSG00000030417	Pdcd5	ENSMUSG00000029314	Gpat3	ENSMUSG00000023004	Tuba1b	ENSMUSG00000022812	Gsk3b	ENSMUSG00000020649	Rrm2	ENSMUSG00000022749	Tbc1d23	ENSMUSG00000020471	Pold2	ENSMUSG00000021070	Bdkrb2	ENSMUSG00000027208	Fgf7	ENSMUSG00000025135	Anapc11
ENSMUSG00000031578	Mak16	ENSMUSG00000025950	Idh1	ENSMUSG00000030493	Faap24	ENSMUSG00000029322	Plac8	ENSMUSG00000023025	Larp4	ENSMUSG00000022818	Cyp2ab1	ENSMUSG00000020728	Cep112	ENSMUSG00000022765	Snap29	ENSMUSG00000020476	Dbnl	ENSMUSG00000021094	Dhrs7	ENSMUSG00000027287	Snap23	ENSMUSG00000025153	Fasn
ENSMUSG00000031711	Zfp330	ENSMUSG00000025959	Klf7	ENSMUSG00000030512	Snrpa1	ENSMUSG00000029338	Antxr2	ENSMUSG00000023072	Cep89	ENSMUSG00000022892	App	ENSMUSG00000020747	Tmem94	ENSMUSG00000022769	Sdf2l1	ENSMUSG00000020477	Mrps24	ENSMUSG00000021114	Atp6v1d	ENSMUSG00000027374	Mrps5	ENSMUSG00000025158	Rfng
ENSMUSG00000031781	Ciapin1	ENSMUSG00000025969	Nrp2	ENSMUSG00000030522	Mtmr10	ENSMUSG00000029371	Cxcl5	ENSMUSG00000023089	Ndufa5	ENSMUSG00000022893	Adamts1	ENSMUSG00000020766	Galk1	ENSMUSG00000022828	Gtf2e1	ENSMUSG00000020492	Ska2	ENSMUSG00000021134	Srsf5	ENSMUSG00000027394	Ttl	ENSMUSG00000025188	Hps1
ENSMUSG00000032041	Tirap	ENSMUSG00000026039	Sgo2a	ENSMUSG00000030551	Nr2f2	ENSMUSG00000029378	Areg	ENSMUSG00000023106	Denr	ENSMUSG00000022895	Ets2	ENSMUSG00000020773	Trim47	ENSMUSG00000022837	Iqcb1	ENSMUSG00000020493	Prr11	ENSMUSG00000021179	Nrde2	ENSMUSG00000027423	Snx5	ENSMUSG00000025203	Scd2
ENSMUSG00000032119	Hinfp	ENSMUSG00000026069	Il1rl1	ENSMUSG00000030584	Dpf1	ENSMUSG00000029380	Cxcl1	ENSMUSG00000023150	Ivns1abp	ENSMUSG00000022946	Dop1b	ENSMUSG00000020774	Aspa	ENSMUSG00000022893	Adamts1	ENSMUSG00000020547	Bzw2	ENSMUSG00000021192	Golga5	ENSMUSG00000027427	Polr3f	ENSMUSG00000025208	Mrpl43
ENSMUSG00000032171	Pin1	ENSMUSG00000026104	Stat1	ENSMUSG00000030587	2200002D01Rik	ENSMUSG00000029397	Rchy1	ENSMUSG00000023170	Gps2	ENSMUSG00000022971	Ifnar2	ENSMUSG00000020778	Ten1	ENSMUSG00000022895	Ets2	ENSMUSG00000020592	Sdc1	ENSMUSG00000021193	Pitrm1	ENSMUSG00000027457	Snph	ENSMUSG00000025225	Nfkb2
ENSMUSG00000032244	Fem1b	ENSMUSG00000026154	Sdhaf4	ENSMUSG00000030609	Aen	ENSMUSG00000029465	Arpc3	ENSMUSG00000023236	Scg5	ENSMUSG00000022973	Synj1	ENSMUSG00000020798	Spns3	ENSMUSG00000022914	Brwd1	ENSMUSG00000020608	Smc6	ENSMUSG00000021203	Otub2	ENSMUSG00000027513	Pck1	ENSMUSG00000025232	Hexa
ENSMUSG00000032261	Sh3bgrl2	ENSMUSG00000026167	Wnt10a	ENSMUSG00000030693	Klk10	ENSMUSG00000029468	P2rx7	ENSMUSG00000023456	Tpi1	ENSMUSG00000022974	Paxbp1	ENSMUSG00000020808	Pimreg	ENSMUSG00000022971	Ifnar2	ENSMUSG00000020621	Rdh14	ENSMUSG00000021226	Acot2	ENSMUSG00000027514	Zbp1	ENSMUSG00000025246	Tbl1x
ENSMUSG00000032387	Rbpms2	ENSMUSG00000026176	Ctdsp1	ENSMUSG00000030753	Thap12	ENSMUSG00000029470	P2rx4	ENSMUSG00000023764	Sfi1	ENSMUSG00000022999	Lmbr1l	ENSMUSG00000020814	Mxra7	ENSMUSG00000022974	Paxbp1	ENSMUSG00000020644	Id2	ENSMUSG00000021242	Npc2	ENSMUSG00000027550	Lrrcc1	ENSMUSG00000025374	Nabp2
ENSMUSG00000032437	Stt3b	ENSMUSG00000026222	Sp100	ENSMUSG00000030835	Nomo1	ENSMUSG00000029561	Oasl2	ENSMUSG00000023919	Cenpq	ENSMUSG00000023010	Tmbim6	ENSMUSG00000020834	Dhrs13	ENSMUSG00000022999	Lmbr1l	ENSMUSG00000020649	Rrm2	ENSMUSG00000021244	Ylpm1	ENSMUSG00000027635	Dsn1	ENSMUSG00000025384	Faap100
ENSMUSG00000032477	Cdc25a	ENSMUSG00000026259	Ngef	ENSMUSG00000030888	Rrp8	ENSMUSG00000029605	Oas1b	ENSMUSG00000023932	Cdc5l	ENSMUSG00000023022	Lima1	ENSMUSG00000020844	Nxn	ENSMUSG00000023010	Tmbim6	ENSMUSG00000020657	Dnajc27	ENSMUSG00000021264	Yy1	ENSMUSG00000027650	Tti1	ENSMUSG00000025403	Shmt2
ENSMUSG00000032515	Csrnp1	ENSMUSG00000026355	Mcm6	ENSMUSG00000030980	Knop1	ENSMUSG00000029787	Avl9	ENSMUSG00000023940	Sgo1	ENSMUSG00000023046	Igfbp6	ENSMUSG00000020846	Rflnb	ENSMUSG00000023045	Soat2	ENSMUSG00000020677	Ddx52	ENSMUSG00000021266	Wars	ENSMUSG00000027673	Ndufb5	ENSMUSG00000025404	R3hdm2
ENSMUSG00000032526	Ss18l2	ENSMUSG00000026385	Dbi	ENSMUSG00000031068	Glrx3	ENSMUSG00000029798	Herc6	ENSMUSG00000023953	Polh	ENSMUSG00000023048	Prr13	ENSMUSG00000020863	Luc7l3	ENSMUSG00000023048	Prr13	ENSMUSG00000020687	Cdc27	ENSMUSG00000021273	Fdft1	ENSMUSG00000027677	Ttc14	ENSMUSG00000025439	Clns1a
ENSMUSG00000032553	Srprb	ENSMUSG00000026393	Nek7	ENSMUSG00000031383	Dusp9	ENSMUSG00000029810	Tmem176b	ENSMUSG00000024007	Ppil1	ENSMUSG00000023055	Calcoco1	ENSMUSG00000020864	Ankrd40	ENSMUSG00000023050	Map3k12	ENSMUSG00000020728	Cep112	ENSMUSG00000021281	Tnfaip2	ENSMUSG00000027679	Dnajc19	ENSMUSG00000025508	Rplp2
ENSMUSG00000032557	Uba5	ENSMUSG00000026482	Rgl1	ENSMUSG00000031388	Naa10	ENSMUSG00000029816	Gpnmb	ENSMUSG00000024026	Glo1	ENSMUSG00000023067	Cdkn1a	ENSMUSG00000020877	Scrn2	ENSMUSG00000023055	Calcoco1	ENSMUSG00000020739	Nup85	ENSMUSG00000021306	Gpr137b	ENSMUSG00000027680	Fxr1	ENSMUSG00000025534	Gusb
ENSMUSG00000032671	A930018P22Rik	ENSMUSG00000026547	Tagln2	ENSMUSG00000031403	Dkc1	ENSMUSG00000029826	Zc3hav1	ENSMUSG00000024037	Wdr4	ENSMUSG00000023088	Abcc1	ENSMUSG00000020886	Dlg4	ENSMUSG00000023067	Cdkn1a	ENSMUSG00000020747	Tmem94	ENSMUSG00000021366	Hivep1	ENSMUSG00000027706	Sec62	ENSMUSG00000025580	Eif4a3
ENSMUSG00000032757	Bet1	ENSMUSG00000026581	Sell	ENSMUSG00000031432	Prps1	ENSMUSG00000029994	Anxa4	ENSMUSG00000024045	Akap8	ENSMUSG00000023186	Vwa5a	ENSMUSG00000020897	Aurkb	ENSMUSG00000023074	Mospd1	ENSMUSG00000020766	Galk1	ENSMUSG00000021427	Ssr1	ENSMUSG00000027752	Exosc8	ENSMUSG00000025651	Uqcrc1
ENSMUSG00000032803	Cdv3	ENSMUSG00000026605	Cenpf	ENSMUSG00000031467	Agpat5	ENSMUSG00000030083	Abtb1	ENSMUSG00000024056	Ndc80	ENSMUSG00000023341	Mx2	ENSMUSG00000020899	Pfas	ENSMUSG00000023087	Noct	ENSMUSG00000020774	Aspa	ENSMUSG00000021501	Caml	ENSMUSG00000027800	Tm4sf1	ENSMUSG00000025762	Larp1b
ENSMUSG00000032834	Pwp2	ENSMUSG00000026626	Ppp2r5a	ENSMUSG00000031545	Gpat4	ENSMUSG00000030094	Xpc	ENSMUSG00000024067	Dpy30	ENSMUSG00000023572	Ccndbp1	ENSMUSG00000020914	Top2a	ENSMUSG00000023106	Denr	ENSMUSG00000020808	Pimreg	ENSMUSG00000021504	B4galt7	ENSMUSG00000027810	Eif2a	ENSMUSG00000025786	Zdhhc3
ENSMUSG00000032846	Zswim6	ENSMUSG00000026637	Traf5	ENSMUSG00000031563	Wwc2	ENSMUSG00000030103	Bhlhe40	ENSMUSG00000024078	Ttc27	ENSMUSG00000023832	Acat2	ENSMUSG00000020918	Kat2a	ENSMUSG00000023249	Parp3	ENSMUSG00000020814	Mxra7	ENSMUSG00000021585	Cast	ENSMUSG00000027828	Ssr3	ENSMUSG00000025794	Rpl14
ENSMUSG00000032869	Psmf1	ENSMUSG00000026640	Plxna2	ENSMUSG00000031657	Heatr3	ENSMUSG00000030107	Usp18	ENSMUSG00000024097	Srsf7	ENSMUSG00000023845	Lnpep	ENSMUSG00000020929	Eftud2	ENSMUSG00000023272	Creld2	ENSMUSG00000020834	Dhrs13	ENSMUSG00000021645	Smn1 ENSMUSG00000021645	ENSMUSG00000027835	Pdcd10	ENSMUSG00000025810	Nrp1
ENSMUSG00000032902	Slc16a1	ENSMUSG00000026683	Nuf2	ENSMUSG00000031683	Lsm6	ENSMUSG00000030161	Gabarapl1	ENSMUSG00000024099	Ndufv2	ENSMUSG00000023912	Slc25a27	ENSMUSG00000020935	Dcakd	ENSMUSG00000023341	Mx2	ENSMUSG00000020841	Cpd	ENSMUSG00000021686	Ap3b1	ENSMUSG00000027881	Prpf38b	ENSMUSG00000025812	Pard3
ENSMUSG00000032905	Atg12	ENSMUSG00000026687	Aldh9a1	ENSMUSG00000031730	Dhodh	ENSMUSG00000030231	Plekha5	ENSMUSG00000024118	Tedc2	ENSMUSG00000023923	Tbc1d5	ENSMUSG00000020941	Map3k14	ENSMUSG00000023393	Slc17a9	ENSMUSG00000020863	Luc7l3	ENSMUSG00000021693	Kif2a	ENSMUSG00000027900	Dram2	ENSMUSG00000025821	Zfp282
ENSMUSG00000032932	Hspa13	ENSMUSG00000026688	Mgst3	ENSMUSG00000031819	Emc8	ENSMUSG00000030275	Etnk1	ENSMUSG00000024120	Lrpprc	ENSMUSG00000023939	Mrpl14	ENSMUSG00000020949	Fkbp3	ENSMUSG00000023452	Pisd	ENSMUSG00000020877	Scrn2	ENSMUSG00000021701	Plk2	ENSMUSG00000027907	S100a11	ENSMUSG00000025855	Prkar1b
ENSMUSG00000033054	Npat	ENSMUSG00000026728	Vim	ENSMUSG00000031826	Usp10	ENSMUSG00000030342	Cd9	ENSMUSG00000024137	E4f1	ENSMUSG00000023944	Hsp90ab1	ENSMUSG00000020955	Ap4s1	ENSMUSG00000023572	Ccndbp1	ENSMUSG00000020884	Asgr1	ENSMUSG00000021756	Il6st	ENSMUSG00000027937	Jtb	ENSMUSG00000025868	Higd2a
ENSMUSG00000033159	Cnppd1	ENSMUSG00000026779	Mastl	ENSMUSG00000031987	Egln1	ENSMUSG00000030345	Dyrk4	ENSMUSG00000024146	Cript	ENSMUSG00000023951	Vegfa	ENSMUSG00000020978	Klhdc2	ENSMUSG00000023903	Mmp25	ENSMUSG00000020897	Aurkb	ENSMUSG00000021770	Samd8	ENSMUSG00000027962	Vcam1	ENSMUSG00000025872	Thoc3
ENSMUSG00000033166	Dis3	ENSMUSG00000026785	Pkn3	ENSMUSG00000032050	Rdx	ENSMUSG00000030557	Mef2a	ENSMUSG00000024188	Luc7l	ENSMUSG00000023952	Gtpbp2	ENSMUSG00000021047	Nova1	ENSMUSG00000023912	Slc25a27	ENSMUSG00000020899	Pfas	ENSMUSG00000021814	Anxa7	ENSMUSG00000027998	Plrg1	ENSMUSG00000025959	Klf7
ENSMUSG00000033285	Wdr3	ENSMUSG00000026791	Slc2a8	ENSMUSG00000032171	Pin1	ENSMUSG00000030782	Tgfb1i1	ENSMUSG00000024213	Nudt3	ENSMUSG00000023959	Clic5	ENSMUSG00000021048	Mthfd1	ENSMUSG00000023914	Mep1a	ENSMUSG00000020914	Top2a	ENSMUSG00000021819	Zswim8	ENSMUSG00000028029	Aimp1	ENSMUSG00000026072	Il1r1
ENSMUSG00000033439	Trmt13	ENSMUSG00000026826	Nr4a2	ENSMUSG00000032187	Smarca4	ENSMUSG00000030805	Stx4a	ENSMUSG00000024258	Polr2d	ENSMUSG00000024006	Stk38	ENSMUSG00000021102	Glrx5	ENSMUSG00000023951	Vegfa	ENSMUSG00000020922	Lsm12	ENSMUSG00000021831	Ero1a	ENSMUSG00000028081	Rps3a1	ENSMUSG00000026159	Agfg1
ENSMUSG00000033565	Rbfox2	ENSMUSG00000026832	Cytip	ENSMUSG00000032231	Anxa2	ENSMUSG00000030824	Nucb1	ENSMUSG00000024259	Slc25a46	ENSMUSG00000024052	Lpin2	ENSMUSG00000021124	Vti1b	ENSMUSG00000023952	Gtpbp2	ENSMUSG00000020929	Eftud2	ENSMUSG00000021838	Samd4	ENSMUSG00000028138	Adh5	ENSMUSG00000026167	Wnt10a
ENSMUSG00000033751	Gadd45gip1	ENSMUSG00000026833	Olfm1	ENSMUSG00000032239	Rp9	ENSMUSG00000030861	Acadsb	ENSMUSG00000024271	Elp2	ENSMUSG00000024055	Cyp4f13	ENSMUSG00000021175	Cdca7l	ENSMUSG00000024014	Pim1	ENSMUSG00000020949	Fkbp3	ENSMUSG00000021840	Mapk1ip1l	ENSMUSG00000028156	Eif4e	ENSMUSG00000026192	Atic
ENSMUSG00000033793	Atp6v1h	ENSMUSG00000026873	Phf19	ENSMUSG00000032279	Idh3a	ENSMUSG00000030894	Tpp1	ENSMUSG00000024287	Thoc1	ENSMUSG00000024066	Xdh	ENSMUSG00000021222	Dcaf4	ENSMUSG00000024049	Myom1	ENSMUSG00000020974	Pole2	ENSMUSG00000021874	4933413J09Rik	ENSMUSG00000028180	Zranb2	ENSMUSG00000026259	Ngef
ENSMUSG00000034063	4930590J08Rik	ENSMUSG00000026879	Gsn	ENSMUSG00000032294	Pkm	ENSMUSG00000030921	Trim30a	ENSMUSG00000024346	Pfdn1	ENSMUSG00000024083	Pja2	ENSMUSG00000021290	Atp5mpl	ENSMUSG00000024055	Cyp4f13	ENSMUSG00000020994	Pnn	ENSMUSG00000021948	Prkcd	ENSMUSG00000028186	Uox	ENSMUSG00000026260	Ndufa10
ENSMUSG00000034088	Hdlbp	ENSMUSG00000026938	Fcna	ENSMUSG00000032312	Csk	ENSMUSG00000031007	Atp6ap2	ENSMUSG00000024360	Etf1	ENSMUSG00000024104	Washc2	ENSMUSG00000021339	Mrs2	ENSMUSG00000024072	Yipf4	ENSMUSG00000021048	Mthfd1	ENSMUSG00000021962	Dcp1a	ENSMUSG00000028212	Ccne2	ENSMUSG00000026275	Ppp1r7
ENSMUSG00000034105	Meak7	ENSMUSG00000026944	Abca2	ENSMUSG00000032330	Cox7a2	ENSMUSG00000031093	Dock11	ENSMUSG00000024446	Rpp21	ENSMUSG00000024143	Rhoq	ENSMUSG00000021361	Tmem14c	ENSMUSG00000024101	Washc1	ENSMUSG00000021054	Sgpp1	ENSMUSG00000022000	Zc3h13	ENSMUSG00000028218	Cibar1	ENSMUSG00000026313	Hdac4
ENSMUSG00000034163	Zfc3h1	ENSMUSG00000026955	Sapcd2	ENSMUSG00000032370	Lactb	ENSMUSG00000031266	Gla	ENSMUSG00000024528	Srfbp1	ENSMUSG00000024158	Hagh	ENSMUSG00000021374	Nup153	ENSMUSG00000024104	Washc2	ENSMUSG00000021076	Actr10	ENSMUSG00000022008	Gpalpp1	ENSMUSG00000028224	Nbn	ENSMUSG00000026374	Tsn
ENSMUSG00000034203	Chchd4	ENSMUSG00000026956	Uap1l1	ENSMUSG00000032374	Plod2	ENSMUSG00000031309	Rps6ka3	ENSMUSG00000024530	Prelid3a	ENSMUSG00000024169	Ift140	ENSMUSG00000021377	Dek	ENSMUSG00000024127	Prepl	ENSMUSG00000021115	Vrk1	ENSMUSG00000022013	Dnajc15	ENSMUSG00000028248	Pnisr	ENSMUSG00000026456	Cyb5r1
ENSMUSG00000034457	Eda2r	ENSMUSG00000026972	Arrdc1	ENSMUSG00000032397	Tipin	ENSMUSG00000031349	Nsdhl	ENSMUSG00000024608	Rps14	ENSMUSG00000024187	Fam234a	ENSMUSG00000021391	Cenpp	ENSMUSG00000024137	E4f1	ENSMUSG00000021124	Vti1b	ENSMUSG00000022043	Trim35	ENSMUSG00000028249	Sdcbp	ENSMUSG00000026496	Parp1
ENSMUSG00000034801	Sos2	ENSMUSG00000027006	Dnajc10	ENSMUSG00000032403	2300009A05Rik	ENSMUSG00000031355	Arhgap6	ENSMUSG00000024640	Psat1	ENSMUSG00000024190	Dusp1	ENSMUSG00000021461	Fancc	ENSMUSG00000024143	Rhoq	ENSMUSG00000021175	Cdca7l	ENSMUSG00000022052	Ppp2r2a	ENSMUSG00000028252	Ccnc	ENSMUSG00000026499	Acbd3
ENSMUSG00000034855	Cxcl10	ENSMUSG00000027078	Ube2l6	ENSMUSG00000032412	Atp1b3	ENSMUSG00000031393	Mecp2	ENSMUSG00000024645	Timm21	ENSMUSG00000024193	Phf1	ENSMUSG00000021474	Sfxn1	ENSMUSG00000024150	Mcfd2	ENSMUSG00000021176	Efcab11	ENSMUSG00000022074	Tnfrsf10b	ENSMUSG00000028261	Ndufaf4	ENSMUSG00000026502	Desi2
ENSMUSG00000034931	Dhx8	ENSMUSG00000027208	Fgf7	ENSMUSG00000032436	Cmtm7	ENSMUSG00000031402	Mpp1	ENSMUSG00000024670	Cd6	ENSMUSG00000024197	Plin3	ENSMUSG00000021485	Mxd3	ENSMUSG00000024158	Hagh	ENSMUSG00000021222	Dcaf4	ENSMUSG00000022094	Slc39a14	ENSMUSG00000028271	Gtf2b	ENSMUSG00000026547	Tagln2
ENSMUSG00000035021	Baz1a	ENSMUSG00000027221	Chst1	ENSMUSG00000032477	Cdc25a	ENSMUSG00000031429	Psmd10	ENSMUSG00000024691	Fam111a	ENSMUSG00000024218	Taf11	ENSMUSG00000021486	Prelid1	ENSMUSG00000024190	Dusp1	ENSMUSG00000021243	Fcf1	ENSMUSG00000022119	Rbm26	ENSMUSG00000028312	Smc2	ENSMUSG00000026600	Soat1
ENSMUSG00000035227	Spcs2	ENSMUSG00000027306	Nusap1	ENSMUSG00000032481	Smarcc1	ENSMUSG00000031431	Tsc22d3	ENSMUSG00000024735	Prpf19	ENSMUSG00000024241	Sos1	ENSMUSG00000021540	Smad5	ENSMUSG00000024197	Plin3	ENSMUSG00000021290	Atp5mpl	ENSMUSG00000022136	Dnajc3	ENSMUSG00000028378	Ptgr1	ENSMUSG00000026623	Lpgat1
ENSMUSG00000035399	Oser1	ENSMUSG00000027318	Adam33	ENSMUSG00000032518	Rpsa	ENSMUSG00000031558	Slit2	ENSMUSG00000024759	Atl3	ENSMUSG00000024277	Mapre2	ENSMUSG00000021550	2210016F16Rik	ENSMUSG00000024234	Mtpap	ENSMUSG00000021339	Mrs2	ENSMUSG00000022141	Nipbl	ENSMUSG00000028407	Smim27	ENSMUSG00000026657	Frmd4a
ENSMUSG00000035572	Dcaf10	ENSMUSG00000027323	Rad51	ENSMUSG00000032555	Topbp1	ENSMUSG00000031586	Rbpms	ENSMUSG00000024795	Kif20b	ENSMUSG00000024302	Dtna	ENSMUSG00000021552	Gkap1	ENSMUSG00000024240	Epc1	ENSMUSG00000021342	Prl	ENSMUSG00000022174	Dad1	ENSMUSG00000028410	Dnaja1	ENSMUSG00000026674	Ddr2
ENSMUSG00000035762	Tmem161b	ENSMUSG00000027326	Knl1	ENSMUSG00000032601	Prkar2a	ENSMUSG00000031604	Msmo1	ENSMUSG00000024800	Rpp30	ENSMUSG00000024308	Tapbp	ENSMUSG00000021569	Trip13	ENSMUSG00000024287	Thoc1	ENSMUSG00000021377	Dek	ENSMUSG00000022197	Pdzd2	ENSMUSG00000028419	Chmp5	ENSMUSG00000026694	Eef1aknmt
ENSMUSG00000035775	Krt20	ENSMUSG00000027330	Cdc25b	ENSMUSG00000032640	Chsy1	ENSMUSG00000031628	Casp3	ENSMUSG00000024811	Tnks2	ENSMUSG00000024359	Hspa9	ENSMUSG00000021577	Sdha	ENSMUSG00000024302	Dtna	ENSMUSG00000021391	Cenpp	ENSMUSG00000022263	Trio	ENSMUSG00000028426	Rad23b	ENSMUSG00000026728	Vim
ENSMUSG00000035851	Ythdc1	ENSMUSG00000027331	Knstrn	ENSMUSG00000032815	Fanca	ENSMUSG00000031639	Tlr3	ENSMUSG00000024902	Mrpl11	ENSMUSG00000024378	Stard4	ENSMUSG00000021597	Slf1	ENSMUSG00000024330	Col11a2	ENSMUSG00000021417	Eci2	ENSMUSG00000022270	Retreg1	ENSMUSG00000028443	Nudt2	ENSMUSG00000026740	Dnajc1
ENSMUSG00000036432	Siah2	ENSMUSG00000027342	Pcna	ENSMUSG00000032997	Chpf	ENSMUSG00000031770	Herpud1	ENSMUSG00000024911	Fibp	ENSMUSG00000024393	Prrc2a	ENSMUSG00000021608	Lpcat1	ENSMUSG00000024335	Brd2	ENSMUSG00000021431	Snrnp48	ENSMUSG00000022272	Myo10	ENSMUSG00000028552	Eps15	ENSMUSG00000026786	Apbb1ip
ENSMUSG00000036613	Eipr1	ENSMUSG00000027351	Spred1	ENSMUSG00000033060	Lmo7	ENSMUSG00000031812	Map1lc3b	ENSMUSG00000024925	Rnaseh2c	ENSMUSG00000024395	Lims2	ENSMUSG00000021710	Nln	ENSMUSG00000024359	Hspa9	ENSMUSG00000021474	Sfxn1	ENSMUSG00000022283	Pabpc1	ENSMUSG00000028576	Ift74	ENSMUSG00000026825	Dnm1
ENSMUSG00000036707	Cab39	ENSMUSG00000027379	Bub1	ENSMUSG00000033075	Senp1	ENSMUSG00000031925	Maml2	ENSMUSG00000024937	Ehbp1l1	ENSMUSG00000024400	Wdr33	ENSMUSG00000021732	Fgf10	ENSMUSG00000024404	Riok3	ENSMUSG00000021485	Mxd3	ENSMUSG00000022295	Atp6v1c1	ENSMUSG00000028603	Scp2	ENSMUSG00000026827	Gpd2
ENSMUSG00000036850	Mrpl41	ENSMUSG00000027423	Snx5	ENSMUSG00000033149	Phldb2	ENSMUSG00000032060	Cryab	ENSMUSG00000024974	Smc3	ENSMUSG00000024404	Riok3	ENSMUSG00000021760	Gpx8	ENSMUSG00000024413	Npc1	ENSMUSG00000021497	Txndc15	ENSMUSG00000022365	Derl1	ENSMUSG00000028608	Czib	ENSMUSG00000026833	Olfm1
ENSMUSG00000036934	4921524J17Rik	ENSMUSG00000027430	Dtd1	ENSMUSG00000033166	Dis3	ENSMUSG00000032228	Tcf12	ENSMUSG00000024989	Cep55	ENSMUSG00000024425	Ndfip1	ENSMUSG00000021779	Thrb	ENSMUSG00000024423	Impact	ENSMUSG00000021500	Ddx46	ENSMUSG00000022387	Brd1	ENSMUSG00000028609	Magoh	ENSMUSG00000026867	Gapvd1
ENSMUSG00000036966	Spryd3	ENSMUSG00000027466	Rbck1	ENSMUSG00000033222	Ttf2	ENSMUSG00000032281	Acsbg1	ENSMUSG00000025001	Hells	ENSMUSG00000024427	Spry4	ENSMUSG00000021782	Dlg5	ENSMUSG00000024424	Ttc39c	ENSMUSG00000021509	Slc25a48	ENSMUSG00000022401	Xpnpep3	ENSMUSG00000028653	Trit1	ENSMUSG00000026878	Rab14
ENSMUSG00000036980	Taf6	ENSMUSG00000027469	Tpx2	ENSMUSG00000033272	Slc35a4	ENSMUSG00000032348	Gsta4	ENSMUSG00000025002	Cyp2c55	ENSMUSG00000024457	Trim26	ENSMUSG00000021811	Dnajc9	ENSMUSG00000024457	Trim26	ENSMUSG00000021520	Uqcrb	ENSMUSG00000022403	St13	ENSMUSG00000028693	Nasp	ENSMUSG00000026883	Dab2ip
ENSMUSG00000037376	Trmt6	ENSMUSG00000027514	Zbp1	ENSMUSG00000033285	Wdr3	ENSMUSG00000032350	Gclc	ENSMUSG00000025016	Tm9sf3	ENSMUSG00000024487	Yipf5	ENSMUSG00000021823	Vcl	ENSMUSG00000024477	Pggt1b	ENSMUSG00000021537	Cetn3	ENSMUSG00000022407	Adsl	ENSMUSG00000028729	Ebna1bp2	ENSMUSG00000026890	Lhx6
ENSMUSG00000037458	Azin1	ENSMUSG00000027639	Samhd1	ENSMUSG00000033294	Noc4l	ENSMUSG00000032388	Spg21	ENSMUSG00000025027	Xpnpep1	ENSMUSG00000024501	Dpysl3	ENSMUSG00000021892	Sh3bp5	ENSMUSG00000024483	Ankhd1	ENSMUSG00000021550	2210016F16Rik	ENSMUSG00000022433	Csnk1e	ENSMUSG00000028840	Zfp593	ENSMUSG00000026918	Brd3
ENSMUSG00000037465	Klf10	ENSMUSG00000027641	Rbl1	ENSMUSG00000033728	Lrrc14	ENSMUSG00000032487	Ptgs2	ENSMUSG00000025036	Sfxn2	ENSMUSG00000024515	Smad4	ENSMUSG00000021905	Dph3	ENSMUSG00000024487	Yipf5	ENSMUSG00000021572	Cep72	ENSMUSG00000022434	Fam118a	ENSMUSG00000028869	Gnl2	ENSMUSG00000026933	Camsap1
ENSMUSG00000037526	Atg14	ENSMUSG00000027652	Ralgapb	ENSMUSG00000033751	Gadd45gip1	ENSMUSG00000032501	Trib1	ENSMUSG00000025134	Alyref	ENSMUSG00000024588	Fech	ENSMUSG00000021928	Ebpl	ENSMUSG00000024527	Afg3l2	ENSMUSG00000021577	Sdha	ENSMUSG00000022438	Parvb	ENSMUSG00000028902	Sf3a3	ENSMUSG00000026965	Anapc2
ENSMUSG00000037531	Mrpl47	ENSMUSG00000027654	Fam83d	ENSMUSG00000033809	Alg3	ENSMUSG00000032551	1110059G10Rik	ENSMUSG00000025144	Cenpx	ENSMUSG00000024589	Nedd4l	ENSMUSG00000021932	Rnaseh2b	ENSMUSG00000024528	Srfbp1	ENSMUSG00000021595	Nsun2	ENSMUSG00000022451	Twf1	ENSMUSG00000028936	Rpl22	ENSMUSG00000027086	Fastkd1
ENSMUSG00000037601	Nme1	ENSMUSG00000027673	Ndufb5	ENSMUSG00000033938	Ndufb7	ENSMUSG00000032596	Uba7	ENSMUSG00000025145	Lrrc45	ENSMUSG00000024594	Prrc1	ENSMUSG00000021967	Mrpl57	ENSMUSG00000024561	Mbd1	ENSMUSG00000021615	Xrcc4	ENSMUSG00000022462	Slc38a2	ENSMUSG00000028964	Park7	ENSMUSG00000027111	Itga6
ENSMUSG00000037958	Nsrp1	ENSMUSG00000027699	Ect2	ENSMUSG00000034192	Lsm3	ENSMUSG00000032606	Nicn1	ENSMUSG00000025161	Slc16a3	ENSMUSG00000024601	Isoc1	ENSMUSG00000022021	Diaph3	ENSMUSG00000024587	Nars	ENSMUSG00000021707	Dhfr	ENSMUSG00000022500	Litaf	ENSMUSG00000028965	Tnfrsf9	ENSMUSG00000027210	Meis2
ENSMUSG00000037999	Arap2	ENSMUSG00000027715	Ccna2	ENSMUSG00000034203	Chchd4	ENSMUSG00000032652	Crebl2	ENSMUSG00000025173	Wdr45b	ENSMUSG00000024622	Hmgxb3	ENSMUSG00000022033	Pbk	ENSMUSG00000024589	Nedd4l	ENSMUSG00000021710	Nln	ENSMUSG00000022505	Emp2	ENSMUSG00000028998	Tomm7	ENSMUSG00000027221	Chst1
ENSMUSG00000038028	Tigar	ENSMUSG00000027784	Ppm1l	ENSMUSG00000034424	Gcsh	ENSMUSG00000032661	Oas3	ENSMUSG00000025204	Ndufb8	ENSMUSG00000024644	Cndp2	ENSMUSG00000022034	Esco2	ENSMUSG00000024594	Prrc1	ENSMUSG00000021714	Cenpk	ENSMUSG00000022507	1810013L24Rik	ENSMUSG00000029014	Dnajc2	ENSMUSG00000027288	Zfp106
ENSMUSG00000038046	Mrm3	ENSMUSG00000027800	Tm4sf1	ENSMUSG00000034520	Gjc1	ENSMUSG00000032690	Oas2	ENSMUSG00000025287	Acot9	ENSMUSG00000024661	Fth1	ENSMUSG00000022055	Nefl	ENSMUSG00000024610	Cd74	ENSMUSG00000021737	Psmd6	ENSMUSG00000022521	Crebbp	ENSMUSG00000029066	Mrpl20	ENSMUSG00000027381	Bcl2l11
ENSMUSG00000038150	Ormdl3	ENSMUSG00000027860	Vangl1	ENSMUSG00000034659	Tmem109	ENSMUSG00000032712	Resf1	ENSMUSG00000025290	Rps24	ENSMUSG00000024665	Fads2	ENSMUSG00000022070	Bora	ENSMUSG00000024644	Cndp2	ENSMUSG00000021760	Gpx8	ENSMUSG00000022533	Atp13a3	ENSMUSG00000029068	Ccnl2	ENSMUSG00000027404	Snrpb
ENSMUSG00000038187	Btbd10	ENSMUSG00000027935	Rab13	ENSMUSG00000034854	Mfsd12	ENSMUSG00000032715	Trib3	ENSMUSG00000025326	Ube3a	ENSMUSG00000024732	Ccdc86	ENSMUSG00000022090	Pdlim2	ENSMUSG00000024661	Fth1	ENSMUSG00000021764	Ndufs4	ENSMUSG00000022538	Lsg1	ENSMUSG00000029098	Acox3	ENSMUSG00000027459	Fam110a
ENSMUSG00000038335	Tsr1	ENSMUSG00000027953	Slc50a1	ENSMUSG00000034867	Ankrd27	ENSMUSG00000032740	Ccdc88a	ENSMUSG00000025364	Pa2g4	ENSMUSG00000024781	Lipa	ENSMUSG00000022106	Rcbtb2	ENSMUSG00000024713	Pcsk5	ENSMUSG00000021775	Nr1d2	ENSMUSG00000022558	Mroh1	ENSMUSG00000029199	Lias	ENSMUSG00000027613	Eif6
ENSMUSG00000038349	Plcl1	ENSMUSG00000027955	Gask1b	ENSMUSG00000034875	Nudt19	ENSMUSG00000032802	Srxn1	ENSMUSG00000025395	Prim1	ENSMUSG00000024792	Zfpl1	ENSMUSG00000022150	Dab2	ENSMUSG00000024826	Dpf2	ENSMUSG00000021779	Thrb	ENSMUSG00000022564	Grina	ENSMUSG00000029208	Guf1	ENSMUSG00000027624	Epb41l1
ENSMUSG00000038374	Rbm8a	ENSMUSG00000027962	Vcam1	ENSMUSG00000035021	Baz1a	ENSMUSG00000032849	Abcc4	ENSMUSG00000025487	Psmd13	ENSMUSG00000024826	Dpf2	ENSMUSG00000022177	Haus4	ENSMUSG00000024829	Mrpl21	ENSMUSG00000021809	Nudt13	ENSMUSG00000022601	Zbtb11	ENSMUSG00000029247	Paics	ENSMUSG00000027642	Rpn2
ENSMUSG00000038400	Pmepa1	ENSMUSG00000027984	Hadh	ENSMUSG00000035049	Rrp12	ENSMUSG00000032905	Atg12	ENSMUSG00000025510	Cd151	ENSMUSG00000024829	Mrpl21	ENSMUSG00000022178	Ajuba	ENSMUSG00000024843	Chka	ENSMUSG00000021824	Ap3m1	ENSMUSG00000022620	Arsa	ENSMUSG00000029304	Spp1	ENSMUSG00000027712	Anxa5
ENSMUSG00000038503	Mesd	ENSMUSG00000028013	Ppa2	ENSMUSG00000035439	Haus8	ENSMUSG00000033004	Mycbp2	ENSMUSG00000025555	Farp1	ENSMUSG00000024843	Chka	ENSMUSG00000022186	Oxct1	ENSMUSG00000024910	Ctsw	ENSMUSG00000021832	Psmc6	ENSMUSG00000022629	Kif21a	ENSMUSG00000029311	Hsd17b11	ENSMUSG00000027784	Ppm1l
ENSMUSG00000038510	Rpf2	ENSMUSG00000028032	Papss1	ENSMUSG00000035478	Mbd3	ENSMUSG00000033014	Trim33	ENSMUSG00000025574	Tk1	ENSMUSG00000024845	Tmem134	ENSMUSG00000022210	Dhrs4	ENSMUSG00000024935	Slc1a1	ENSMUSG00000021892	Sh3bp5	ENSMUSG00000022676	Snai2	ENSMUSG00000029322	Plac8	ENSMUSG00000027799	Nbea
ENSMUSG00000038544	Inip	ENSMUSG00000028068	Iqgap3	ENSMUSG00000035726	Supt16	ENSMUSG00000033159	Cnppd1	ENSMUSG00000025613	Cct8	ENSMUSG00000024851	Pitpnm1	ENSMUSG00000022231	Sema5a	ENSMUSG00000024965	Fermt3	ENSMUSG00000021905	Dph3	ENSMUSG00000022684	Bfar	ENSMUSG00000029334	Prkg2	ENSMUSG00000027803	Wwtr1
ENSMUSG00000038683	Pak1ip1	ENSMUSG00000028070	Naxe	ENSMUSG00000035754	Wdr18	ENSMUSG00000033213	AA467197	ENSMUSG00000025650	Col7a1	ENSMUSG00000024856	Cdk2ap2	ENSMUSG00000022299	Slc25a32	ENSMUSG00000024999	Noc3l	ENSMUSG00000021917	Spcs1	ENSMUSG00000022707	Gbe1	ENSMUSG00000029368	Alb	ENSMUSG00000027806	Tsc22d2
ENSMUSG00000038708	Golga4	ENSMUSG00000028073	Pear1	ENSMUSG00000035834	Polr3g	ENSMUSG00000033355	Rtp4	ENSMUSG00000025728	Pigq	ENSMUSG00000024866	Acy3	ENSMUSG00000022314	Rad21	ENSMUSG00000025024	Smndc1	ENSMUSG00000021932	Rnaseh2b	ENSMUSG00000022708	Zbtb20	ENSMUSG00000029380	Cxcl1	ENSMUSG00000027860	Vangl1
ENSMUSG00000038806	Sde2	ENSMUSG00000028082	Sh3d19	ENSMUSG00000036046	5031439G07Rik	ENSMUSG00000033467	Crlf2	ENSMUSG00000025732	Mcrip2	ENSMUSG00000024927	Rela	ENSMUSG00000022322	Shcbp1	ENSMUSG00000025050	Pcgf6	ENSMUSG00000021951	Eef1akmt1	ENSMUSG00000022754	Tmem45a	ENSMUSG00000029422	Rsrc2	ENSMUSG00000027994	Mcub
ENSMUSG00000038975	Rabggtb	ENSMUSG00000028101	Pias3	ENSMUSG00000036112	Metap2	ENSMUSG00000033538	Casp4	ENSMUSG00000025745	Hadha	ENSMUSG00000024962	Vegfb	ENSMUSG00000022325	Pop1	ENSMUSG00000025068	Gsto1	ENSMUSG00000021957	Tkt	ENSMUSG00000022765	Snap29	ENSMUSG00000029462	Vps29	ENSMUSG00000028049	Scamp3
ENSMUSG00000039041	Adrm1	ENSMUSG00000028114	Mettl14	ENSMUSG00000036114	Rpp25l	ENSMUSG00000033540	Idua	ENSMUSG00000025747	Tyms	ENSMUSG00000025006	Sorbs1	ENSMUSG00000022360	Atad2	ENSMUSG00000025069	Gsto2	ENSMUSG00000021981	Cab39l	ENSMUSG00000022769	Sdf2l1	ENSMUSG00000029465	Arpc3	ENSMUSG00000028053	Ash1l
ENSMUSG00000039067	Psmd7	ENSMUSG00000028127	Abcd3	ENSMUSG00000036371	Serbp1	ENSMUSG00000033577	Myo6	ENSMUSG00000025781	Atp5c1	ENSMUSG00000025026	Add3	ENSMUSG00000022377	Asap1	ENSMUSG00000025151	Maged1	ENSMUSG00000021982	Cdadc1	ENSMUSG00000022772	Senp5	ENSMUSG00000029486	Mrpl1	ENSMUSG00000028066	Pmf1
ENSMUSG00000039219	Arid4b	ENSMUSG00000028195	Ccn1	ENSMUSG00000036781	Rps27l	ENSMUSG00000033705	Stard9	ENSMUSG00000025809	Itgb1	ENSMUSG00000025034	Trim8	ENSMUSG00000022389	Tef	ENSMUSG00000025178	Pi4k2a	ENSMUSG00000022014	Epsti1	ENSMUSG00000022779	Top3b	ENSMUSG00000029649	Pomp	ENSMUSG00000028073	Pear1
ENSMUSG00000039220	Ppp1r10	ENSMUSG00000028223	Decr1	ENSMUSG00000036850	Mrpl41	ENSMUSG00000033863	Klf9	ENSMUSG00000025858	Get4	ENSMUSG00000025066	Sfr1	ENSMUSG00000022391	Rangap1	ENSMUSG00000025190	Got1	ENSMUSG00000022019	Tdrd3	ENSMUSG00000022781	Pak2	ENSMUSG00000029655	N4bp2l2	ENSMUSG00000028102	Pex11b
ENSMUSG00000039545	Flicr	ENSMUSG00000028224	Nbn	ENSMUSG00000036990	Otud4	ENSMUSG00000033880	Lgals3bp	ENSMUSG00000025878	Uimc1	ENSMUSG00000025069	Gsto2	ENSMUSG00000022414	Tab1	ENSMUSG00000025198	Erlin1	ENSMUSG00000022021	Diaph3	ENSMUSG00000022812	Gsk3b	ENSMUSG00000029675	Eln	ENSMUSG00000028106	Rprd2
ENSMUSG00000039737	Prkrip1	ENSMUSG00000028270	Gbp2	ENSMUSG00000037010	Apln	ENSMUSG00000034243	Golgb1	ENSMUSG00000025894	Aasdhppt	ENSMUSG00000025092	Hspa12a	ENSMUSG00000022421	Nptxr	ENSMUSG00000025199	Chuk	ENSMUSG00000022033	Pbk	ENSMUSG00000022849	Hspbap1	ENSMUSG00000029676	Pot1a	ENSMUSG00000028136	Snx27
ENSMUSG00000039768	Dnajc11	ENSMUSG00000028378	Ptgr1	ENSMUSG00000037278	Tmem97	ENSMUSG00000034341	Wbp2	ENSMUSG00000025898	Cwf19l2	ENSMUSG00000025135	Anapc11	ENSMUSG00000022437	Samm50	ENSMUSG00000025220	Oga	ENSMUSG00000022034	Esco2	ENSMUSG00000022855	Senp2	ENSMUSG00000029686	Cul1	ENSMUSG00000028137	Celf3
ENSMUSG00000039841	Zfp800	ENSMUSG00000028496	Mllt3	ENSMUSG00000037295	Ldlrap1	ENSMUSG00000034422	Parp14	ENSMUSG00000025917	Cops5	ENSMUSG00000025140	Pycr1	ENSMUSG00000022452	Smdt1	ENSMUSG00000025234	Arih1	ENSMUSG00000022055	Nefl	ENSMUSG00000022893	Adamts1	ENSMUSG00000029762	Akr1b8	ENSMUSG00000028152	Tspan5
ENSMUSG00000039997	Ifi203	ENSMUSG00000028551	Cdkn2c	ENSMUSG00000037300	Ttc13	ENSMUSG00000034459	Ifit1	ENSMUSG00000025962	Fastkd2	ENSMUSG00000025188	Hps1	ENSMUSG00000022469	Rapgef3	ENSMUSG00000025235	Bbs4	ENSMUSG00000022090	Pdlim2	ENSMUSG00000022895	Ets2	ENSMUSG00000029767	Calu	ENSMUSG00000028161	Ppp3ca
ENSMUSG00000040177	2310057M21Rik	ENSMUSG00000028599	Tnfrsf1b	ENSMUSG00000037326	Capn15	ENSMUSG00000034484	Snx2	ENSMUSG00000025968	Ndufs1	ENSMUSG00000025190	Got1	ENSMUSG00000022475	Hdac7	ENSMUSG00000025280	Polr3a	ENSMUSG00000022106	Rcbtb2	ENSMUSG00000022897	Dyrk1a	ENSMUSG00000029780	Nt5c3	ENSMUSG00000028165	Cisd2
ENSMUSG00000040511	Pvr	ENSMUSG00000028649	Macf1	ENSMUSG00000037364	Srrt	ENSMUSG00000034584	Exph5	ENSMUSG00000025979	Mob4	ENSMUSG00000025193	Cutc	ENSMUSG00000022476	Polr3h	ENSMUSG00000025316	Banp	ENSMUSG00000022110	Sucla2	ENSMUSG00000022952	Runx1	ENSMUSG00000029910	Mad2l1	ENSMUSG00000028228	Cpne3
ENSMUSG00000040734	Ppp1r13l	ENSMUSG00000028671	Gale	ENSMUSG00000037474	Dtl	ENSMUSG00000034640	Tiparp	ENSMUSG00000025982	Sf3b1	ENSMUSG00000025203	Scd2	ENSMUSG00000022503	Nubp1	ENSMUSG00000025337	Sbds	ENSMUSG00000022111	Uchl3	ENSMUSG00000022961	Son	ENSMUSG00000029911	Ssbp1	ENSMUSG00000028333	Anp32b
ENSMUSG00000040848	Sft2d2	ENSMUSG00000028743	Akr7a5	ENSMUSG00000037531	Mrpl47	ENSMUSG00000034647	Ankrd12	ENSMUSG00000026005	Rpe	ENSMUSG00000025208	Mrpl43	ENSMUSG00000022526	Zfp251	ENSMUSG00000025351	Cd63	ENSMUSG00000022150	Dab2	ENSMUSG00000022971	Ifnar2	ENSMUSG00000029918	Mrps33	ENSMUSG00000028403	Zdhhc21
ENSMUSG00000041028	Ghitm	ENSMUSG00000028756	Pink1	ENSMUSG00000037601	Nme1	ENSMUSG00000034855	Cxcl10	ENSMUSG00000026019	Wdr12	ENSMUSG00000025220	Oga	ENSMUSG00000022540	Rogdi	ENSMUSG00000025383	Il23a	ENSMUSG00000022186	Oxct1	ENSMUSG00000022973	Synj1	ENSMUSG00000029994	Anxa4	ENSMUSG00000028433	Ubap2
ENSMUSG00000041096	Tspyl2	ENSMUSG00000028926	Cdk14	ENSMUSG00000037710	Cisd1	ENSMUSG00000034908	Sidt2	ENSMUSG00000026020	Nop58	ENSMUSG00000025225	Nfkb2	ENSMUSG00000022551	Cyc1	ENSMUSG00000025408	Ddit3	ENSMUSG00000022191	Drosha	ENSMUSG00000022974	Paxbp1	ENSMUSG00000029998	Pcyox1	ENSMUSG00000028436	Dcaf12
ENSMUSG00000041264	Uspl1	ENSMUSG00000028957	Per3	ENSMUSG00000037740	Mrps26	ENSMUSG00000034947	Tmem106a	ENSMUSG00000026021	Sumo1	ENSMUSG00000025232	Hexa	ENSMUSG00000022557	Bop1	ENSMUSG00000025432	Avil	ENSMUSG00000022205	Sub1	ENSMUSG00000022999	Lmbr1l	ENSMUSG00000030016	Zfp638	ENSMUSG00000028452	Vcp
ENSMUSG00000041278	Ttc1	ENSMUSG00000028962	Slc4a2	ENSMUSG00000037892	Pcdh18	ENSMUSG00000035042	Ccl5	ENSMUSG00000026032	Ndufb3	ENSMUSG00000025260	Hsd17b10	ENSMUSG00000022560	Slc52a2	ENSMUSG00000025484	Bet1l	ENSMUSG00000022210	Dhrs4	ENSMUSG00000023010	Tmbim6	ENSMUSG00000030057	Cnbp	ENSMUSG00000028465	Tln1
ENSMUSG00000041355	Ssr2	ENSMUSG00000028964	Park7	ENSMUSG00000037894	H2az1	ENSMUSG00000035158	Mitf	ENSMUSG00000026037	Orc2	ENSMUSG00000025280	Polr3a	ENSMUSG00000022561	Gpaa1	ENSMUSG00000025492	Ifitm3	ENSMUSG00000022234	Cct5	ENSMUSG00000023027	Atf1	ENSMUSG00000030059	Tmf1	ENSMUSG00000028478	Clta
ENSMUSG00000041488	Stx3	ENSMUSG00000028965	Tnfrsf9	ENSMUSG00000037904	Ankrd9	ENSMUSG00000035168	Tanc1	ENSMUSG00000026049	Tex30	ENSMUSG00000025329	Padi1	ENSMUSG00000022565	Plec	ENSMUSG00000025498	Irf7	ENSMUSG00000022299	Slc25a32	ENSMUSG00000023045	Soat2	ENSMUSG00000030061	Uba3	ENSMUSG00000028633	Ctps
ENSMUSG00000041506	Rrp9	ENSMUSG00000029030	Tprgl	ENSMUSG00000037905	Bri3bp	ENSMUSG00000035273	Hpse	ENSMUSG00000026087	Mrpl30	ENSMUSG00000025337	Sbds	ENSMUSG00000022575	Gsdmd	ENSMUSG00000025533	Asl	ENSMUSG00000022314	Rad21	ENSMUSG00000023048	Prr13	ENSMUSG00000030116	Mfap5	ENSMUSG00000028664	Ephb2
ENSMUSG00000041548	Hspb8	ENSMUSG00000029070	Mxra8	ENSMUSG00000038034	Igsf8	ENSMUSG00000035356	Nfkbiz	ENSMUSG00000026094	Stk17b	ENSMUSG00000025366	Esyt1	ENSMUSG00000022594	Lynx1	ENSMUSG00000025591	Tma16	ENSMUSG00000022322	Shcbp1	ENSMUSG00000023050	Map3k12	ENSMUSG00000030177	Ccdc77	ENSMUSG00000028668	Eloa
ENSMUSG00000041703	Zic5	ENSMUSG00000029106	Add1	ENSMUSG00000038279	Nop2	ENSMUSG00000035606	Ky	ENSMUSG00000026097	Ormdl1	ENSMUSG00000025404	R3hdm2	ENSMUSG00000022596	Slurp1	ENSMUSG00000025592	Dach2	ENSMUSG00000022323	Rida	ENSMUSG00000023055	Calcoco1	ENSMUSG00000030291	Med21	ENSMUSG00000028743	Akr7a5
ENSMUSG00000041801	Phlda3	ENSMUSG00000029122	Evc	ENSMUSG00000038388	Mpp6	ENSMUSG00000035692	Isg15	ENSMUSG00000026127	Imp4	ENSMUSG00000025432	Avil	ENSMUSG00000022614	Lmf2	ENSMUSG00000025616	Usp16	ENSMUSG00000022325	Pop1	ENSMUSG00000023067	Cdkn1a	ENSMUSG00000030301	Ccdc91	ENSMUSG00000028755	Cda
ENSMUSG00000041845	Rhod	ENSMUSG00000029162	Khk	ENSMUSG00000038400	Pmepa1	ENSMUSG00000035992	Fnip1	ENSMUSG00000026181	Ppm1f	ENSMUSG00000025491	Ifitm1	ENSMUSG00000022678	Nde1	ENSMUSG00000025722	Wdr73	ENSMUSG00000022329	Stk3	ENSMUSG00000023074	Mospd1	ENSMUSG00000030359	Pzp	ENSMUSG00000028757	Ddost
ENSMUSG00000042354	Gnl3	ENSMUSG00000029177	Cenpa	ENSMUSG00000038412	Higd1a	ENSMUSG00000036002	Fam214b	ENSMUSG00000026207	Speg	ENSMUSG00000025492	Ifitm3	ENSMUSG00000022710	Usp7	ENSMUSG00000025724	Sec11a	ENSMUSG00000022336	Eif3e	ENSMUSG00000023088	Abcc1	ENSMUSG00000030386	Zfp606	ENSMUSG00000028797	Tmem234
ENSMUSG00000042599	Kdm7a	ENSMUSG00000029201	Ugdh	ENSMUSG00000038429	Usp5	ENSMUSG00000036057	Ptpn23	ENSMUSG00000026211	Obsl1	ENSMUSG00000025498	Irf7	ENSMUSG00000022721	Trmt2a	ENSMUSG00000025730	Rab40c	ENSMUSG00000022338	Eny2	ENSMUSG00000023272	Creld2	ENSMUSG00000030417	Pdcd5	ENSMUSG00000028809	Srrm1
ENSMUSG00000042622	Maff	ENSMUSG00000029247	Paics	ENSMUSG00000038459	Abhd17c	ENSMUSG00000036067	Slc2a6	ENSMUSG00000026240	Cops7b	ENSMUSG00000025508	Rplp2	ENSMUSG00000022747	St3gal6	ENSMUSG00000025737	Wdr24	ENSMUSG00000022360	Atad2	ENSMUSG00000023341	Mx2	ENSMUSG00000030521	Mphosph10	ENSMUSG00000028820	Sfpq
ENSMUSG00000043421	Hilpda	ENSMUSG00000029263	Pigg	ENSMUSG00000038489	Polr2l	ENSMUSG00000036181	H1f2	ENSMUSG00000026278	Bok	ENSMUSG00000025509	Pnpla2	ENSMUSG00000022791	Tnk2	ENSMUSG00000025746	Il6	ENSMUSG00000022378	Cyrib	ENSMUSG00000023452	Pisd	ENSMUSG00000030546	Plin1	ENSMUSG00000028868	Wasf2
ENSMUSG00000044098	Rsbn1	ENSMUSG00000029279	Brdt	ENSMUSG00000038644	Pold1	ENSMUSG00000036257	Pnpla8	ENSMUSG00000026377	Nifk	ENSMUSG00000025534	Gusb	ENSMUSG00000022797	Tfrc	ENSMUSG00000025757	Hspa4l	ENSMUSG00000022389	Tef	ENSMUSG00000023460	Rab12	ENSMUSG00000030614	Tmem126b	ENSMUSG00000028893	Sesn2
ENSMUSG00000044477	Zfand3	ENSMUSG00000029287	Tgfbr3	ENSMUSG00000038690	Atp5j2	ENSMUSG00000036390	Gadd45a	ENSMUSG00000026414	Tnnt2	ENSMUSG00000025558	Dock9	ENSMUSG00000022836	Mylk	ENSMUSG00000025779	Ly96	ENSMUSG00000022391	Rangap1	ENSMUSG00000023467	Tulp2	ENSMUSG00000030629	Zfand6	ENSMUSG00000028937	Acot7
ENSMUSG00000045104	Ldhb-ps	ENSMUSG00000029304	Spp1	ENSMUSG00000038845	Phb	ENSMUSG00000036617	Etl4	ENSMUSG00000026434	Nucks1	ENSMUSG00000025607	Copg2	ENSMUSG00000022887	Masp1	ENSMUSG00000025793	Hgs	ENSMUSG00000022404	Slc25a17	ENSMUSG00000023572	Ccndbp1	ENSMUSG00000030641	Ddias	ENSMUSG00000028960	Ube4b
ENSMUSG00000045210	Vcpip1	ENSMUSG00000029311	Hsd17b11	ENSMUSG00000039041	Adrm1	ENSMUSG00000036820	Amdhd2	ENSMUSG00000026491	Ahctf1	ENSMUSG00000025612	Bach1	ENSMUSG00000022945	Chaf1b	ENSMUSG00000025812	Pard3	ENSMUSG00000022414	Tab1	ENSMUSG00000023852	Chd1	ENSMUSG00000030647	Ndufc2	ENSMUSG00000028988	Ctnnbip1
ENSMUSG00000045409	Trim39	ENSMUSG00000029322	Plac8	ENSMUSG00000039275	Foxk2	ENSMUSG00000036944	Tmem71	ENSMUSG00000026558	Uck2	ENSMUSG00000025647	Shisa5	ENSMUSG00000023004	Tuba1b	ENSMUSG00000025817	Nudt5	ENSMUSG00000022421	Nptxr	ENSMUSG00000023905	Tnfrsf12a	ENSMUSG00000030652	Coq7	ENSMUSG00000029003	Mad2l2
ENSMUSG00000045624	Esf1	ENSMUSG00000029366	Dck	ENSMUSG00000039515	Ptpa	ENSMUSG00000037005	Xpnpep2	ENSMUSG00000026646	Suv39h2	ENSMUSG00000025757	Hspa4l	ENSMUSG00000023008	Fmnl3	ENSMUSG00000025907	Rb1cc1	ENSMUSG00000022437	Samm50	ENSMUSG00000023912	Slc25a27	ENSMUSG00000030659	Nucb2	ENSMUSG00000029028	Lrrc47
ENSMUSG00000045757	Zfp764	ENSMUSG00000029371	Cxcl5	ENSMUSG00000039640	Mrpl12	ENSMUSG00000037071	Scd1	ENSMUSG00000026662	Sephs1	ENSMUSG00000025793	Hgs	ENSMUSG00000023015	Racgap1	ENSMUSG00000025935	Tram1	ENSMUSG00000022450	Ndufa6	ENSMUSG00000023914	Mep1a	ENSMUSG00000030744	Rps3	ENSMUSG00000029033	Acap3
ENSMUSG00000047084	Ngrn	ENSMUSG00000029397	Rchy1	ENSMUSG00000039831	Arhgap29	ENSMUSG00000037235	Mxd4	ENSMUSG00000026669	Mcm10	ENSMUSG00000025794	Rpl14	ENSMUSG00000023020	Cox14	ENSMUSG00000025939	Ube2w	ENSMUSG00000022469	Rapgef3	ENSMUSG00000023944	Hsp90ab1	ENSMUSG00000030751	Psma1	ENSMUSG00000029036	Atad3a
ENSMUSG00000047220	Iho1	ENSMUSG00000029432	Nipsnap2	ENSMUSG00000039842	Mcph1	ENSMUSG00000037321	Tap1	ENSMUSG00000026683	Nuf2	ENSMUSG00000025812	Pard3	ENSMUSG00000023021	Cers5	ENSMUSG00000025995	Wdr75	ENSMUSG00000022476	Polr3h	ENSMUSG00000023951	Vegfa	ENSMUSG00000030759	Far1	ENSMUSG00000029062	Cdk11b
ENSMUSG00000047710	Champ1	ENSMUSG00000029484	Anxa3	ENSMUSG00000039844	Rapgef1	ENSMUSG00000037355	Uvssa	ENSMUSG00000026753	Ppp6c	ENSMUSG00000025868	Higd2a	ENSMUSG00000023044	Csad	ENSMUSG00000026014	Raph1	ENSMUSG00000022485	Hoxc5	ENSMUSG00000023952	Gtpbp2	ENSMUSG00000030788	Rnf141	ENSMUSG00000029076	Sdf4
ENSMUSG00000048100	Taf13	ENSMUSG00000029516	Cit	ENSMUSG00000039994	Timeless	ENSMUSG00000037580	Gch1	ENSMUSG00000026775	Yme1l1	ENSMUSG00000025959	Klf7	ENSMUSG00000023046	Igfbp6	ENSMUSG00000026031	Cflar	ENSMUSG00000022496	Tnfrsf17	ENSMUSG00000023966	Rsph9	ENSMUSG00000030921	Trim30a	ENSMUSG00000029147	Ppm1g
ENSMUSG00000048388	Fam171b	ENSMUSG00000029521	Chek2	ENSMUSG00000040204	Pclaf	ENSMUSG00000037921	Ddx60	ENSMUSG00000026811	St6galnac6	ENSMUSG00000025969	Nrp2	ENSMUSG00000023072	Cep89	ENSMUSG00000026036	Nif3l1	ENSMUSG00000022526	Zfp251	ENSMUSG00000023977	Ubr2	ENSMUSG00000030942	Thumpd1	ENSMUSG00000029166	Mapre3
ENSMUSG00000048486	Fitm2	ENSMUSG00000029575	Mmab	ENSMUSG00000040263	Klhdc4	ENSMUSG00000037922	Bank1	ENSMUSG00000026820	Ptges2	ENSMUSG00000026069	Il1rl1	ENSMUSG00000023104	Rfc2	ENSMUSG00000026083	Eif5b	ENSMUSG00000022555	Dgat1	ENSMUSG00000023988	Bysl	ENSMUSG00000031007	Atp6ap2	ENSMUSG00000029178	Klf3
ENSMUSG00000048720	Tbc1d12	ENSMUSG00000029598	Plbd2	ENSMUSG00000040459	Arglu1	ENSMUSG00000038213	Tapbpl	ENSMUSG00000026922	Agpat2	ENSMUSG00000026072	Il1r1	ENSMUSG00000023110	Prmt5	ENSMUSG00000026088	Mitd1	ENSMUSG00000022557	Bop1	ENSMUSG00000023994	Nfya	ENSMUSG00000031068	Glrx3	ENSMUSG00000029227	Fip1l1
ENSMUSG00000049516	Spty2d1	ENSMUSG00000029661	Col1a2	ENSMUSG00000040550	Otud6b	ENSMUSG00000038260	Trpm4	ENSMUSG00000026991	Pkp4	ENSMUSG00000026104	Stat1	ENSMUSG00000023147	Get1	ENSMUSG00000026107	Nabp1	ENSMUSG00000022560	Slc52a2	ENSMUSG00000024002	Brd4	ENSMUSG00000031125	3830403N18Rik	ENSMUSG00000029405	G3bp2
ENSMUSG00000049800	Sertad2	ENSMUSG00000029703	Lrwd1	ENSMUSG00000040681	Hmgn1	ENSMUSG00000038267	Slc22a23	ENSMUSG00000027011	Ube2e3	ENSMUSG00000026123	Plekhb2	ENSMUSG00000023175	Bsg	ENSMUSG00000026123	Plekhb2	ENSMUSG00000022561	Gpaa1	ENSMUSG00000024014	Pim1	ENSMUSG00000031166	Wdr13	ENSMUSG00000029406	Pitpnm2
ENSMUSG00000049957	Ccdc137	ENSMUSG00000029705	Cux1	ENSMUSG00000040824	Snrpd2	ENSMUSG00000038301	Snx10	ENSMUSG00000027012	Dync1i2	ENSMUSG00000026131	Dst	ENSMUSG00000023191	P3h3	ENSMUSG00000026135	Zfp142	ENSMUSG00000022575	Gsdmd	ENSMUSG00000024055	Cyp4f13	ENSMUSG00000031171	Ftsj1	ENSMUSG00000029416	Slc15a4
ENSMUSG00000050029	Rap2c	ENSMUSG00000029718	Pcolce	ENSMUSG00000041057	Wdr43	ENSMUSG00000038375	Trp53inp2	ENSMUSG00000027018	Hat1	ENSMUSG00000026167	Wnt10a	ENSMUSG00000023348	Trip6	ENSMUSG00000026142	Rhbdd1	ENSMUSG00000022596	Slurp1	ENSMUSG00000024072	Yipf4	ENSMUSG00000031176	Dynlt3	ENSMUSG00000029428	Stx2
ENSMUSG00000050144	Slc25a44	ENSMUSG00000029722	Agfg2	ENSMUSG00000041346	Wrap53	ENSMUSG00000038387	Rras	ENSMUSG00000027067	Ssrp1	ENSMUSG00000026222	Sp100	ENSMUSG00000023367	Tmem176a	ENSMUSG00000026203	Dnajb2	ENSMUSG00000022677	Cep20	ENSMUSG00000024083	Pja2	ENSMUSG00000031198	Fundc2	ENSMUSG00000029440	Psmd9
ENSMUSG00000050931	Sgms2	ENSMUSG00000029776	Hibadh	ENSMUSG00000041498	Kif14	ENSMUSG00000038393	Txnip	ENSMUSG00000027076	Timm10	ENSMUSG00000026259	Ngef	ENSMUSG00000023456	Tpi1	ENSMUSG00000026223	Itm2c	ENSMUSG00000022678	Nde1	ENSMUSG00000024104	Washc2	ENSMUSG00000031201	Brcc3	ENSMUSG00000029447	Cct6a
ENSMUSG00000051391	Ywhag	ENSMUSG00000029810	Tmem176b	ENSMUSG00000041571	Selenow	ENSMUSG00000038418	Egr1	ENSMUSG00000027115	Kif18a	ENSMUSG00000026260	Ndufa10	ENSMUSG00000023495	Pcbp4	ENSMUSG00000026273	Mterf4	ENSMUSG00000022681	Ntan1	ENSMUSG00000024135	Srbd1	ENSMUSG00000031221	Igbp1	ENSMUSG00000029461	Fam168a
ENSMUSG00000051502	Ufsp1	ENSMUSG00000029816	Gpnmb	ENSMUSG00000041773	Enc1	ENSMUSG00000038507	Parp12	ENSMUSG00000027132	Katnbl1	ENSMUSG00000026313	Hdac4	ENSMUSG00000023505	Cdca3	ENSMUSG00000026317	Cln8	ENSMUSG00000022706	Mrpl40	ENSMUSG00000024143	Rhoq	ENSMUSG00000031226	Pbdc1	ENSMUSG00000029471	Camkk2
ENSMUSG00000052253	Zfp622	ENSMUSG00000029821	Gsdme	ENSMUSG00000041801	Phlda3	ENSMUSG00000038521	C1s1	ENSMUSG00000027133	Nop10	ENSMUSG00000026342	Slc35f5	ENSMUSG00000023707	Ogfod2	ENSMUSG00000026333	Gin1	ENSMUSG00000022721	Trmt2a	ENSMUSG00000024150	Mcfd2	ENSMUSG00000031231	Cox7b	ENSMUSG00000029475	Kdm2b
ENSMUSG00000052336	Cx3cr1	ENSMUSG00000029822	Osbpl3	ENSMUSG00000041859	Mcm3	ENSMUSG00000038564	Ift172	ENSMUSG00000027160	Ccdc34	ENSMUSG00000026421	Csrp1	ENSMUSG00000023764	Sfi1	ENSMUSG00000026339	Ccdc93	ENSMUSG00000022747	St3gal6	ENSMUSG00000024158	Hagh	ENSMUSG00000031245	Hmgn5	ENSMUSG00000029478	Ncor2
ENSMUSG00000052406	Rexo4	ENSMUSG00000029910	Mad2l1	ENSMUSG00000041870	Ankrd13a	ENSMUSG00000038650	Rnh1	ENSMUSG00000027165	Iftap	ENSMUSG00000026456	Cyb5r1	ENSMUSG00000023800	Tiam2	ENSMUSG00000026342	Slc35f5	ENSMUSG00000022761	Lztr1	ENSMUSG00000024190	Dusp1	ENSMUSG00000031320	Rps4x	ENSMUSG00000029480	Dhx37
ENSMUSG00000052748	Swt1	ENSMUSG00000029994	Anxa4	ENSMUSG00000042148	Cox10	ENSMUSG00000038668	Lpar1	ENSMUSG00000027170	Eif3m	ENSMUSG00000026466	Tor1aip1	ENSMUSG00000023904	Hcfc1r1	ENSMUSG00000026349	Ccnt2	ENSMUSG00000022774	Ncbp2	ENSMUSG00000024197	Plin3	ENSMUSG00000031347	Cetn2	ENSMUSG00000029505	Ep400
ENSMUSG00000053094	Tmem248	ENSMUSG00000030067	Foxp1	ENSMUSG00000042305	Tmem183a	ENSMUSG00000038712	Mindy1	ENSMUSG00000027201	Myef2	ENSMUSG00000026478	Lamc1	ENSMUSG00000023906	Cldn6	ENSMUSG00000026353	Ubxn4	ENSMUSG00000022792	Yars2	ENSMUSG00000024217	Snrpc	ENSMUSG00000031458	Coprs	ENSMUSG00000029516	Cit
ENSMUSG00000053317	Sec61b	ENSMUSG00000030096	Slc6a6	ENSMUSG00000042379	Esm1	ENSMUSG00000038776	Ephx1	ENSMUSG00000027206	Cops2	ENSMUSG00000026483	Niban1	ENSMUSG00000023909	Paqr4	ENSMUSG00000026426	Arl8a	ENSMUSG00000022797	Tfrc	ENSMUSG00000024218	Taf11	ENSMUSG00000031536	Polb	ENSMUSG00000029534	St7
ENSMUSG00000053801	Grwd1	ENSMUSG00000030127	Cops7a ENSMUSG00000030127	ENSMUSG00000042462	Dctpp1	ENSMUSG00000038859	Baiap2l1	ENSMUSG00000027305	Ndufaf1	ENSMUSG00000026490	Cdc42bpa	ENSMUSG00000023913	Pla2g7	ENSMUSG00000026456	Cyb5r1	ENSMUSG00000022800	Fyttd1	ENSMUSG00000024234	Mtpap	ENSMUSG00000031596	Slc7a2	ENSMUSG00000029547	Ints1
ENSMUSG00000054226	Tprkb	ENSMUSG00000030168	Adipor2	ENSMUSG00000042489	Clspn	ENSMUSG00000038963	Slco4a1	ENSMUSG00000027342	Pcna	ENSMUSG00000026499	Acbd3	ENSMUSG00000023940	Sgo1	ENSMUSG00000026483	Niban1	ENSMUSG00000022820	Ndufb4	ENSMUSG00000024241	Sos1	ENSMUSG00000031634	Ufsp2	ENSMUSG00000029550	Sppl3
ENSMUSG00000054499	Dedd2	ENSMUSG00000030254	Rad18	ENSMUSG00000042515	Pwwp3b	ENSMUSG00000039050	Osbpl2	ENSMUSG00000027367	Stard7	ENSMUSG00000026553	Copa	ENSMUSG00000023942	Slc29a1	ENSMUSG00000026499	Acbd3	ENSMUSG00000022836	Mylk	ENSMUSG00000024260	Sap130	ENSMUSG00000031639	Tlr3	ENSMUSG00000029577	Ube3b
ENSMUSG00000055371	Stam2	ENSMUSG00000030301	Ccdc91	ENSMUSG00000042535	Gtpbp1	ENSMUSG00000039126	Prune2	ENSMUSG00000027374	Mrps5	ENSMUSG00000026571	Dcaf6	ENSMUSG00000023963	Cyp39a1	ENSMUSG00000026520	Pycr2	ENSMUSG00000022842	Ece2	ENSMUSG00000024298	Zfp871	ENSMUSG00000031696	Vps35	ENSMUSG00000029594	Rbm19
ENSMUSG00000055436	Srsf11	ENSMUSG00000030342	Cd9	ENSMUSG00000042606	Hirip3	ENSMUSG00000039286	Fndc3b	ENSMUSG00000027387	Zc3h8	ENSMUSG00000026623	Lpgat1	ENSMUSG00000023973	Cnpy3	ENSMUSG00000026535	Ifi202b	ENSMUSG00000022890	Atp5j	ENSMUSG00000024302	Dtna	ENSMUSG00000031697	Orc6	ENSMUSG00000029598	Plbd2
ENSMUSG00000056383	AI987944	ENSMUSG00000030351	Tspan11	ENSMUSG00000042699	Dhx9	ENSMUSG00000039623	Ap5z1	ENSMUSG00000027423	Snx5	ENSMUSG00000026637	Traf5	ENSMUSG00000023990	Tfeb	ENSMUSG00000026553	Copa	ENSMUSG00000022940	Pigp	ENSMUSG00000024308	Tapbp	ENSMUSG00000031839	Hsbp1	ENSMUSG00000029613	Eif2ak1
ENSMUSG00000056429	Tgoln1	ENSMUSG00000030447	Cyfip1	ENSMUSG00000042700	Sipa1l1	ENSMUSG00000039652	Cpeb3	ENSMUSG00000027424	Mgme1	ENSMUSG00000026648	Dclre1c	ENSMUSG00000024012	Mtch1	ENSMUSG00000026577	Blzf1	ENSMUSG00000022945	Chaf1b	ENSMUSG00000024309	Pfdn6	ENSMUSG00000031843	Mphosph6	ENSMUSG00000029647	Pan3
ENSMUSG00000056749	Nfil3	ENSMUSG00000030541	Idh2	ENSMUSG00000042737	Dpm3	ENSMUSG00000039745	Htatip2	ENSMUSG00000027454	Gins1	ENSMUSG00000026674	Ddr2	ENSMUSG00000024026	Glo1	ENSMUSG00000026617	Bpnt1	ENSMUSG00000022978	Mis18a	ENSMUSG00000024330	Col11a2	ENSMUSG00000031878	Nae1	ENSMUSG00000029661	Col1a2
ENSMUSG00000056758	Hmga2	ENSMUSG00000030630	Fah	ENSMUSG00000043091	Tuba1c	ENSMUSG00000039770	Ypel5	ENSMUSG00000027469	Tpx2	ENSMUSG00000026727	Rsu1	ENSMUSG00000024038	Ndufv3	ENSMUSG00000026648	Dclre1c	ENSMUSG00000023004	Tuba1b	ENSMUSG00000024335	Brd2	ENSMUSG00000031917	Nip7	ENSMUSG00000029681	Bcl7b
ENSMUSG00000056952	Tatdn2	ENSMUSG00000030652	Coq7	ENSMUSG00000043102	Qrfp	ENSMUSG00000039997	Ifi203	ENSMUSG00000027479	Mapre1	ENSMUSG00000026728	Vim	ENSMUSG00000024054	Smchd1	ENSMUSG00000026663	Atf6	ENSMUSG00000023008	Fmnl3	ENSMUSG00000024359	Hspa9	ENSMUSG00000031922	Cep57	ENSMUSG00000029705	Cux1
ENSMUSG00000056962	Jmjd6	ENSMUSG00000030739	Myh14	ENSMUSG00000043421	Hilpda	ENSMUSG00000040033	Stat2	ENSMUSG00000027490	E2f1	ENSMUSG00000026786	Apbb1ip	ENSMUSG00000024056	Ndc80	ENSMUSG00000026675	Hsd17b7	ENSMUSG00000023015	Racgap1	ENSMUSG00000024378	Stard4	ENSMUSG00000031931	Ankrd49	ENSMUSG00000029714	Gigyf1
ENSMUSG00000057137	Tmem140	ENSMUSG00000030748	Il4ra	ENSMUSG00000043445	Pgp	ENSMUSG00000040111	Gramd1b	ENSMUSG00000027500	Stmn2	ENSMUSG00000026791	Slc2a8	ENSMUSG00000024068	Spast	ENSMUSG00000026698	Pigc	ENSMUSG00000023020	Cox14	ENSMUSG00000024384	Iws1	ENSMUSG00000031939	Taf1d	ENSMUSG00000029715	Pop7
ENSMUSG00000057342	Sphk2	ENSMUSG00000030763	Lcmt1	ENSMUSG00000043683	Fem1a	ENSMUSG00000040128	Pnrc1	ENSMUSG00000027583	Zbtb46	ENSMUSG00000026797	Stxbp1	ENSMUSG00000024073	Birc6	ENSMUSG00000026718	Stam	ENSMUSG00000023021	Cers5	ENSMUSG00000024393	Prrc2a	ENSMUSG00000031954	Cfdp1	ENSMUSG00000029723	Tsc22d4
ENSMUSG00000057359	Gm17494	ENSMUSG00000030770	Parva	ENSMUSG00000043733	Ptpn11	ENSMUSG00000040253	Gbp7	ENSMUSG00000027597	Ahcy	ENSMUSG00000026826	Nr4a2	ENSMUSG00000024099	Ndufv2	ENSMUSG00000026755	Arpc5l	ENSMUSG00000023032	Slc4a8	ENSMUSG00000024395	Lims2	ENSMUSG00000031963	Bmper	ENSMUSG00000030086	Chchd6
ENSMUSG00000057541	Pus7	ENSMUSG00000030796	Tead2	ENSMUSG00000044030	Irf2bp1	ENSMUSG00000040264	Gbp2b	ENSMUSG00000027599	Armc1	ENSMUSG00000026827	Gpd2	ENSMUSG00000024142	Mlst8	ENSMUSG00000026768	Itga8	ENSMUSG00000023044	Csad	ENSMUSG00000024404	Riok3	ENSMUSG00000031969	Acad8	ENSMUSG00000030096	Slc6a6
ENSMUSG00000057561	Eif1a	ENSMUSG00000030802	Bckdk	ENSMUSG00000044700	Tmem201	ENSMUSG00000040296	Ddx58	ENSMUSG00000027620	Rbm39	ENSMUSG00000026833	Olfm1	ENSMUSG00000024151	Msh2	ENSMUSG00000026812	Tsc1	ENSMUSG00000023072	Cep89	ENSMUSG00000024423	Impact	ENSMUSG00000032047	Acat1	ENSMUSG00000030138	Bms1
ENSMUSG00000058407	Txndc9	ENSMUSG00000030805	Stx4a	ENSMUSG00000044709	Gemin7	ENSMUSG00000040380	Cbln3	ENSMUSG00000027635	Dsn1	ENSMUSG00000026878	Rab14	ENSMUSG00000024208	Uqcc2	ENSMUSG00000026851	BC005624	ENSMUSG00000023089	Ndufa5	ENSMUSG00000024424	Ttc39c	ENSMUSG00000032081	Apoc3	ENSMUSG00000030172	Erc1
ENSMUSG00000059142	Zfp945	ENSMUSG00000030867	Plk1	ENSMUSG00000044847	Lsm11	ENSMUSG00000040415	Dtx3	ENSMUSG00000027641	Rbl1	ENSMUSG00000026896	Ifih1	ENSMUSG00000024213	Nudt3	ENSMUSG00000026864	Hspa5	ENSMUSG00000023104	Rfc2	ENSMUSG00000024425	Ndfip1	ENSMUSG00000032083	Apoa1	ENSMUSG00000030189	Ybx3
ENSMUSG00000060038	Dhps	ENSMUSG00000030894	Tpp1	ENSMUSG00000045752	Tssc4	ENSMUSG00000040433	Zbtb38	ENSMUSG00000027649	Ctnnbl1	ENSMUSG00000026933	Camsap1	ENSMUSG00000024220	Zfp523	ENSMUSG00000026875	Traf1	ENSMUSG00000023147	Get1	ENSMUSG00000024427	Spry4	ENSMUSG00000032212	Sltm	ENSMUSG00000030204	Ddx47
ENSMUSG00000060708	Bloc1s4	ENSMUSG00000030921	Trim30a	ENSMUSG00000045983	Eif4g1	ENSMUSG00000040435	Ppp1r15a	ENSMUSG00000027650	Tti1	ENSMUSG00000026956	Uap1l1	ENSMUSG00000024251	Thada	ENSMUSG00000026896	Ifih1	ENSMUSG00000023150	Ivns1abp	ENSMUSG00000024457	Trim26	ENSMUSG00000032221	Mns1	ENSMUSG00000030213	Atf7ip
ENSMUSG00000060950	Trmt61a	ENSMUSG00000030930	Chst15	ENSMUSG00000046295	Ankle1	ENSMUSG00000040462	Os9	ENSMUSG00000027673	Ndufb5	ENSMUSG00000026965	Anapc2	ENSMUSG00000024269	Tpgs2	ENSMUSG00000026924	Sec16a	ENSMUSG00000023186	Vwa5a	ENSMUSG00000024483	Ankhd1	ENSMUSG00000032235	Ice2	ENSMUSG00000030216	Wbp11
ENSMUSG00000060992	Copz1	ENSMUSG00000030978	Rrm1	ENSMUSG00000046756	Mrps7	ENSMUSG00000040466	Blvrb	ENSMUSG00000027679	Dnajc19	ENSMUSG00000026977	Marchf7	ENSMUSG00000024277	Mapre2	ENSMUSG00000026946	Nmi	ENSMUSG00000023236	Scg5	ENSMUSG00000024487	Yipf5	ENSMUSG00000032281	Acsbg1	ENSMUSG00000030257	Srgap3
ENSMUSG00000061024	Rrs1	ENSMUSG00000031093	Dock11	ENSMUSG00000046841	Ckap4	ENSMUSG00000040483	Xaf1	ENSMUSG00000027680	Fxr1	ENSMUSG00000027068	Dhrs9	ENSMUSG00000024301	Kifc5b	ENSMUSG00000026977	Marchf7	ENSMUSG00000023348	Trip6	ENSMUSG00000024493	Lars	ENSMUSG00000032299	Commd4	ENSMUSG00000030287	Itpr2
ENSMUSG00000061207	Stk19	ENSMUSG00000031168	Ebp	ENSMUSG00000047649	Cd3eap	ENSMUSG00000040511	Pvr	ENSMUSG00000027706	Sec62	ENSMUSG00000027071	P2rx3	ENSMUSG00000024346	Pfdn1	ENSMUSG00000026981	Il1rn	ENSMUSG00000023367	Tmem176a	ENSMUSG00000024498	Tcerg1	ENSMUSG00000032301	Psma4	ENSMUSG00000030330	Ing4
ENSMUSG00000061360	Phf5a	ENSMUSG00000031176	Dynlt3	ENSMUSG00000047824	Pygo2	ENSMUSG00000040557	Mettl27	ENSMUSG00000027715	Ccna2	ENSMUSG00000027078	Ube2l6	ENSMUSG00000024349	Sting1	ENSMUSG00000027007	Itprid2	ENSMUSG00000023456	Tpi1	ENSMUSG00000024515	Smad4	ENSMUSG00000032330	Cox7a2	ENSMUSG00000030397	Mark4
ENSMUSG00000063019	Manbal	ENSMUSG00000031246	Sh3bgrl	ENSMUSG00000048087	Gm4737	ENSMUSG00000040584	Abcb1a	ENSMUSG00000027752	Exosc8	ENSMUSG00000027086	Fastkd1	ENSMUSG00000024376	Epb41l4a	ENSMUSG00000027071	P2rx3	ENSMUSG00000023505	Cdca3	ENSMUSG00000024561	Mbd1	ENSMUSG00000032348	Gsta4	ENSMUSG00000030410	Dmwd
ENSMUSG00000063281	Zfp35	ENSMUSG00000031284	Pak3	ENSMUSG00000048277	Syngr2	ENSMUSG00000040613	Apobec1	ENSMUSG00000027782	Kpna4	ENSMUSG00000027187	Cat	ENSMUSG00000024442	Dele1	ENSMUSG00000027080	Med19	ENSMUSG00000023764	Sfi1	ENSMUSG00000024576	Csnk1a1	ENSMUSG00000032399	Rpl4	ENSMUSG00000030435	U2af2
ENSMUSG00000063406	Tmed5	ENSMUSG00000031311	Nono	ENSMUSG00000048387	Osr1	ENSMUSG00000040663	Clcf1	ENSMUSG00000027800	Tm4sf1	ENSMUSG00000027215	Cd82	ENSMUSG00000024454	Hdac3	ENSMUSG00000027104	Atf2	ENSMUSG00000023909	Paqr4	ENSMUSG00000024583	Txnl1	ENSMUSG00000032407	U2surp	ENSMUSG00000030451	Herc2
ENSMUSG00000063972	Nr6a1	ENSMUSG00000031355	Arhgap6	ENSMUSG00000048450	Msx1	ENSMUSG00000040699	Limd2	ENSMUSG00000027804	Ppid	ENSMUSG00000027227	Sord	ENSMUSG00000024507	Hsd17b4	ENSMUSG00000027122	Arl14ep	ENSMUSG00000023913	Pla2g7	ENSMUSG00000024587	Nars	ENSMUSG00000032458	Copb2	ENSMUSG00000030512	Snrpa1
ENSMUSG00000064340	mt-Tl1	ENSMUSG00000031373	Car5b	ENSMUSG00000048578	Mlec	ENSMUSG00000040713	Creg1	ENSMUSG00000027810	Eif2a	ENSMUSG00000027244	Atg13	ENSMUSG00000024525	Impa2	ENSMUSG00000027163	Commd9	ENSMUSG00000023919	Cenpq	ENSMUSG00000024589	Nedd4l	ENSMUSG00000032459	Mrps22	ENSMUSG00000030533	Unc45a
ENSMUSG00000064351	mt-Co1	ENSMUSG00000031380	Vegfd	ENSMUSG00000049036	Tmem121	ENSMUSG00000040811	Eml2	ENSMUSG00000027823	Gmps	ENSMUSG00000027257	Pacsin3	ENSMUSG00000024542	Cep192	ENSMUSG00000027187	Cat	ENSMUSG00000023940	Sgo1	ENSMUSG00000024594	Prrc1	ENSMUSG00000032487	Ptgs2	ENSMUSG00000030536	Iqgap1
ENSMUSG00000064367	mt-Nd5	ENSMUSG00000031398	Plxna3	ENSMUSG00000049327	Kmt5a	ENSMUSG00000040848	Sft2d2	ENSMUSG00000027835	Pdcd10	ENSMUSG00000027272	Ubr1	ENSMUSG00000024556	Me2	ENSMUSG00000027244	Atg13	ENSMUSG00000023942	Slc29a1	ENSMUSG00000024610	Cd74	ENSMUSG00000032551	1110059G10Rik	ENSMUSG00000030551	Nr2f2
ENSMUSG00000064945	Rny3	ENSMUSG00000031399	Fam3a	ENSMUSG00000049751	Rpl36al ENSMUSG00000049751	ENSMUSG00000040943	Tet2	ENSMUSG00000027881	Prpf38b	ENSMUSG00000027313	Chac1	ENSMUSG00000024579	Pcyox1l	ENSMUSG00000027257	Pacsin3	ENSMUSG00000023953	Polh	ENSMUSG00000024613	Tcof1	ENSMUSG00000032557	Uba5	ENSMUSG00000030602	Pak4
ENSMUSG00000066798	Zbtb6	ENSMUSG00000031402	Mpp1	ENSMUSG00000049866	Arl4c	ENSMUSG00000040997	Abhd4	ENSMUSG00000027884	Clcc1	ENSMUSG00000027381	Bcl2l11	ENSMUSG00000024588	Fech	ENSMUSG00000027285	Haus2	ENSMUSG00000023963	Cyp39a1	ENSMUSG00000024622	Hmgxb3	ENSMUSG00000032577	Mapkapk3	ENSMUSG00000030663	1110004F10Rik
ENSMUSG00000067995	Gtf2f2	ENSMUSG00000031438	Rnf128	ENSMUSG00000049881	2810025M15Rik	ENSMUSG00000041028	Ghitm	ENSMUSG00000027937	Jtb	ENSMUSG00000027397	Slc20a1	ENSMUSG00000024590	Lmnb1	ENSMUSG00000027287	Snap23	ENSMUSG00000023973	Cnpy3	ENSMUSG00000024644	Cndp2	ENSMUSG00000032586	Traip	ENSMUSG00000030691	Fchsd2
ENSMUSG00000068114	Ccdc134	ENSMUSG00000031447	Lamp1	ENSMUSG00000049960	Mrps16	ENSMUSG00000041126	H2az2	ENSMUSG00000027940	Tpm3	ENSMUSG00000027430	Dtd1	ENSMUSG00000024601	Isoc1	ENSMUSG00000027313	Chac1	ENSMUSG00000024007	Ppil1	ENSMUSG00000024661	Fth1	ENSMUSG00000032667	Pon2	ENSMUSG00000030753	Thap12
ENSMUSG00000069020	Urm1	ENSMUSG00000031453	Rasa3	ENSMUSG00000050410	Tcf19	ENSMUSG00000041439	Mfsd6	ENSMUSG00000027962	Vcam1	ENSMUSG00000027514	Zbp1	ENSMUSG00000024640	Psat1	ENSMUSG00000027397	Slc20a1	ENSMUSG00000024026	Glo1	ENSMUSG00000024664	Fads3	ENSMUSG00000032740	Ccdc88a	ENSMUSG00000030785	Cox6a2
ENSMUSG00000070315	4930581F22Rik	ENSMUSG00000031502	Col4a1	ENSMUSG00000050856	Atp5k	ENSMUSG00000041827	Oasl1	ENSMUSG00000027968	Larp7	ENSMUSG00000027519	Rab22a	ENSMUSG00000024660	Incenp	ENSMUSG00000027429	Sec23b	ENSMUSG00000024038	Ndufv3	ENSMUSG00000024683	Mrpl16	ENSMUSG00000032745	Gpbp1	ENSMUSG00000030793	Pycard
ENSMUSG00000070544	Top1	ENSMUSG00000031503	Col4a2	ENSMUSG00000051223	Bzw1	ENSMUSG00000041849	Card6	ENSMUSG00000027998	Plrg1	ENSMUSG00000027555	Car13	ENSMUSG00000024665	Fads2	ENSMUSG00000027438	Napb	ENSMUSG00000024045	Akap8	ENSMUSG00000024713	Pcsk5	ENSMUSG00000032802	Srxn1	ENSMUSG00000030802	Bckdk
ENSMUSG00000071180	Smim15	ENSMUSG00000031558	Slit2	ENSMUSG00000052336	Cx3cr1	ENSMUSG00000041881	Ndufa7	ENSMUSG00000028029	Aimp1	ENSMUSG00000027580	Helz2	ENSMUSG00000024691	Fam111a	ENSMUSG00000027465	Tbc1d20	ENSMUSG00000024054	Smchd1	ENSMUSG00000024732	Ccdc86	ENSMUSG00000033031	Cip2a	ENSMUSG00000030824	Nucb1
ENSMUSG00000071662	Polr2g	ENSMUSG00000031628	Casp3	ENSMUSG00000052833	Sae1	ENSMUSG00000041935	AW549877	ENSMUSG00000028034	Fubp1	ENSMUSG00000027605	Acss2	ENSMUSG00000024726	Carnmt1	ENSMUSG00000027480	Sun5	ENSMUSG00000024056	Ndc80	ENSMUSG00000024758	Rtn3	ENSMUSG00000033096	Apmap	ENSMUSG00000030835	Nomo1
ENSMUSG00000072258	Taf1a	ENSMUSG00000031633	Slc25a4	ENSMUSG00000053553	3110082I17Rik	ENSMUSG00000041961	Znrf3	ENSMUSG00000028069	Gpatch4	ENSMUSG00000027678	Ncoa3	ENSMUSG00000024740	Ddb1	ENSMUSG00000027502	Rtf2	ENSMUSG00000024067	Dpy30	ENSMUSG00000024792	Zfpl1	ENSMUSG00000033174	Mgll	ENSMUSG00000030842	Lamtor1
ENSMUSG00000072623	Zfp9	ENSMUSG00000031639	Tlr3	ENSMUSG00000053801	Grwd1	ENSMUSG00000042207	Kdm5b	ENSMUSG00000028138	Adh5	ENSMUSG00000027698	Nceh1	ENSMUSG00000024759	Atl3	ENSMUSG00000027514	Zbp1	ENSMUSG00000024097	Srsf7	ENSMUSG00000024826	Dpf2	ENSMUSG00000033285	Wdr3	ENSMUSG00000030844	Rgs10
ENSMUSG00000073676	Hspe1	ENSMUSG00000031647	Mfap3l	ENSMUSG00000053929	Cyhr1	ENSMUSG00000042444	Mindy2	ENSMUSG00000028156	Eif4e	ENSMUSG00000027709	Mccc1	ENSMUSG00000024772	Ehd1	ENSMUSG00000027522	Stx16	ENSMUSG00000024099	Ndufv2	ENSMUSG00000024829	Mrpl21	ENSMUSG00000033355	Rtp4	ENSMUSG00000030847	Bag3
ENSMUSG00000074182	Znhit6	ENSMUSG00000031708	Tecr	ENSMUSG00000054150	Syne3	ENSMUSG00000042485	Mustn1	ENSMUSG00000028180	Zranb2	ENSMUSG00000027712	Anxa5	ENSMUSG00000024791	Cdca5	ENSMUSG00000027534	Snx16	ENSMUSG00000024118	Tedc2	ENSMUSG00000024841	Eif1ad	ENSMUSG00000033429	Mcee	ENSMUSG00000030956	Fam53b
ENSMUSG00000074656	Eif2s2	ENSMUSG00000031725	Ces1f	ENSMUSG00000054161	Fam83e	ENSMUSG00000042524	Sun2	ENSMUSG00000028194	Ddah1	ENSMUSG00000027737	Slc7a11	ENSMUSG00000024795	Kif20b	ENSMUSG00000027555	Car13	ENSMUSG00000024120	Lrpprc	ENSMUSG00000024843	Chka	ENSMUSG00000033669	Zfp7	ENSMUSG00000030965	Abraxas2
ENSMUSG00000075486	Commd6	ENSMUSG00000031749	St3gal2	ENSMUSG00000054717	Hmgb2	ENSMUSG00000042613	Pbxip1	ENSMUSG00000028207	Asph	ENSMUSG00000027775	Mfsd1	ENSMUSG00000024805	Pcgf5	ENSMUSG00000027580	Helz2	ENSMUSG00000024142	Mlst8	ENSMUSG00000024853	Sf3b2	ENSMUSG00000033813	Tcea1	ENSMUSG00000030987	Stim1
ENSMUSG00000075701	Selenos	ENSMUSG00000031754	Nudt21	ENSMUSG00000054766	Set	ENSMUSG00000042622	Maff	ENSMUSG00000028212	Ccne2	ENSMUSG00000027784	Ppm1l	ENSMUSG00000024833	Pola2	ENSMUSG00000027589	Pcmtd2	ENSMUSG00000024146	Cript	ENSMUSG00000024856	Cdk2ap2	ENSMUSG00000033847	Pla2g4c	ENSMUSG00000030990	Pgap2
ENSMUSG00000078622	Ccdc47	ENSMUSG00000031756	Cenpn	ENSMUSG00000055053	Nfic	ENSMUSG00000042644	Itpr3	ENSMUSG00000028218	Cibar1	ENSMUSG00000027799	Nbea	ENSMUSG00000024845	Tmem134	ENSMUSG00000027610	Gss	ENSMUSG00000024151	Msh2	ENSMUSG00000024910	Ctsw	ENSMUSG00000034021	Pds5b	ENSMUSG00000031016	Wee1
ENSMUSG00000078784	Rbis	ENSMUSG00000031762	Mt2	ENSMUSG00000055762	Eef1d	ENSMUSG00000042675	Ypel3	ENSMUSG00000028224	Nbn	ENSMUSG00000027803	Wwtr1	ENSMUSG00000024883	Rin1	ENSMUSG00000027611	Procr	ENSMUSG00000024208	Uqcc2	ENSMUSG00000024927	Rela	ENSMUSG00000034055	Phka1	ENSMUSG00000031029	Eif3f
ENSMUSG00000079009	Gm14139	ENSMUSG00000031765	Mt1	ENSMUSG00000056076	Eif3b	ENSMUSG00000042677	Zc3h12a	ENSMUSG00000028234	Rps20	ENSMUSG00000027843	Ptpn22	ENSMUSG00000024909	Efemp2	ENSMUSG00000027628	Aar2	ENSMUSG00000024213	Nudt3	ENSMUSG00000024935	Slc1a1	ENSMUSG00000034160	Ogt	ENSMUSG00000031157	Pqbp1
ENSMUSG00000079043	Fastkd5	ENSMUSG00000031775	Pllp	ENSMUSG00000056091	St3gal5	ENSMUSG00000042726	Trafd1	ENSMUSG00000028248	Pnisr	ENSMUSG00000027859	Ngf	ENSMUSG00000024914	Drap1	ENSMUSG00000027660	Skil	ENSMUSG00000024220	Zfp523	ENSMUSG00000024965	Fermt3	ENSMUSG00000034175	Rhbdd3	ENSMUSG00000031158	Timm17b
ENSMUSG00000079109	Pms2	ENSMUSG00000031834	Pik3r2	ENSMUSG00000056209	Npm3	ENSMUSG00000043157	Arl11	ENSMUSG00000028252	Ccnc	ENSMUSG00000027860	Vangl1	ENSMUSG00000024924	Vldlr	ENSMUSG00000027706	Sec62	ENSMUSG00000024222	Fkbp5	ENSMUSG00000024969	Mark2	ENSMUSG00000034345	Gtf2h5	ENSMUSG00000031168	Ebp
ENSMUSG00000079242	C730034F03Rik	ENSMUSG00000031835	Mbtps1	ENSMUSG00000056394	Lig1	ENSMUSG00000044068	Zrsr1	ENSMUSG00000028261	Ndufaf4	ENSMUSG00000027864	Ptgfrn	ENSMUSG00000024925	Rnaseh2c	ENSMUSG00000027709	Mccc1	ENSMUSG00000024259	Slc25a46	ENSMUSG00000025019	Lcor	ENSMUSG00000034459	Ifit1	ENSMUSG00000031388	Naa10
ENSMUSG00000080717	B230307C23Rik	ENSMUSG00000031840	Rab3a	ENSMUSG00000056666	Retsat	ENSMUSG00000044197	Gpr146	ENSMUSG00000028271	Gtf2b	ENSMUSG00000027951	Adar	ENSMUSG00000024944	Arl2	ENSMUSG00000027712	Anxa5	ENSMUSG00000024269	Tpgs2	ENSMUSG00000025024	Smndc1	ENSMUSG00000034566	Atp5h	ENSMUSG00000031392	Irak1
ENSMUSG00000081302	Gm12020	ENSMUSG00000031841	Cdh13	ENSMUSG00000056692	Ilrun	ENSMUSG00000044250	Pced1b	ENSMUSG00000028282	Casp8ap2	ENSMUSG00000027994	Mcub	ENSMUSG00000024959	Bad	ENSMUSG00000027737	Slc7a11	ENSMUSG00000024299	Adamts10	ENSMUSG00000025050	Pcgf6	ENSMUSG00000034647	Ankrd12	ENSMUSG00000031393	Mecp2
ENSMUSG00000082896	Gm5844	ENSMUSG00000031925	Maml2	ENSMUSG00000056952	Tatdn2	ENSMUSG00000044719	E230025N22Rik	ENSMUSG00000028312	Smc2	ENSMUSG00000028013	Ppa2	ENSMUSG00000024960	Plcb3	ENSMUSG00000027739	Rab33b	ENSMUSG00000024301	Kifc5b	ENSMUSG00000025066	Sfr1	ENSMUSG00000034850	Tmem127	ENSMUSG00000031467	Agpat5
ENSMUSG00000083422	Gm15604	ENSMUSG00000031983	2310022B05Rik	ENSMUSG00000056962	Jmjd6	ENSMUSG00000044734	Serpinb1a	ENSMUSG00000028318	Polr1e	ENSMUSG00000028035	Dnajb4	ENSMUSG00000024962	Vegfb	ENSMUSG00000027746	Ufm1	ENSMUSG00000024346	Pfdn1	ENSMUSG00000025069	Gsto2	ENSMUSG00000034932	Mrpl54	ENSMUSG00000031487	Brf2
ENSMUSG00000085054	Gm15834	ENSMUSG00000031987	Egln1	ENSMUSG00000057388	Mrpl18	ENSMUSG00000044786	Zfp36	ENSMUSG00000028330	Ncbp1	ENSMUSG00000028037	Ifi44	ENSMUSG00000024968	Rcor2	ENSMUSG00000027775	Mfsd1	ENSMUSG00000024349	Sting1	ENSMUSG00000025132	Arhgdia	ENSMUSG00000035048	Anapc13	ENSMUSG00000031490	Eif4ebp1
ENSMUSG00000085156	Snhg15	ENSMUSG00000032038	St3gal4	ENSMUSG00000057406	Nsd2	ENSMUSG00000045237	Eola1	ENSMUSG00000028334	Nans	ENSMUSG00000028048	Gba	ENSMUSG00000024974	Smc3	ENSMUSG00000027787	Nmd3	ENSMUSG00000024350	Dnajc18	ENSMUSG00000025135	Anapc11	ENSMUSG00000035133	Arhgap5	ENSMUSG00000031513	Leprotl1
ENSMUSG00000085385	Snhg17	ENSMUSG00000032047	Acat1	ENSMUSG00000057541	Pus7	ENSMUSG00000045294	Insig1	ENSMUSG00000028394	Pole3	ENSMUSG00000028049	Scamp3	ENSMUSG00000024981	Acsl5	ENSMUSG00000027803	Wwtr1	ENSMUSG00000024381	Bin1	ENSMUSG00000025140	Pycr1	ENSMUSG00000035351	Nup37	ENSMUSG00000031534	Smim19
ENSMUSG00000085665	Gm12059	ENSMUSG00000032064	Dixdc1	ENSMUSG00000058173	Smco4	ENSMUSG00000045312	Lhfpl2	ENSMUSG00000028407	Smim27	ENSMUSG00000028059	Arhgef2	ENSMUSG00000024985	Tcf7l2	ENSMUSG00000027808	Serp1	ENSMUSG00000024442	Dele1	ENSMUSG00000025151	Maged1	ENSMUSG00000035443	Thyn1	ENSMUSG00000031563	Wwc2
ENSMUSG00000085741	5430405H02Rik	ENSMUSG00000032076	Cadm1	ENSMUSG00000058239	Usf2	ENSMUSG00000045374	Wdr81	ENSMUSG00000028410	Dnaja1	ENSMUSG00000028062	Lamtor2	ENSMUSG00000024989	Cep55	ENSMUSG00000027827	Kcnab1	ENSMUSG00000024446	Rpp21	ENSMUSG00000025178	Pi4k2a	ENSMUSG00000035539	Ccdc180	ENSMUSG00000031578	Mak16
ENSMUSG00000086154	Gm16196	ENSMUSG00000032177	Pde4a	ENSMUSG00000058355	Abce1	ENSMUSG00000045827	Serpinb9	ENSMUSG00000028423	Nfx1	ENSMUSG00000028070	Naxe	ENSMUSG00000025001	Hells	ENSMUSG00000027828	Ssr3	ENSMUSG00000024454	Hdac3	ENSMUSG00000025190	Got1	ENSMUSG00000035540	Gc	ENSMUSG00000031617	Tmem184c
ENSMUSG00000086290	Snhg12	ENSMUSG00000032193	Ldlr	ENSMUSG00000058799	Nap1l1	ENSMUSG00000046027	Stard5	ENSMUSG00000028426	Rad23b	ENSMUSG00000028106	Rprd2	ENSMUSG00000025025	Mxi1	ENSMUSG00000027829	Ccnl1	ENSMUSG00000024462	Gabbr1	ENSMUSG00000025198	Erlin1	ENSMUSG00000035575	Utp6	ENSMUSG00000031627	Irf2
ENSMUSG00000086358	Gm13270	ENSMUSG00000032194	Kank2	ENSMUSG00000059323	Tonsl	ENSMUSG00000046519	Golph3l	ENSMUSG00000028443	Nudt2	ENSMUSG00000028108	Ecm1	ENSMUSG00000025026	Add3	ENSMUSG00000027843	Ptpn22	ENSMUSG00000024500	Ppp2r2b	ENSMUSG00000025208	Mrpl43	ENSMUSG00000035597	Prpf39	ENSMUSG00000031652	N4bp1
ENSMUSG00000086401	Gm15559	ENSMUSG00000032216	Nedd4	ENSMUSG00000059534	Uqcr10	ENSMUSG00000046718	Bst2	ENSMUSG00000028560	Usp1	ENSMUSG00000028124	Gclm	ENSMUSG00000025076	Casp7	ENSMUSG00000027859	Ngf	ENSMUSG00000024505	Dtwd2	ENSMUSG00000025220	Oga	ENSMUSG00000035692	Isg15	ENSMUSG00000031708	Tecr
ENSMUSG00000086606	Gm13205	ENSMUSG00000032218	Ccnb2	ENSMUSG00000060098	Prmt7	ENSMUSG00000046727	Cystm1	ENSMUSG00000028576	Ift74	ENSMUSG00000028136	Snx27	ENSMUSG00000025144	Cenpx	ENSMUSG00000027865	Gdap2	ENSMUSG00000024525	Impa2	ENSMUSG00000025225	Nfkb2	ENSMUSG00000035697	Arhgap45	ENSMUSG00000031758	Cdyl2
ENSMUSG00000087141	Plcxd2	ENSMUSG00000032228	Tcf12	ENSMUSG00000060152	Pop5	ENSMUSG00000046879	Irgm1	ENSMUSG00000028608	Czib	ENSMUSG00000028161	Ppp3ca	ENSMUSG00000025145	Lrrc45	ENSMUSG00000027879	Sec22b	ENSMUSG00000024556	Me2	ENSMUSG00000025232	Hexa	ENSMUSG00000035762	Tmem161b	ENSMUSG00000031765	Mt1
ENSMUSG00000087445	Gm14286	ENSMUSG00000032232	Cgnl1	ENSMUSG00000060288	Ppih	ENSMUSG00000047250	Ptgs1	ENSMUSG00000028609	Magoh	ENSMUSG00000028167	Bdh2	ENSMUSG00000025158	Rfng	ENSMUSG00000027900	Dram2	ENSMUSG00000024579	Pcyox1l	ENSMUSG00000025235	Bbs4	ENSMUSG00000035834	Polr3g	ENSMUSG00000031774	Psme3ip1
ENSMUSG00000090272	Mndal	ENSMUSG00000032245	Cln6	ENSMUSG00000060600	Eno3	ENSMUSG00000047407	Tgif1	ENSMUSG00000028614	Ndc1	ENSMUSG00000028191	Bcl10	ENSMUSG00000025161	Slc16a3	ENSMUSG00000027913	Crct1	ENSMUSG00000024590	Lmnb1	ENSMUSG00000025246	Tbl1x	ENSMUSG00000035840	Lysmd3	ENSMUSG00000031812	Map1lc3b
ENSMUSG00000090877	Hspa1b	ENSMUSG00000032249	Anp32a	ENSMUSG00000061024	Rrs1	ENSMUSG00000047514	Tspyl1	ENSMUSG00000028677	Rnf220	ENSMUSG00000028211	Trp53inp1	ENSMUSG00000025188	Hps1	ENSMUSG00000027944	Hax1	ENSMUSG00000024597	Slc12a2	ENSMUSG00000025280	Polr3a	ENSMUSG00000035898	Uba6	ENSMUSG00000031819	Emc8
ENSMUSG00000091896	Ube2d2a	ENSMUSG00000032254	Kif23	ENSMUSG00000061360	Phf5a	ENSMUSG00000047604	Frat2	ENSMUSG00000028687	Mutyh	ENSMUSG00000028228	Cpne3	ENSMUSG00000025203	Scd2	ENSMUSG00000027954	Efna1	ENSMUSG00000024608	Rps14	ENSMUSG00000025316	Banp	ENSMUSG00000035967	Ints6l	ENSMUSG00000031835	Mbtps1
ENSMUSG00000091931	Gon7	ENSMUSG00000032289	Thsd4	ENSMUSG00000061979	Rcc1l	ENSMUSG00000047735	Samd9l	ENSMUSG00000028693	Nasp	ENSMUSG00000028268	Gbp3	ENSMUSG00000025204	Ndufb8	ENSMUSG00000027971	Ndst4	ENSMUSG00000024614	Tmx3	ENSMUSG00000025337	Sbds	ENSMUSG00000036214	Polr1has	ENSMUSG00000031983	2310022B05Rik
ENSMUSG00000091993	B930036N10Rik	ENSMUSG00000032333	Stoml1	ENSMUSG00000062151	Unc13c	ENSMUSG00000048078	Tenm4	ENSMUSG00000028729	Ebna1bp2	ENSMUSG00000028270	Gbp2	ENSMUSG00000025212	Sfxn3	ENSMUSG00000027985	Lef1	ENSMUSG00000024646	Cyb5a	ENSMUSG00000025366	Esyt1	ENSMUSG00000036315	Polr1h	ENSMUSG00000031984	2810004N23Rik
ENSMUSG00000092274	Neat1	ENSMUSG00000032340	Neo1	ENSMUSG00000062203	Gspt1	ENSMUSG00000048249	Crebrf	ENSMUSG00000028741	Mrto4	ENSMUSG00000028436	Dcaf12	ENSMUSG00000025213	Kazald1	ENSMUSG00000027999	Pla2g12a	ENSMUSG00000024659	Anxa1	ENSMUSG00000025403	Shmt2	ENSMUSG00000036323	Srp72	ENSMUSG00000031987	Egln1
ENSMUSG00000092558	Med20	ENSMUSG00000032348	Gsta4	ENSMUSG00000062397	Zfp706	ENSMUSG00000048368	Omd	ENSMUSG00000028772	Zcchc17	ENSMUSG00000028437	Ubap1	ENSMUSG00000025324	Atp10a	ENSMUSG00000028016	Ints12	ENSMUSG00000024660	Incenp	ENSMUSG00000025408	Ddit3	ENSMUSG00000036438	Calm2	ENSMUSG00000032030	Cul5
ENSMUSG00000094870	Zfp131	ENSMUSG00000032377	Plscr4	ENSMUSG00000062825	Actg1	ENSMUSG00000048388	Fam171b	ENSMUSG00000028788	Ptp4a2	ENSMUSG00000028447	Dctn3	ENSMUSG00000025328	Padi3	ENSMUSG00000028035	Dnajb4	ENSMUSG00000024691	Fam111a	ENSMUSG00000025409	Mbd6	ENSMUSG00000036503	Rnf13	ENSMUSG00000032040	Dcps
ENSMUSG00000096977	Gm10827	ENSMUSG00000032402	Smad3	ENSMUSG00000062981	Mrpl42	ENSMUSG00000048581	E130311K13Rik	ENSMUSG00000028792	Ak2	ENSMUSG00000028557	Rnf11	ENSMUSG00000025362	Rps26	ENSMUSG00000028037	Ifi44	ENSMUSG00000024735	Prpf19	ENSMUSG00000025432	Avil	ENSMUSG00000036572	Upf3b	ENSMUSG00000032050	Rdx
ENSMUSG00000097217	Gm26549	ENSMUSG00000032411	Tfdp2	ENSMUSG00000063229	Ldha	ENSMUSG00000049502	Dtx3l	ENSMUSG00000028851	Nudc	ENSMUSG00000028599	Tnfrsf1b	ENSMUSG00000025364	Pa2g4	ENSMUSG00000028059	Arhgef2	ENSMUSG00000024740	Ddb1	ENSMUSG00000025439	Clns1a	ENSMUSG00000036632	Alg5	ENSMUSG00000032097	Ddx6
ENSMUSG00000097392	Thoc2l	ENSMUSG00000032470	Mras	ENSMUSG00000063235	Ptpmt1	ENSMUSG00000049624	Slc17a5	ENSMUSG00000028869	Gnl2	ENSMUSG00000028646	Rragc	ENSMUSG00000025369	Smarcc2	ENSMUSG00000028060	Khdc4	ENSMUSG00000024759	Atl3	ENSMUSG00000025464	Paox	ENSMUSG00000036781	Rps27l	ENSMUSG00000032123	Dpagt1
ENSMUSG00000097636	Mirt1	ENSMUSG00000032501	Trib1	ENSMUSG00000063480	Snu13	ENSMUSG00000049659	Aftph	ENSMUSG00000028883	Sema3a	ENSMUSG00000028680	Plk3	ENSMUSG00000025371	Chmp6	ENSMUSG00000028126	Pip5k1a	ENSMUSG00000024791	Cdca5	ENSMUSG00000025484	Bet1l	ENSMUSG00000036820	Amdhd2	ENSMUSG00000032126	Hmbs
ENSMUSG00000097772	5430416N02Rik	ENSMUSG00000032504	Pdcd6ip	ENSMUSG00000063524	Eno1	ENSMUSG00000050565	Tor1aip2	ENSMUSG00000028896	Rcc1	ENSMUSG00000028692	Akr1a1	ENSMUSG00000025374	Nabp2	ENSMUSG00000028128	F3	ENSMUSG00000024795	Kif20b	ENSMUSG00000025492	Ifitm3	ENSMUSG00000036850	Mrpl41	ENSMUSG00000032177	Pde4a
ENSMUSG00000100622	Gm20379	ENSMUSG00000032527	Pccb	ENSMUSG00000063694	Cycs	ENSMUSG00000050578	Mmp13	ENSMUSG00000028899	Taf12	ENSMUSG00000028743	Akr7a5	ENSMUSG00000025384	Faap100	ENSMUSG00000028145	Them4	ENSMUSG00000024800	Rpp30	ENSMUSG00000025498	Irf7	ENSMUSG00000037013	Ss18	ENSMUSG00000032193	Ldlr
ENSMUSG00000103041	Gm37305	ENSMUSG00000032562	Gnai2	ENSMUSG00000063856	Gpx1	ENSMUSG00000050931	Sgms2	ENSMUSG00000028902	Sf3a3	ENSMUSG00000028751	Pla2g2e	ENSMUSG00000025420	Katnal2	ENSMUSG00000028163	Nfkb1	ENSMUSG00000024803	Ankrd1	ENSMUSG00000025508	Rplp2	ENSMUSG00000037017	Zscan21	ENSMUSG00000032216	Nedd4
ENSMUSG00000104208	Gm37401	ENSMUSG00000032596	Uba7	ENSMUSG00000063882	Uqcrh	ENSMUSG00000051076	Vtcn1	ENSMUSG00000028936	Rpl22	ENSMUSG00000028756	Pink1	ENSMUSG00000025427	Rnf165	ENSMUSG00000028167	Bdh2	ENSMUSG00000024833	Pola2	ENSMUSG00000025521	Tmem192	ENSMUSG00000037058	Paip2	ENSMUSG00000032239	Rp9
ENSMUSG00000104795	Gm42783	ENSMUSG00000032657	Fam189b	ENSMUSG00000063888	Rpl7l1	ENSMUSG00000051316	Taf7	ENSMUSG00000028964	Park7	ENSMUSG00000028779	Pef1	ENSMUSG00000025428	Atp5a1	ENSMUSG00000028179	Cth	ENSMUSG00000024845	Tmem134	ENSMUSG00000025533	Asl	ENSMUSG00000037072	Selenof	ENSMUSG00000032279	Idh3a
ENSMUSG00000104861	3110039M20Rik	ENSMUSG00000032666	1700025G04Rik	ENSMUSG00000064380	Gm26448	ENSMUSG00000051439	Cd14	ENSMUSG00000029014	Dnajc2	ENSMUSG00000028821	Syf2	ENSMUSG00000025474	Tubgcp2	ENSMUSG00000028191	Bcl10	ENSMUSG00000024870	Rab1b	ENSMUSG00000025571	Tnrc6c	ENSMUSG00000037134	Prmt9	ENSMUSG00000032300	1700017B05Rik
ENSMUSG00000105601	Gm42725	ENSMUSG00000032763	Ilvbl	ENSMUSG00000064602	Snora41	ENSMUSG00000051890	Klhdc1	ENSMUSG00000029027	Dffb	ENSMUSG00000028822	Tmem50a	ENSMUSG00000025491	Ifitm1	ENSMUSG00000028207	Asph	ENSMUSG00000024871	Doc2g	ENSMUSG00000025580	Eif4a3	ENSMUSG00000037236	Matr3	ENSMUSG00000032305	Fam219b
ENSMUSG00000105987	AI506816	ENSMUSG00000032783	Troap	ENSMUSG00000064637	Snora20	ENSMUSG00000052276	Ostn	ENSMUSG00000029048	Rer1	ENSMUSG00000028830	AU040320	ENSMUSG00000025494	Sigirr	ENSMUSG00000028211	Trp53inp1	ENSMUSG00000024883	Rin1	ENSMUSG00000025591	Tma16	ENSMUSG00000037243	Zfp692	ENSMUSG00000032375	Aph1b
ENSMUSG00000106375	Gm43361	ENSMUSG00000032849	Abcc4	ENSMUSG00000065208	Gm24616	ENSMUSG00000052631	Sh2d6	ENSMUSG00000029061	Mmp23	ENSMUSG00000028841	Cnksr1	ENSMUSG00000025499	Hras	ENSMUSG00000028249	Sdcbp	ENSMUSG00000024906	Mus81	ENSMUSG00000025592	Dach2	ENSMUSG00000037266	Rsrp1	ENSMUSG00000032436	Cmtm7
ENSMUSG00000106590	Gm42879	ENSMUSG00000032898	Fbxo21	ENSMUSG00000065232	Gm22973	ENSMUSG00000052776	Oas1a	ENSMUSG00000029066	Mrpl20	ENSMUSG00000028842	Ago3	ENSMUSG00000025504	Eps8l2	ENSMUSG00000028268	Gbp3	ENSMUSG00000024921	Smarca2	ENSMUSG00000025607	Copg2	ENSMUSG00000037355	Uvssa	ENSMUSG00000032477	Cdc25a
ENSMUSG00000108368	Gm45053	ENSMUSG00000032899	Styk1	ENSMUSG00000065304	Gm23245	ENSMUSG00000052837	Junb	ENSMUSG00000029176	Anapc4	ENSMUSG00000028857	Tmem222	ENSMUSG00000025505	Tmem80	ENSMUSG00000028270	Gbp2	ENSMUSG00000024924	Vldlr	ENSMUSG00000025612	Bach1	ENSMUSG00000037361	Sf3b6	ENSMUSG00000032501	Trib1
ENSMUSG00000108414	Snhg1	ENSMUSG00000032925	Itgbl1	ENSMUSG00000066037	Hnrnpr	ENSMUSG00000053332	Gas5	ENSMUSG00000029191	Rfc1	ENSMUSG00000028893	Sesn2	ENSMUSG00000025510	Cd151	ENSMUSG00000028271	Gtf2b	ENSMUSG00000024925	Rnaseh2c	ENSMUSG00000025616	Usp16	ENSMUSG00000037475	Thoc2	ENSMUSG00000032504	Pdcd6ip
ENSMUSG00000108436	Gm44851	ENSMUSG00000033059	Pygb	ENSMUSG00000066148	Prpf4	ENSMUSG00000053560	Ier2	ENSMUSG00000029199	Lias	ENSMUSG00000028917	Plekhm2	ENSMUSG00000025534	Gusb	ENSMUSG00000028291	Akirin2	ENSMUSG00000024941	Scyl1	ENSMUSG00000025646	Atrip	ENSMUSG00000037531	Mrpl47	ENSMUSG00000032508	Myd88
ENSMUSG00000108854	D830036C21Rik	ENSMUSG00000033060	Lmo7	ENSMUSG00000066551	Hmgb1	ENSMUSG00000053581	Zfand2a	ENSMUSG00000029208	Guf1	ENSMUSG00000028932	Psmc2	ENSMUSG00000025555	Farp1	ENSMUSG00000028300	C9orf72	ENSMUSG00000024942	Capn1	ENSMUSG00000025647	Shisa5	ENSMUSG00000037608	Bclaf1	ENSMUSG00000032536	Trak1
ENSMUSG00000109167	Gm44652	ENSMUSG00000033065	Pfkm	ENSMUSG00000067150	Xpo5	ENSMUSG00000054277	Arfgap3	ENSMUSG00000029250	Polr2b	ENSMUSG00000028954	Nub1	ENSMUSG00000025574	Tk1	ENSMUSG00000028385	Snx30	ENSMUSG00000024944	Arl2	ENSMUSG00000025724	Sec11a	ENSMUSG00000037628	Cdkn3	ENSMUSG00000032555	Topbp1
ENSMUSG00000110673	Gm45833	ENSMUSG00000033088	Triobp	ENSMUSG00000067194	Eif1ax	ENSMUSG00000054509	Parp4	ENSMUSG00000029334	Prkg2	ENSMUSG00000028961	Pgd	ENSMUSG00000025577	Cbx2	ENSMUSG00000028413	B4galt1	ENSMUSG00000024960	Plcb3	ENSMUSG00000025730	Rab40c	ENSMUSG00000037706	Cd81	ENSMUSG00000032560	Dnajc13
ENSMUSG00000111160	Gm48855	ENSMUSG00000033306	Lpp	ENSMUSG00000067367	Lyar	ENSMUSG00000054568	Usp17la	ENSMUSG00000029404	Arl6ip4	ENSMUSG00000028972	Car6	ENSMUSG00000025651	Uqcrc1	ENSMUSG00000028419	Chmp5	ENSMUSG00000024968	Rcor2	ENSMUSG00000025762	Larp1b	ENSMUSG00000037773	Pced1a	ENSMUSG00000032601	Prkar2a
ENSMUSG00000113707	Gm10457	ENSMUSG00000033327	Tnxb	ENSMUSG00000068114	Ccdc134	ENSMUSG00000054648	Zfp869	ENSMUSG00000029422	Rsrc2	ENSMUSG00000029004	Kmt2e	ENSMUSG00000025728	Pigq	ENSMUSG00000028447	Dctn3	ENSMUSG00000024974	Smc3	ENSMUSG00000025779	Ly96	ENSMUSG00000037935	Smarce1	ENSMUSG00000032637	Atxn2l
ENSMUSG00000114210	A330084C13Rik	ENSMUSG00000033400	Agl	ENSMUSG00000068220	Lgals1	ENSMUSG00000055172	C1ra	ENSMUSG00000029541	Cyp2w1	ENSMUSG00000029007	Agtrap	ENSMUSG00000025731	Mettl26	ENSMUSG00000028466	Creb3	ENSMUSG00000024981	Acsl5	ENSMUSG00000025793	Hgs	ENSMUSG00000037958	Nsrp1	ENSMUSG00000032640	Chsy1
ENSMUSG00000115222	Gm49747	ENSMUSG00000033429	Mcee	ENSMUSG00000069020	Urm1	ENSMUSG00000055301	Adh7	ENSMUSG00000029560	Snx8	ENSMUSG00000029036	Atad3a	ENSMUSG00000025733	Rhot2	ENSMUSG00000028494	Plin2	ENSMUSG00000024989	Cep55	ENSMUSG00000025794	Rpl14	ENSMUSG00000037995	Igsf9	ENSMUSG00000032643	Fhl3
ENSMUSG00000115708	Gm49187	ENSMUSG00000033540	Idua	ENSMUSG00000069565	Dazap1	ENSMUSG00000055991	Zkscan5	ENSMUSG00000029570	Lfng	ENSMUSG00000029060	Mib2	ENSMUSG00000025736	Jmjd8	ENSMUSG00000028557	Rnf11	ENSMUSG00000025001	Hells	ENSMUSG00000025812	Pard3	ENSMUSG00000038280	Ostm1	ENSMUSG00000032849	Abcc4
ENSMUSG00000115817	Gm30246	ENSMUSG00000033705	Stard9	ENSMUSG00000069808	Tlcd3a	ENSMUSG00000056050	Mia3	ENSMUSG00000029591	Ung	ENSMUSG00000029062	Cdk11b	ENSMUSG00000025742	Prps2	ENSMUSG00000028619	Tceanc2	ENSMUSG00000025002	Cyp2c55	ENSMUSG00000025816	Sec61a2	ENSMUSG00000038393	Txnip	ENSMUSG00000032966	Fkbp1a
ENSMUSG00000116657	Gm49774	ENSMUSG00000033767	Tmem131l	ENSMUSG00000070697	Utp3	ENSMUSG00000056220	Pla2g4a	ENSMUSG00000029603	Dtx1	ENSMUSG00000029070	Mxra8	ENSMUSG00000025747	Tyms	ENSMUSG00000028680	Plk3	ENSMUSG00000025016	Tm9sf3	ENSMUSG00000025821	Zfp282	ENSMUSG00000038412	Higd1a	ENSMUSG00000032997	Chpf
ENSMUSG00000117327	Gm6467	ENSMUSG00000033880	Lgals3bp	ENSMUSG00000070858	Gm1673	ENSMUSG00000056313	Tcim	ENSMUSG00000029616	Erp29	ENSMUSG00000029076	Sdf4	ENSMUSG00000025758	Plk4	ENSMUSG00000028683	Eif2b3	ENSMUSG00000025036	Sfxn2	ENSMUSG00000025823	Pdia4	ENSMUSG00000038506	Dcun1d2	ENSMUSG00000033047	Eif3l
ENSMUSG00000120055	NA	ENSMUSG00000033952	Aspm	ENSMUSG00000071072	Ptges3	ENSMUSG00000056429	Tgoln1	ENSMUSG00000029649	Pomp	ENSMUSG00000029094	Afap1	ENSMUSG00000025764	Jade1	ENSMUSG00000028751	Pla2g2e	ENSMUSG00000025040	Fundc1	ENSMUSG00000025855	Prkar1b	ENSMUSG00000038510	Rpf2	ENSMUSG00000033075	Senp1
ENSMUSG00000120114	NA	ENSMUSG00000034059	Ypel4	ENSMUSG00000071172	Srsf3	ENSMUSG00000056501	Cebpb	ENSMUSG00000029655	N4bp2l2	ENSMUSG00000029106	Add1	ENSMUSG00000025781	Atp5c1	ENSMUSG00000028779	Pef1	ENSMUSG00000025134	Alyref	ENSMUSG00000025872	Thoc3	ENSMUSG00000038521	C1s1	ENSMUSG00000033088	Triobp
ENSMUSG00000120446	NA	ENSMUSG00000034317	Trim59	ENSMUSG00000071451	Psmg4	ENSMUSG00000056919	Cep162	ENSMUSG00000029686	Cul1	ENSMUSG00000029166	Mapre3	ENSMUSG00000025786	Zdhhc3	ENSMUSG00000028793	Rnf19b	ENSMUSG00000025144	Cenpx	ENSMUSG00000025873	Faf2	ENSMUSG00000038628	Polr3k	ENSMUSG00000033099	Nol12
ENSMUSG00000120462	NA	ENSMUSG00000034349	Smc4	ENSMUSG00000071470	Ccnb1ip1	ENSMUSG00000056938	Acbd4	ENSMUSG00000029687	Ezh2	ENSMUSG00000029178	Klf3	ENSMUSG00000025791	Pgm1	ENSMUSG00000028804	Csmd2	ENSMUSG00000025145	Lrrc45	ENSMUSG00000025935	Tram1	ENSMUSG00000038690	Atp5j2	ENSMUSG00000033209	Ttc28
ENSMUSG00000120818	NA	ENSMUSG00000034377	Tulp4	ENSMUSG00000071652	Ints5	ENSMUSG00000057054	Inca1	ENSMUSG00000029767	Calu	ENSMUSG00000029207	Apbb2	ENSMUSG00000025792	Slc25a10	ENSMUSG00000028821	Syf2	ENSMUSG00000025204	Ndufb8	ENSMUSG00000025959	Klf7	ENSMUSG00000038745	Nlrp6	ENSMUSG00000033216	Eefsec
ENSMUSG00000120872	NA	ENSMUSG00000034413	Neurl1b	ENSMUSG00000071708	Sms	ENSMUSG00000057143	Trim12c	ENSMUSG00000029780	Nt5c3	ENSMUSG00000029279	Brdt	ENSMUSG00000025794	Rpl14	ENSMUSG00000028822	Tmem50a	ENSMUSG00000025212	Sfxn3	ENSMUSG00000026014	Raph1	ENSMUSG00000038759	Nup205	ENSMUSG00000033306	Lpp
ENSMUSG00000121028	NA	ENSMUSG00000034422	Parp14	ENSMUSG00000072082	Ccnf	ENSMUSG00000057346	Apol9a	ENSMUSG00000029817	Tra2a	ENSMUSG00000029287	Tgfbr3	ENSMUSG00000025810	Nrp1	ENSMUSG00000028840	Zfp593	ENSMUSG00000025218	Poll	ENSMUSG00000026031	Cflar	ENSMUSG00000038975	Rabggtb	ENSMUSG00000033307	Mif
ENSMUSG00002074846	Vault	ENSMUSG00000034453	Polr3b	ENSMUSG00000072640	Lyrm9	ENSMUSG00000057554	Lgals8	ENSMUSG00000029836	Cbx3	ENSMUSG00000029314	Gpat3	ENSMUSG00000025854	Fam20c	ENSMUSG00000028842	Ago3	ENSMUSG00000025287	Acot9	ENSMUSG00000026036	Nif3l1	ENSMUSG00000039007	Cpq	ENSMUSG00000033478	Fam160b1
	#N/A	ENSMUSG00000034463	Scara3	ENSMUSG00000073627	C130036L24Rik	ENSMUSG00000057596	Trim30d	ENSMUSG00000029863	Casp2	ENSMUSG00000029371	Cxcl5	ENSMUSG00000025867	Cplx2	ENSMUSG00000028850	Gpatch3	ENSMUSG00000025290	Rps24	ENSMUSG00000026074	Map4k4	ENSMUSG00000039016	Timm8b	ENSMUSG00000033589	Reep4
	#N/A	ENSMUSG00000034485	Uaca	ENSMUSG00000073705	Cenps	ENSMUSG00000058135	Gstm1	ENSMUSG00000029910	Mad2l1	ENSMUSG00000029378	Areg	ENSMUSG00000025875	Tspan17	ENSMUSG00000028890	Mtf1	ENSMUSG00000025326	Ube3a	ENSMUSG00000026107	Nabp1	ENSMUSG00000039047	Pigk	ENSMUSG00000033623	Pcgf3
	#N/A	ENSMUSG00000034487	Poglut3	ENSMUSG00000074037	Mc1r	ENSMUSG00000058402	Zfp420	ENSMUSG00000029911	Ssbp1	ENSMUSG00000029380	Cxcl1	ENSMUSG00000025903	Lypla1	ENSMUSG00000028893	Sesn2	ENSMUSG00000025328	Padi3	ENSMUSG00000026123	Plekhb2	ENSMUSG00000039069	Mtg2	ENSMUSG00000033624	Pdpr
	#N/A	ENSMUSG00000034640	Tiparp	ENSMUSG00000074886	Grk6	ENSMUSG00000058407	Txndc9	ENSMUSG00000029918	Mrps33	ENSMUSG00000029397	Rchy1	ENSMUSG00000025921	Rdh10	ENSMUSG00000028907	Utp11	ENSMUSG00000025362	Rps26	ENSMUSG00000026135	Zfp142	ENSMUSG00000039103	Nexn	ENSMUSG00000033701	Acbd6
	#N/A	ENSMUSG00000034724	Cnot6l	ENSMUSG00000075700	Selenot	ENSMUSG00000059142	Zfp945	ENSMUSG00000030016	Zfp638	ENSMUSG00000029403	Cdkl2	ENSMUSG00000026158	Ogfrl1	ENSMUSG00000028917	Plekhm2	ENSMUSG00000025364	Pa2g4	ENSMUSG00000026142	Rhbdd1	ENSMUSG00000039128	Cdc123	ENSMUSG00000033769	Exoc6b
	#N/A	ENSMUSG00000034789	Rab24	ENSMUSG00000076437	Selenoh	ENSMUSG00000059474	Mbtd1	ENSMUSG00000030057	Cnbp	ENSMUSG00000029413	Naaa	ENSMUSG00000026172	Bcs1l	ENSMUSG00000028932	Psmc2	ENSMUSG00000025371	Chmp6	ENSMUSG00000026203	Dnajb2	ENSMUSG00000039197	Adk	ENSMUSG00000033809	Alg3
	#N/A	ENSMUSG00000034795	Ccdc122	ENSMUSG00000077506	Scarna9	ENSMUSG00000059554	Ccdc28a	ENSMUSG00000030062	Rpn1	ENSMUSG00000029416	Slc15a4	ENSMUSG00000026176	Ctdsp1	ENSMUSG00000028945	Rheb	ENSMUSG00000025395	Prim1	ENSMUSG00000026260	Ndufa10	ENSMUSG00000039209	Rpl39l	ENSMUSG00000033845	Mrpl15
	#N/A	ENSMUSG00000034906	Ncaph	ENSMUSG00000077711	AF357399	ENSMUSG00000059714	Flot1	ENSMUSG00000030188	Magohb	ENSMUSG00000029428	Stx2	ENSMUSG00000026211	Obsl1	ENSMUSG00000028954	Nub1	ENSMUSG00000025420	Katnal2	ENSMUSG00000026313	Hdac4	ENSMUSG00000039221	Rpl22l1	ENSMUSG00000033871	Ppargc1b
	#N/A	ENSMUSG00000034947	Tmem106a	ENSMUSG00000078134	Srsf3-ps	ENSMUSG00000059743	Fdps	ENSMUSG00000030224	Strap	ENSMUSG00000029475	Kdm2b	ENSMUSG00000026238	Ptma	ENSMUSG00000028961	Pgd	ENSMUSG00000025427	Rnf165	ENSMUSG00000026317	Cln8	ENSMUSG00000039236	Isg20	ENSMUSG00000034024	Cct2
	#N/A	ENSMUSG00000035064	Eef2k	ENSMUSG00000078154	Gm12184	ENSMUSG00000060012	Kif13b	ENSMUSG00000030245	Golt1b	ENSMUSG00000029502	Golga3	ENSMUSG00000026269	Rnpepl1	ENSMUSG00000028972	Car6	ENSMUSG00000025428	Atp5a1	ENSMUSG00000026336	Slco6d1	ENSMUSG00000039473	Ubn1	ENSMUSG00000034154	Ino80
	#N/A	ENSMUSG00000035078	Mtmr9	ENSMUSG00000078566	Bnip3	ENSMUSG00000060519	Tor3a	ENSMUSG00000030291	Med21	ENSMUSG00000029505	Ep400	ENSMUSG00000026275	Ppp1r7	ENSMUSG00000028977	Casz1	ENSMUSG00000025470	Zfp511	ENSMUSG00000026339	Ccdc93	ENSMUSG00000039630	Hnrnpu	ENSMUSG00000034158	Lrrc58
	#N/A	ENSMUSG00000035158	Mitf	ENSMUSG00000078695	Cisd3	ENSMUSG00000060802	B2m	ENSMUSG00000030304	Ergic2	ENSMUSG00000029534	St7	ENSMUSG00000026278	Bok	ENSMUSG00000028986	Klhl7	ENSMUSG00000025491	Ifitm1	ENSMUSG00000026342	Slc35f5	ENSMUSG00000039742	Fam71f1	ENSMUSG00000034187	Nsf
	#N/A	ENSMUSG00000035208	Slfn8	ENSMUSG00000079442	St6galnac4	ENSMUSG00000061132	Blnk	ENSMUSG00000030335	Mrpl51	ENSMUSG00000029550	Sppl3	ENSMUSG00000026281	Dtymk	ENSMUSG00000029060	Mib2	ENSMUSG00000025494	Sigirr	ENSMUSG00000026353	Ubxn4	ENSMUSG00000039756	Dnttip2	ENSMUSG00000034203	Chchd4
	#N/A	ENSMUSG00000035273	Hpse	ENSMUSG00000083512	Gm12749	ENSMUSG00000061175	Fnip2	ENSMUSG00000030357	Fkbp4	ENSMUSG00000029561	Oasl2	ENSMUSG00000026355	Mcm6	ENSMUSG00000029062	Cdk11b	ENSMUSG00000025504	Eps8l2	ENSMUSG00000026421	Csrp1	ENSMUSG00000039997	Ifi203	ENSMUSG00000034252	Senp6
	#N/A	ENSMUSG00000035365	Parpbp	ENSMUSG00000086429	Gt(ROSA)26Sor	ENSMUSG00000061232	H2-K1	ENSMUSG00000030417	Pdcd5	ENSMUSG00000029613	Eif2ak1	ENSMUSG00000026384	Ptpn4	ENSMUSG00000029125	Stx18	ENSMUSG00000025510	Cd151	ENSMUSG00000026426	Arl8a	ENSMUSG00000040044	Orc3	ENSMUSG00000034271	Jdp2
	#N/A	ENSMUSG00000035606	Ky	ENSMUSG00000087819	Gm25117	ENSMUSG00000061451	Tmem151a	ENSMUSG00000030493	Faap24	ENSMUSG00000029627	Zkscan14	ENSMUSG00000026393	Nek7	ENSMUSG00000029135	Fosl2	ENSMUSG00000025555	Farp1	ENSMUSG00000026439	Rbbp5	ENSMUSG00000040167	Ikzf5	ENSMUSG00000034312	Iqsec1
	#N/A	ENSMUSG00000035683	Melk	ENSMUSG00000088254	Gm24289	ENSMUSG00000061666	Gdpd1	ENSMUSG00000030505	Prmt3	ENSMUSG00000029647	Pan3	ENSMUSG00000026414	Tnnt2	ENSMUSG00000029141	Slc4a1ap	ENSMUSG00000025574	Tk1	ENSMUSG00000026456	Cyb5r1	ENSMUSG00000040380	Cbln3	ENSMUSG00000034321	Exosc1
	#N/A	ENSMUSG00000035697	Arhgap45	ENSMUSG00000088990	Gm22767	ENSMUSG00000061758	Akr1b10	ENSMUSG00000030512	Snrpa1	ENSMUSG00000029661	Col1a2	ENSMUSG00000026434	Nucks1	ENSMUSG00000029179	Zcchc4	ENSMUSG00000025577	Cbx2	ENSMUSG00000026469	Xpr1	ENSMUSG00000040473	Cfap69	ENSMUSG00000034341	Wbp2
	#N/A	ENSMUSG00000035847	Ids	ENSMUSG00000089715	Cbx6	ENSMUSG00000062127	Cttnbp2nl	ENSMUSG00000030521	Mphosph10	ENSMUSG00000029681	Bcl7b	ENSMUSG00000026457	Adipor1	ENSMUSG00000029186	Pi4k2b	ENSMUSG00000025613	Cct8	ENSMUSG00000026470	Stx6	ENSMUSG00000040483	Xaf1	ENSMUSG00000034342	Cbl
	#N/A	ENSMUSG00000035933	Cog5	ENSMUSG00000090101	Snhg9	ENSMUSG00000062168	Ppef1	ENSMUSG00000030522	Mtmr10	ENSMUSG00000029705	Cux1	ENSMUSG00000026482	Rgl1	ENSMUSG00000029198	Grpel1	ENSMUSG00000025728	Pigq	ENSMUSG00000026478	Lamc1	ENSMUSG00000040550	Otud6b	ENSMUSG00000034361	Cpne2
	#N/A	ENSMUSG00000036053	Fmnl2	ENSMUSG00000091993	B930036N10Rik	ENSMUSG00000062456	Rpl9-ps6	ENSMUSG00000030546	Plin1	ENSMUSG00000029714	Gigyf1	ENSMUSG00000026496	Parp1	ENSMUSG00000029199	Lias	ENSMUSG00000025733	Rhot2	ENSMUSG00000026483	Niban1	ENSMUSG00000040564	Apoc1	ENSMUSG00000034390	Cmip
	#N/A	ENSMUSG00000036138	Acaa1a	ENSMUSG00000096740	Lbhd1	ENSMUSG00000062488	Ifit3b	ENSMUSG00000030584	Dpf1	ENSMUSG00000029715	Pop7	ENSMUSG00000026509	Capn2	ENSMUSG00000029207	Apbb2	ENSMUSG00000025736	Jmjd8	ENSMUSG00000026490	Cdc42bpa	ENSMUSG00000040760	Appl1	ENSMUSG00000034424	Gcsh
	#N/A	ENSMUSG00000036181	H1f2	ENSMUSG00000096921	Gm26822	ENSMUSG00000062901	Klhl24	ENSMUSG00000030587	2200002D01Rik	ENSMUSG00000029723	Tsc22d4	ENSMUSG00000026547	Tagln2	ENSMUSG00000029227	Fip1l1	ENSMUSG00000025742	Prps2	ENSMUSG00000026499	Acbd3	ENSMUSG00000040771	Oard1	ENSMUSG00000034430	Zxdc
	#N/A	ENSMUSG00000036223	Ska1	ENSMUSG00000097180	2700038G22Rik	ENSMUSG00000063160	Numbl	ENSMUSG00000030612	Mrpl46	ENSMUSG00000029787	Avl9	ENSMUSG00000026581	Sell	ENSMUSG00000029229	Chic2	ENSMUSG00000025745	Hadha	ENSMUSG00000026502	Desi2	ENSMUSG00000040774	Cept1	ENSMUSG00000034522	Zfp395
	#N/A	ENSMUSG00000036278	Macrod1	ENSMUSG00000097248	Gm2694	ENSMUSG00000063268	Parp10	ENSMUSG00000030619	Eed	ENSMUSG00000029798	Herc6	ENSMUSG00000026582	Sele	ENSMUSG00000029313	Aff1	ENSMUSG00000025747	Tyms	ENSMUSG00000026520	Pycr2	ENSMUSG00000040824	Snrpd2	ENSMUSG00000034593	Myo5a
	#N/A	ENSMUSG00000036452	Arhgap26	ENSMUSG00000097472	Gm26586	ENSMUSG00000063286	Gvin-ps7	ENSMUSG00000030641	Ddias	ENSMUSG00000029810	Tmem176b	ENSMUSG00000026605	Cenpf	ENSMUSG00000029314	Gpat3	ENSMUSG00000025764	Jade1	ENSMUSG00000026553	Copa	ENSMUSG00000040843	Tiprl	ENSMUSG00000034602	Mon2
	#N/A	ENSMUSG00000036504	Phpt1	ENSMUSG00000097908	4933404O12Rik	ENSMUSG00000063558	Aox1	ENSMUSG00000030647	Ndufc2	ENSMUSG00000029816	Gpnmb	ENSMUSG00000026618	Iars2	ENSMUSG00000029334	Prkg2	ENSMUSG00000025781	Atp5c1	ENSMUSG00000026577	Blzf1	ENSMUSG00000040855	Reps2	ENSMUSG00000034640	Tiparp
	#N/A	ENSMUSG00000036617	Etl4	ENSMUSG00000099583	H3c4	ENSMUSG00000063972	Nr6a1	ENSMUSG00000030649	Anapc15	ENSMUSG00000029826	Zc3hav1	ENSMUSG00000026622	Nek2	ENSMUSG00000029378	Areg	ENSMUSG00000025792	Slc25a10	ENSMUSG00000026596	Abl2	ENSMUSG00000041028	Ghitm	ENSMUSG00000034656	Cacna1a
	#N/A	ENSMUSG00000036622	Atp13a2	ENSMUSG00000099759	1700030C10Rik	ENSMUSG00000064105	Cnnm2	ENSMUSG00000030652	Coq7	ENSMUSG00000030083	Abtb1	ENSMUSG00000026626	Ppp2r5a	ENSMUSG00000029380	Cxcl1	ENSMUSG00000025809	Itgb1	ENSMUSG00000026600	Soat1	ENSMUSG00000041084	Ostc	ENSMUSG00000034659	Tmem109
	#N/A	ENSMUSG00000036639	Nudt1	ENSMUSG00000100315	1700031P21Rik	ENSMUSG00000064120	Mocs1	ENSMUSG00000030693	Klk10	ENSMUSG00000030089	Slc41a3	ENSMUSG00000026634	Angel2	ENSMUSG00000029389	Ddx55	ENSMUSG00000025862	Stag2	ENSMUSG00000026617	Bpnt1	ENSMUSG00000041238	Rbbp8	ENSMUSG00000034707	Gns
	#N/A	ENSMUSG00000036644	Tbc1d9b	ENSMUSG00000100798	Gm19589	ENSMUSG00000064215	Ifi27	ENSMUSG00000030706	Mrpl48	ENSMUSG00000030094	Xpc	ENSMUSG00000026640	Plxna2	ENSMUSG00000029390	Tmed2	ENSMUSG00000025867	Cplx2	ENSMUSG00000026623	Lpgat1	ENSMUSG00000041278	Ttc1	ENSMUSG00000034708	Grn
	#N/A	ENSMUSG00000036745	Ttll7	ENSMUSG00000103041	Gm37305	ENSMUSG00000064366	mt-Tl2	ENSMUSG00000030750	Nsmce1	ENSMUSG00000030095	Tmem43	ENSMUSG00000026657	Frmd4a	ENSMUSG00000029407	Uso1	ENSMUSG00000025875	Tspan17	ENSMUSG00000026663	Atf6	ENSMUSG00000041353	Tmem29	ENSMUSG00000034751	Mast4
	#N/A	ENSMUSG00000036768	Kif15	ENSMUSG00000104793	Gm43756	ENSMUSG00000066026	Dhrs3	ENSMUSG00000030751	Psma1	ENSMUSG00000030096	Slc6a6	ENSMUSG00000026662	Sephs1	ENSMUSG00000029415	Sdad1	ENSMUSG00000025878	Uimc1	ENSMUSG00000026674	Ddr2	ENSMUSG00000041431	Ccnb1	ENSMUSG00000034868	Myl12b
	#N/A	ENSMUSG00000036777	Anln	ENSMUSG00000104861	3110039M20Rik	ENSMUSG00000066621	Tecpr1	ENSMUSG00000030759	Far1	ENSMUSG00000030103	Bhlhe40	ENSMUSG00000026669	Mcm10	ENSMUSG00000029446	Psph	ENSMUSG00000025887	Casp12	ENSMUSG00000026675	Hsd17b7	ENSMUSG00000041453	Rpl21	ENSMUSG00000034880	Mrpl34
	#N/A	ENSMUSG00000036820	Amdhd2	ENSMUSG00000105041	Gm42676	ENSMUSG00000066800	Rnasel	ENSMUSG00000030788	Rnf141	ENSMUSG00000030104	Edem1	ENSMUSG00000026683	Nuf2	ENSMUSG00000029456	Acad10	ENSMUSG00000025894	Aasdhppt	ENSMUSG00000026694	Eef1aknmt	ENSMUSG00000041459	Tardbp	ENSMUSG00000034902	Pip5k1c
	#N/A	ENSMUSG00000036880	Acaa2	ENSMUSG00000105987	AI506816	ENSMUSG00000067825	Pex26	ENSMUSG00000030839	Sergef	ENSMUSG00000030107	Usp18	ENSMUSG00000026687	Aldh9a1	ENSMUSG00000029462	Vps29	ENSMUSG00000025898	Cwf19l2	ENSMUSG00000026701	Prdx6	ENSMUSG00000041548	Hspb8	ENSMUSG00000034940	Synrg
	#N/A	ENSMUSG00000036944	Tmem71	ENSMUSG00000106864	Gtf3c2	ENSMUSG00000067928	Zfp760	ENSMUSG00000030880	Polr3e	ENSMUSG00000030161	Gabarapl1	ENSMUSG00000026688	Mgst3	ENSMUSG00000029465	Arpc3	ENSMUSG00000025917	Cops5	ENSMUSG00000026718	Stam	ENSMUSG00000041654	Slc39a11	ENSMUSG00000034947	Tmem106a
	#N/A	ENSMUSG00000036986	Pml	ENSMUSG00000108528	Gm8319	ENSMUSG00000068206	Pick1	ENSMUSG00000030881	Arfip2	ENSMUSG00000030189	Ybx3	ENSMUSG00000026708	Cenpl	ENSMUSG00000029486	Mrpl1	ENSMUSG00000025921	Rdh10	ENSMUSG00000026727	Rsu1	ENSMUSG00000041736	Tspo	ENSMUSG00000034994	Eef2
	#N/A	ENSMUSG00000037060	Cavin3	ENSMUSG00000109324	Prmt1	ENSMUSG00000068245	Phf11d	ENSMUSG00000030942	Thumpd1	ENSMUSG00000030203	Dusp16	ENSMUSG00000026728	Vim	ENSMUSG00000029502	Golga3	ENSMUSG00000025950	Idh1	ENSMUSG00000026740	Dnajc1	ENSMUSG00000041935	AW549877	ENSMUSG00000035047	Kri1
	#N/A	ENSMUSG00000037071	Scd1	ENSMUSG00000109511	Nup62	ENSMUSG00000068246	Apol9b	ENSMUSG00000030978	Rrm1	ENSMUSG00000030204	Ddx47	ENSMUSG00000026739	Bmi1	ENSMUSG00000029504	Ddx51	ENSMUSG00000025962	Fastkd2	ENSMUSG00000026755	Arpc5l	ENSMUSG00000041959	S100a10	ENSMUSG00000035093	Secisbp2l
	#N/A	ENSMUSG00000037089	Slc35b2	ENSMUSG00000113427	Gm46378	ENSMUSG00000069206	Zfp874a	ENSMUSG00000030980	Knop1	ENSMUSG00000030213	Atf7ip	ENSMUSG00000026749	Nek6	ENSMUSG00000029512	Ulk1	ENSMUSG00000025968	Ndufs1	ENSMUSG00000026788	Zbtb43	ENSMUSG00000042043	Tbca	ENSMUSG00000035152	Ap2b1
	#N/A	ENSMUSG00000037148	Arhgap10	ENSMUSG00000114210	A330084C13Rik	ENSMUSG00000069874	Irgm2	ENSMUSG00000031004	Mki67	ENSMUSG00000030231	Plekha5	ENSMUSG00000026779	Mastl	ENSMUSG00000029528	Pxn	ENSMUSG00000025979	Mob4	ENSMUSG00000026799	Med27	ENSMUSG00000042111	Ccdc115	ENSMUSG00000035168	Tanc1
	#N/A	ENSMUSG00000037313	Tacc3	ENSMUSG00000114295	Gm2534	ENSMUSG00000069892	9930111J21Rik2	ENSMUSG00000031068	Glrx3	ENSMUSG00000030272	Camk1	ENSMUSG00000026782	Abi2	ENSMUSG00000029535	Triap1	ENSMUSG00000025982	Sf3b1	ENSMUSG00000026803	Ttf1	ENSMUSG00000042133	Ppig	ENSMUSG00000035199	Arl6ip5
	#N/A	ENSMUSG00000037321	Tap1	ENSMUSG00000114797	Gm49336	ENSMUSG00000070031	Sp140	ENSMUSG00000031107	Rbmx2	ENSMUSG00000030275	Etnk1	ENSMUSG00000026811	St6galnac6	ENSMUSG00000029561	Oasl2	ENSMUSG00000026019	Wdr12	ENSMUSG00000026810	Dpm2	ENSMUSG00000042312	S100a13	ENSMUSG00000035232	Pdk3
	#N/A	ENSMUSG00000037337	Map4k1	ENSMUSG00000120319	NA	ENSMUSG00000070327	Rnf213	ENSMUSG00000031125	3830403N18Rik	ENSMUSG00000030287	Itpr2	ENSMUSG00000026820	Ptges2	ENSMUSG00000029578	Wipi2	ENSMUSG00000026020	Nop58	ENSMUSG00000026819	Slc25a25	ENSMUSG00000042354	Gnl3	ENSMUSG00000035242	Oaz1
	#N/A	ENSMUSG00000037348	Paqr7	ENSMUSG00000120369	NA	ENSMUSG00000070733	Fryl	ENSMUSG00000031166	Wdr13	ENSMUSG00000030330	Ing4	ENSMUSG00000026832	Cytip	ENSMUSG00000029605	Oas1b	ENSMUSG00000026021	Sumo1	ENSMUSG00000026827	Gpd2	ENSMUSG00000042541	Sem1	ENSMUSG00000035325	Sec31a
	#N/A	ENSMUSG00000037461	Ints7	ENSMUSG00000120635	NA	ENSMUSG00000071537	Klrg2	ENSMUSG00000031167	Rbm3	ENSMUSG00000030341	Tnfrsf1a	ENSMUSG00000026833	Olfm1	ENSMUSG00000029627	Zkscan14	ENSMUSG00000026029	Casp8	ENSMUSG00000026857	Ntmt1	ENSMUSG00000042558	Adprs	ENSMUSG00000035505	Cox18
	#N/A	ENSMUSG00000037514	Pank2	ENSMUSG00000120675	NA	ENSMUSG00000071656	Lrrn4cl	ENSMUSG00000031171	Ftsj1	ENSMUSG00000030345	Dyrk4	ENSMUSG00000026854	Usp20	ENSMUSG00000029657	Hsph1	ENSMUSG00000026032	Ndufb3	ENSMUSG00000026864	Hspa5	ENSMUSG00000042682	Selenok	ENSMUSG00000035559	Mpv17l2
	#N/A	ENSMUSG00000037628	Cdkn3	ENSMUSG00000120819	NA	ENSMUSG00000071715	Ncf4	ENSMUSG00000031176	Dynlt3	ENSMUSG00000030410	Dmwd	ENSMUSG00000026858	Miga2	ENSMUSG00000029675	Eln	ENSMUSG00000026037	Orc2	ENSMUSG00000026867	Gapvd1	ENSMUSG00000042712	Tceal9	ENSMUSG00000035569	Ankrd11
	#N/A	ENSMUSG00000037679	Inf2	ENSMUSG00000121028	NA	ENSMUSG00000071757	Zhx2	ENSMUSG00000031201	Brcc3	ENSMUSG00000030451	Herc2	ENSMUSG00000026860	Sh3glb2	ENSMUSG00000029681	Bcl7b	ENSMUSG00000026039	Sgo2a	ENSMUSG00000026875	Traf1	ENSMUSG00000042770	Hebp1	ENSMUSG00000035572	Dcaf10
	#N/A	ENSMUSG00000037706	Cd81	ENSMUSG00000121496	NA	ENSMUSG00000072620	Slfn2	ENSMUSG00000031226	Pbdc1	ENSMUSG00000030484	Lypd5	ENSMUSG00000026873	Phf19	ENSMUSG00000029684	Wasl	ENSMUSG00000026049	Tex30	ENSMUSG00000026878	Rab14	ENSMUSG00000043241	Upf2	ENSMUSG00000035632	Cnot3
	#N/A	ENSMUSG00000037725	Ckap2		#N/A	ENSMUSG00000073147	5031425E22Rik	ENSMUSG00000031231	Cox7b	ENSMUSG00000030533	Unc45a	ENSMUSG00000026890	Lhx6	ENSMUSG00000029708	Gcc1	ENSMUSG00000026068	Il18rap	ENSMUSG00000026889	Rbm18	ENSMUSG00000043421	Hilpda	ENSMUSG00000035637	Grhpr
	#N/A	ENSMUSG00000037808	Fam76b		#N/A	ENSMUSG00000073411	H2-D1	ENSMUSG00000031245	Hmgn5	ENSMUSG00000030536	Iqgap1	ENSMUSG00000026918	Brd3	ENSMUSG00000029752	Asns	ENSMUSG00000026069	Il1rl1	ENSMUSG00000026896	Ifih1	ENSMUSG00000043716	Rpl7	ENSMUSG00000035754	Wdr18
	#N/A	ENSMUSG00000037846	Rtkn2		#N/A	ENSMUSG00000073412	Lst1	ENSMUSG00000031262	Cenpi	ENSMUSG00000030557	Mef2a	ENSMUSG00000026922	Agpat2	ENSMUSG00000029787	Avl9	ENSMUSG00000026087	Mrpl30	ENSMUSG00000026914	Psmd14	ENSMUSG00000044018	Mrpl50	ENSMUSG00000035772	Mrps2
	#N/A	ENSMUSG00000037904	Ankrd9		#N/A	ENSMUSG00000073490	Ifi207	ENSMUSG00000031320	Rps4x	ENSMUSG00000030691	Fchsd2	ENSMUSG00000026926	Pmpca	ENSMUSG00000029798	Herc6	ENSMUSG00000026095	Asnsd1	ENSMUSG00000026924	Sec16a	ENSMUSG00000044176	Spink10	ENSMUSG00000035781	R3hdm4
	#N/A	ENSMUSG00000037997	Parp11		#N/A	ENSMUSG00000073555	Gm4951	ENSMUSG00000031358	Msl3	ENSMUSG00000030766	Arhgap17	ENSMUSG00000026938	Fcna	ENSMUSG00000029826	Zc3hav1	ENSMUSG00000026098	Pms1	ENSMUSG00000026933	Camsap1	ENSMUSG00000044258	Ctla2a	ENSMUSG00000035847	Ids
	#N/A	ENSMUSG00000038070	Cntln		#N/A	ENSMUSG00000073599	Ecscr	ENSMUSG00000031370	Zrsr2	ENSMUSG00000030782	Tgfb1i1	ENSMUSG00000026944	Abca2	ENSMUSG00000029992	Gfpt1	ENSMUSG00000026154	Sdhaf4	ENSMUSG00000026965	Anapc2	ENSMUSG00000044715	Gskip	ENSMUSG00000035863	Palm
	#N/A	ENSMUSG00000038079	Tmem237		#N/A	ENSMUSG00000073725	Lmbrd1	ENSMUSG00000031371	Haus7	ENSMUSG00000030785	Cox6a2	ENSMUSG00000026955	Sapcd2	ENSMUSG00000030002	Dusp11	ENSMUSG00000026158	Ogfrl1	ENSMUSG00000026977	Marchf7	ENSMUSG00000044730	9930104L06Rik	ENSMUSG00000036046	5031439G07Rik
	#N/A	ENSMUSG00000038252	Ncapd2		#N/A	ENSMUSG00000073755	5730409E04Rik	ENSMUSG00000031381	Piga	ENSMUSG00000030805	Stx4a	ENSMUSG00000026960	Arl6ip6	ENSMUSG00000030057	Cnbp	ENSMUSG00000026176	Ctdsp1	ENSMUSG00000026987	Baz2b	ENSMUSG00000045128	Rpl18a	ENSMUSG00000036078	Sigmar1
	#N/A	ENSMUSG00000038260	Trpm4		#N/A	ENSMUSG00000074063	Osgin1	ENSMUSG00000031383	Dusp9	ENSMUSG00000030824	Nucb1	ENSMUSG00000026966	Ssna1	ENSMUSG00000030082	Sec61a1	ENSMUSG00000026187	Xrcc5	ENSMUSG00000027007	Itprid2	ENSMUSG00000045328	Cenpe	ENSMUSG00000036087	Slain2
	#N/A	ENSMUSG00000038267	Slc22a23		#N/A	ENSMUSG00000074179	Gsta5	ENSMUSG00000031403	Dkc1	ENSMUSG00000030842	Lamtor1	ENSMUSG00000026991	Pkp4	ENSMUSG00000030083	Abtb1	ENSMUSG00000026196	Bard1	ENSMUSG00000027071	P2rx3	ENSMUSG00000045410	Akr1e1	ENSMUSG00000036111	Lmo1
	#N/A	ENSMUSG00000038286	Bphl		#N/A	ENSMUSG00000074578	Zfas1	ENSMUSG00000031432	Prps1	ENSMUSG00000030844	Rgs10	ENSMUSG00000027006	Dnajc10	ENSMUSG00000030089	Slc41a3	ENSMUSG00000026207	Speg	ENSMUSG00000027079	Clp1	ENSMUSG00000045624	Esf1	ENSMUSG00000036114	Rpp25l
	#N/A	ENSMUSG00000038379	Ttk		#N/A	ENSMUSG00000074604	Mgst2	ENSMUSG00000031527	Eri1	ENSMUSG00000030894	Tpp1	ENSMUSG00000027010	Slc25a12	ENSMUSG00000030103	Bhlhe40	ENSMUSG00000026211	Obsl1	ENSMUSG00000027080	Med19	ENSMUSG00000045827	Serpinb9	ENSMUSG00000036241	Ube2r2
	#N/A	ENSMUSG00000038398	Upf3a		#N/A	ENSMUSG00000074896	Ifit3	ENSMUSG00000031545	Gpat4	ENSMUSG00000030921	Trim30a	ENSMUSG00000027018	Hat1	ENSMUSG00000030107	Usp18	ENSMUSG00000026238	Ptma	ENSMUSG00000027086	Fastkd1	ENSMUSG00000045854	Lyrm2	ENSMUSG00000036478	Btg1
	#N/A	ENSMUSG00000038463	Olfml2b		#N/A	ENSMUSG00000074934	Grem1	ENSMUSG00000031585	Gtf2e2	ENSMUSG00000030956	Fam53b	ENSMUSG00000027111	Itga6	ENSMUSG00000030144	Clec4d	ENSMUSG00000026278	Bok	ENSMUSG00000027104	Atf2	ENSMUSG00000045996	Polr2k	ENSMUSG00000036501	Fam13b
	#N/A	ENSMUSG00000038521	C1s1		#N/A	ENSMUSG00000075602	Ly6a	ENSMUSG00000031634	Ufsp2	ENSMUSG00000030965	Abraxas2	ENSMUSG00000027115	Kif18a	ENSMUSG00000030161	Gabarapl1	ENSMUSG00000026281	Dtymk	ENSMUSG00000027163	Commd9	ENSMUSG00000046449	Nexmif	ENSMUSG00000036550	Cnot1
	#N/A	ENSMUSG00000038628	Polr3k		#N/A	ENSMUSG00000076435	Acsf2	ENSMUSG00000031642	Sh3rf1	ENSMUSG00000031029	Eif3f	ENSMUSG00000027160	Ccdc34	ENSMUSG00000030180	Kdm5a	ENSMUSG00000026301	Iqca	ENSMUSG00000027187	Cat	ENSMUSG00000046605	B3gntl1	ENSMUSG00000036555	Iqce
	#N/A	ENSMUSG00000038668	Lpar1		#N/A	ENSMUSG00000078317	F8a	ENSMUSG00000031683	Lsm6	ENSMUSG00000031093	Dock11	ENSMUSG00000027203	Dut	ENSMUSG00000030203	Dusp16	ENSMUSG00000026355	Mcm6	ENSMUSG00000027244	Atg13	ENSMUSG00000046949	Nqo2	ENSMUSG00000036561	Ppp6r2
	#N/A	ENSMUSG00000038776	Ephx1		#N/A	ENSMUSG00000078485	Plekhn1	ENSMUSG00000031696	Vps35	ENSMUSG00000031157	Pqbp1	ENSMUSG00000027210	Meis2	ENSMUSG00000030232	Aebp2	ENSMUSG00000026377	Nifk	ENSMUSG00000027248	Pdia3	ENSMUSG00000046958	4930432E11Rik	ENSMUSG00000036568	Bicral
	#N/A	ENSMUSG00000038816	Ctnnal1		#N/A	ENSMUSG00000078588	Ccdc24	ENSMUSG00000031697	Orc6	ENSMUSG00000031158	Timm17b	ENSMUSG00000027221	Chst1	ENSMUSG00000030264	Thumpd3	ENSMUSG00000026384	Ptpn4	ENSMUSG00000027257	Pacsin3	ENSMUSG00000046985	Tapt1	ENSMUSG00000036686	Cc2d1a
	#N/A	ENSMUSG00000038843	Gcnt1		#N/A	ENSMUSG00000078853	Igtp	ENSMUSG00000031701	Dnaja2	ENSMUSG00000031168	Ebp	ENSMUSG00000027242	Wdr76	ENSMUSG00000030269	Mtmr14	ENSMUSG00000026385	Dbi	ENSMUSG00000027272	Ubr1	ENSMUSG00000047534	Mis18bp1	ENSMUSG00000036698	Ago2
	#N/A	ENSMUSG00000038844	Kif16b		#N/A	ENSMUSG00000078920	Ifi47	ENSMUSG00000031730	Dhodh	ENSMUSG00000031246	Sh3bgrl	ENSMUSG00000027306	Nusap1	ENSMUSG00000030276	Ttll3	ENSMUSG00000026393	Nek7	ENSMUSG00000027288	Zfp106	ENSMUSG00000047554	Tmem41b	ENSMUSG00000036854	Hspb6
	#N/A	ENSMUSG00000038859	Baiap2l1		#N/A	ENSMUSG00000078945	Naip2	ENSMUSG00000031756	Cenpn	ENSMUSG00000031349	Nsdhl	ENSMUSG00000027318	Adam33	ENSMUSG00000030282	Cmas	ENSMUSG00000026404	Ddx59	ENSMUSG00000027300	Ubox5	ENSMUSG00000047562	Mmp10	ENSMUSG00000036893	Ehmt1
	#N/A	ENSMUSG00000038963	Slco4a1		#N/A	ENSMUSG00000078956	Gm14221	ENSMUSG00000031843	Mphosph6	ENSMUSG00000031387	Renbp	ENSMUSG00000027323	Rad51	ENSMUSG00000030286	Emc3	ENSMUSG00000026411	Tmem9	ENSMUSG00000027313	Chac1	ENSMUSG00000047735	Samd9l	ENSMUSG00000036940	Kdm1a
	#N/A	ENSMUSG00000039031	Arhgap18		#N/A	ENSMUSG00000079017	Ifi27l2a	ENSMUSG00000031848	Lsm4	ENSMUSG00000031393	Mecp2	ENSMUSG00000027326	Knl1	ENSMUSG00000030345	Dyrk4	ENSMUSG00000026414	Tnnt2	ENSMUSG00000027381	Bcl2l11	ENSMUSG00000047757	Fancb	ENSMUSG00000036959	Bcorl1
	#N/A	ENSMUSG00000039043	Arpin		#N/A	ENSMUSG00000079018	Ly6c1	ENSMUSG00000031917	Nip7	ENSMUSG00000031402	Mpp1	ENSMUSG00000027330	Cdc25b	ENSMUSG00000030452	Nipa2	ENSMUSG00000026429	Ube2t	ENSMUSG00000027397	Slc20a1	ENSMUSG00000048100	Taf13	ENSMUSG00000036975	Tmem177
	#N/A	ENSMUSG00000039047	Pigk		#N/A	ENSMUSG00000079037	Prnp	ENSMUSG00000031922	Cep57	ENSMUSG00000031431	Tsc22d3	ENSMUSG00000027331	Knstrn	ENSMUSG00000030469	Zfp719	ENSMUSG00000026434	Nucks1	ENSMUSG00000027422	Rrbp1	ENSMUSG00000048222	Mfap1b	ENSMUSG00000036986	Pml
	#N/A	ENSMUSG00000039263	Npepl1		#N/A	ENSMUSG00000079057	Cyp4v3	ENSMUSG00000031931	Ankrd49	ENSMUSG00000031487	Brf2	ENSMUSG00000027342	Pcna	ENSMUSG00000030557	Mef2a	ENSMUSG00000026482	Rgl1	ENSMUSG00000027429	Sec23b	ENSMUSG00000048368	Omd	ENSMUSG00000037062	Sh3glb1
	#N/A	ENSMUSG00000039396	Neil3		#N/A	ENSMUSG00000079316	Rab9	ENSMUSG00000031939	Taf1d	ENSMUSG00000031490	Eif4ebp1	ENSMUSG00000027367	Stard7	ENSMUSG00000030591	Psmd8	ENSMUSG00000026491	Ahctf1	ENSMUSG00000027438	Napb	ENSMUSG00000048495	Tyw5	ENSMUSG00000037098	Rab11fip3
	#N/A	ENSMUSG00000039450	Dcxr		#N/A	ENSMUSG00000082794	Gm6806	ENSMUSG00000031954	Cfdp1	ENSMUSG00000031503	Col4a2	ENSMUSG00000027379	Bub1	ENSMUSG00000030595	Nfkbib	ENSMUSG00000026496	Parp1	ENSMUSG00000027465	Tbc1d20	ENSMUSG00000048970	C1galt1c1	ENSMUSG00000037148	Arhgap10
	#N/A	ENSMUSG00000039476	Prrx2		#N/A	ENSMUSG00000083316	Gm15185	ENSMUSG00000031963	Bmper	ENSMUSG00000031513	Leprotl1	ENSMUSG00000027425	Kat14	ENSMUSG00000030638	Sh3gl3	ENSMUSG00000026578	Ccdc181	ENSMUSG00000027502	Rtf2	ENSMUSG00000049038	Mterf2	ENSMUSG00000037151	Lrrc20
	#N/A	ENSMUSG00000039759	Thap3		#N/A	ENSMUSG00000083422	Gm15604	ENSMUSG00000031969	Acad8	ENSMUSG00000031529	Tnks	ENSMUSG00000027430	Dtd1	ENSMUSG00000030654	Arl6ip1	ENSMUSG00000026581	Sell	ENSMUSG00000027519	Rab22a	ENSMUSG00000049124	Gm8186	ENSMUSG00000037197	Rbm17
	#N/A	ENSMUSG00000039765	Cc2d2a		#N/A	ENSMUSG00000083663	Gm14903	ENSMUSG00000032026	Rexo2	ENSMUSG00000031530	Dusp4	ENSMUSG00000027459	Fam110a	ENSMUSG00000030659	Nucb2	ENSMUSG00000026582	Sele	ENSMUSG00000027522	Stx16	ENSMUSG00000049299	Trappc1	ENSMUSG00000037210	Fam193a
	#N/A	ENSMUSG00000039781	Cep131		#N/A	ENSMUSG00000085201	Nr6a1os	ENSMUSG00000032047	Acat1	ENSMUSG00000031534	Smim19	ENSMUSG00000027466	Rbck1	ENSMUSG00000030717	Nupr1	ENSMUSG00000026605	Cenpf	ENSMUSG00000027555	Car13	ENSMUSG00000049517	Rps23	ENSMUSG00000037221	Mospd3
	#N/A	ENSMUSG00000039801	Cplane1		#N/A	ENSMUSG00000085486	Gm11634	ENSMUSG00000032113	Chek1	ENSMUSG00000031538	Plat	ENSMUSG00000027469	Tpx2	ENSMUSG00000030720	Cln3	ENSMUSG00000026634	Angel2	ENSMUSG00000027580	Helz2	ENSMUSG00000049659	Aftph	ENSMUSG00000037234	Hook3
	#N/A	ENSMUSG00000039814	Xkr5		#N/A	ENSMUSG00000085939	Cd63-ps	ENSMUSG00000032215	Rsl24d1	ENSMUSG00000031558	Slit2	ENSMUSG00000027479	Mapre1	ENSMUSG00000030766	Arhgap17	ENSMUSG00000026640	Plxna2	ENSMUSG00000027598	Itch	ENSMUSG00000049775	Tmsb4x	ENSMUSG00000037287	Tbcel
	#N/A	ENSMUSG00000039943	Plcb4		#N/A	ENSMUSG00000086199	Bcas3os1	ENSMUSG00000032221	Mns1	ENSMUSG00000031565	Fgfr1	ENSMUSG00000027488	Snta1	ENSMUSG00000030785	Cox6a2	ENSMUSG00000026646	Suv39h2	ENSMUSG00000027610	Gss	ENSMUSG00000049858	Suox	ENSMUSG00000037331	Larp1
	#N/A	ENSMUSG00000039959	Hip1		#N/A	ENSMUSG00000086804	Gm43154	ENSMUSG00000032226	Gcnt3	ENSMUSG00000031586	Rbpms	ENSMUSG00000027490	E2f1	ENSMUSG00000030847	Bag3	ENSMUSG00000026662	Sephs1	ENSMUSG00000027611	Procr	ENSMUSG00000049950	Rpp38	ENSMUSG00000037343	Taf2
	#N/A	ENSMUSG00000039994	Timeless		#N/A	ENSMUSG00000086841	2410006H16Rik	ENSMUSG00000032288	Imp3	ENSMUSG00000031591	Asah1	ENSMUSG00000027496	Aurka	ENSMUSG00000030921	Trim30a	ENSMUSG00000026669	Mcm10	ENSMUSG00000027613	Eif6	ENSMUSG00000050088	1600012H06Rik	ENSMUSG00000037487	Ubr5
	#N/A	ENSMUSG00000040212	Emp3		#N/A	ENSMUSG00000087380	2210408F21Rik	ENSMUSG00000032294	Pkm	ENSMUSG00000031627	Irf2	ENSMUSG00000027597	Ahcy	ENSMUSG00000030965	Abraxas2	ENSMUSG00000026683	Nuf2	ENSMUSG00000027628	Aar2	ENSMUSG00000050222	Il17d	ENSMUSG00000037533	Rapgef6
	#N/A	ENSMUSG00000040249	Lrp1		#N/A	ENSMUSG00000087433	Gm14167	ENSMUSG00000032301	Psma4	ENSMUSG00000031639	Tlr3	ENSMUSG00000027599	Armc1	ENSMUSG00000031007	Atp6ap2	ENSMUSG00000026708	Cenpl	ENSMUSG00000027660	Skil	ENSMUSG00000050608	Micos10	ENSMUSG00000037553	Zdhhc18
	#N/A	ENSMUSG00000040282	Cdin1		#N/A	ENSMUSG00000087477	Gm13822	ENSMUSG00000032330	Cox7a2	ENSMUSG00000031666	Rbl2	ENSMUSG00000027624	Epb41l1	ENSMUSG00000031266	Gla	ENSMUSG00000026739	Bmi1	ENSMUSG00000027663	Zmat3	ENSMUSG00000050668	Gpatch11	ENSMUSG00000037613	Tnfrsf23
	#N/A	ENSMUSG00000040339	Fam102b		#N/A	ENSMUSG00000089844	A530032D15Rik	ENSMUSG00000032353	Tmed3	ENSMUSG00000031708	Tecr	ENSMUSG00000027630	Tbl1xr1	ENSMUSG00000031349	Nsdhl	ENSMUSG00000026749	Nek6	ENSMUSG00000027678	Ncoa3	ENSMUSG00000050890	Pdik1l	ENSMUSG00000037646	Vps13b
	#N/A	ENSMUSG00000040364	Sec1		#N/A	ENSMUSG00000090100	Ttbk2	ENSMUSG00000032370	Lactb	ENSMUSG00000031758	Cdyl2	ENSMUSG00000027639	Samhd1	ENSMUSG00000031352	Hccs	ENSMUSG00000026775	Yme1l1	ENSMUSG00000027709	Mccc1	ENSMUSG00000050912	Tmem123	ENSMUSG00000037815	Ctnna1
	#N/A	ENSMUSG00000040430	Pitpnc1		#N/A	ENSMUSG00000090222	Ifi203-ps	ENSMUSG00000032374	Plod2	ENSMUSG00000031765	Mt1	ENSMUSG00000027641	Rbl1	ENSMUSG00000031381	Piga	ENSMUSG00000026779	Mastl	ENSMUSG00000027712	Anxa5	ENSMUSG00000051235	Gen1	ENSMUSG00000037855	Zfp365
	#N/A	ENSMUSG00000040451	Sgms1		#N/A	ENSMUSG00000090272	Mndal	ENSMUSG00000032397	Tipin	ENSMUSG00000031770	Herpud1	ENSMUSG00000027642	Rpn2	ENSMUSG00000031387	Renbp	ENSMUSG00000026785	Pkn3	ENSMUSG00000027722	Spata5	ENSMUSG00000051255	Gm6563	ENSMUSG00000037896	Rcor1
	#N/A	ENSMUSG00000040488	Ltbp4		#N/A	ENSMUSG00000091649	Phf11b	ENSMUSG00000032399	Rpl4	ENSMUSG00000031774	Psme3ip1	ENSMUSG00000027652	Ralgapb	ENSMUSG00000031429	Psmd10	ENSMUSG00000026811	St6galnac6	ENSMUSG00000027737	Slc7a11	ENSMUSG00000051278	Zgrf1	ENSMUSG00000037916	Ndufv1
	#N/A	ENSMUSG00000040562	Gstm2		#N/A	ENSMUSG00000092341	Malat1	ENSMUSG00000032407	U2surp	ENSMUSG00000031812	Map1lc3b	ENSMUSG00000027654	Fam83d	ENSMUSG00000031461	Myom2	ENSMUSG00000026814	Eng	ENSMUSG00000027739	Rab33b	ENSMUSG00000051319	Mtln	ENSMUSG00000037949	Ano10
	#N/A	ENSMUSG00000040690	Col16a1		#N/A	ENSMUSG00000093930	Hmgcs1	ENSMUSG00000032409	Atr	ENSMUSG00000031835	Mbtps1	ENSMUSG00000027667	Zfp639	ENSMUSG00000031485	Plpbp	ENSMUSG00000026820	Ptges2	ENSMUSG00000027746	Ufm1	ENSMUSG00000051451	Crebzf	ENSMUSG00000037979	Ccdc92
	#N/A	ENSMUSG00000040699	Limd2		#N/A	ENSMUSG00000096054	Syne1	ENSMUSG00000032423	Syncrip	ENSMUSG00000031841	Cdh13	ENSMUSG00000027673	Ndufb5	ENSMUSG00000031513	Leprotl1	ENSMUSG00000026832	Cytip	ENSMUSG00000027770	Dhx36	ENSMUSG00000051977	Prdm9	ENSMUSG00000038028	Tigar
	#N/A	ENSMUSG00000040713	Creg1		#N/A	ENSMUSG00000097040	2610316D01Rik	ENSMUSG00000032459	Mrps22	ENSMUSG00000031902	Nfatc3	ENSMUSG00000027679	Dnajc19	ENSMUSG00000031530	Dusp4	ENSMUSG00000026839	Upp2	ENSMUSG00000027775	Mfsd1	ENSMUSG00000052031	Tagap1	ENSMUSG00000038095	Sbno1
	#N/A	ENSMUSG00000040785	Ttc3		#N/A	ENSMUSG00000097113	Gm19705	ENSMUSG00000032481	Smarcc1	ENSMUSG00000031925	Maml2	ENSMUSG00000027684	Mecom	ENSMUSG00000031532	Saraf	ENSMUSG00000026860	Sh3glb2	ENSMUSG00000027787	Nmd3	ENSMUSG00000052406	Rexo4	ENSMUSG00000038156	Spon1
	#N/A	ENSMUSG00000040811	Eml2		#N/A	ENSMUSG00000097296	Gm26532	ENSMUSG00000032498	Mlh1	ENSMUSG00000031950	Gabarapl2	ENSMUSG00000027699	Ect2	ENSMUSG00000031533	Mrps31	ENSMUSG00000026873	Phf19	ENSMUSG00000027803	Wwtr1	ENSMUSG00000052419	2610001J05Rik	ENSMUSG00000038241	Cep250
	#N/A	ENSMUSG00000040883	Tmem205		#N/A	ENSMUSG00000097448	Platr22	ENSMUSG00000032518	Rpsa	ENSMUSG00000031983	2310022B05Rik	ENSMUSG00000027715	Ccna2	ENSMUSG00000031539	Ap3m2	ENSMUSG00000026879	Gsn	ENSMUSG00000027806	Tsc22d2	ENSMUSG00000052446	Zfp961	ENSMUSG00000038252	Ncapd2
	#N/A	ENSMUSG00000040990	Sh3kbp1		#N/A	ENSMUSG00000099375	Gm28187	ENSMUSG00000032526	Ss18l2	ENSMUSG00000032042	Srpr	ENSMUSG00000027720	Il2	ENSMUSG00000031568	Rwdd4a	ENSMUSG00000026922	Agpat2	ENSMUSG00000027808	Serp1	ENSMUSG00000052748	Swt1	ENSMUSG00000038274	Fau
	#N/A	ENSMUSG00000041126	H2az2		#N/A	ENSMUSG00000100009	Gm7967	ENSMUSG00000032562	Gnai2	ENSMUSG00000032060	Cryab	ENSMUSG00000027763	Mbnl1	ENSMUSG00000031570	Plpp5	ENSMUSG00000026926	Pmpca	ENSMUSG00000027843	Ptpn22	ENSMUSG00000052794	1700030K09Rik	ENSMUSG00000038324	Trpc4ap
	#N/A	ENSMUSG00000041147	Brca2		#N/A	ENSMUSG00000100865	Gm9320	ENSMUSG00000032586	Traip	ENSMUSG00000032097	Ddx6	ENSMUSG00000027800	Tm4sf1	ENSMUSG00000031586	Rbpms	ENSMUSG00000026932	Nacc2	ENSMUSG00000027859	Ngf	ENSMUSG00000053012	Krcc1	ENSMUSG00000038371	Sbf2
	#N/A	ENSMUSG00000041353	Tmem29		#N/A	ENSMUSG00000102258	Gm38257	ENSMUSG00000032589	Bsn	ENSMUSG00000032192	Gnb5	ENSMUSG00000027860	Vangl1	ENSMUSG00000031590	Frg1	ENSMUSG00000026938	Fcna	ENSMUSG00000027879	Sec22b	ENSMUSG00000053119	Chmp3	ENSMUSG00000038400	Pmepa1
	#N/A	ENSMUSG00000041420	Meis3		#N/A	ENSMUSG00000102336	Gm37233	ENSMUSG00000032671	A930018P22Rik	ENSMUSG00000032193	Ldlr	ENSMUSG00000027884	Clcc1	ENSMUSG00000031604	Msmo1	ENSMUSG00000026944	Abca2	ENSMUSG00000027951	Adar	ENSMUSG00000053332	Gas5	ENSMUSG00000038502	Ptov1
	#N/A	ENSMUSG00000041431	Ccnb1		#N/A	ENSMUSG00000102950	Gm37018	ENSMUSG00000032815	Fanca	ENSMUSG00000032194	Kank2	ENSMUSG00000027953	Slc50a1	ENSMUSG00000031639	Tlr3	ENSMUSG00000026955	Sapcd2	ENSMUSG00000027952	Pmvk	ENSMUSG00000053600	Zfp472	ENSMUSG00000038517	Tbkbp1
	#N/A	ENSMUSG00000041498	Kif14		#N/A	ENSMUSG00000103477	5930409G06Rik	ENSMUSG00000032959	Pebp1	ENSMUSG00000032216	Nedd4	ENSMUSG00000027955	Gask1b	ENSMUSG00000031700	Gpt2	ENSMUSG00000026972	Arrdc1	ENSMUSG00000027985	Lef1	ENSMUSG00000053907	Mat2a	ENSMUSG00000038538	Ubn2
	#N/A	ENSMUSG00000041594	Tmtc4		#N/A	ENSMUSG00000103818	Gm38009	ENSMUSG00000032977	Fam207a	ENSMUSG00000032228	Tcf12	ENSMUSG00000027959	Sass6	ENSMUSG00000031711	Zfp330	ENSMUSG00000026991	Pkp4	ENSMUSG00000027994	Mcub	ENSMUSG00000054091	1810037I17Rik	ENSMUSG00000038611	Phrf1
	#N/A	ENSMUSG00000041688	Amot		#N/A	ENSMUSG00000104973	A530041M06Rik	ENSMUSG00000033020	Polr2f	ENSMUSG00000032300	1700017B05Rik	ENSMUSG00000027962	Vcam1	ENSMUSG00000031729	Ist1	ENSMUSG00000027006	Dnajc10	ENSMUSG00000027999	Pla2g12a	ENSMUSG00000054302	Eapp	ENSMUSG00000038612	Mcl1
	#N/A	ENSMUSG00000041736	Tspo		#N/A	ENSMUSG00000106121	Gm42679	ENSMUSG00000033031	Cip2a	ENSMUSG00000032340	Neo1	ENSMUSG00000027968	Larp7	ENSMUSG00000031770	Herpud1	ENSMUSG00000027010	Slc25a12	ENSMUSG00000028035	Dnajb4	ENSMUSG00000054312	Mrps21	ENSMUSG00000038633	Degs1
	#N/A	ENSMUSG00000041889	Shisa4		#N/A	ENSMUSG00000106734	Gm20559	ENSMUSG00000033060	Lmo7	ENSMUSG00000032348	Gsta4	ENSMUSG00000027984	Hadh	ENSMUSG00000031772	Cntnap4	ENSMUSG00000027011	Ube2e3	ENSMUSG00000028037	Ifi44	ENSMUSG00000054428	Atpif1	ENSMUSG00000038740	Mvb12b
	#N/A	ENSMUSG00000042029	Ncapg2		#N/A	ENSMUSG00000106933	Gm43621	ENSMUSG00000033111	3830406C13Rik	ENSMUSG00000032350	Gclc	ENSMUSG00000028013	Ppa2	ENSMUSG00000031774	Psme3ip1	ENSMUSG00000027018	Hat1	ENSMUSG00000028042	Zbtb7b	ENSMUSG00000054455	Vapb	ENSMUSG00000038773	Kdm3b
	#N/A	ENSMUSG00000042082	Arsb		#N/A	ENSMUSG00000107205	Gm42576	ENSMUSG00000033149	Phldb2	ENSMUSG00000032402	Smad3	ENSMUSG00000028018	Gstcd	ENSMUSG00000031812	Map1lc3b	ENSMUSG00000027067	Ssrp1	ENSMUSG00000028048	Gba	ENSMUSG00000054626	Xlr	ENSMUSG00000038776	Ephx1
	#N/A	ENSMUSG00000042115	Klhdc8a		#N/A	ENSMUSG00000107283	Mpv17	ENSMUSG00000033161	Atp1a1	ENSMUSG00000032410	Xrn1	ENSMUSG00000028031	Dkk2	ENSMUSG00000031839	Hsbp1	ENSMUSG00000027082	Tfpi	ENSMUSG00000028049	Scamp3	ENSMUSG00000054648	Zfp869	ENSMUSG00000038859	Baiap2l1
	#N/A	ENSMUSG00000042213	Zfand4		#N/A	ENSMUSG00000107879	9330102E08Rik	ENSMUSG00000033174	Mgll	ENSMUSG00000032411	Tfdp2	ENSMUSG00000028032	Papss1	ENSMUSG00000031960	Aars	ENSMUSG00000027115	Kif18a	ENSMUSG00000028053	Ash1l	ENSMUSG00000054717	Hmgb2	ENSMUSG00000038866	Zcchc2
	#N/A	ENSMUSG00000042323	Pbrm1		#N/A	ENSMUSG00000108389	Gm45206	ENSMUSG00000033257	Ttll4	ENSMUSG00000032487	Ptgs2	ENSMUSG00000028044	Cks1b	ENSMUSG00000032018	Sc5d	ENSMUSG00000027133	Nop10	ENSMUSG00000028059	Arhgef2	ENSMUSG00000055093	Rps27a-ps3	ENSMUSG00000038872	Zfhx3
	#N/A	ENSMUSG00000042428	Mgat3		#N/A	ENSMUSG00000109536	9330162G02Rik	ENSMUSG00000033285	Wdr3	ENSMUSG00000032501	Trib1	ENSMUSG00000028063	Lmna	ENSMUSG00000032042	Srpr	ENSMUSG00000027160	Ccdc34	ENSMUSG00000028106	Rprd2	ENSMUSG00000055240	Zfp101	ENSMUSG00000038894	Irs2
	#N/A	ENSMUSG00000042444	Mindy2		#N/A	ENSMUSG00000109901	Chmp1b	ENSMUSG00000033294	Noc4l	ENSMUSG00000032504	Pdcd6ip	ENSMUSG00000028066	Pmf1	ENSMUSG00000032056	Btg4	ENSMUSG00000027165	Iftap	ENSMUSG00000028124	Gclm	ENSMUSG00000055301	Adh7	ENSMUSG00000038909	Kat7
	#N/A	ENSMUSG00000042485	Mustn1		#N/A	ENSMUSG00000109957	Gm45353	ENSMUSG00000033411	Ctdspl2	ENSMUSG00000032508	Myd88	ENSMUSG00000028068	Iqgap3	ENSMUSG00000032062	2310030G06Rik	ENSMUSG00000027170	Eif3m	ENSMUSG00000028126	Pip5k1a	ENSMUSG00000055839	Elob	ENSMUSG00000038914	Dido1
	#N/A	ENSMUSG00000042644	Itpr3		#N/A	ENSMUSG00000110206	Flt3l	ENSMUSG00000033446	Lpar6	ENSMUSG00000032525	Nktr	ENSMUSG00000028070	Naxe	ENSMUSG00000032115	Hyou1	ENSMUSG00000027201	Myef2	ENSMUSG00000028145	Them4	ENSMUSG00000056313	Tcim	ENSMUSG00000038954	Supt3
	#N/A	ENSMUSG00000042745	Id1		#N/A	ENSMUSG00000113183	Gm47664	ENSMUSG00000033596	Rfwd3	ENSMUSG00000032560	Dnajc13	ENSMUSG00000028073	Pear1	ENSMUSG00000032127	Vps11	ENSMUSG00000027203	Dut	ENSMUSG00000028161	Ppp3ca	ENSMUSG00000056383	AI987944	ENSMUSG00000038965	Ube2l3
	#N/A	ENSMUSG00000042793	Lgr6		#N/A	ENSMUSG00000115149	9330188P03Rik	ENSMUSG00000033751	Gadd45gip1	ENSMUSG00000032571	Pik3r4	ENSMUSG00000028082	Sh3d19	ENSMUSG00000032261	Sh3bgrl2	ENSMUSG00000027206	Cops2	ENSMUSG00000028191	Bcl10	ENSMUSG00000056429	Tgoln1	ENSMUSG00000039153	Runx2
	#N/A	ENSMUSG00000042901	Aida		#N/A	ENSMUSG00000116809	A630036G19Rik	ENSMUSG00000033847	Pla2g4c	ENSMUSG00000032599	Ip6k2	ENSMUSG00000028101	Pias3	ENSMUSG00000032271	Nnmt	ENSMUSG00000027208	Fgf7	ENSMUSG00000028211	Trp53inp1	ENSMUSG00000056531	Ccdc18	ENSMUSG00000039156	Stim2
	#N/A	ENSMUSG00000042992	Borcs5		#N/A	ENSMUSG00000116908	Gm49599	ENSMUSG00000033938	Ndufb7	ENSMUSG00000032606	Nicn1	ENSMUSG00000028127	Abcd3	ENSMUSG00000032281	Acsbg1	ENSMUSG00000027221	Chst1	ENSMUSG00000028268	Gbp3	ENSMUSG00000056836	Gm6851	ENSMUSG00000039168	Dap
	#N/A	ENSMUSG00000043067	Dpy19l1		#N/A	ENSMUSG00000117182	Gm18068	ENSMUSG00000034021	Pds5b	ENSMUSG00000032637	Atxn2l	ENSMUSG00000028136	Snx27	ENSMUSG00000032293	Ireb2	ENSMUSG00000027242	Wdr76	ENSMUSG00000028270	Gbp2	ENSMUSG00000057113	Npm1	ENSMUSG00000039191	Rbpj
	#N/A	ENSMUSG00000043079	Synpo		#N/A	ENSMUSG00000117505	Gm9993	ENSMUSG00000034064	Poglut1	ENSMUSG00000032652	Crebl2	ENSMUSG00000028137	Celf3	ENSMUSG00000032299	Commd4	ENSMUSG00000027263	Tubgcp4	ENSMUSG00000028291	Akirin2	ENSMUSG00000057143	Trim12c	ENSMUSG00000039210	Gpatch2
	#N/A	ENSMUSG00000043157	Arl11		#N/A	ENSMUSG00000119996	NA	ENSMUSG00000034160	Ogt	ENSMUSG00000032661	Oas3	ENSMUSG00000028165	Cisd2	ENSMUSG00000032350	Gclc	ENSMUSG00000027274	Mkks	ENSMUSG00000028385	Snx30	ENSMUSG00000057181	5730455P16Rik	ENSMUSG00000039218	Srrm2
	#N/A	ENSMUSG00000043190	Rfesd		#N/A	ENSMUSG00000120430	NA	ENSMUSG00000034192	Lsm3	ENSMUSG00000032712	Resf1	ENSMUSG00000028194	Ddah1	ENSMUSG00000032425	Zfp949	ENSMUSG00000027303	Ptpra	ENSMUSG00000028398	Dmac1	ENSMUSG00000057278	Snrpg	ENSMUSG00000039231	Suv39h1
	#N/A	ENSMUSG00000043336	Filip1l		#N/A	ENSMUSG00000121059	NA	ENSMUSG00000034206	Polq	ENSMUSG00000032715	Trib3	ENSMUSG00000028195	Ccn1	ENSMUSG00000032487	Ptgs2	ENSMUSG00000027306	Nusap1	ENSMUSG00000028430	Nol6	ENSMUSG00000057561	Eif1a	ENSMUSG00000039262	Prrc2b
	#N/A	ENSMUSG00000043415	Otud1		#N/A	ENSMUSG00000121184	NA	ENSMUSG00000034329	Brip1	ENSMUSG00000032743	Katnip	ENSMUSG00000028212	Ccne2	ENSMUSG00000032508	Myd88	ENSMUSG00000027318	Adam33	ENSMUSG00000028433	Ubap2	ENSMUSG00000057572	Zbtb8os	ENSMUSG00000039377	Hlx
	#N/A	ENSMUSG00000043587	Pxylp1		#N/A	ENSMUSG00000121501	NA	ENSMUSG00000034345	Gtf2h5	ENSMUSG00000032754	Slc8b1	ENSMUSG00000028224	Nbn	ENSMUSG00000032515	Csrnp1	ENSMUSG00000027323	Rad51	ENSMUSG00000028436	Dcaf12	ENSMUSG00000057657	Rps18-ps3	ENSMUSG00000039477	Tnrc18
	#N/A	ENSMUSG00000044148	1810030O07Rik		#N/A		#N/A	ENSMUSG00000034442	Trmt5	ENSMUSG00000032786	Alas1	ENSMUSG00000028312	Smc2	ENSMUSG00000032519	Slc25a38	ENSMUSG00000027326	Knl1	ENSMUSG00000028437	Ubap1	ENSMUSG00000057666	Gapdh	ENSMUSG00000039509	Nup133
	#N/A	ENSMUSG00000044197	Gpr146		#N/A		#N/A	ENSMUSG00000034566	Atp5h	ENSMUSG00000032849	Abcc4	ENSMUSG00000028333	Anp32b	ENSMUSG00000032525	Nktr	ENSMUSG00000027330	Cdc25b	ENSMUSG00000028439	Fam219a	ENSMUSG00000057842	Zfp595	ENSMUSG00000039523	Cep104
	#N/A	ENSMUSG00000044201	Cdc25c		#N/A		#N/A	ENSMUSG00000034587	8430429K09Rik	ENSMUSG00000032905	Atg12	ENSMUSG00000028393	Alad	ENSMUSG00000032526	Ss18l2	ENSMUSG00000027331	Knstrn	ENSMUSG00000028447	Dctn3	ENSMUSG00000057894	Zfp329	ENSMUSG00000039568	Ubald1
	#N/A	ENSMUSG00000044250	Pced1b		#N/A		#N/A	ENSMUSG00000034854	Mfsd12	ENSMUSG00000033004	Mycbp2	ENSMUSG00000028416	Bag1	ENSMUSG00000032540	Abhd5	ENSMUSG00000027342	Pcna	ENSMUSG00000028452	Vcp	ENSMUSG00000058093	Zfp729b	ENSMUSG00000039633	Lonrf1
	#N/A	ENSMUSG00000044337	Ackr3		#N/A		#N/A	ENSMUSG00000034867	Ankrd27	ENSMUSG00000033088	Triobp	ENSMUSG00000028484	Psip1	ENSMUSG00000032551	1110059G10Rik	ENSMUSG00000027367	Stard7	ENSMUSG00000028465	Tln1	ENSMUSG00000058355	Abce1	ENSMUSG00000039637	Coro7
	#N/A	ENSMUSG00000044345	Marveld1		#N/A		#N/A	ENSMUSG00000034875	Nudt19	ENSMUSG00000033128	Gga1	ENSMUSG00000028496	Mllt3	ENSMUSG00000032553	Srprb	ENSMUSG00000027374	Mrps5	ENSMUSG00000028466	Creb3	ENSMUSG00000058407	Txndc9	ENSMUSG00000039671	Zmynd8
	#N/A	ENSMUSG00000044469	Tnfaip8l1		#N/A		#N/A	ENSMUSG00000034932	Mrpl54	ENSMUSG00000033159	Cnppd1	ENSMUSG00000028560	Usp1	ENSMUSG00000032557	Uba5	ENSMUSG00000027379	Bub1	ENSMUSG00000028478	Clta	ENSMUSG00000058558	Rpl5	ENSMUSG00000039740	Alg2
	#N/A	ENSMUSG00000044502	Bod1		#N/A		#N/A	ENSMUSG00000035021	Baz1a	ENSMUSG00000033209	Ttc28	ENSMUSG00000028614	Ndc1	ENSMUSG00000032558	Nphp3	ENSMUSG00000027423	Snx5	ENSMUSG00000028494	Plin2	ENSMUSG00000058655	Eif4b	ENSMUSG00000039801	Cplane1
	#N/A	ENSMUSG00000044734	Serpinb1a		#N/A		#N/A	ENSMUSG00000035198	Tubg1	ENSMUSG00000033306	Lpp	ENSMUSG00000028621	Cyb5rl	ENSMUSG00000032571	Pik3r4	ENSMUSG00000027454	Gins1	ENSMUSG00000028557	Rnf11	ENSMUSG00000058748	Zfp958	ENSMUSG00000039842	Mcph1
	#N/A	ENSMUSG00000044783	Hjurp		#N/A		#N/A	ENSMUSG00000035245	Eogt	ENSMUSG00000033327	Tnxb	ENSMUSG00000028622	Mrpl37	ENSMUSG00000032575	Manf	ENSMUSG00000027466	Rbck1	ENSMUSG00000028580	Pum1	ENSMUSG00000059033	Rpl18a-ps1	ENSMUSG00000039852	Rere
	#N/A	ENSMUSG00000044786	Zfp36		#N/A		#N/A	ENSMUSG00000035262	Amh	ENSMUSG00000033355	Rtp4	ENSMUSG00000028633	Ctps	ENSMUSG00000032661	Oas3	ENSMUSG00000027469	Tpx2	ENSMUSG00000028646	Rragc	ENSMUSG00000059119	Nap1l4	ENSMUSG00000039887	Alg14
	#N/A	ENSMUSG00000045039	Megf8		#N/A		#N/A	ENSMUSG00000035293	G2e3	ENSMUSG00000033400	Agl	ENSMUSG00000028639	Ybx1	ENSMUSG00000032712	Resf1	ENSMUSG00000027479	Mapre1	ENSMUSG00000028668	Eloa	ENSMUSG00000059278	Naa38	ENSMUSG00000039917	Rhbdd2
	#N/A	ENSMUSG00000045095	Magi1		#N/A		#N/A	ENSMUSG00000035351	Nup37	ENSMUSG00000033467	Crlf2	ENSMUSG00000028649	Macf1	ENSMUSG00000032715	Trib3	ENSMUSG00000027490	E2f1	ENSMUSG00000028680	Plk3	ENSMUSG00000059291	Rpl11	ENSMUSG00000039959	Hip1
	#N/A	ENSMUSG00000045160	Bola3		#N/A		#N/A	ENSMUSG00000035439	Haus8	ENSMUSG00000033478	Fam160b1	ENSMUSG00000028664	Ephb2	ENSMUSG00000032740	Ccdc88a	ENSMUSG00000027513	Pck1	ENSMUSG00000028683	Eif2b3	ENSMUSG00000059423	Zfp933	ENSMUSG00000039994	Timeless
	#N/A	ENSMUSG00000045328	Cenpe		#N/A		#N/A	ENSMUSG00000035443	Thyn1	ENSMUSG00000033487	Fndc3a	ENSMUSG00000028677	Rnf220	ENSMUSG00000032743	Katnip	ENSMUSG00000027550	Lrrcc1	ENSMUSG00000028692	Akr1a1	ENSMUSG00000059534	Uqcr10	ENSMUSG00000040048	Ndufb10
	#N/A	ENSMUSG00000045594	Glb1		#N/A		#N/A	ENSMUSG00000035575	Utp6	ENSMUSG00000033538	Casp4	ENSMUSG00000028678	Kif2c	ENSMUSG00000032757	Bet1	ENSMUSG00000027597	Ahcy	ENSMUSG00000028744	Slc66a1	ENSMUSG00000059586	Nsmce2	ENSMUSG00000040151	Hs2st1
	#N/A	ENSMUSG00000045664	Cdc42ep2		#N/A		#N/A	ENSMUSG00000035704	Alg8	ENSMUSG00000033540	Idua	ENSMUSG00000028693	Nasp	ENSMUSG00000032802	Srxn1	ENSMUSG00000027599	Armc1	ENSMUSG00000028751	Pla2g2e	ENSMUSG00000059897	Zfp930	ENSMUSG00000040177	2310057M21Rik
	#N/A	ENSMUSG00000045679	Pqlc3		#N/A		#N/A	ENSMUSG00000035762	Tmem161b	ENSMUSG00000033545	Znrf1	ENSMUSG00000028718	Stil	ENSMUSG00000032826	Ank2	ENSMUSG00000027635	Dsn1	ENSMUSG00000028779	Pef1	ENSMUSG00000059900	Tmem40	ENSMUSG00000040188	Scamp2
	#N/A	ENSMUSG00000045827	Serpinb9		#N/A		#N/A	ENSMUSG00000035834	Polr3g	ENSMUSG00000033577	Myo6	ENSMUSG00000028743	Akr7a5	ENSMUSG00000032846	Zswim6	ENSMUSG00000027639	Samhd1	ENSMUSG00000028793	Rnf19b	ENSMUSG00000059939	9430015G10Rik	ENSMUSG00000040212	Emp3
	#N/A	ENSMUSG00000045838	Ccdc9b		#N/A		#N/A	ENSMUSG00000035898	Uba6	ENSMUSG00000033624	Pdpr	ENSMUSG00000028755	Cda	ENSMUSG00000032869	Psmf1	ENSMUSG00000027641	Rbl1	ENSMUSG00000028804	Csmd2	ENSMUSG00000060073	Psma3	ENSMUSG00000040220	Gas8
	#N/A	ENSMUSG00000045932	Ifit2		#N/A		#N/A	ENSMUSG00000036112	Metap2	ENSMUSG00000033705	Stard9	ENSMUSG00000028788	Ptp4a2	ENSMUSG00000032905	Atg12	ENSMUSG00000027650	Tti1	ENSMUSG00000028809	Srrm1	ENSMUSG00000060147	Serpinb6a	ENSMUSG00000040225	Prrc2c
	#N/A	ENSMUSG00000045954	Cavin2		#N/A		#N/A	ENSMUSG00000036202	Rif1	ENSMUSG00000033713	Foxn3	ENSMUSG00000028797	Tmem234	ENSMUSG00000032913	Lrig2	ENSMUSG00000027654	Fam83d	ENSMUSG00000028821	Syf2	ENSMUSG00000060149	BC002059	ENSMUSG00000040249	Lrp1
	#N/A	ENSMUSG00000046020	Pofut1		#N/A		#N/A	ENSMUSG00000036223	Ska1	ENSMUSG00000033730	Egr3	ENSMUSG00000028809	Srrm1	ENSMUSG00000032932	Hspa13	ENSMUSG00000027667	Zfp639	ENSMUSG00000028822	Tmem50a	ENSMUSG00000060377	Rpl36a-ps1	ENSMUSG00000040274	Cdk6
	#N/A	ENSMUSG00000046152	Fut10		#N/A		#N/A	ENSMUSG00000036323	Srp72	ENSMUSG00000033769	Exoc6b	ENSMUSG00000028820	Sfpq	ENSMUSG00000032952	Ap4b1	ENSMUSG00000027673	Ndufb5	ENSMUSG00000028826	Maco1	ENSMUSG00000060730	Gm10086	ENSMUSG00000040383	Aqr
	#N/A	ENSMUSG00000046186	Cd109		#N/A		#N/A	ENSMUSG00000036371	Serbp1	ENSMUSG00000033863	Klf9	ENSMUSG00000028861	Mrps15	ENSMUSG00000032998	Foxj3	ENSMUSG00000027679	Dnajc19	ENSMUSG00000028830	AU040320	ENSMUSG00000060739	Nsa2	ENSMUSG00000040435	Ppp1r15a
	#N/A	ENSMUSG00000046432	Bex3		#N/A		#N/A	ENSMUSG00000036372	Tmem258	ENSMUSG00000033880	Lgals3bp	ENSMUSG00000028873	Cdca8	ENSMUSG00000033004	Mycbp2	ENSMUSG00000027684	Mecom	ENSMUSG00000028841	Cnksr1	ENSMUSG00000060802	B2m	ENSMUSG00000040481	Bptf
	#N/A	ENSMUSG00000046532	Ar		#N/A		#N/A	ENSMUSG00000036438	Calm2	ENSMUSG00000033955	Tnks1bp1	ENSMUSG00000028883	Sema3a	ENSMUSG00000033014	Trim33	ENSMUSG00000027699	Ect2	ENSMUSG00000028842	Ago3	ENSMUSG00000060938	Rpl26	ENSMUSG00000040488	Ltbp4
	#N/A	ENSMUSG00000046694	Tent5b		#N/A		#N/A	ENSMUSG00000036632	Alg5	ENSMUSG00000034024	Cct2	ENSMUSG00000028884	Rpa2	ENSMUSG00000033021	Gmppa	ENSMUSG00000027715	Ccna2	ENSMUSG00000028850	Gpatch3	ENSMUSG00000061136	Prpf40a	ENSMUSG00000040524	Zfp609
	#N/A	ENSMUSG00000046768	Rhoj		#N/A		#N/A	ENSMUSG00000036639	Nudt1	ENSMUSG00000034042	Gpbp1l1	ENSMUSG00000028926	Cdk14	ENSMUSG00000033159	Cnppd1	ENSMUSG00000027752	Exosc8	ENSMUSG00000028857	Tmem222	ENSMUSG00000061232	H2-K1	ENSMUSG00000040618	Pck2
	#N/A	ENSMUSG00000047250	Ptgs1		#N/A		#N/A	ENSMUSG00000036646	Man1b1	ENSMUSG00000034158	Lrrc58	ENSMUSG00000028944	Prkag2	ENSMUSG00000033213	AA467197	ENSMUSG00000027763	Mbnl1	ENSMUSG00000028868	Wasf2	ENSMUSG00000061306	Slc38a10	ENSMUSG00000040711	Sh3pxd2b
	#N/A	ENSMUSG00000047534	Mis18bp1		#N/A		#N/A	ENSMUSG00000036781	Rps27l	ENSMUSG00000034243	Golgb1	ENSMUSG00000028950	Tas1r1	ENSMUSG00000033319	Fem1c	ENSMUSG00000027774	Gfm1	ENSMUSG00000028890	Mtf1	ENSMUSG00000061315	Naca	ENSMUSG00000040725	Hnrnpul1
	#N/A	ENSMUSG00000047557	Lxn		#N/A		#N/A	ENSMUSG00000036850	Mrpl41	ENSMUSG00000034247	Plekhm1	ENSMUSG00000028957	Per3	ENSMUSG00000033326	Kdm4a	ENSMUSG00000027800	Tm4sf1	ENSMUSG00000028893	Sesn2	ENSMUSG00000061544	Zfp229	ENSMUSG00000040761	Spen
	#N/A	ENSMUSG00000047604	Frat2		#N/A		#N/A	ENSMUSG00000036873	2410004B18Rik	ENSMUSG00000034320	Slc26a2	ENSMUSG00000028962	Slc4a2	ENSMUSG00000033355	Rtp4	ENSMUSG00000027823	Gmps	ENSMUSG00000028917	Plekhm2	ENSMUSG00000061758	Akr1b10	ENSMUSG00000040888	Gfer
	#N/A	ENSMUSG00000047617	Paxx		#N/A		#N/A	ENSMUSG00000036932	Aifm1	ENSMUSG00000034341	Wbp2	ENSMUSG00000028964	Park7	ENSMUSG00000033386	Frrs1	ENSMUSG00000027835	Pdcd10	ENSMUSG00000028932	Psmc2	ENSMUSG00000061787	Rps17	ENSMUSG00000040940	Arhgef1
	#N/A	ENSMUSG00000048200	Cracr2b		#N/A		#N/A	ENSMUSG00000036990	Otud4	ENSMUSG00000034342	Cbl	ENSMUSG00000028973	Abcb8	ENSMUSG00000033430	Terf2ip	ENSMUSG00000027881	Prpf38b	ENSMUSG00000028954	Nub1	ENSMUSG00000062006	Rpl34	ENSMUSG00000041035	Gm17018
	#N/A	ENSMUSG00000048327	Ckap2l		#N/A		#N/A	ENSMUSG00000037010	Apln	ENSMUSG00000034361	Cpne2	ENSMUSG00000028988	Ctnnbip1	ENSMUSG00000033439	Trmt13	ENSMUSG00000027884	Clcc1	ENSMUSG00000028960	Ube4b	ENSMUSG00000062014	Gmfb	ENSMUSG00000041058	Wwp1
	#N/A	ENSMUSG00000048368	Omd		#N/A		#N/A	ENSMUSG00000037013	Ss18	ENSMUSG00000034377	Tulp4	ENSMUSG00000029003	Mad2l2	ENSMUSG00000033467	Crlf2	ENSMUSG00000027937	Jtb	ENSMUSG00000028961	Pgd	ENSMUSG00000062116	Zfp954	ENSMUSG00000041147	Brca2
	#N/A	ENSMUSG00000048376	F2r		#N/A		#N/A	ENSMUSG00000037072	Selenof	ENSMUSG00000034390	Cmip	ENSMUSG00000029033	Acap3	ENSMUSG00000033487	Fndc3a	ENSMUSG00000027955	Gask1b	ENSMUSG00000028972	Car6	ENSMUSG00000062168	Ppef1	ENSMUSG00000041161	Otud3
	#N/A	ENSMUSG00000048482	Bdnf		#N/A		#N/A	ENSMUSG00000037134	Prmt9	ENSMUSG00000034422	Parp14	ENSMUSG00000029063	Nadk	ENSMUSG00000033538	Casp4	ENSMUSG00000027962	Vcam1	ENSMUSG00000028977	Casz1	ENSMUSG00000062328	Rpl17	ENSMUSG00000041164	Zmiz2
	#N/A	ENSMUSG00000048612	Myof		#N/A		#N/A	ENSMUSG00000037216	Lipt1	ENSMUSG00000034430	Zxdc	ENSMUSG00000029066	Mrpl20	ENSMUSG00000033565	Rbfox2	ENSMUSG00000027968	Larp7	ENSMUSG00000028986	Klhl7	ENSMUSG00000062352	Itgb1bp1	ENSMUSG00000041297	Cdk13
	#N/A	ENSMUSG00000048755	Mcat		#N/A		#N/A	ENSMUSG00000037236	Matr3	ENSMUSG00000034459	Ifit1	ENSMUSG00000029070	Mxra8	ENSMUSG00000033793	Atp6v1h	ENSMUSG00000027981	Rnpc3	ENSMUSG00000029004	Kmt2e	ENSMUSG00000062353	Gm15772	ENSMUSG00000041308	Sntb2
	#N/A	ENSMUSG00000048922	Cdca2		#N/A		#N/A	ENSMUSG00000037243	Zfp692	ENSMUSG00000034574	Daam1	ENSMUSG00000029106	Add1	ENSMUSG00000033808	Tmem87a	ENSMUSG00000027984	Hadh	ENSMUSG00000029036	Atad3a	ENSMUSG00000062691	Cebpzos	ENSMUSG00000041415	Dicer1
	#N/A	ENSMUSG00000049288	Lix1l		#N/A		#N/A	ENSMUSG00000037266	Rsrp1	ENSMUSG00000034602	Mon2	ENSMUSG00000029122	Evc	ENSMUSG00000033863	Klf9	ENSMUSG00000028018	Gstcd	ENSMUSG00000029060	Mib2	ENSMUSG00000062931	Zfp938	ENSMUSG00000041571	Selenow
	#N/A	ENSMUSG00000049339	Retreg2		#N/A		#N/A	ENSMUSG00000037278	Tmem97	ENSMUSG00000034610	Tut4	ENSMUSG00000029146	Snx17	ENSMUSG00000034042	Gpbp1l1	ENSMUSG00000028029	Aimp1	ENSMUSG00000029062	Cdk11b	ENSMUSG00000062981	Mrpl42	ENSMUSG00000041629	Fam104a
	#N/A	ENSMUSG00000049420	Tmem200a		#N/A		#N/A	ENSMUSG00000037295	Ldlrap1	ENSMUSG00000034640	Tiparp	ENSMUSG00000029147	Ppm1g	ENSMUSG00000034105	Meak7	ENSMUSG00000028031	Dkk2	ENSMUSG00000029076	Sdf4	ENSMUSG00000063018	2010204K13Rik	ENSMUSG00000041632	Mrps27
	#N/A	ENSMUSG00000049502	Dtx3l		#N/A		#N/A	ENSMUSG00000037300	Ttc13	ENSMUSG00000034707	Gns	ENSMUSG00000029162	Khk	ENSMUSG00000034163	Zfc3h1	ENSMUSG00000028032	Papss1	ENSMUSG00000029125	Stx18	ENSMUSG00000063281	Zfp35	ENSMUSG00000041638	Gcn1
	#N/A	ENSMUSG00000049600	Zbtb45		#N/A		#N/A	ENSMUSG00000037364	Srrt	ENSMUSG00000034708	Grn	ENSMUSG00000029176	Anapc4	ENSMUSG00000034168	Irf2bpl	ENSMUSG00000028034	Fubp1	ENSMUSG00000029135	Fosl2	ENSMUSG00000063406	Tmed5	ENSMUSG00000041697	Cox6a1
	#N/A	ENSMUSG00000049672	Zbtb14		#N/A		#N/A	ENSMUSG00000037376	Trmt6	ENSMUSG00000034744	Nagk	ENSMUSG00000029177	Cenpa	ENSMUSG00000034173	Zbed5	ENSMUSG00000028044	Cks1b	ENSMUSG00000029141	Slc4a1ap	ENSMUSG00000063694	Cycs	ENSMUSG00000041765	Ubac2
	#N/A	ENSMUSG00000049823	Zbtb12		#N/A		#N/A	ENSMUSG00000037475	Thoc2	ENSMUSG00000034751	Mast4	ENSMUSG00000029191	Rfc1	ENSMUSG00000034216	Vps18	ENSMUSG00000028047	Thbs3	ENSMUSG00000029166	Mapre3	ENSMUSG00000063767	S100a7a	ENSMUSG00000041815	Poldip3
	#N/A	ENSMUSG00000049866	Arl4c		#N/A		#N/A	ENSMUSG00000037499	Nenf	ENSMUSG00000034757	Tmub2	ENSMUSG00000029201	Ugdh	ENSMUSG00000034243	Golgb1	ENSMUSG00000028063	Lmna	ENSMUSG00000029178	Klf3	ENSMUSG00000063785	Utp14a	ENSMUSG00000041837	Pdcd7
	#N/A	ENSMUSG00000049932	H2ax		#N/A		#N/A	ENSMUSG00000037531	Mrpl47	ENSMUSG00000034765	Dusp5	ENSMUSG00000029208	Guf1	ENSMUSG00000034248	Slc25a37	ENSMUSG00000028068	Iqgap3	ENSMUSG00000029179	Zcchc4	ENSMUSG00000063787	Chchd1	ENSMUSG00000041889	Shisa4
	#N/A	ENSMUSG00000050212	Eva1b		#N/A		#N/A	ENSMUSG00000037601	Nme1	ENSMUSG00000034832	Tet3	ENSMUSG00000029304	Spp1	ENSMUSG00000034341	Wbp2	ENSMUSG00000028069	Gpatch4	ENSMUSG00000029186	Pi4k2b	ENSMUSG00000063882	Uqcrh	ENSMUSG00000041890	Git2
	#N/A	ENSMUSG00000050288	Fzd2		#N/A		#N/A	ENSMUSG00000037608	Bclaf1	ENSMUSG00000034855	Cxcl10	ENSMUSG00000029312	Klhl8	ENSMUSG00000034422	Parp14	ENSMUSG00000028081	Rps3a1	ENSMUSG00000029198	Grpel1	ENSMUSG00000063972	Nr6a1	ENSMUSG00000041926	Rnpep
	#N/A	ENSMUSG00000050530	Fam171a1		#N/A		#N/A	ENSMUSG00000037628	Cdkn3	ENSMUSG00000034908	Sidt2	ENSMUSG00000029319	Coq2	ENSMUSG00000034457	Eda2r	ENSMUSG00000028101	Pias3	ENSMUSG00000029207	Apbb2	ENSMUSG00000064128	Cenpj	ENSMUSG00000041939	Mvk
	#N/A	ENSMUSG00000050552	Lamtor4		#N/A		#N/A	ENSMUSG00000037725	Ckap2	ENSMUSG00000034940	Synrg	ENSMUSG00000029344	Tpst2	ENSMUSG00000034459	Ifit1	ENSMUSG00000028114	Mettl14	ENSMUSG00000029227	Fip1l1	ENSMUSG00000064215	Ifi27	ENSMUSG00000041958	Pigs
	#N/A	ENSMUSG00000050627	Gpd1l		#N/A		#N/A	ENSMUSG00000037740	Mrps26	ENSMUSG00000034947	Tmem106a	ENSMUSG00000029363	Rfc5	ENSMUSG00000034480	Diaph2	ENSMUSG00000028156	Eif4e	ENSMUSG00000029229	Chic2	ENSMUSG00000064339	mt-Rnr2	ENSMUSG00000041977	Arhgef11
	#N/A	ENSMUSG00000050730	Arhgap42		#N/A		#N/A	ENSMUSG00000037754	Ppp1r16b	ENSMUSG00000034949	Zfr2	ENSMUSG00000029366	Dck	ENSMUSG00000034543	Morc2a	ENSMUSG00000028180	Zranb2	ENSMUSG00000029249	Rest	ENSMUSG00000064341	mt-Nd1	ENSMUSG00000041997	Tlk1
	#N/A	ENSMUSG00000050737	Ptges		#N/A		#N/A	ENSMUSG00000037892	Pcdh18	ENSMUSG00000034994	Eef2	ENSMUSG00000029394	Cdk2ap1	ENSMUSG00000034584	Exph5	ENSMUSG00000028194	Ddah1	ENSMUSG00000029313	Aff1	ENSMUSG00000064345	mt-Nd2	ENSMUSG00000042121	Ssh1
	#N/A	ENSMUSG00000050965	Prkca		#N/A		#N/A	ENSMUSG00000037894	H2az1	ENSMUSG00000035011	Zbtb7a	ENSMUSG00000029404	Arl6ip4	ENSMUSG00000034586	Hid1	ENSMUSG00000028195	Ccn1	ENSMUSG00000029314	Gpat3	ENSMUSG00000064351	mt-Co1	ENSMUSG00000042148	Cox10
	#N/A	ENSMUSG00000050989	Selenon		#N/A		#N/A	ENSMUSG00000037904	Ankrd9	ENSMUSG00000035042	Ccl5	ENSMUSG00000029428	Stx2	ENSMUSG00000034640	Tiparp	ENSMUSG00000028212	Ccne2	ENSMUSG00000029334	Prkg2	ENSMUSG00000064363	mt-Nd4	ENSMUSG00000042165	Gm9774
	#N/A	ENSMUSG00000051177	Plcb1 ENSMUSG00000051177		#N/A		#N/A	ENSMUSG00000037935	Smarce1	ENSMUSG00000035051	Dhx57	ENSMUSG00000029432	Nipsnap2	ENSMUSG00000034647	Ankrd12	ENSMUSG00000028218	Cibar1	ENSMUSG00000029378	Areg	ENSMUSG00000064367	mt-Nd5	ENSMUSG00000042185	Nfrkb
	#N/A	ENSMUSG00000051323	Pcdh19		#N/A		#N/A	ENSMUSG00000037958	Nsrp1	ENSMUSG00000035093	Secisbp2l	ENSMUSG00000029438	Bcl7a	ENSMUSG00000034706	Dnai2	ENSMUSG00000028224	Nbn	ENSMUSG00000029380	Cxcl1	ENSMUSG00000064368	mt-Nd6	ENSMUSG00000042203	Tbc1d22b
	#N/A	ENSMUSG00000051439	Cd14		#N/A		#N/A	ENSMUSG00000037995	Igsf9	ENSMUSG00000035152	Ap2b1	ENSMUSG00000029461	Fam168a	ENSMUSG00000034751	Mast4	ENSMUSG00000028234	Rps20	ENSMUSG00000029390	Tmed2	ENSMUSG00000064370	mt-Cytb	ENSMUSG00000042331	Specc1
	#N/A	ENSMUSG00000051457	Spn		#N/A		#N/A	ENSMUSG00000038046	Mrm3	ENSMUSG00000035158	Mitf	ENSMUSG00000029471	Camkk2	ENSMUSG00000034757	Tmub2	ENSMUSG00000028248	Pnisr	ENSMUSG00000029403	Cdkl2	ENSMUSG00000064427	Gm22748	ENSMUSG00000042390	Gatad2b
	#N/A	ENSMUSG00000051517	Arhgef39		#N/A		#N/A	ENSMUSG00000038279	Nop2	ENSMUSG00000035168	Tanc1	ENSMUSG00000029472	Anapc5	ENSMUSG00000034765	Dusp5	ENSMUSG00000028252	Ccnc	ENSMUSG00000029407	Uso1	ENSMUSG00000065999	Zfp985	ENSMUSG00000042487	Leo1
	#N/A	ENSMUSG00000051669	AU021092		#N/A		#N/A	ENSMUSG00000038335	Tsr1	ENSMUSG00000035173	Ccdc186	ENSMUSG00000029478	Ncor2	ENSMUSG00000034781	Gna11	ENSMUSG00000028261	Ndufaf4	ENSMUSG00000029413	Naaa	ENSMUSG00000066000	Zfp979	ENSMUSG00000042496	Prdm10
	#N/A	ENSMUSG00000052085	Dock8		#N/A		#N/A	ENSMUSG00000038374	Rbm8a	ENSMUSG00000035199	Arl6ip5	ENSMUSG00000029484	Anxa3	ENSMUSG00000034801	Sos2	ENSMUSG00000028282	Casp8ap2	ENSMUSG00000029416	Slc15a4	ENSMUSG00000066456	Hmgn3	ENSMUSG00000042506	Usp22
	#N/A	ENSMUSG00000052139	Babam2		#N/A		#N/A	ENSMUSG00000038379	Ttk	ENSMUSG00000035208	Slfn8	ENSMUSG00000029499	Pxmp2	ENSMUSG00000034813	Grip1	ENSMUSG00000028284	Map3k7	ENSMUSG00000029439	Sfswap	ENSMUSG00000066613	Zfp932	ENSMUSG00000042535	Gtpbp1
	#N/A	ENSMUSG00000052302	Tbc1d30		#N/A		#N/A	ENSMUSG00000038412	Higd1a	ENSMUSG00000035242	Oaz1	ENSMUSG00000029516	Cit	ENSMUSG00000034832	Tet3	ENSMUSG00000028312	Smc2	ENSMUSG00000029440	Psmd9	ENSMUSG00000066798	Zbtb6	ENSMUSG00000042605	Atxn2
	#N/A	ENSMUSG00000052331	Ankrd44		#N/A		#N/A	ENSMUSG00000038510	Rpf2	ENSMUSG00000035273	Hpse	ENSMUSG00000029521	Chek2	ENSMUSG00000034855	Cxcl10	ENSMUSG00000028378	Ptgr1	ENSMUSG00000029446	Psph	ENSMUSG00000067367	Lyar	ENSMUSG00000042625	Safb2
	#N/A	ENSMUSG00000052397	Ezr		#N/A		#N/A	ENSMUSG00000038555	Reep2	ENSMUSG00000035325	Sec31a	ENSMUSG00000029554	Mad1l1	ENSMUSG00000034931	Dhx8	ENSMUSG00000028407	Smim27	ENSMUSG00000029456	Acad10	ENSMUSG00000067722	BC003965	ENSMUSG00000042700	Sipa1l1
	#N/A	ENSMUSG00000052512	Nav2		#N/A		#N/A	ENSMUSG00000038628	Polr3k	ENSMUSG00000035356	Nfkbiz	ENSMUSG00000029570	Lfng	ENSMUSG00000034949	Zfr2	ENSMUSG00000028426	Rad23b	ENSMUSG00000029458	Brap	ENSMUSG00000067870	Rpl31-ps8	ENSMUSG00000042719	Naa25
	#N/A	ENSMUSG00000052534	Pbx1		#N/A		#N/A	ENSMUSG00000038644	Pold1	ENSMUSG00000035505	Cox18	ENSMUSG00000029575	Mmab	ENSMUSG00000035042	Ccl5	ENSMUSG00000028443	Nudt2	ENSMUSG00000029475	Kdm2b	ENSMUSG00000067916	Zfp991	ENSMUSG00000042737	Dpm3
	#N/A	ENSMUSG00000052688	Rab7b		#N/A		#N/A	ENSMUSG00000038685	Rtel1	ENSMUSG00000035569	Ankrd11	ENSMUSG00000029577	Ube3b	ENSMUSG00000035173	Ccdc186	ENSMUSG00000028484	Psip1	ENSMUSG00000029502	Golga3	ENSMUSG00000067931	Zfp948	ENSMUSG00000042772	Smg7
	#N/A	ENSMUSG00000052698	Tln2		#N/A		#N/A	ENSMUSG00000038690	Atp5j2	ENSMUSG00000035671	Zswim4	ENSMUSG00000029581	Fscn1	ENSMUSG00000035227	Spcs2	ENSMUSG00000028495	Rps6	ENSMUSG00000029504	Ddx51	ENSMUSG00000068184	Ndufaf2	ENSMUSG00000043079	Synpo
	#N/A	ENSMUSG00000052911	Lamb2		#N/A		#N/A	ENSMUSG00000038759	Nup205	ENSMUSG00000035692	Isg15	ENSMUSG00000029591	Ung	ENSMUSG00000035235	Trim13	ENSMUSG00000028496	Mllt3	ENSMUSG00000029505	Ep400	ENSMUSG00000068245	Phf11d	ENSMUSG00000043445	Pgp
	#N/A	ENSMUSG00000052934	Fbxo31		#N/A		#N/A	ENSMUSG00000038845	Phb	ENSMUSG00000035725	Prkx	ENSMUSG00000029598	Plbd2	ENSMUSG00000035285	Nat14	ENSMUSG00000028549	Itgb3bp	ENSMUSG00000029518	Rab35	ENSMUSG00000068396	Rpl34-ps1	ENSMUSG00000043648	Pld6
	#N/A	ENSMUSG00000053158	Fes		#N/A		#N/A	ENSMUSG00000038936	Sccpdh	ENSMUSG00000035799	Twist1	ENSMUSG00000029614	Rpl6	ENSMUSG00000035356	Nfkbiz	ENSMUSG00000028552	Eps15	ENSMUSG00000029528	Pxn	ENSMUSG00000068397	Gm10240	ENSMUSG00000043733	Ptpn11
	#N/A	ENSMUSG00000053329	Gatd3a		#N/A		#N/A	ENSMUSG00000038975	Rabggtb	ENSMUSG00000035847	Ids	ENSMUSG00000029640	Usp12	ENSMUSG00000035399	Oser1	ENSMUSG00000028560	Usp1	ENSMUSG00000029534	St7	ENSMUSG00000068587	Mgam	ENSMUSG00000043964	Orai3
	#N/A	ENSMUSG00000053477	Tcf4		#N/A		#N/A	ENSMUSG00000039016	Timm8b	ENSMUSG00000035863	Palm	ENSMUSG00000029661	Col1a2	ENSMUSG00000035401	Emsy	ENSMUSG00000028576	Ift74	ENSMUSG00000029561	Oasl2	ENSMUSG00000068882	Ssb	ENSMUSG00000043987	Cep164
	#N/A	ENSMUSG00000053560	Ier2		#N/A		#N/A	ENSMUSG00000039103	Nexn	ENSMUSG00000036002	Fam214b	ENSMUSG00000029687	Ezh2	ENSMUSG00000035597	Prpf39	ENSMUSG00000028603	Scp2	ENSMUSG00000029578	Wipi2	ENSMUSG00000069020	Urm1	ENSMUSG00000043991	Pura
	#N/A	ENSMUSG00000053687	Dpep2		#N/A		#N/A	ENSMUSG00000039197	Adk	ENSMUSG00000036026	Tmem63b	ENSMUSG00000029703	Lrwd1	ENSMUSG00000035623	Rsf1	ENSMUSG00000028608	Czib	ENSMUSG00000029605	Oas1b	ENSMUSG00000069184	Zfp72	ENSMUSG00000044221	Grsf1
	#N/A	ENSMUSG00000053898	Ech1		#N/A		#N/A	ENSMUSG00000039209	Rpl39l	ENSMUSG00000036057	Ptpn23	ENSMUSG00000029718	Pcolce	ENSMUSG00000035649	Zcchc7	ENSMUSG00000028609	Magoh	ENSMUSG00000029613	Eif2ak1	ENSMUSG00000069565	Dazap1	ENSMUSG00000044471	Lncpint
	#N/A	ENSMUSG00000054072	Iigp1		#N/A		#N/A	ENSMUSG00000039221	Rpl22l1	ENSMUSG00000036067	Slc2a6	ENSMUSG00000029722	Agfg2	ENSMUSG00000035692	Isg15	ENSMUSG00000028614	Ndc1	ENSMUSG00000029627	Zkscan14	ENSMUSG00000069743	Zfp820	ENSMUSG00000044475	Ascc1
	#N/A	ENSMUSG00000054452	Tle5		#N/A		#N/A	ENSMUSG00000039236	Isg20	ENSMUSG00000036181	H1f2	ENSMUSG00000029723	Tsc22d4	ENSMUSG00000035725	Prkx	ENSMUSG00000028621	Cyb5rl	ENSMUSG00000029647	Pan3	ENSMUSG00000069892	9930111J21Rik2	ENSMUSG00000044982	Sft2d3
	#N/A	ENSMUSG00000054716	Zfp771		#N/A		#N/A	ENSMUSG00000039263	Npepl1	ENSMUSG00000036241	Ube2r2	ENSMUSG00000029730	Mcm7	ENSMUSG00000035840	Lysmd3	ENSMUSG00000028639	Ybx1	ENSMUSG00000029657	Hsph1	ENSMUSG00000069910	Spdl1	ENSMUSG00000045038	Prkce
	#N/A	ENSMUSG00000054720	Lrrc8c		#N/A		#N/A	ENSMUSG00000039356	Exosc2	ENSMUSG00000036278	Macrod1	ENSMUSG00000029780	Nt5c3	ENSMUSG00000035845	Alg12	ENSMUSG00000028677	Rnf220	ENSMUSG00000029681	Bcl7b	ENSMUSG00000070271	Gm13268	ENSMUSG00000045039	Megf8
	#N/A	ENSMUSG00000054723	Vmac		#N/A		#N/A	ENSMUSG00000039473	Ubn1	ENSMUSG00000036390	Gadd45a	ENSMUSG00000029781	Fkbp9	ENSMUSG00000035851	Ythdc1	ENSMUSG00000028678	Kif2c	ENSMUSG00000029684	Wasl	ENSMUSG00000070394	Tmem256	ENSMUSG00000045252	Zfp574
	#N/A	ENSMUSG00000054920	Klhl5		#N/A		#N/A	ENSMUSG00000039478	Micu3	ENSMUSG00000036402	Gng12	ENSMUSG00000029821	Gsdme	ENSMUSG00000035992	Fnip1	ENSMUSG00000028687	Mutyh	ENSMUSG00000029714	Gigyf1	ENSMUSG00000070426	Rnf121	ENSMUSG00000045319	Proser2
	#N/A	ENSMUSG00000055148	Klf2		#N/A		#N/A	ENSMUSG00000039640	Mrpl12	ENSMUSG00000036432	Siah2	ENSMUSG00000029822	Osbpl3	ENSMUSG00000036002	Fam214b	ENSMUSG00000028693	Nasp	ENSMUSG00000029752	Asns	ENSMUSG00000070934	Rraga	ENSMUSG00000045482	Trrap
	#N/A	ENSMUSG00000055172	C1ra		#N/A		#N/A	ENSMUSG00000039742	Fam71f1	ENSMUSG00000036452	Arhgap26	ENSMUSG00000029836	Cbx3	ENSMUSG00000036057	Ptpn23	ENSMUSG00000028700	Pomgnt1	ENSMUSG00000029772	Ahcyl2	ENSMUSG00000070953	Rabepk	ENSMUSG00000045503	Sys1
	#N/A	ENSMUSG00000055301	Adh7		#N/A		#N/A	ENSMUSG00000040034	Nup43	ENSMUSG00000036478	Btg1	ENSMUSG00000029910	Mad2l1	ENSMUSG00000036257	Pnpla8	ENSMUSG00000028702	Rad54l	ENSMUSG00000029787	Avl9	ENSMUSG00000071078	Nr2c2ap	ENSMUSG00000045664	Cdc42ep2
	#N/A	ENSMUSG00000055322	Tns1		#N/A		#N/A	ENSMUSG00000040167	Ikzf5	ENSMUSG00000036501	Fam13b	ENSMUSG00000030008	Pradc1	ENSMUSG00000036292	Gramd1c	ENSMUSG00000028718	Stil	ENSMUSG00000029814	Igf2bp3	ENSMUSG00000071172	Srsf3	ENSMUSG00000045690	Wdr89
	#N/A	ENSMUSG00000055401	Fbxo6		#N/A		#N/A	ENSMUSG00000040189	Odad1	ENSMUSG00000036561	Ppp6r2	ENSMUSG00000030045	Mrpl19	ENSMUSG00000036390	Gadd45a	ENSMUSG00000028788	Ptp4a2	ENSMUSG00000029826	Zc3hav1	ENSMUSG00000071180	Smim15	ENSMUSG00000045817	Zfp36l2
	#N/A	ENSMUSG00000055447	Cd47		#N/A		#N/A	ENSMUSG00000040204	Pclaf	ENSMUSG00000036568	Bicral	ENSMUSG00000030056	Isy1	ENSMUSG00000036402	Gng12	ENSMUSG00000028873	Cdca8	ENSMUSG00000029840	Mtpn	ENSMUSG00000071266	Zfp946	ENSMUSG00000045948	Mrps12
	#N/A	ENSMUSG00000055633	Zfp580		#N/A		#N/A	ENSMUSG00000040331	Nsmce4a	ENSMUSG00000036585	Fgf1	ENSMUSG00000030067	Foxp1	ENSMUSG00000036432	Siah2	ENSMUSG00000028883	Sema3a	ENSMUSG00000029916	Agk	ENSMUSG00000071267	Zfp942	ENSMUSG00000045962	Wnk1
	#N/A	ENSMUSG00000056025	Clca3a1		#N/A		#N/A	ENSMUSG00000040385	Ppp1ca	ENSMUSG00000036617	Etl4	ENSMUSG00000030096	Slc6a6	ENSMUSG00000036473	Tbc1d24	ENSMUSG00000028926	Cdk14	ENSMUSG00000029992	Gfpt1	ENSMUSG00000071337	Tia1	ENSMUSG00000046139	Patl1
	#N/A	ENSMUSG00000056313	Tcim		#N/A		#N/A	ENSMUSG00000040459	Arglu1	ENSMUSG00000036622	Atp13a2	ENSMUSG00000030102	Itpr1	ENSMUSG00000036478	Btg1	ENSMUSG00000028936	Rpl22	ENSMUSG00000030002	Dusp11	ENSMUSG00000071415	Rpl23	ENSMUSG00000046179	E2f8
	#N/A	ENSMUSG00000056531	Ccdc18		#N/A		#N/A	ENSMUSG00000040473	Cfap69	ENSMUSG00000036698	Ago2	ENSMUSG00000030120	Mlf2	ENSMUSG00000036499	Eea1	ENSMUSG00000028944	Prkag2	ENSMUSG00000030058	Copg1	ENSMUSG00000071528	Atp5md	ENSMUSG00000046229	Scand1
	#N/A	ENSMUSG00000056666	Retsat		#N/A		#N/A	ENSMUSG00000040550	Otud6b	ENSMUSG00000036745	Ttll7	ENSMUSG00000030122	Ptms	ENSMUSG00000036534	Slc38a7	ENSMUSG00000028950	Tas1r1	ENSMUSG00000030082	Sec61a1	ENSMUSG00000071533	Pcnp	ENSMUSG00000046574	Prr12
	#N/A	ENSMUSG00000056999	Ide		#N/A		#N/A	ENSMUSG00000040681	Hmgn1	ENSMUSG00000036944	Tmem71	ENSMUSG00000030127	Cops7a ENSMUSG00000030127	ENSMUSG00000036613	Eipr1	ENSMUSG00000028957	Per3	ENSMUSG00000030086	Chchd6	ENSMUSG00000071650	Ganab	ENSMUSG00000046591	Ticrr
	#N/A	ENSMUSG00000057074	Ces1g		#N/A		#N/A	ENSMUSG00000040760	Appl1	ENSMUSG00000036986	Pml	ENSMUSG00000030188	Magohb	ENSMUSG00000036636	Clcn7	ENSMUSG00000028959	Fastk	ENSMUSG00000030089	Slc41a3	ENSMUSG00000072258	Taf1a	ENSMUSG00000046707	Csnk2a2
	#N/A	ENSMUSG00000057329	Bcl2		#N/A		#N/A	ENSMUSG00000040771	Oard1	ENSMUSG00000037005	Xpnpep2	ENSMUSG00000030254	Rad18	ENSMUSG00000036693	Nop14	ENSMUSG00000028962	Slc4a2	ENSMUSG00000030103	Bhlhe40	ENSMUSG00000072761	Gm6712	ENSMUSG00000046721	Rpl14-ps1
	#N/A	ENSMUSG00000057596	Trim30d		#N/A		#N/A	ENSMUSG00000040824	Snrpd2	ENSMUSG00000037049	Smpd1	ENSMUSG00000030255	Sspn	ENSMUSG00000036707	Cab39	ENSMUSG00000028964	Park7	ENSMUSG00000030104	Edem1	ENSMUSG00000073489	Ifi204	ENSMUSG00000046731	Kctd11
	#N/A	ENSMUSG00000057738	Sptan1		#N/A		#N/A	ENSMUSG00000040857	Erf	ENSMUSG00000037062	Sh3glb1	ENSMUSG00000030257	Srgap3	ENSMUSG00000036934	4921524J17Rik	ENSMUSG00000028965	Tnfrsf9	ENSMUSG00000030107	Usp18	ENSMUSG00000073490	Ifi207	ENSMUSG00000046733	Gprc5a
	#N/A	ENSMUSG00000058070	Eml1		#N/A		#N/A	ENSMUSG00000040952	Rps19	ENSMUSG00000037071	Scd1	ENSMUSG00000030315	Vgll4	ENSMUSG00000036948	Map11	ENSMUSG00000028988	Ctnnbip1	ENSMUSG00000030138	Bms1	ENSMUSG00000073599	Ecscr	ENSMUSG00000046756	Mrps7
	#N/A	ENSMUSG00000058135	Gstm1		#N/A		#N/A	ENSMUSG00000041064	Pif1	ENSMUSG00000037098	Rab11fip3	ENSMUSG00000030316	Tamm41	ENSMUSG00000036980	Taf6	ENSMUSG00000028998	Tomm7	ENSMUSG00000030144	Clec4d	ENSMUSG00000073676	Hspe1	ENSMUSG00000046768	Rhoj
	#N/A	ENSMUSG00000058252	Tcp11x2		#N/A		#N/A	ENSMUSG00000041084	Ostc	ENSMUSG00000037148	Arhgap10	ENSMUSG00000030335	Mrpl51	ENSMUSG00000037007	Zfp113	ENSMUSG00000029012	Orc5	ENSMUSG00000030161	Gabarapl1	ENSMUSG00000073702	Rpl31	ENSMUSG00000046841	Ckap4
	#N/A	ENSMUSG00000058290	Espl1		#N/A		#N/A	ENSMUSG00000041238	Rbbp8	ENSMUSG00000037210	Fam193a	ENSMUSG00000030346	Rad51ap1	ENSMUSG00000037058	Paip2	ENSMUSG00000029014	Dnajc2	ENSMUSG00000030180	Kdm5a	ENSMUSG00000074129	Rpl13a	ENSMUSG00000047215	Rpl9
	#N/A	ENSMUSG00000058325	Dock1		#N/A		#N/A	ENSMUSG00000041264	Uspl1	ENSMUSG00000037221	Mospd3	ENSMUSG00000030351	Tspan11	ENSMUSG00000037204	Atg101	ENSMUSG00000029063	Nadk	ENSMUSG00000030189	Ybx3	ENSMUSG00000074165	Zfp788	ENSMUSG00000047250	Ptgs1
	#N/A	ENSMUSG00000058756	Thra		#N/A		#N/A	ENSMUSG00000041431	Ccnb1	ENSMUSG00000037234	Hook3	ENSMUSG00000030352	Tspan9	ENSMUSG00000037242	Clic4	ENSMUSG00000029066	Mrpl20	ENSMUSG00000030203	Dusp16	ENSMUSG00000074166	AW146154	ENSMUSG00000047264	Zfp358
	#N/A	ENSMUSG00000059336	Slc14a1		#N/A		#N/A	ENSMUSG00000041453	Rpl21	ENSMUSG00000037235	Mxd4	ENSMUSG00000030357	Fkbp4	ENSMUSG00000037287	Tbcel	ENSMUSG00000029068	Ccnl2	ENSMUSG00000030204	Ddx47	ENSMUSG00000074415	Mir100hg	ENSMUSG00000047415	Gpr68
	#N/A	ENSMUSG00000059689	Zfp637		#N/A		#N/A	ENSMUSG00000041459	Tardbp	ENSMUSG00000037242	Clic4	ENSMUSG00000030409	Dmpk	ENSMUSG00000037355	Uvssa	ENSMUSG00000029122	Evc	ENSMUSG00000030231	Plekha5	ENSMUSG00000074502	Ubtfl1	ENSMUSG00000047417	Rexo1
	#N/A	ENSMUSG00000059714	Flot1		#N/A		#N/A	ENSMUSG00000041498	Kif14	ENSMUSG00000037287	Tbcel	ENSMUSG00000030413	Pglyrp1	ENSMUSG00000037369	Kdm6a	ENSMUSG00000029162	Khk	ENSMUSG00000030232	Aebp2	ENSMUSG00000074578	Zfas1	ENSMUSG00000047473	Zfp30
	#N/A	ENSMUSG00000060538	Tmem219		#N/A		#N/A	ENSMUSG00000041548	Hspb8	ENSMUSG00000037321	Tap1	ENSMUSG00000030417	Pdcd5	ENSMUSG00000037428	Vgf	ENSMUSG00000029176	Anapc4	ENSMUSG00000030265	Kras	ENSMUSG00000074656	Eif2s2	ENSMUSG00000047557	Lxn
	#N/A	ENSMUSG00000061132	Blnk		#N/A		#N/A	ENSMUSG00000041654	Slc39a11	ENSMUSG00000037386	Rims2	ENSMUSG00000030431	Tmem238	ENSMUSG00000037446	Tulp1	ENSMUSG00000029177	Cenpa	ENSMUSG00000030268	Bcat1	ENSMUSG00000074731	Zfp345	ENSMUSG00000047710	Champ1
	#N/A	ENSMUSG00000061533	Cep128		#N/A		#N/A	ENSMUSG00000041781	Cpsf2	ENSMUSG00000037428	Vgf	ENSMUSG00000030447	Cyfip1	ENSMUSG00000037447	Arid5a	ENSMUSG00000029191	Rfc1	ENSMUSG00000030276	Ttll3	ENSMUSG00000074733	Zfp950	ENSMUSG00000047824	Pygo2
	#N/A	ENSMUSG00000062031	Pgghg		#N/A		#N/A	ENSMUSG00000041801	Phlda3	ENSMUSG00000037580	Gch1	ENSMUSG00000030493	Faap24	ENSMUSG00000037465	Klf10	ENSMUSG00000029201	Ugdh	ENSMUSG00000030282	Cmas	ENSMUSG00000074754	Smim26	ENSMUSG00000047888	Tnrc6b
	#N/A	ENSMUSG00000062190	Lancl2		#N/A		#N/A	ENSMUSG00000041859	Mcm3	ENSMUSG00000037594	Clba1	ENSMUSG00000030512	Snrpa1	ENSMUSG00000037475	Thoc2	ENSMUSG00000029208	Guf1	ENSMUSG00000030287	Itpr2	ENSMUSG00000074818	Pdzd7	ENSMUSG00000048154	Kmt2d
	#N/A	ENSMUSG00000062210	Tnfaip8		#N/A		#N/A	ENSMUSG00000041959	S100a10	ENSMUSG00000037613	Tnfrsf23	ENSMUSG00000030528	Blm	ENSMUSG00000037486	Asxl2	ENSMUSG00000029221	Slc30a9	ENSMUSG00000030330	Ing4	ENSMUSG00000075128	Olfr1177-ps	ENSMUSG00000048170	Mcmbp
	#N/A	ENSMUSG00000062319	Gm10115		#N/A		#N/A	ENSMUSG00000042043	Tbca	ENSMUSG00000037622	Wdtc1	ENSMUSG00000030541	Idh2	ENSMUSG00000037526	Atg14	ENSMUSG00000029247	Paics	ENSMUSG00000030341	Tnfrsf1a	ENSMUSG00000075229	Ccdc58	ENSMUSG00000048277	Syngr2
	#N/A	ENSMUSG00000062376	Borcs7		#N/A		#N/A	ENSMUSG00000042111	Ccdc115	ENSMUSG00000037646	Vps13b	ENSMUSG00000030551	Nr2f2	ENSMUSG00000037580	Gch1	ENSMUSG00000029250	Polr2b	ENSMUSG00000030345	Dyrk4	ENSMUSG00000075266	Cenpw	ENSMUSG00000048371	Pdp2
	#N/A	ENSMUSG00000062488	Ifit3b		#N/A		#N/A	ENSMUSG00000042133	Ppig	ENSMUSG00000037787	Coa8	ENSMUSG00000030584	Dpf1	ENSMUSG00000037594	Clba1	ENSMUSG00000029283	Cdc7	ENSMUSG00000030397	Mark4	ENSMUSG00000075402	Krt76	ENSMUSG00000048387	Osr1
	#N/A	ENSMUSG00000062753	AI413582		#N/A		#N/A	ENSMUSG00000042208	0610010F05Rik	ENSMUSG00000037815	Ctnna1	ENSMUSG00000030587	2200002D01Rik	ENSMUSG00000037857	Nufip2	ENSMUSG00000029304	Spp1	ENSMUSG00000030410	Dmwd	ENSMUSG00000075602	Ly6a	ENSMUSG00000048490	Nrip1
	#N/A	ENSMUSG00000062908	Acadm		#N/A		#N/A	ENSMUSG00000042305	Tmem183a	ENSMUSG00000037816	Fbxw17	ENSMUSG00000030652	Coq7	ENSMUSG00000037860	Aim2	ENSMUSG00000029311	Hsd17b11	ENSMUSG00000030451	Herc2	ENSMUSG00000075706	Gpx4	ENSMUSG00000048911	Rnf24
	#N/A	ENSMUSG00000062937	Mtap		#N/A		#N/A	ENSMUSG00000042354	Gnl3	ENSMUSG00000037855	Zfp365	ENSMUSG00000030677	Kif22	ENSMUSG00000037876	Jmjd1c	ENSMUSG00000029312	Klhl8	ENSMUSG00000030452	Nipa2	ENSMUSG00000078495	Zfp984	ENSMUSG00000049339	Retreg2
	#N/A	ENSMUSG00000062981	Mrpl42		#N/A		#N/A	ENSMUSG00000042379	Esm1	ENSMUSG00000037896	Rcor1	ENSMUSG00000030691	Fchsd2	ENSMUSG00000037896	Rcor1	ENSMUSG00000029322	Plac8	ENSMUSG00000030533	Unc45a	ENSMUSG00000078681	Tm2d3	ENSMUSG00000049401	Ogfr
	#N/A	ENSMUSG00000063011	Msln		#N/A		#N/A	ENSMUSG00000042410	Agps	ENSMUSG00000037921	Ddx60	ENSMUSG00000030693	Klk10	ENSMUSG00000037921	Ddx60	ENSMUSG00000029363	Rfc5	ENSMUSG00000030536	Iqgap1	ENSMUSG00000078784	Rbis	ENSMUSG00000049550	Clip1
	#N/A	ENSMUSG00000063015	Ccni		#N/A		#N/A	ENSMUSG00000042426	Dhx29	ENSMUSG00000037922	Bank1	ENSMUSG00000030695	Aldoa	ENSMUSG00000037922	Bank1	ENSMUSG00000029368	Alb	ENSMUSG00000030557	Mef2a	ENSMUSG00000078920	Ifi47	ENSMUSG00000049553	Polr1a
	#N/A	ENSMUSG00000063065	Mapk3		#N/A		#N/A	ENSMUSG00000042462	Dctpp1	ENSMUSG00000037938	Chchd5	ENSMUSG00000030714	Sgf29	ENSMUSG00000037957	Wdr20	ENSMUSG00000029404	Arl6ip4	ENSMUSG00000030595	Nfkbib	ENSMUSG00000078974	Sec61g	ENSMUSG00000049577	Zfpm1
	#N/A	ENSMUSG00000063382	Bcl9l		#N/A		#N/A	ENSMUSG00000042489	Clspn	ENSMUSG00000037979	Ccdc92	ENSMUSG00000030726	Pold3	ENSMUSG00000037958	Nsrp1	ENSMUSG00000029414	Kntc1	ENSMUSG00000030638	Sh3gl3	ENSMUSG00000079015	Serpina1c	ENSMUSG00000049686	Orai1
	#N/A	ENSMUSG00000063450	Syne2		#N/A		#N/A	ENSMUSG00000042515	Pwwp3b	ENSMUSG00000038000	Acd	ENSMUSG00000030739	Myh14	ENSMUSG00000037999	Arap2	ENSMUSG00000029422	Rsrc2	ENSMUSG00000030655	Smg1	ENSMUSG00000079017	Ifi27l2a	ENSMUSG00000049728	Zfp668
	#N/A	ENSMUSG00000063558	Aox1		#N/A		#N/A	ENSMUSG00000042558	Adprs	ENSMUSG00000038145	Snrk	ENSMUSG00000030750	Nsmce1	ENSMUSG00000038039	Gcc2	ENSMUSG00000029432	Nipsnap2	ENSMUSG00000030766	Arhgap17	ENSMUSG00000079184	Mphosph8	ENSMUSG00000049881	2810025M15Rik
	#N/A	ENSMUSG00000063714	Sp3os		#N/A		#N/A	ENSMUSG00000042569	Dhrs7b	ENSMUSG00000038260	Trpm4	ENSMUSG00000030753	Thap12	ENSMUSG00000038074	Fkbp14	ENSMUSG00000029484	Anxa3	ENSMUSG00000030785	Cox6a2	ENSMUSG00000079435	Rpl36a	ENSMUSG00000049932	H2ax
	#N/A	ENSMUSG00000064043	Trerf1		#N/A		#N/A	ENSMUSG00000042590	Ipo11	ENSMUSG00000038267	Slc22a23	ENSMUSG00000030762	Aqp8	ENSMUSG00000038094	Atp13a4	ENSMUSG00000029499	Pxmp2	ENSMUSG00000030824	Nucb1	ENSMUSG00000079480	Pin4	ENSMUSG00000050148	Ubqln2
	#N/A	ENSMUSG00000064120	Mocs1		#N/A		#N/A	ENSMUSG00000042606	Hirip3	ENSMUSG00000038301	Snx10	ENSMUSG00000030768	Disp1	ENSMUSG00000038150	Ormdl3	ENSMUSG00000029521	Chek2	ENSMUSG00000030842	Lamtor1	ENSMUSG00000079641	Rpl39	ENSMUSG00000050271	Prag1
	#N/A	ENSMUSG00000064254	Ethe1		#N/A		#N/A	ENSMUSG00000042712	Tceal9	ENSMUSG00000038312	Edem2	ENSMUSG00000030770	Parva	ENSMUSG00000038170	Pde4dip	ENSMUSG00000029541	Cyp2w1	ENSMUSG00000030847	Bag3	ENSMUSG00000081051	Gm15427	ENSMUSG00000050299	Gm9843
	#N/A	ENSMUSG00000064326	Siva1		#N/A		#N/A	ENSMUSG00000043024	Gm16433	ENSMUSG00000038324	Trpc4ap	ENSMUSG00000030780	Rusf1	ENSMUSG00000038172	Ttc39b	ENSMUSG00000029570	Lfng	ENSMUSG00000030965	Abraxas2	ENSMUSG00000081214	Rpl35a-ps2	ENSMUSG00000050335	Lgals3
	#N/A	ENSMUSG00000066026	Dhrs3		#N/A		#N/A	ENSMUSG00000043091	Tuba1c	ENSMUSG00000038365	Fbxo25	ENSMUSG00000030796	Tead2	ENSMUSG00000038187	Btbd10	ENSMUSG00000029575	Mmab	ENSMUSG00000031007	Atp6ap2	ENSMUSG00000081344	Gm14303	ENSMUSG00000050777	Tmem37
	#N/A	ENSMUSG00000066800	Rnasel		#N/A		#N/A	ENSMUSG00000043102	Qrfp	ENSMUSG00000038375	Trp53inp2	ENSMUSG00000030802	Bckdk	ENSMUSG00000038213	Tapbpl	ENSMUSG00000029581	Fscn1	ENSMUSG00000031029	Eif3f	ENSMUSG00000081382	Rpl18-ps1	ENSMUSG00000050989	Selenon
	#N/A	ENSMUSG00000066900	Suds3		#N/A		#N/A	ENSMUSG00000043207	Zmpste24	ENSMUSG00000038383	Pigu	ENSMUSG00000030867	Plk1	ENSMUSG00000038280	Ostm1	ENSMUSG00000029591	Ung	ENSMUSG00000031157	Pqbp1	ENSMUSG00000081603	Gm14681	ENSMUSG00000051306	Usp42
	#N/A	ENSMUSG00000067148	Polr1c		#N/A		#N/A	ENSMUSG00000043241	Upf2	ENSMUSG00000038387	Rras	ENSMUSG00000030879	Mrpl17	ENSMUSG00000038301	Snx10	ENSMUSG00000029600	Rita1	ENSMUSG00000031232	Magt1	ENSMUSG00000081631	Gm12005	ENSMUSG00000051323	Pcdh19
	#N/A	ENSMUSG00000068101	Cenpm		#N/A		#N/A	ENSMUSG00000043421	Hilpda	ENSMUSG00000038393	Txnip	ENSMUSG00000030930	Chst15	ENSMUSG00000038342	Mlxip	ENSMUSG00000029649	Pomp	ENSMUSG00000031266	Gla	ENSMUSG00000081640	Rplp0-ps1	ENSMUSG00000051375	Pcdh1
	#N/A	ENSMUSG00000068245	Phf11d		#N/A		#N/A	ENSMUSG00000043441	Gpr149	ENSMUSG00000038398	Upf3a	ENSMUSG00000030978	Rrm1	ENSMUSG00000038349	Plcl1	ENSMUSG00000029661	Col1a2	ENSMUSG00000031349	Nsdhl	ENSMUSG00000081648	Gm13423	ENSMUSG00000051378	Kif18b
	#N/A	ENSMUSG00000068335	Dok1		#N/A		#N/A	ENSMUSG00000043683	Fem1a	ENSMUSG00000038415	Foxq1	ENSMUSG00000030987	Stim1	ENSMUSG00000038387	Rras	ENSMUSG00000029676	Pot1a	ENSMUSG00000031387	Renbp	ENSMUSG00000081855	Rpl17-ps5	ENSMUSG00000051518	Rps19bp1
	#N/A	ENSMUSG00000068706	Gm10250		#N/A		#N/A	ENSMUSG00000043716	Rpl7	ENSMUSG00000038418	Egr1	ENSMUSG00000030990	Pgap2	ENSMUSG00000038393	Txnip	ENSMUSG00000029687	Ezh2	ENSMUSG00000031393	Mecp2	ENSMUSG00000082035	Rpl17-ps8	ENSMUSG00000051586	Mical3
	#N/A	ENSMUSG00000069094	Pde7a		#N/A		#N/A	ENSMUSG00000043872	Zmym1	ENSMUSG00000038481	Cdk19	ENSMUSG00000031004	Mki67	ENSMUSG00000038400	Pmepa1	ENSMUSG00000029703	Lrwd1	ENSMUSG00000031429	Psmd10	ENSMUSG00000082193	Rpl5-ps1	ENSMUSG00000051615	Rap2a
	#N/A	ENSMUSG00000069793	Slfn9		#N/A		#N/A	ENSMUSG00000044018	Mrpl50	ENSMUSG00000038497	Tmco3	ENSMUSG00000031016	Wee1	ENSMUSG00000038418	Egr1	ENSMUSG00000029718	Pcolce	ENSMUSG00000031461	Myom2	ENSMUSG00000082196	Gm14231	ENSMUSG00000052040	Klf13
	#N/A	ENSMUSG00000070003	Ssbp4		#N/A		#N/A	ENSMUSG00000044155	Lsm8	ENSMUSG00000038502	Ptov1	ENSMUSG00000031060	Rbm10	ENSMUSG00000038507	Parp12	ENSMUSG00000029722	Agfg2	ENSMUSG00000031483	Erlin2	ENSMUSG00000082359	Mif-ps11	ENSMUSG00000052085	Dock8
	#N/A	ENSMUSG00000070283	Ndufaf3		#N/A		#N/A	ENSMUSG00000044176	Spink10	ENSMUSG00000038538	Ubn2	ENSMUSG00000031068	Glrx3	ENSMUSG00000038520	Tbc1d17	ENSMUSG00000029730	Mcm7	ENSMUSG00000031485	Plpbp	ENSMUSG00000082741	Gm9703	ENSMUSG00000052105	Mtcl1
	#N/A	ENSMUSG00000070348	Ccnd1		#N/A		#N/A	ENSMUSG00000045128	Rpl18a	ENSMUSG00000038546	Ranbp9	ENSMUSG00000031158	Timm17b	ENSMUSG00000038544	Inip	ENSMUSG00000029759	Pon3	ENSMUSG00000031487	Brf2	ENSMUSG00000082896	Gm5844	ENSMUSG00000052214	Opa3
	#N/A	ENSMUSG00000071369	Map3k5		#N/A		#N/A	ENSMUSG00000045140	Pigw	ENSMUSG00000038550	Ciart	ENSMUSG00000031167	Rbm3	ENSMUSG00000038550	Ciart	ENSMUSG00000029762	Akr1b8	ENSMUSG00000031490	Eif4ebp1	ENSMUSG00000083022	Rps15a-ps6	ENSMUSG00000052299	Ltn1
	#N/A	ENSMUSG00000071379	Hpcal1		#N/A		#N/A	ENSMUSG00000045328	Cenpe	ENSMUSG00000038605	Samd10	ENSMUSG00000031168	Ebp	ENSMUSG00000038615	Nfe2l1	ENSMUSG00000029780	Nt5c3	ENSMUSG00000031513	Leprotl1	ENSMUSG00000083328	Gm11826	ENSMUSG00000052512	Nav2
	#N/A	ENSMUSG00000071847	Apcdd1		#N/A		#N/A	ENSMUSG00000045455	Gm9797	ENSMUSG00000038612	Mcl1	ENSMUSG00000031245	Hmgn5	ENSMUSG00000038683	Pak1ip1	ENSMUSG00000029781	Fkbp9	ENSMUSG00000031529	Tnks	ENSMUSG00000083422	Gm15604	ENSMUSG00000052557	Gan
	#N/A	ENSMUSG00000071866	Ppia		#N/A		#N/A	ENSMUSG00000045624	Esf1	ENSMUSG00000038633	Degs1	ENSMUSG00000031246	Sh3bgrl	ENSMUSG00000038705	Gmeb2	ENSMUSG00000029817	Tra2a	ENSMUSG00000031530	Dusp4	ENSMUSG00000083663	Gm14903	ENSMUSG00000052698	Tln2
	#N/A	ENSMUSG00000073002	Vamp5		#N/A		#N/A	ENSMUSG00000045752	Tssc4	ENSMUSG00000038712	Mindy1	ENSMUSG00000031262	Cenpi	ENSMUSG00000038708	Golga4	ENSMUSG00000029821	Gsdme	ENSMUSG00000031532	Saraf	ENSMUSG00000084149	Gm12944	ENSMUSG00000052915	Msl1
	#N/A	ENSMUSG00000073236	2500004C02Rik		#N/A		#N/A	ENSMUSG00000045757	Zfp764	ENSMUSG00000038773	Kdm3b	ENSMUSG00000031299	Pdha1	ENSMUSG00000038712	Mindy1	ENSMUSG00000029822	Osbpl3	ENSMUSG00000031533	Mrps31	ENSMUSG00000084285	Gm13451	ENSMUSG00000053094	Tmem248
	#N/A	ENSMUSG00000073412	Lst1		#N/A		#N/A	ENSMUSG00000045968	Teddm2	ENSMUSG00000038776	Ephx1	ENSMUSG00000031311	Nono	ENSMUSG00000038806	Sde2	ENSMUSG00000029836	Cbx3	ENSMUSG00000031537	Ikbkb	ENSMUSG00000084786	Ubl5	ENSMUSG00000053293	Pom121
	#N/A	ENSMUSG00000073481	Mtarc2		#N/A		#N/A	ENSMUSG00000045983	Eif4g1	ENSMUSG00000038806	Sde2	ENSMUSG00000031358	Msl3	ENSMUSG00000039050	Osbpl2	ENSMUSG00000029910	Mad2l1	ENSMUSG00000031568	Rwdd4a	ENSMUSG00000085148	Mir22hg	ENSMUSG00000053604	Rpia
	#N/A	ENSMUSG00000073557	Ppp1r12b		#N/A		#N/A	ENSMUSG00000045996	Polr2k	ENSMUSG00000038859	Baiap2l1	ENSMUSG00000031373	Car5b	ENSMUSG00000039105	Atp6v1g1	ENSMUSG00000029911	Ssbp1	ENSMUSG00000031578	Mak16	ENSMUSG00000085156	Snhg15	ENSMUSG00000053801	Grwd1
	#N/A	ENSMUSG00000073755	5730409E04Rik		#N/A		#N/A	ENSMUSG00000046111	Cep295	ENSMUSG00000038872	Zfhx3	ENSMUSG00000031383	Dusp9	ENSMUSG00000039126	Prune2	ENSMUSG00000029918	Mrps33	ENSMUSG00000031586	Rbpms	ENSMUSG00000085396	Firre	ENSMUSG00000053819	Camk2d
	#N/A	ENSMUSG00000074203	G430095P16Rik		#N/A		#N/A	ENSMUSG00000046295	Ankle1	ENSMUSG00000038894	Irs2	ENSMUSG00000031388	Naa10	ENSMUSG00000039219	Arid4b	ENSMUSG00000029994	Anxa4	ENSMUSG00000031590	Frg1	ENSMUSG00000085438	Oip5os1	ENSMUSG00000054099	Slc25a40
	#N/A	ENSMUSG00000074305	Peak1		#N/A		#N/A	ENSMUSG00000046324	Ermp1	ENSMUSG00000038902	Pogz	ENSMUSG00000031392	Irak1	ENSMUSG00000039220	Ppp1r10	ENSMUSG00000029998	Pcyox1	ENSMUSG00000031591	Asah1	ENSMUSG00000085632	Gm12381	ENSMUSG00000054304	D130007C19Rik
	#N/A	ENSMUSG00000074364	Ehd2		#N/A		#N/A	ENSMUSG00000046351	Zfp322a	ENSMUSG00000038954	Supt3	ENSMUSG00000031432	Prps1	ENSMUSG00000039232	Stx11	ENSMUSG00000030016	Zfp638	ENSMUSG00000031604	Msmo1	ENSMUSG00000086290	Snhg12	ENSMUSG00000054405	Dnajc8
	#N/A	ENSMUSG00000074476	Spc24		#N/A		#N/A	ENSMUSG00000046364	Rpl27a	ENSMUSG00000038963	Slco4a1	ENSMUSG00000031434	Morc4	ENSMUSG00000039234	Sec24d	ENSMUSG00000030019	Fbxl14	ENSMUSG00000031617	Tmem184c	ENSMUSG00000086429	Gt(ROSA)26Sor	ENSMUSG00000054452	Tle5
	#N/A	ENSMUSG00000074604	Mgst2		#N/A		#N/A	ENSMUSG00000046561	Arsj	ENSMUSG00000039050	Osbpl2	ENSMUSG00000031438	Rnf128	ENSMUSG00000039286	Fndc3b	ENSMUSG00000030041	M1ap	ENSMUSG00000031627	Irf2	ENSMUSG00000086494	2210417A02Rik	ENSMUSG00000054716	Zfp771
	#N/A	ENSMUSG00000074698	Csnk2a1		#N/A		#N/A	ENSMUSG00000046603	Tcaim	ENSMUSG00000039087	Rreb1	ENSMUSG00000031446	Cul4a	ENSMUSG00000039294	Cybc1	ENSMUSG00000030045	Mrpl19	ENSMUSG00000031644	Nek1	ENSMUSG00000086583	Gm15500	ENSMUSG00000054945	Gm9958
	#N/A	ENSMUSG00000074896	Ifit3		#N/A		#N/A	ENSMUSG00000046605	B3gntl1	ENSMUSG00000039126	Prune2	ENSMUSG00000031453	Rasa3	ENSMUSG00000039361	Picalm	ENSMUSG00000030057	Cnbp	ENSMUSG00000031700	Gpt2	ENSMUSG00000086804	Gm43154	ENSMUSG00000055013	Agap1
	#N/A	ENSMUSG00000074934	Grem1		#N/A		#N/A	ENSMUSG00000046865	Fbl	ENSMUSG00000039159	Ube2h	ENSMUSG00000031482	Slc25a15	ENSMUSG00000039474	Wfs1	ENSMUSG00000030067	Foxp1	ENSMUSG00000031711	Zfp330	ENSMUSG00000086841	2410006H16Rik	ENSMUSG00000055053	Nfic
	#N/A	ENSMUSG00000075415	Fnbp1		#N/A		#N/A	ENSMUSG00000047220	Iho1	ENSMUSG00000039168	Dap	ENSMUSG00000031502	Col4a1	ENSMUSG00000039531	Zup1	ENSMUSG00000030116	Mfap5	ENSMUSG00000031729	Ist1	ENSMUSG00000086859	Snhg20	ENSMUSG00000055116	Arntl
	#N/A	ENSMUSG00000075602	Ly6a		#N/A		#N/A	ENSMUSG00000047534	Mis18bp1	ENSMUSG00000039191	Rbpj	ENSMUSG00000031508	Ankrd10	ENSMUSG00000039623	Ap5z1	ENSMUSG00000030120	Mlf2	ENSMUSG00000031770	Herpud1	ENSMUSG00000087213	2810408I11Rik	ENSMUSG00000055148	Klf2
	#N/A	ENSMUSG00000076435	Acsf2		#N/A		#N/A	ENSMUSG00000047649	Cd3eap	ENSMUSG00000039210	Gpatch2	ENSMUSG00000031527	Eri1	ENSMUSG00000039646	Vasn	ENSMUSG00000030127	Cops7a ENSMUSG00000030127	ENSMUSG00000031772	Cntnap4	ENSMUSG00000087377	AV099323	ENSMUSG00000055239	Kcmf1
	#N/A	ENSMUSG00000078190	Dnm3os		#N/A		#N/A	ENSMUSG00000047757	Fancb	ENSMUSG00000039218	Srrm2	ENSMUSG00000031557	Plekha2	ENSMUSG00000039652	Cpeb3	ENSMUSG00000030188	Magohb	ENSMUSG00000031774	Psme3ip1	ENSMUSG00000087457	Gm7799	ENSMUSG00000055407	Map6
	#N/A	ENSMUSG00000078317	F8a		#N/A		#N/A	ENSMUSG00000047976	Kcna1	ENSMUSG00000039262	Prrc2b	ENSMUSG00000031558	Slit2	ENSMUSG00000039701	Usp53	ENSMUSG00000030255	Sspn	ENSMUSG00000031792	Usb1	ENSMUSG00000087553	5730412P04Rik	ENSMUSG00000055447	Cd47
	#N/A	ENSMUSG00000078429	Ctdsp2		#N/A		#N/A	ENSMUSG00000048007	Timm8a1	ENSMUSG00000039286	Fndc3b	ENSMUSG00000031561	Tenm3	ENSMUSG00000039737	Prkrip1	ENSMUSG00000030301	Ccdc91	ENSMUSG00000031812	Map1lc3b	ENSMUSG00000087590	Epb41l4aos	ENSMUSG00000055670	Zzef1
	#N/A	ENSMUSG00000078920	Ifi47		#N/A		#N/A	ENSMUSG00000048087	Gm4737	ENSMUSG00000039474	Wfs1	ENSMUSG00000031563	Wwc2	ENSMUSG00000039745	Htatip2	ENSMUSG00000030316	Tamm41	ENSMUSG00000031824	6430548M08Rik	ENSMUSG00000087687	Pet100	ENSMUSG00000055932	Fto
	#N/A	ENSMUSG00000079003	Samd1		#N/A		#N/A	ENSMUSG00000048100	Taf13	ENSMUSG00000039501	Znfx1	ENSMUSG00000031628	Casp3	ENSMUSG00000039756	Dnttip2	ENSMUSG00000030335	Mrpl51	ENSMUSG00000031889	D230025D16Rik	ENSMUSG00000089726	Mir17hg	ENSMUSG00000056076	Eif3b
	#N/A	ENSMUSG00000079017	Ifi27l2a		#N/A		#N/A	ENSMUSG00000048327	Ckap2l	ENSMUSG00000039518	Cdsn	ENSMUSG00000031629	Cenpu	ENSMUSG00000039770	Ypel5	ENSMUSG00000030346	Rad51ap1	ENSMUSG00000031901	Dus2	ENSMUSG00000090000	Ier3ip1	ENSMUSG00000056305	Usp39
	#N/A	ENSMUSG00000079018	Ly6c1		#N/A		#N/A	ENSMUSG00000048416	Mlf1	ENSMUSG00000039568	Ubald1	ENSMUSG00000031633	Slc25a4	ENSMUSG00000039883	Lrrc17	ENSMUSG00000030351	Tspan11	ENSMUSG00000031950	Gabarapl2	ENSMUSG00000090137	Uba52	ENSMUSG00000056342	Usp34
	#N/A	ENSMUSG00000079283	2310009B15Rik		#N/A		#N/A	ENSMUSG00000048483	Zdhhc22	ENSMUSG00000039616	Mocos	ENSMUSG00000031657	Heatr3	ENSMUSG00000039983	Ccdc32	ENSMUSG00000030386	Zfp606	ENSMUSG00000031960	Aars	ENSMUSG00000090272	Mndal	ENSMUSG00000056749	Nfil3
	#N/A	ENSMUSG00000083621	Gm14586		#N/A		#N/A	ENSMUSG00000048495	Tyw5	ENSMUSG00000039623	Ap5z1	ENSMUSG00000031683	Lsm6	ENSMUSG00000039997	Ifi203	ENSMUSG00000030409	Dmpk	ENSMUSG00000032030	Cul5	ENSMUSG00000090841	Myl6	ENSMUSG00000056851	Pcbp2
	#N/A	ENSMUSG00000084349	Rpl3-ps1		#N/A		#N/A	ENSMUSG00000048970	C1galt1c1	ENSMUSG00000039633	Lonrf1	ENSMUSG00000031708	Tecr	ENSMUSG00000040033	Stat2	ENSMUSG00000030417	Pdcd5	ENSMUSG00000032041	Tirap	ENSMUSG00000091844	Gm8251	ENSMUSG00000057130	Txnl4a
	#N/A	ENSMUSG00000085289	Gm15337		#N/A		#N/A	ENSMUSG00000049036	Tmem121	ENSMUSG00000039652	Cpeb3	ENSMUSG00000031730	Dhodh	ENSMUSG00000040124	Gorab	ENSMUSG00000030493	Faap24	ENSMUSG00000032042	Srpr	ENSMUSG00000093314	Mir5136	ENSMUSG00000057329	Bcl2
	#N/A	ENSMUSG00000086067	Gm16183		#N/A		#N/A	ENSMUSG00000049124	Gm8186	ENSMUSG00000039671	Zmynd8	ENSMUSG00000031749	St3gal2	ENSMUSG00000040128	Pnrc1	ENSMUSG00000030498	Gas2	ENSMUSG00000032056	Btg4	ENSMUSG00000093483	AA465934	ENSMUSG00000057637	Prdm2
	#N/A	ENSMUSG00000086311	Gm12122		#N/A		#N/A	ENSMUSG00000049299	Trappc1	ENSMUSG00000039740	Alg2	ENSMUSG00000031754	Nudt21	ENSMUSG00000040177	2310057M21Rik	ENSMUSG00000030505	Prmt3	ENSMUSG00000032097	Ddx6	ENSMUSG00000093565	Rab26os	ENSMUSG00000057672	Pkn1
	#N/A	ENSMUSG00000087380	2210408F21Rik		#N/A		#N/A	ENSMUSG00000049751	Rpl36al ENSMUSG00000049751	ENSMUSG00000039745	Htatip2	ENSMUSG00000031756	Cenpn	ENSMUSG00000040253	Gbp7	ENSMUSG00000030521	Mphosph10	ENSMUSG00000032119	Hinfp	ENSMUSG00000093606	B130034C11Rik	ENSMUSG00000057914	Cacnb2
	#N/A	ENSMUSG00000087679	Tmem250-ps		#N/A		#N/A	ENSMUSG00000049823	Zbtb12	ENSMUSG00000039770	Ypel5	ENSMUSG00000031762	Mt2	ENSMUSG00000040264	Gbp2b	ENSMUSG00000030528	Blm	ENSMUSG00000032192	Gnb5	ENSMUSG00000094870	Zfp131	ENSMUSG00000057963	Itpk1
	#N/A	ENSMUSG00000088689	Scarna17		#N/A		#N/A	ENSMUSG00000049858	Suox	ENSMUSG00000039801	Cplane1	ENSMUSG00000031765	Mt1	ENSMUSG00000040296	Ddx58	ENSMUSG00000030541	Idh2	ENSMUSG00000032217	Rnf111	ENSMUSG00000095180	Rhox5	ENSMUSG00000058056	Palld
	#N/A	ENSMUSG00000089827	1700023H06Rik		#N/A		#N/A	ENSMUSG00000049866	Arl4c	ENSMUSG00000039852	Rere	ENSMUSG00000031787	Katnb1	ENSMUSG00000040297	Suco	ENSMUSG00000030587	2200002D01Rik	ENSMUSG00000032261	Sh3bgrl2	ENSMUSG00000095288	Gm7618	ENSMUSG00000058135	Gstm1
	#N/A	ENSMUSG00000090626	Tex9		#N/A		#N/A	ENSMUSG00000049957	Ccdc137	ENSMUSG00000039910	Cited2	ENSMUSG00000031807	Pgls	ENSMUSG00000040302	Rbm48	ENSMUSG00000030612	Mrpl46	ENSMUSG00000032278	Paqr5	ENSMUSG00000096433	Zfp994	ENSMUSG00000058301	Upf1
	#N/A	ENSMUSG00000091337	Eid1		#N/A		#N/A	ENSMUSG00000049960	Mrps16	ENSMUSG00000039960	Rhou	ENSMUSG00000031816	Mthfsd	ENSMUSG00000040329	Il7	ENSMUSG00000030614	Tmem126b	ENSMUSG00000032300	1700017B05Rik	ENSMUSG00000096910	Zfp955b	ENSMUSG00000058325	Dock1
	#N/A	ENSMUSG00000091649	Phf11b		#N/A		#N/A	ENSMUSG00000050150	Slc9b1	ENSMUSG00000039997	Ifi203	ENSMUSG00000031819	Emc8	ENSMUSG00000040380	Cbln3	ENSMUSG00000030647	Ndufc2	ENSMUSG00000032342	Mto1	ENSMUSG00000096965	3300005D01Rik	ENSMUSG00000058392	Rrp1b
	#N/A	ENSMUSG00000092309	4930518C09Rik		#N/A		#N/A	ENSMUSG00000050222	Il17d	ENSMUSG00000040033	Stat2	ENSMUSG00000031821	Gins2	ENSMUSG00000040407	Akap9	ENSMUSG00000030652	Coq7	ENSMUSG00000032350	Gclc	ENSMUSG00000097048	1600020E01Rik	ENSMUSG00000058440	Nrf1
	#N/A	ENSMUSG00000093565	Rab26os		#N/A		#N/A	ENSMUSG00000050334	C130071C03Rik	ENSMUSG00000040111	Gramd1b	ENSMUSG00000031823	Zdhhc7	ENSMUSG00000040424	Hipk4	ENSMUSG00000030677	Kif22	ENSMUSG00000032375	Aph1b	ENSMUSG00000097113	Gm19705	ENSMUSG00000058444	Map2k5
	#N/A	ENSMUSG00000093726	Gm20667		#N/A		#N/A	ENSMUSG00000050608	Micos10	ENSMUSG00000040128	Pnrc1	ENSMUSG00000031834	Pik3r2	ENSMUSG00000040428	Plekha4	ENSMUSG00000030693	Klk10	ENSMUSG00000032384	Csnk1g1	ENSMUSG00000097195	Snhg5	ENSMUSG00000058587	Tmod3
	#N/A	ENSMUSG00000096210	H1f0		#N/A		#N/A	ENSMUSG00000050668	Gpatch11	ENSMUSG00000040177	2310057M21Rik	ENSMUSG00000031840	Rab3a	ENSMUSG00000040433	Zbtb38	ENSMUSG00000030706	Mrpl48	ENSMUSG00000032387	Rbpms2	ENSMUSG00000097217	Gm26549	ENSMUSG00000058603	Rpl28-ps1
	#N/A	ENSMUSG00000096472	Cdkn2d		#N/A		#N/A	ENSMUSG00000050856	Atp5k	ENSMUSG00000040188	Scamp2	ENSMUSG00000031841	Cdh13	ENSMUSG00000040435	Ppp1r15a	ENSMUSG00000030726	Pold3	ENSMUSG00000032410	Xrn1	ENSMUSG00000097296	Gm26532	ENSMUSG00000058706	0610030E20Rik
	#N/A	ENSMUSG00000096965	3300005D01Rik		#N/A		#N/A	ENSMUSG00000050890	Pdik1l	ENSMUSG00000040253	Gbp7	ENSMUSG00000031848	Lsm4	ENSMUSG00000040466	Blvrb	ENSMUSG00000030744	Rps3	ENSMUSG00000032435	Dync1li1	ENSMUSG00000097375	6720427I07Rik	ENSMUSG00000058799	Nap1l1
	#N/A	ENSMUSG00000097113	Gm19705		#N/A		#N/A	ENSMUSG00000051062	Fbll1	ENSMUSG00000040264	Gbp2b	ENSMUSG00000031897	Psmb10	ENSMUSG00000040483	Xaf1	ENSMUSG00000030748	Il4ra	ENSMUSG00000032487	Ptgs2	ENSMUSG00000097392	Thoc2l	ENSMUSG00000059316	Slc27a4
	#N/A	ENSMUSG00000097328	Tnfsf12		#N/A		#N/A	ENSMUSG00000051154	Commd3	ENSMUSG00000040274	Cdk6	ENSMUSG00000031928	Mre11a	ENSMUSG00000040511	Pvr	ENSMUSG00000030750	Nsmce1	ENSMUSG00000032508	Myd88	ENSMUSG00000097589	Dleu2	ENSMUSG00000059323	Tonsl
	#N/A	ENSMUSG00000097633	Gm16617		#N/A		#N/A	ENSMUSG00000051220	Ercc6l	ENSMUSG00000040296	Ddx58	ENSMUSG00000031948	Kars	ENSMUSG00000040557	Mettl27	ENSMUSG00000030759	Far1	ENSMUSG00000032515	Csrnp1	ENSMUSG00000097651	4930461G14Rik	ENSMUSG00000059355	Wdr83os
	#N/A	ENSMUSG00000100017	2410022M11Rik		#N/A		#N/A	ENSMUSG00000051223	Bzw1	ENSMUSG00000040329	Il7	ENSMUSG00000031967	Afg3l1	ENSMUSG00000040565	Btaf1	ENSMUSG00000030762	Aqp8	ENSMUSG00000032525	Nktr	ENSMUSG00000097772	5430416N02Rik	ENSMUSG00000059495	Arhgef12
	#N/A	ENSMUSG00000100975	Gm28875		#N/A		#N/A	ENSMUSG00000051235	Gen1	ENSMUSG00000040339	Fam102b	ENSMUSG00000031971	Ccsap	ENSMUSG00000040596	Pogk	ENSMUSG00000030763	Lcmt1	ENSMUSG00000032526	Ss18l2	ENSMUSG00000098188	Sowahc	ENSMUSG00000059713	Rcan3
	#N/A	ENSMUSG00000102151	Gm37472		#N/A		#N/A	ENSMUSG00000051255	Gm6563	ENSMUSG00000040430	Pitpnc1	ENSMUSG00000031983	2310022B05Rik	ENSMUSG00000040613	Apobec1	ENSMUSG00000030788	Rnf141	ENSMUSG00000032540	Abhd5	ENSMUSG00000098234	Snhg6	ENSMUSG00000059743	Fdps
	#N/A	ENSMUSG00000102224	4930447F24Rik		#N/A		#N/A	ENSMUSG00000051278	Zgrf1	ENSMUSG00000040435	Ppp1r15a	ENSMUSG00000031987	Egln1	ENSMUSG00000040651	Tasor	ENSMUSG00000030796	Tead2	ENSMUSG00000032553	Srprb	ENSMUSG00000098332	Pigbos1	ENSMUSG00000060227	Golm2
	#N/A	ENSMUSG00000102460	Gm38197		#N/A		#N/A	ENSMUSG00000051319	Mtln	ENSMUSG00000040466	Blvrb	ENSMUSG00000032038	St3gal4	ENSMUSG00000040659	Efhd2	ENSMUSG00000030839	Sergef	ENSMUSG00000032557	Uba5	ENSMUSG00000100131	Gm28439	ENSMUSG00000060601	Nr1h2
	#N/A	ENSMUSG00000103653	Gstp-ps		#N/A		#N/A	ENSMUSG00000051444	Bbs12	ENSMUSG00000040483	Xaf1	ENSMUSG00000032040	Dcps	ENSMUSG00000040663	Clcf1	ENSMUSG00000030867	Plk1	ENSMUSG00000032560	Dnajc13	ENSMUSG00000100215	Gm8292	ENSMUSG00000061024	Rrs1
	#N/A	ENSMUSG00000104626	Gm42675		#N/A		#N/A	ENSMUSG00000051451	Crebzf	ENSMUSG00000040488	Ltbp4	ENSMUSG00000032046	Abhd12	ENSMUSG00000040713	Creg1	ENSMUSG00000030879	Mrpl17	ENSMUSG00000032571	Pik3r4	ENSMUSG00000100691	2010320M18Rik ENSMUSG00000100691	ENSMUSG00000061111	Mcrip1
	#N/A	ENSMUSG00000105184	Gm42537		#N/A		#N/A	ENSMUSG00000051457	Spn	ENSMUSG00000040511	Pvr	ENSMUSG00000032047	Acat1	ENSMUSG00000040774	Cept1	ENSMUSG00000030880	Polr3e	ENSMUSG00000032580	Rbm5	ENSMUSG00000100862	Gm10925	ENSMUSG00000061118	Dnajc30
	#N/A	ENSMUSG00000105366	Gm43719		#N/A		#N/A	ENSMUSG00000051502	Ufsp1	ENSMUSG00000040557	Mettl27	ENSMUSG00000032050	Rdx	ENSMUSG00000040822	1700123O20Rik	ENSMUSG00000030978	Rrm1	ENSMUSG00000032637	Atxn2l	ENSMUSG00000100865	Gm9320	ENSMUSG00000061130	Ppm1b
	#N/A	ENSMUSG00000105402	Gm3716		#N/A		#N/A	ENSMUSG00000051730	Mettl5	ENSMUSG00000040560	Wdr7	ENSMUSG00000032064	Dixdc1	ENSMUSG00000040843	Tiprl	ENSMUSG00000031004	Mki67	ENSMUSG00000032661	Oas3	ENSMUSG00000101386	Gm29346	ENSMUSG00000061143	Maml3
	#N/A	ENSMUSG00000106205	C230096K16Rik		#N/A		#N/A	ENSMUSG00000052033	Pfdn4	ENSMUSG00000040562	Gstm2	ENSMUSG00000032076	Cadm1	ENSMUSG00000040848	Sft2d2	ENSMUSG00000031059	Ndufb11	ENSMUSG00000032712	Resf1	ENSMUSG00000101609	Kcnq1ot1	ENSMUSG00000061360	Phf5a
	#N/A	ENSMUSG00000106214	Gm43426		#N/A		#N/A	ENSMUSG00000052125	F730043M19Rik	ENSMUSG00000040618	Pck2	ENSMUSG00000032086	Bace1	ENSMUSG00000040855	Reps2	ENSMUSG00000031060	Rbm10	ENSMUSG00000032715	Trib3	ENSMUSG00000101939	Gm28438	ENSMUSG00000061374	Fiz1
	#N/A	ENSMUSG00000106258	Rpl7a-ps7		#N/A		#N/A	ENSMUSG00000052336	Cx3cr1	ENSMUSG00000040699	Limd2	ENSMUSG00000032123	Dpagt1	ENSMUSG00000040943	Tet2	ENSMUSG00000031068	Glrx3	ENSMUSG00000032733	Snx33	ENSMUSG00000103839	Gm37607	ENSMUSG00000061458	Nol10
	#N/A	ENSMUSG00000106674	Gm20005		#N/A		#N/A	ENSMUSG00000052406	Rexo4	ENSMUSG00000040711	Sh3pxd2b	ENSMUSG00000032126	Hmbs	ENSMUSG00000040997	Abhd4	ENSMUSG00000031125	3830403N18Rik	ENSMUSG00000032743	Katnip	ENSMUSG00000104699	Rps4x-ps	ENSMUSG00000061461	Smim20
	#N/A	ENSMUSG00000106933	Gm43621		#N/A		#N/A	ENSMUSG00000052419	2610001J05Rik	ENSMUSG00000040713	Creg1	ENSMUSG00000032177	Pde4a	ENSMUSG00000041028	Ghitm	ENSMUSG00000031161	Hdac6	ENSMUSG00000032754	Slc8b1	ENSMUSG00000104861	3110039M20Rik	ENSMUSG00000061650	Med9
	#N/A	ENSMUSG00000106951	5930430L01Rik		#N/A		#N/A	ENSMUSG00000052446	Zfp961	ENSMUSG00000040721	Zfhx2	ENSMUSG00000032194	Kank2	ENSMUSG00000041096	Tspyl2	ENSMUSG00000031166	Wdr13	ENSMUSG00000032757	Bet1	ENSMUSG00000105388	Rpl36a-ps2	ENSMUSG00000061904	Slc25a3
	#N/A	ENSMUSG00000106961	Gm43128		#N/A		#N/A	ENSMUSG00000052712	BC004004	ENSMUSG00000040746	Rnf167	ENSMUSG00000032216	Nedd4	ENSMUSG00000041112	Elmo1	ENSMUSG00000031167	Rbm3	ENSMUSG00000032786	Alas1	ENSMUSG00000106190	Gm20768	ENSMUSG00000061950	Ppp4r1
	#N/A	ENSMUSG00000107000	Gm43481		#N/A		#N/A	ENSMUSG00000052748	Swt1	ENSMUSG00000040761	Spen	ENSMUSG00000032218	Ccnb2	ENSMUSG00000041124	Msantd4	ENSMUSG00000031171	Ftsj1	ENSMUSG00000032826	Ank2	ENSMUSG00000106361	Gm35066	ENSMUSG00000062078	Qk
	#N/A	ENSMUSG00000107476	Zfp862-ps		#N/A		#N/A	ENSMUSG00000052798	Nup107	ENSMUSG00000040811	Eml2	ENSMUSG00000032226	Gcnt3	ENSMUSG00000041153	Osgin2	ENSMUSG00000031174	Rpgr	ENSMUSG00000032846	Zswim6	ENSMUSG00000106568	Gm42814	ENSMUSG00000062232	Rapgef2
	#N/A	ENSMUSG00000109957	Gm45353		#N/A		#N/A	ENSMUSG00000052833	Sae1	ENSMUSG00000040848	Sft2d2	ENSMUSG00000032231	Anxa2	ENSMUSG00000041168	Lonp1	ENSMUSG00000031176	Dynlt3	ENSMUSG00000032849	Abcc4	ENSMUSG00000106576	Gm4866	ENSMUSG00000062397	Zfp706
	#N/A	ENSMUSG00000111375	Btbd8		#N/A		#N/A	ENSMUSG00000052926	Rnaseh2a	ENSMUSG00000040865	Ino80d	ENSMUSG00000032232	Cgnl1	ENSMUSG00000041278	Ttc1	ENSMUSG00000031198	Fundc2	ENSMUSG00000032869	Psmf1	ENSMUSG00000106734	Gm20559	ENSMUSG00000062456	Rpl9-ps6
	#N/A	ENSMUSG00000113845	Gm39473		#N/A		#N/A	ENSMUSG00000052962	Mrpl35	ENSMUSG00000040940	Arhgef1	ENSMUSG00000032239	Rp9	ENSMUSG00000041313	Slc7a1	ENSMUSG00000031201	Brcc3	ENSMUSG00000032902	Slc16a1	ENSMUSG00000106918	Mrpl33	ENSMUSG00000062937	Mtap
	#N/A	ENSMUSG00000116397	Gm49525		#N/A		#N/A	ENSMUSG00000053012	Krcc1	ENSMUSG00000040943	Tet2	ENSMUSG00000032245	Cln6	ENSMUSG00000041328	Pcf11	ENSMUSG00000031221	Igbp1	ENSMUSG00000032905	Atg12	ENSMUSG00000106943	Dancr	ENSMUSG00000063019	Manbal
	#N/A	ENSMUSG00000116498	Gm38563		#N/A		#N/A	ENSMUSG00000053332	Gas5	ENSMUSG00000040997	Abhd4	ENSMUSG00000032249	Anp32a	ENSMUSG00000041355	Ssr2	ENSMUSG00000031226	Pbdc1	ENSMUSG00000032932	Hspa13	ENSMUSG00000106968	C78283	ENSMUSG00000063065	Mapk3
	#N/A	ENSMUSG00000116946	Gm41442		#N/A		#N/A	ENSMUSG00000053398	Phgdh	ENSMUSG00000041035	Gm17018	ENSMUSG00000032254	Kif23	ENSMUSG00000041390	Mdfic	ENSMUSG00000031229	Atrx	ENSMUSG00000032998	Foxj3	ENSMUSG00000107879	9330102E08Rik	ENSMUSG00000063382	Bcl9l
	#N/A	ENSMUSG00000118057	B020010K11Rik		#N/A		#N/A	ENSMUSG00000053453	Thoc7	ENSMUSG00000041126	H2az2	ENSMUSG00000032258	Lca5	ENSMUSG00000041408	Wapl	ENSMUSG00000031231	Cox7b	ENSMUSG00000033004	Mycbp2	ENSMUSG00000108345	4933435G04Rik	ENSMUSG00000063450	Syne2
	#N/A	ENSMUSG00000118664	TUSC3		#N/A		#N/A	ENSMUSG00000053553	3110082I17Rik	ENSMUSG00000041187	Prkd2	ENSMUSG00000032279	Idh3a	ENSMUSG00000041439	Mfsd6	ENSMUSG00000031245	Hmgn5	ENSMUSG00000033021	Gmppa	ENSMUSG00000108366	Gm5586	ENSMUSG00000063524	Eno1
	#N/A	ENSMUSG00000120390	NA		#N/A		#N/A	ENSMUSG00000053646	Plxnb1	ENSMUSG00000041297	Cdk13	ENSMUSG00000032294	Pkm	ENSMUSG00000041488	Stx3	ENSMUSG00000031262	Cenpi	ENSMUSG00000033039	Micall1	ENSMUSG00000108414	Snhg1	ENSMUSG00000063760	Rnf217
	#N/A	ENSMUSG00000120430	NA		#N/A		#N/A	ENSMUSG00000053907	Mat2a	ENSMUSG00000041308	Sntb2	ENSMUSG00000032312	Csk	ENSMUSG00000041548	Hspb8	ENSMUSG00000031284	Pak3	ENSMUSG00000033054	Npat	ENSMUSG00000108599	Gm10616	ENSMUSG00000063856	Gpx1
	#N/A	ENSMUSG00000120482	NA		#N/A		#N/A	ENSMUSG00000054013	Tmem179	ENSMUSG00000041439	Mfsd6	ENSMUSG00000032330	Cox7a2	ENSMUSG00000041703	Zic5	ENSMUSG00000031290	Lrch2	ENSMUSG00000033075	Senp1	ENSMUSG00000109157	Gm44829	ENSMUSG00000063870	Chd4
	#N/A	ENSMUSG00000120992	NA		#N/A		#N/A	ENSMUSG00000054091	1810037I17Rik	ENSMUSG00000041556	Fbxo2	ENSMUSG00000032366	Tpm1	ENSMUSG00000041777	Cir1	ENSMUSG00000031295	Phka2	ENSMUSG00000033106	Slc7a6os	ENSMUSG00000109561	Ankrd31	ENSMUSG00000064043	Trerf1
	#N/A	ENSMUSG00000121078	NA		#N/A		#N/A	ENSMUSG00000054161	Fam83e	ENSMUSG00000041685	Fcho2	ENSMUSG00000032370	Lactb	ENSMUSG00000041827	Oasl1	ENSMUSG00000031311	Nono	ENSMUSG00000033159	Cnppd1	ENSMUSG00000109901	Chmp1b	ENSMUSG00000064302	Clasp1
	#N/A	ENSMUSG00000121084	NA		#N/A		#N/A	ENSMUSG00000054181	A930012O16Rik	ENSMUSG00000041697	Cox6a1	ENSMUSG00000032374	Plod2	ENSMUSG00000041845	Rhod	ENSMUSG00000031320	Rps4x	ENSMUSG00000033213	AA467197	ENSMUSG00000109933	Gm7600	ENSMUSG00000066306	Numa1
	#N/A	ENSMUSG00000121093	NA		#N/A		#N/A	ENSMUSG00000054226	Tprkb	ENSMUSG00000041827	Oasl1	ENSMUSG00000032397	Tipin	ENSMUSG00000041849	Card6	ENSMUSG00000031333	Abcb7	ENSMUSG00000033355	Rtp4	ENSMUSG00000109991	Gm6284	ENSMUSG00000066362	Rps13-ps1
	#N/A		#N/A		#N/A		#N/A	ENSMUSG00000054400	Cklf	ENSMUSG00000041836	Ptpre	ENSMUSG00000032470	Mras	ENSMUSG00000041915	Ammecr1l	ENSMUSG00000031347	Cetn2	ENSMUSG00000033365	Ipo13	ENSMUSG00000111058	Gm36033	ENSMUSG00000066441	Rdh11
	#N/A		#N/A		#N/A		#N/A	ENSMUSG00000054414	Slc30a7	ENSMUSG00000041881	Ndufa7	ENSMUSG00000032477	Cdc25a	ENSMUSG00000041935	AW549877	ENSMUSG00000031358	Msl3	ENSMUSG00000033379	Atp6v0b	ENSMUSG00000111940	Gm4478	ENSMUSG00000066900	Suds3
	#N/A		#N/A		#N/A		#N/A	ENSMUSG00000054428	Atpif1	ENSMUSG00000041889	Shisa4	ENSMUSG00000032481	Smarcc1	ENSMUSG00000041961	Znrf3	ENSMUSG00000031370	Zrsr2	ENSMUSG00000033386	Frrs1	ENSMUSG00000112099	Gm8960	ENSMUSG00000068036	Afdn
	#N/A		#N/A		#N/A		#N/A	ENSMUSG00000054455	Vapb	ENSMUSG00000041890	Git2	ENSMUSG00000032518	Rpsa	ENSMUSG00000042207	Kdm5b	ENSMUSG00000031373	Car5b	ENSMUSG00000033430	Terf2ip	ENSMUSG00000112299	Gm17870	ENSMUSG00000068284	Usf3
	#N/A		#N/A		#N/A		#N/A	ENSMUSG00000054626	Xlr	ENSMUSG00000041915	Ammecr1l	ENSMUSG00000032527	Pccb	ENSMUSG00000042354	Gnl3	ENSMUSG00000031383	Dusp9	ENSMUSG00000033439	Trmt13	ENSMUSG00000113198	Gm6988	ENSMUSG00000068856	Sf3b4
	#N/A		#N/A		#N/A		#N/A	ENSMUSG00000054717	Hmgb2	ENSMUSG00000041926	Rnpep	ENSMUSG00000032555	Topbp1	ENSMUSG00000042599	Kdm7a	ENSMUSG00000031432	Prps1	ENSMUSG00000033467	Crlf2	ENSMUSG00000113948	Rpl17-ps3	ENSMUSG00000069972	Rps13-ps2
	#N/A		#N/A		#N/A		#N/A	ENSMUSG00000054808	Actn4	ENSMUSG00000041958	Pigs	ENSMUSG00000032562	Gnai2	ENSMUSG00000042608	Stk40	ENSMUSG00000031438	Rnf128	ENSMUSG00000033478	Fam160b1	ENSMUSG00000115222	Gm49747	ENSMUSG00000070348	Ccnd1
	#N/A		#N/A		#N/A		#N/A	ENSMUSG00000054934	Kcnmb4	ENSMUSG00000041997	Tlk1	ENSMUSG00000032586	Traip	ENSMUSG00000042622	Maff	ENSMUSG00000031446	Cul4a	ENSMUSG00000033487	Fndc3a	ENSMUSG00000115276	9930017N22Rik	ENSMUSG00000070462	Tlnrd1
	#N/A		#N/A		#N/A		#N/A	ENSMUSG00000054978	Kbtbd13	ENSMUSG00000042010	Acacb	ENSMUSG00000032589	Bsn	ENSMUSG00000042675	Ypel3	ENSMUSG00000031453	Rasa3	ENSMUSG00000033538	Casp4	ENSMUSG00000115326	Gm35019	ENSMUSG00000070691	Runx3
	#N/A		#N/A		#N/A		#N/A	ENSMUSG00000055093	Rps27a-ps3	ENSMUSG00000042121	Ssh1	ENSMUSG00000032601	Prkar2a	ENSMUSG00000042677	Zc3h12a	ENSMUSG00000031479	Vps36	ENSMUSG00000033545	Znrf1	ENSMUSG00000115783	Bc1	ENSMUSG00000070697	Utp3
	#N/A		#N/A		#N/A		#N/A	ENSMUSG00000055240	Zfp101	ENSMUSG00000042185	Nfrkb	ENSMUSG00000032640	Chsy1	ENSMUSG00000042682	Selenok	ENSMUSG00000031482	Slc25a15	ENSMUSG00000033577	Myo6	ENSMUSG00000116305	Lncppara	ENSMUSG00000070939	Tgfbrap1
	#N/A		#N/A		#N/A		#N/A	ENSMUSG00000055254	Ntrk2	ENSMUSG00000042207	Kdm5b	ENSMUSG00000032643	Fhl3	ENSMUSG00000042766	Trim46	ENSMUSG00000031508	Ankrd10	ENSMUSG00000033653	Vps8	ENSMUSG00000116498	Gm38563	ENSMUSG00000071054	Safb
	#N/A		#N/A		#N/A		#N/A	ENSMUSG00000055723	Rras2	ENSMUSG00000042211	Fbxo38	ENSMUSG00000032657	Fam189b	ENSMUSG00000042997	Nhlrc3	ENSMUSG00000031527	Eri1	ENSMUSG00000033658	Ddx19b	ENSMUSG00000116673	A630089N07Rik	ENSMUSG00000071072	Ptges3
	#N/A		#N/A		#N/A		#N/A	ENSMUSG00000055760	Gemin6	ENSMUSG00000042272	Sestd1	ENSMUSG00000032666	1700025G04Rik	ENSMUSG00000043279	Trim56	ENSMUSG00000031558	Slit2	ENSMUSG00000033769	Exoc6b	ENSMUSG00000116802	Gm5165	ENSMUSG00000071076	Jund
	#N/A		#N/A		#N/A		#N/A	ENSMUSG00000055839	Elob	ENSMUSG00000042328	Hps4	ENSMUSG00000032741	Tpcn1	ENSMUSG00000044068	Zrsr1	ENSMUSG00000031585	Gtf2e2	ENSMUSG00000033792	Atp7a	ENSMUSG00000116852	1700102H20Rik	ENSMUSG00000071379	Hpcal1
	#N/A		#N/A		#N/A		#N/A	ENSMUSG00000056091	St3gal5	ENSMUSG00000042390	Gatad2b	ENSMUSG00000032783	Troap	ENSMUSG00000044098	Rsbn1	ENSMUSG00000031628	Casp3	ENSMUSG00000033793	Atp6v1h	ENSMUSG00000117123	Gm49890	ENSMUSG00000071632	2510002D24Rik
	#N/A		#N/A		#N/A		#N/A	ENSMUSG00000056209	Npm3	ENSMUSG00000042439	Zfp532	ENSMUSG00000032815	Fanca	ENSMUSG00000044477	Zfand3	ENSMUSG00000031629	Cenpu	ENSMUSG00000033863	Klf9	ENSMUSG00000117284	Gm7072	ENSMUSG00000071655	Ubxn1
	#N/A		#N/A		#N/A		#N/A	ENSMUSG00000056394	Lig1	ENSMUSG00000042444	Mindy2	ENSMUSG00000032898	Fbxo21	ENSMUSG00000044730	9930104L06Rik	ENSMUSG00000031633	Slc25a4	ENSMUSG00000033909	Usp36	ENSMUSG00000117327	Gm6467	ENSMUSG00000071708	Sms
	#N/A		#N/A		#N/A		#N/A	ENSMUSG00000056612	Ppp1r14b	ENSMUSG00000042485	Mustn1	ENSMUSG00000032899	Styk1	ENSMUSG00000044835	Ankrd45	ENSMUSG00000031634	Ufsp2	ENSMUSG00000033918	Parl ENSMUSG00000033918	ENSMUSG00000117352	Gm50029	ENSMUSG00000071711	Mpst
	#N/A		#N/A		#N/A		#N/A	ENSMUSG00000056666	Retsat	ENSMUSG00000042487	Leo1	ENSMUSG00000032925	Itgbl1	ENSMUSG00000045064	Zc2hc1c	ENSMUSG00000031657	Heatr3	ENSMUSG00000033960	Jcad	ENSMUSG00000117499	Gm50010	ENSMUSG00000071856	Mcc
	#N/A		#N/A		#N/A		#N/A	ENSMUSG00000056836	Gm6851	ENSMUSG00000042506	Usp22	ENSMUSG00000032966	Fkbp1a	ENSMUSG00000045098	Kmt5b	ENSMUSG00000031683	Lsm6	ENSMUSG00000034024	Cct2	ENSMUSG00000117621	Hspe1-rs1	ENSMUSG00000071862	Lrrtm2
	#N/A		#N/A		#N/A		#N/A	ENSMUSG00000056952	Tatdn2	ENSMUSG00000042599	Kdm7a	ENSMUSG00000032997	Chpf	ENSMUSG00000045210	Vcpip1	ENSMUSG00000031696	Vps35	ENSMUSG00000034042	Gpbp1l1	ENSMUSG00000117937	Gm8157	ENSMUSG00000073155	1810058I24Rik
	#N/A		#N/A		#N/A		#N/A	ENSMUSG00000056962	Jmjd6	ENSMUSG00000042622	Maff	ENSMUSG00000033031	Cip2a	ENSMUSG00000045237	Eola1	ENSMUSG00000031697	Orc6	ENSMUSG00000034063	4930590J08Rik	ENSMUSG00000118253	Gm50185	ENSMUSG00000073607	Gm10548
	#N/A		#N/A		#N/A		#N/A	ENSMUSG00000057113	Npm1	ENSMUSG00000042625	Safb2	ENSMUSG00000033059	Pygb	ENSMUSG00000045312	Lhfpl2	ENSMUSG00000031715	Smarca5	ENSMUSG00000034088	Hdlbp	ENSMUSG00000118299	Gm50408	ENSMUSG00000073805	Insyn2a
	#N/A		#N/A		#N/A		#N/A	ENSMUSG00000057278	Snrpg	ENSMUSG00000042632	Pla2g6	ENSMUSG00000033060	Lmo7	ENSMUSG00000045374	Wdr81	ENSMUSG00000031725	Ces1f	ENSMUSG00000034154	Ino80	ENSMUSG00000118330	Gm30042	ENSMUSG00000073838	Tufm
	#N/A		#N/A		#N/A		#N/A	ENSMUSG00000057388	Mrpl18	ENSMUSG00000042644	Itpr3	ENSMUSG00000033065	Pfkm	ENSMUSG00000045624	Esf1	ENSMUSG00000031730	Dhodh	ENSMUSG00000034158	Lrrc58	ENSMUSG00000118516	Cyp2d13	ENSMUSG00000073982	Rhog
	#N/A		#N/A		#N/A		#N/A	ENSMUSG00000057406	Nsd2	ENSMUSG00000042675	Ypel3	ENSMUSG00000033083	Tbc1d4	ENSMUSG00000045917	Tmem268	ENSMUSG00000031736	Crnde	ENSMUSG00000034163	Zfc3h1	ENSMUSG00000119577	0	ENSMUSG00000074364	Ehd2
	#N/A		#N/A		#N/A		#N/A	ENSMUSG00000057561	Eif1a	ENSMUSG00000042677	Zc3h12a	ENSMUSG00000033088	Triobp	ENSMUSG00000046027	Stard5	ENSMUSG00000031754	Nudt21	ENSMUSG00000034168	Irf2bpl	ENSMUSG00000120012	NA	ENSMUSG00000074406	Zfp628
	#N/A		#N/A		#N/A		#N/A	ENSMUSG00000057657	Rps18-ps3	ENSMUSG00000042726	Trafd1	ENSMUSG00000033147	Slc22a15	ENSMUSG00000046079	Lrrc8d	ENSMUSG00000031756	Cenpn	ENSMUSG00000034173	Zbed5	ENSMUSG00000120319	NA	ENSMUSG00000074748	Atxn7l3b
	#N/A		#N/A		#N/A		#N/A	ENSMUSG00000057666	Gapdh	ENSMUSG00000042744	Hectd4	ENSMUSG00000033149	Phldb2	ENSMUSG00000046101	Mcmdc2	ENSMUSG00000031762	Mt2	ENSMUSG00000034203	Chchd4	ENSMUSG00000120545	NA	ENSMUSG00000074802	Gas2l3
	#N/A		#N/A		#N/A		#N/A	ENSMUSG00000057863	Rpl36	ENSMUSG00000042766	Trim46	ENSMUSG00000033161	Atp1a1	ENSMUSG00000046441	Cmtr2	ENSMUSG00000031816	Mthfsd	ENSMUSG00000034216	Vps18	ENSMUSG00000120741	NA	ENSMUSG00000075000	Nrbf2
	#N/A		#N/A		#N/A		#N/A	ENSMUSG00000058239	Usf2	ENSMUSG00000042788	Fam166b	ENSMUSG00000033222	Ttf2	ENSMUSG00000046718	Bst2	ENSMUSG00000031841	Cdh13	ENSMUSG00000034243	Golgb1	ENSMUSG00000120863	NA	ENSMUSG00000075600	Zc3h3
	#N/A		#N/A		#N/A		#N/A	ENSMUSG00000058355	Abce1	ENSMUSG00000042797	Aqp11	ENSMUSG00000033287	Kctd17	ENSMUSG00000046727	Cystm1	ENSMUSG00000031843	Mphosph6	ENSMUSG00000034252	Senp6	ENSMUSG00000120995	NA	ENSMUSG00000076433	Cep295nl
	#N/A		#N/A		#N/A		#N/A	ENSMUSG00000058441	Panx2	ENSMUSG00000042851	Zc3h6	ENSMUSG00000033306	Lpp	ENSMUSG00000046836	Brox	ENSMUSG00000031848	Lsm4	ENSMUSG00000034258	Flvcr2	ENSMUSG00000121059	NA	ENSMUSG00000076435	Acsf2
	#N/A		#N/A		#N/A		#N/A	ENSMUSG00000058558	Rpl5	ENSMUSG00000043015	Nemp2	ENSMUSG00000033307	Mif	ENSMUSG00000046879	Irgm1	ENSMUSG00000031897	Psmb10	ENSMUSG00000034259	Exosc4	ENSMUSG00000121078	NA	ENSMUSG00000078154	Gm12184
	#N/A		#N/A		#N/A		#N/A	ENSMUSG00000058655	Eif4b	ENSMUSG00000043279	Trim56	ENSMUSG00000033400	Agl	ENSMUSG00000046897	Zfp740	ENSMUSG00000031922	Cep57	ENSMUSG00000034274	Thoc5	ENSMUSG00000121248	NA	ENSMUSG00000078302	Foxd1
	#N/A		#N/A		#N/A		#N/A	ENSMUSG00000058704	Memo1	ENSMUSG00000043323	Fbrsl1	ENSMUSG00000033446	Lpar6	ENSMUSG00000046958	4930432E11Rik	ENSMUSG00000031928	Mre11a	ENSMUSG00000034320	Slc26a2	ENSMUSG00000121430	NA	ENSMUSG00000078695	Cisd3
	#N/A		#N/A		#N/A		#N/A	ENSMUSG00000058748	Zfp958	ENSMUSG00000043415	Otud1	ENSMUSG00000033543	Gtf2a2	ENSMUSG00000047030	Spata2	ENSMUSG00000031931	Ankrd49	ENSMUSG00000034321	Exosc1	ENSMUSG00000121501	NA	ENSMUSG00000079020	Slc45a4
	#N/A		#N/A		#N/A		#N/A	ENSMUSG00000058833	Rex1bd	ENSMUSG00000043822	Adamtsl5	ENSMUSG00000033589	Reep4	ENSMUSG00000047084	Ngrn	ENSMUSG00000031939	Taf1d	ENSMUSG00000034341	Wbp2		#N/A	ENSMUSG00000079426	Arpc4
	#N/A		#N/A		#N/A		#N/A	ENSMUSG00000058927	Gm10053	ENSMUSG00000044148	1810030O07Rik	ENSMUSG00000033596	Rfwd3	ENSMUSG00000047123	Ticam1	ENSMUSG00000031954	Cfdp1	ENSMUSG00000034342	Cbl		#N/A	ENSMUSG00000080790	Gm7638
	#N/A		#N/A		#N/A		#N/A	ENSMUSG00000059033	Rpl18a-ps1	ENSMUSG00000044221	Grsf1	ENSMUSG00000033610	Pank1	ENSMUSG00000047250	Ptgs1	ENSMUSG00000031963	Bmper	ENSMUSG00000034343	Ube2f		#N/A	ENSMUSG00000080848	Gm9385
	#N/A		#N/A		#N/A		#N/A	ENSMUSG00000059119	Nap1l4	ENSMUSG00000044250	Pced1b	ENSMUSG00000033632	AW554918	ENSMUSG00000047407	Tgif1	ENSMUSG00000031969	Acad8	ENSMUSG00000034361	Cpne2		#N/A	ENSMUSG00000081534	Slc48a1
	#N/A		#N/A		#N/A		#N/A	ENSMUSG00000059208	Hnrnpm	ENSMUSG00000044452	Zfp507	ENSMUSG00000033685	Ucp2	ENSMUSG00000047554	Tmem41b	ENSMUSG00000032026	Rexo2	ENSMUSG00000034390	Cmip		#N/A	ENSMUSG00000081684	Rps2-ps13
	#N/A		#N/A		#N/A		#N/A	ENSMUSG00000059291	Rpl11	ENSMUSG00000044471	Lncpint	ENSMUSG00000033728	Lrrc14	ENSMUSG00000047562	Mmp10	ENSMUSG00000032038	St3gal4	ENSMUSG00000034422	Parp14		#N/A	ENSMUSG00000082361	Btc
	#N/A		#N/A		#N/A		#N/A	ENSMUSG00000059423	Zfp933	ENSMUSG00000044475	Ascc1	ENSMUSG00000033735	Spr	ENSMUSG00000047735	Samd9l	ENSMUSG00000032047	Acat1	ENSMUSG00000034430	Zxdc		#N/A	ENSMUSG00000082762	Gm12366
	#N/A		#N/A		#N/A		#N/A	ENSMUSG00000059534	Uqcr10	ENSMUSG00000044786	Zfp36	ENSMUSG00000033752	Mnd1	ENSMUSG00000047789	Slc38a9	ENSMUSG00000032067	Pts	ENSMUSG00000034432	Cops8		#N/A	ENSMUSG00000083337	Gm11539
	#N/A		#N/A		#N/A		#N/A	ENSMUSG00000059734	Ndufs8	ENSMUSG00000045038	Prkce	ENSMUSG00000033790	Tubgcp5	ENSMUSG00000048078	Tenm4	ENSMUSG00000032076	Cadm1	ENSMUSG00000034457	Eda2r		#N/A	ENSMUSG00000083853	Gm15696
	#N/A		#N/A		#N/A		#N/A	ENSMUSG00000059897	Zfp930	ENSMUSG00000045211	Nudt18	ENSMUSG00000033871	Ppargc1b	ENSMUSG00000048100	Taf13	ENSMUSG00000032113	Chek1	ENSMUSG00000034459	Ifit1		#N/A	ENSMUSG00000084349	Rpl3-ps1
	#N/A		#N/A		#N/A		#N/A	ENSMUSG00000059900	Tmem40	ENSMUSG00000045294	Insig1	ENSMUSG00000033885	Pxk	ENSMUSG00000048222	Mfap1b	ENSMUSG00000032218	Ccnb2	ENSMUSG00000034480	Diaph2		#N/A	ENSMUSG00000084411	Gm11510
	#N/A		#N/A		#N/A		#N/A	ENSMUSG00000059939	9430015G10Rik	ENSMUSG00000045374	Wdr81	ENSMUSG00000033938	Ndufb7	ENSMUSG00000048234	Rnf149	ENSMUSG00000032221	Mns1	ENSMUSG00000034509	Mad2l1bp		#N/A	ENSMUSG00000085185	BC028777
	#N/A		#N/A		#N/A		#N/A	ENSMUSG00000060019	Gm10073	ENSMUSG00000045435	Tmem60	ENSMUSG00000033952	Aspm	ENSMUSG00000048249	Crebrf	ENSMUSG00000032226	Gcnt3	ENSMUSG00000034574	Daam1		#N/A	ENSMUSG00000085274	BC046401
	#N/A		#N/A		#N/A		#N/A	ENSMUSG00000060073	Psma3	ENSMUSG00000045482	Trrap	ENSMUSG00000033970	Rfc3	ENSMUSG00000048368	Omd	ENSMUSG00000032231	Anxa2	ENSMUSG00000034602	Mon2		#N/A	ENSMUSG00000085795	Zfp703
	#N/A		#N/A		#N/A		#N/A	ENSMUSG00000060147	Serpinb6a	ENSMUSG00000045594	Glb1	ENSMUSG00000034021	Pds5b	ENSMUSG00000048371	Pdp2	ENSMUSG00000032232	Cgnl1	ENSMUSG00000034621	Gpatch8		#N/A	ENSMUSG00000086220	Gm16599
	#N/A		#N/A		#N/A		#N/A	ENSMUSG00000060149	BC002059	ENSMUSG00000045664	Cdc42ep2	ENSMUSG00000034023	Fancd2	ENSMUSG00000048388	Fam171b	ENSMUSG00000032249	Anp32a	ENSMUSG00000034640	Tiparp		#N/A	ENSMUSG00000086311	Gm12122
	#N/A		#N/A		#N/A		#N/A	ENSMUSG00000060288	Ppih	ENSMUSG00000045679	Pqlc3	ENSMUSG00000034059	Ypel4	ENSMUSG00000048429	Timm29	ENSMUSG00000032254	Kif23	ENSMUSG00000034647	Ankrd12		#N/A	ENSMUSG00000086894	Gm15708
	#N/A		#N/A		#N/A		#N/A	ENSMUSG00000060336	Zfp937	ENSMUSG00000045690	Wdr89	ENSMUSG00000034064	Poglut1	ENSMUSG00000048458	Inka2	ENSMUSG00000032294	Pkm	ENSMUSG00000034663	Bmp2k		#N/A	ENSMUSG00000087319	Gm15907
	#N/A		#N/A		#N/A		#N/A	ENSMUSG00000060377	Rpl36a-ps1	ENSMUSG00000045817	Zfp36l2	ENSMUSG00000034120	Srsf2	ENSMUSG00000048495	Tyw5	ENSMUSG00000032301	Psma4	ENSMUSG00000034706	Dnai2		#N/A	ENSMUSG00000087445	Gm14286
	#N/A		#N/A		#N/A		#N/A	ENSMUSG00000060600	Eno3	ENSMUSG00000046027	Stard5	ENSMUSG00000034192	Lsm3	ENSMUSG00000048546	Tob2	ENSMUSG00000032322	Pstpip1	ENSMUSG00000034707	Gns		#N/A	ENSMUSG00000087679	Tmem250-ps
	#N/A		#N/A		#N/A		#N/A	ENSMUSG00000060639	H4c9	ENSMUSG00000046079	Lrrc8d	ENSMUSG00000034206	Polq	ENSMUSG00000048655	Ccdc169	ENSMUSG00000032324	Tspan3	ENSMUSG00000034708	Grn		#N/A	ENSMUSG00000089715	Cbx6
	#N/A		#N/A		#N/A		#N/A	ENSMUSG00000060730	Gm10086	ENSMUSG00000046447	Camk2n1	ENSMUSG00000034311	Kif4	ENSMUSG00000048787	Dcun1d3	ENSMUSG00000032330	Cox7a2	ENSMUSG00000034751	Mast4		#N/A	ENSMUSG00000089847	Timm10b
	#N/A		#N/A		#N/A		#N/A	ENSMUSG00000060739	Nsa2	ENSMUSG00000046707	Csnk2a2	ENSMUSG00000034312	Iqsec1	ENSMUSG00000048930	Tada3	ENSMUSG00000032333	Stoml1	ENSMUSG00000034757	Tmub2		#N/A	ENSMUSG00000090083	Rnf8
	#N/A		#N/A		#N/A		#N/A	ENSMUSG00000060938	Rpl26	ENSMUSG00000046718	Bst2	ENSMUSG00000034317	Trim59	ENSMUSG00000048970	C1galt1c1	ENSMUSG00000032370	Lactb	ENSMUSG00000034765	Dusp5		#N/A	ENSMUSG00000090101	Snhg9
	#N/A		#N/A		#N/A		#N/A	ENSMUSG00000061028	Clasrp	ENSMUSG00000046727	Cystm1	ENSMUSG00000034329	Brip1	ENSMUSG00000049470	Aff4	ENSMUSG00000032372	Plscr2	ENSMUSG00000034801	Sos2		#N/A	ENSMUSG00000090191	9230105E05Rik
	#N/A		#N/A		#N/A		#N/A	ENSMUSG00000061136	Prpf40a	ENSMUSG00000046768	Rhoj	ENSMUSG00000034349	Smc4	ENSMUSG00000049516	Spty2d1	ENSMUSG00000032374	Plod2	ENSMUSG00000034813	Grip1		#N/A	ENSMUSG00000090559	Gm17137
	#N/A		#N/A		#N/A		#N/A	ENSMUSG00000061207	Stk19	ENSMUSG00000046879	Irgm1	ENSMUSG00000034377	Tulp4	ENSMUSG00000049717	Lig4	ENSMUSG00000032397	Tipin	ENSMUSG00000034826	Nup54		#N/A	ENSMUSG00000090778	Gm3235
	#N/A		#N/A		#N/A		#N/A	ENSMUSG00000061244	Exoc5	ENSMUSG00000046897	Zfp740	ENSMUSG00000034413	Neurl1b	ENSMUSG00000049800	Sertad2	ENSMUSG00000032399	Rpl4	ENSMUSG00000034832	Tet3		#N/A	ENSMUSG00000090779	Gm17110
	#N/A		#N/A		#N/A		#N/A	ENSMUSG00000061273	Mmgt1	ENSMUSG00000047205	Dusp18	ENSMUSG00000034424	Gcsh	ENSMUSG00000049878	Rlf	ENSMUSG00000032400	Zwilch	ENSMUSG00000034855	Cxcl10		#N/A	ENSMUSG00000090862	Rps13
	#N/A		#N/A		#N/A		#N/A	ENSMUSG00000061306	Slc38a10	ENSMUSG00000047215	Rpl9	ENSMUSG00000034453	Polr3b	ENSMUSG00000049957	Ccdc137	ENSMUSG00000032407	U2surp	ENSMUSG00000034889	Cactin		#N/A	ENSMUSG00000091259	Vmn2r110
	#N/A		#N/A		#N/A		#N/A	ENSMUSG00000061315	Naca	ENSMUSG00000047250	Ptgs1	ENSMUSG00000034463	Scara3	ENSMUSG00000050144	Slc25a44	ENSMUSG00000032423	Syncrip	ENSMUSG00000034908	Sidt2		#N/A	ENSMUSG00000091896	Ube2d2a
	#N/A		#N/A		#N/A		#N/A	ENSMUSG00000061477	Rps7	ENSMUSG00000047407	Tgif1	ENSMUSG00000034485	Uaca	ENSMUSG00000050157	Gm867	ENSMUSG00000032458	Copb2	ENSMUSG00000034931	Dhx8		#N/A	ENSMUSG00000091957	Rps2-ps10
	#N/A		#N/A		#N/A		#N/A	ENSMUSG00000061482	H4c4	ENSMUSG00000047415	Gpr68	ENSMUSG00000034487	Poglut3	ENSMUSG00000050565	Tor1aip2	ENSMUSG00000032498	Mlh1	ENSMUSG00000034947	Tmem106a		#N/A	ENSMUSG00000092274	Neat1
	#N/A		#N/A		#N/A		#N/A	ENSMUSG00000061787	Rps17	ENSMUSG00000047473	Zfp30	ENSMUSG00000034518	Hmgxb4	ENSMUSG00000050578	Mmp13	ENSMUSG00000032518	Rpsa	ENSMUSG00000034949	Zfr2		#N/A	ENSMUSG00000093424	6330562C20Rik
	#N/A		#N/A		#N/A		#N/A	ENSMUSG00000061979	Rcc1l	ENSMUSG00000047514	Tspyl1	ENSMUSG00000034522	Zfp395	ENSMUSG00000050846	Zfp623	ENSMUSG00000032555	Topbp1	ENSMUSG00000035007	Rundc1		#N/A	ENSMUSG00000094410	Gm38394
	#N/A		#N/A		#N/A		#N/A	ENSMUSG00000062006	Rpl34	ENSMUSG00000047557	Lxn	ENSMUSG00000034595	Ppp1r18	ENSMUSG00000050891	Tatdn1	ENSMUSG00000032562	Gnai2	ENSMUSG00000035011	Zbtb7a		#N/A	ENSMUSG00000097633	Gm16617
	#N/A		#N/A		#N/A		#N/A	ENSMUSG00000062014	Gmfb	ENSMUSG00000047604	Frat2	ENSMUSG00000034656	Cacna1a	ENSMUSG00000050931	Sgms2	ENSMUSG00000032586	Traip	ENSMUSG00000035042	Ccl5		#N/A	ENSMUSG00000097908	4933404O12Rik
	#N/A		#N/A		#N/A		#N/A	ENSMUSG00000062070	Pgk1	ENSMUSG00000047821	Trim16	ENSMUSG00000034659	Tmem109	ENSMUSG00000051076	Vtcn1	ENSMUSG00000032589	Bsn	ENSMUSG00000035047	Kri1		#N/A	ENSMUSG00000099583	H3c4
	#N/A		#N/A		#N/A		#N/A	ENSMUSG00000062328	Rpl17	ENSMUSG00000047881	Rell1	ENSMUSG00000034673	Pbx2	ENSMUSG00000051232	Tmem199	ENSMUSG00000032590	Apeh	ENSMUSG00000035093	Secisbp2l		#N/A	ENSMUSG00000099773	Hmgb1-rs16
	#N/A		#N/A		#N/A		#N/A	ENSMUSG00000062352	Itgb1bp1	ENSMUSG00000047888	Tnrc6b	ENSMUSG00000034724	Cnot6l	ENSMUSG00000051316	Taf7	ENSMUSG00000032666	1700025G04Rik	ENSMUSG00000035152	Ap2b1		#N/A	ENSMUSG00000100632	9430060I03Rik
	#N/A		#N/A		#N/A		#N/A	ENSMUSG00000062353	Gm15772	ENSMUSG00000048078	Tenm4	ENSMUSG00000034773	Hrob	ENSMUSG00000051341	Zfp52	ENSMUSG00000032783	Troap	ENSMUSG00000035168	Tanc1		#N/A	ENSMUSG00000102151	Gm37472
	#N/A		#N/A		#N/A		#N/A	ENSMUSG00000062906	Hdac10	ENSMUSG00000048154	Kmt2d	ENSMUSG00000034795	Ccdc122	ENSMUSG00000051344	Plekhm3	ENSMUSG00000032898	Fbxo21	ENSMUSG00000035173	Ccdc186		#N/A	ENSMUSG00000102243	Gm37718
	#N/A		#N/A		#N/A		#N/A	ENSMUSG00000062981	Mrpl42	ENSMUSG00000048175	Asb8	ENSMUSG00000034807	Colgalt1	ENSMUSG00000051391	Ywhag	ENSMUSG00000032899	Styk1	ENSMUSG00000035199	Arl6ip5		#N/A	ENSMUSG00000102543	Pcdhgc5
	#N/A		#N/A		#N/A		#N/A	ENSMUSG00000063018	2010204K13Rik	ENSMUSG00000048249	Crebrf	ENSMUSG00000034867	Ankrd27	ENSMUSG00000051510	Mafg	ENSMUSG00000032925	Itgbl1	ENSMUSG00000035227	Spcs2		#N/A	ENSMUSG00000102602	A930004J17Rik
	#N/A		#N/A		#N/A		#N/A	ENSMUSG00000063052	Lrrc40	ENSMUSG00000048285	Frmd6	ENSMUSG00000034868	Myl12b	ENSMUSG00000051890	Klhdc1	ENSMUSG00000032959	Pebp1	ENSMUSG00000035248	Tut7		#N/A	ENSMUSG00000102856	Gm37084
	#N/A		#N/A		#N/A		#N/A	ENSMUSG00000063229	Ldha	ENSMUSG00000048368	Omd	ENSMUSG00000034875	Nudt19	ENSMUSG00000052155	Acvr2a	ENSMUSG00000033031	Cip2a	ENSMUSG00000035285	Nat14		#N/A	ENSMUSG00000102919	Gm37726
	#N/A		#N/A		#N/A		#N/A	ENSMUSG00000063253	Scoc	ENSMUSG00000048371	Pdp2	ENSMUSG00000034883	Lrr1	ENSMUSG00000052253	Zfp622	ENSMUSG00000033059	Pygb	ENSMUSG00000035325	Sec31a		#N/A	ENSMUSG00000103085	Gm38120
	#N/A		#N/A		#N/A		#N/A	ENSMUSG00000063273	Naa15	ENSMUSG00000048388	Fam171b	ENSMUSG00000034902	Pip5k1c	ENSMUSG00000052276	Ostn	ENSMUSG00000033060	Lmo7	ENSMUSG00000035354	Uvrag		#N/A	ENSMUSG00000103195	Gm37644
	#N/A		#N/A		#N/A		#N/A	ENSMUSG00000063275	Hacd1	ENSMUSG00000048490	Nrip1	ENSMUSG00000034903	Cobll1	ENSMUSG00000052298	Cdc42se2	ENSMUSG00000033065	Pfkm	ENSMUSG00000035356	Nfkbiz		#N/A	ENSMUSG00000103251	Gm37519
	#N/A		#N/A		#N/A		#N/A	ENSMUSG00000063281	Zfp35	ENSMUSG00000048696	Mex3d	ENSMUSG00000034906	Ncaph	ENSMUSG00000052406	Rexo4	ENSMUSG00000033096	Apmap	ENSMUSG00000035399	Oser1		#N/A	ENSMUSG00000103284	3110080O07Rik
	#N/A		#N/A		#N/A		#N/A	ENSMUSG00000063406	Tmed5	ENSMUSG00000048878	Hexim1	ENSMUSG00000034932	Mrpl54	ENSMUSG00000052459	Atp6v1a	ENSMUSG00000033111	3830406C13Rik	ENSMUSG00000035505	Cox18		#N/A	ENSMUSG00000103808	Gm37060
	#N/A		#N/A		#N/A		#N/A	ENSMUSG00000063445	Nmral1	ENSMUSG00000048911	Rnf24	ENSMUSG00000034994	Eef2	ENSMUSG00000052477	C130026I21Rik	ENSMUSG00000033149	Phldb2	ENSMUSG00000035569	Ankrd11		#N/A	ENSMUSG00000103976	Gm37677
	#N/A		#N/A		#N/A		#N/A	ENSMUSG00000063457	Rps15	ENSMUSG00000048930	Tada3	ENSMUSG00000035024	Ncapd3	ENSMUSG00000052631	Sh2d6	ENSMUSG00000033161	Atp1a1	ENSMUSG00000035572	Dcaf10		#N/A	ENSMUSG00000104114	Gm37297
	#N/A		#N/A		#N/A		#N/A	ENSMUSG00000063480	Snu13	ENSMUSG00000049076	Acap2	ENSMUSG00000035078	Mtmr9	ENSMUSG00000052681	Rap1b	ENSMUSG00000033174	Mgll	ENSMUSG00000035649	Zcchc7		#N/A	ENSMUSG00000104140	Gm37140
	#N/A		#N/A		#N/A		#N/A	ENSMUSG00000063694	Cycs	ENSMUSG00000049339	Retreg2	ENSMUSG00000035206	Sppl2b	ENSMUSG00000052684	Jun	ENSMUSG00000033285	Wdr3	ENSMUSG00000035671	Zswim4		#N/A	ENSMUSG00000104292	Gm38042
	#N/A		#N/A		#N/A		#N/A	ENSMUSG00000063754	Gm10136	ENSMUSG00000049401	Ogfr	ENSMUSG00000035232	Pdk3	ENSMUSG00000052727	Map1b	ENSMUSG00000033294	Noc4l	ENSMUSG00000035692	Isg15		#N/A	ENSMUSG00000104315	Gm37906
	#N/A		#N/A		#N/A		#N/A	ENSMUSG00000063767	S100a7a	ENSMUSG00000049470	Aff4	ENSMUSG00000035242	Oaz1	ENSMUSG00000052748	Swt1	ENSMUSG00000033429	Mcee	ENSMUSG00000035725	Prkx		#N/A	ENSMUSG00000104339	C130089K02Rik
	#N/A		#N/A		#N/A		#N/A	ENSMUSG00000063787	Chchd1	ENSMUSG00000049502	Dtx3l	ENSMUSG00000035278	Plekhj1	ENSMUSG00000052837	Junb	ENSMUSG00000033446	Lpar6	ENSMUSG00000035798	Zdhhc17		#N/A	ENSMUSG00000104369	Gm38082
	#N/A		#N/A		#N/A		#N/A	ENSMUSG00000063800	Prpf38a	ENSMUSG00000049516	Spty2d1	ENSMUSG00000035293	G2e3	ENSMUSG00000053091	Lins1	ENSMUSG00000033543	Gtf2a2	ENSMUSG00000035851	Ythdc1		#N/A	ENSMUSG00000104388	Gm37033
	#N/A		#N/A		#N/A		#N/A	ENSMUSG00000063802	Hspbp1	ENSMUSG00000049550	Clip1	ENSMUSG00000035365	Parpbp	ENSMUSG00000053134	Supt7l	ENSMUSG00000033596	Rfwd3	ENSMUSG00000035863	Palm		#N/A	ENSMUSG00000104524	Gm37333
	#N/A		#N/A		#N/A		#N/A	ENSMUSG00000063849	Ppcdc	ENSMUSG00000049580	Tsku	ENSMUSG00000035439	Haus8	ENSMUSG00000053141	Ptprt	ENSMUSG00000033632	AW554918	ENSMUSG00000036002	Fam214b		#N/A	ENSMUSG00000104735	C130075A20Rik
	#N/A		#N/A		#N/A		#N/A	ENSMUSG00000063882	Uqcrh	ENSMUSG00000049624	Slc17a5	ENSMUSG00000035455	Fignl1	ENSMUSG00000053332	Gas5	ENSMUSG00000033752	Mnd1	ENSMUSG00000036026	Tmem63b		#N/A	ENSMUSG00000105382	Gm43339
	#N/A		#N/A		#N/A		#N/A	ENSMUSG00000063884	Ptcd3	ENSMUSG00000049686	Orai1	ENSMUSG00000035478	Mbd3	ENSMUSG00000053581	Zfand2a	ENSMUSG00000033790	Tubgcp5	ENSMUSG00000036036	Zfp57		#N/A	ENSMUSG00000105514	Gm42913
	#N/A		#N/A		#N/A		#N/A	ENSMUSG00000063888	Rpl7l1	ENSMUSG00000049800	Sertad2	ENSMUSG00000035585	Tsen34	ENSMUSG00000053641	Dennd4a	ENSMUSG00000033847	Pla2g4c	ENSMUSG00000036057	Ptpn23		#N/A	ENSMUSG00000105728	Gm42819
	#N/A		#N/A		#N/A		#N/A	ENSMUSG00000063953	Amd2	ENSMUSG00000050002	Idnk	ENSMUSG00000035595	Fam174c	ENSMUSG00000053774	Ubxn7	ENSMUSG00000033952	Aspm	ENSMUSG00000036097	Slf2		#N/A	ENSMUSG00000105774	Gm43006
	#N/A		#N/A		#N/A		#N/A	ENSMUSG00000064341	mt-Nd1	ENSMUSG00000050148	Ubqln2	ENSMUSG00000035621	Midn	ENSMUSG00000053819	Camk2d	ENSMUSG00000033970	Rfc3	ENSMUSG00000036241	Ube2r2		#N/A	ENSMUSG00000105925	Gm43846
	#N/A		#N/A		#N/A		#N/A	ENSMUSG00000064345	mt-Nd2	ENSMUSG00000050188	Lsm10	ENSMUSG00000035637	Grhpr	ENSMUSG00000054277	Arfgap3	ENSMUSG00000034021	Pds5b	ENSMUSG00000036292	Gramd1c		#N/A	ENSMUSG00000105950	Gm43679
	#N/A		#N/A		#N/A		#N/A	ENSMUSG00000064351	mt-Co1	ENSMUSG00000050271	Prag1	ENSMUSG00000035683	Melk	ENSMUSG00000054302	Eapp	ENSMUSG00000034022	Cpsf1	ENSMUSG00000036390	Gadd45a		#N/A	ENSMUSG00000105962	Gm42432
	#N/A		#N/A		#N/A		#N/A	ENSMUSG00000064363	mt-Nd4	ENSMUSG00000050310	Rictor	ENSMUSG00000035781	R3hdm4	ENSMUSG00000054499	Dedd2	ENSMUSG00000034023	Fancd2	ENSMUSG00000036391	Sec24a		#N/A	ENSMUSG00000106057	Gm43560
	#N/A		#N/A		#N/A		#N/A	ENSMUSG00000064367	mt-Nd5	ENSMUSG00000050335	Lgals3	ENSMUSG00000035842	Ddx11	ENSMUSG00000054509	Parp4	ENSMUSG00000034059	Ypel4	ENSMUSG00000036402	Gng12		#N/A	ENSMUSG00000106205	C230096K16Rik
	#N/A		#N/A		#N/A		#N/A	ENSMUSG00000064368	mt-Nd6	ENSMUSG00000050578	Mmp13	ENSMUSG00000035877	Zhx3	ENSMUSG00000054519	Zfp867	ENSMUSG00000034064	Poglut1	ENSMUSG00000036432	Siah2		#N/A	ENSMUSG00000106214	Gm43426
	#N/A		#N/A		#N/A		#N/A	ENSMUSG00000064370	mt-Cytb	ENSMUSG00000050628	Ubald2	ENSMUSG00000036078	Sigmar1	ENSMUSG00000054520	Sh3bp2	ENSMUSG00000034160	Ogt	ENSMUSG00000036478	Btg1		#N/A	ENSMUSG00000106258	Rpl7a-ps7
	#N/A		#N/A		#N/A		#N/A	ENSMUSG00000064380	Gm26448	ENSMUSG00000050721	Plekho2	ENSMUSG00000036111	Lmo1	ENSMUSG00000054568	Usp17la	ENSMUSG00000034175	Rhbdd3	ENSMUSG00000036480	Prss56		#N/A	ENSMUSG00000106432	Gm43259
	#N/A		#N/A		#N/A		#N/A	ENSMUSG00000064427	Gm22748	ENSMUSG00000050931	Sgms2	ENSMUSG00000036114	Rpp25l	ENSMUSG00000055024	Ep300	ENSMUSG00000034192	Lsm3	ENSMUSG00000036499	Eea1		#N/A	ENSMUSG00000106636	Gm43813
	#N/A		#N/A		#N/A		#N/A	ENSMUSG00000064495	Gm24313	ENSMUSG00000050989	Selenon	ENSMUSG00000036186	Dipk1b	ENSMUSG00000055301	Adh7	ENSMUSG00000034206	Polq	ENSMUSG00000036501	Fam13b		#N/A	ENSMUSG00000106706	C530043K16Rik
	#N/A		#N/A		#N/A		#N/A	ENSMUSG00000064602	Snora41	ENSMUSG00000051238	Swsap1	ENSMUSG00000036199	Ndufa13	ENSMUSG00000055334	Snupn	ENSMUSG00000034311	Kif4	ENSMUSG00000036537	Rnf113a1		#N/A	ENSMUSG00000106751	Gm42467
	#N/A		#N/A		#N/A		#N/A	ENSMUSG00000064637	Snora20	ENSMUSG00000051316	Taf7	ENSMUSG00000036223	Ska1	ENSMUSG00000055371	Stam2	ENSMUSG00000034317	Trim59	ENSMUSG00000036561	Ppp6r2		#N/A	ENSMUSG00000106757	Gm43482
	#N/A		#N/A		#N/A		#N/A	ENSMUSG00000064853	Gm23442	ENSMUSG00000051335	Gfod1	ENSMUSG00000036278	Macrod1	ENSMUSG00000055926	Gm14137	ENSMUSG00000034329	Brip1	ENSMUSG00000036568	Bicral		#N/A	ENSMUSG00000106758	Gm42731
	#N/A		#N/A		#N/A		#N/A	ENSMUSG00000064945	Rny3	ENSMUSG00000051439	Cd14	ENSMUSG00000036285	Noa1	ENSMUSG00000055991	Zkscan5	ENSMUSG00000034345	Gtf2h5	ENSMUSG00000036613	Eipr1		#N/A	ENSMUSG00000106864	Gtf3c2
	#N/A		#N/A		#N/A		#N/A	ENSMUSG00000065208	Gm24616	ENSMUSG00000051495	Irf2bp2	ENSMUSG00000036352	Ubac1	ENSMUSG00000056050	Mia3	ENSMUSG00000034349	Smc4	ENSMUSG00000036636	Clcn7		#N/A	ENSMUSG00000106961	Gm43128
	#N/A		#N/A		#N/A		#N/A	ENSMUSG00000065232	Gm22973	ENSMUSG00000051510	Mafg	ENSMUSG00000036371	Serbp1	ENSMUSG00000056054	S100a8	ENSMUSG00000034413	Neurl1b	ENSMUSG00000036698	Ago2		#N/A	ENSMUSG00000107000	Gm43481
	#N/A		#N/A		#N/A		#N/A	ENSMUSG00000065304	Gm23245	ENSMUSG00000051890	Klhdc1	ENSMUSG00000036403	Cep135	ENSMUSG00000056216	Cebpg	ENSMUSG00000034463	Scara3	ENSMUSG00000036707	Cab39		#N/A	ENSMUSG00000107002	0610012G03Rik
	#N/A		#N/A		#N/A		#N/A	ENSMUSG00000065701	Rny1	ENSMUSG00000052040	Klf13	ENSMUSG00000036427	Gpi1	ENSMUSG00000056220	Pla2g4a	ENSMUSG00000034485	Uaca	ENSMUSG00000036779	Tent4b		#N/A	ENSMUSG00000107023	Gm42715
	#N/A		#N/A		#N/A		#N/A	ENSMUSG00000065799	Gm25517	ENSMUSG00000052085	Dock8	ENSMUSG00000036452	Arhgap26	ENSMUSG00000056260	Lrif1	ENSMUSG00000034487	Poglut3	ENSMUSG00000036860	Mrpl55		#N/A	ENSMUSG00000107143	Gm6598
	#N/A		#N/A		#N/A		#N/A	ENSMUSG00000065999	Zfp985	ENSMUSG00000052105	Mtcl1	ENSMUSG00000036504	Phpt1	ENSMUSG00000056383	AI987944	ENSMUSG00000034518	Hmgxb4	ENSMUSG00000036934	4921524J17Rik		#N/A	ENSMUSG00000107155	Gm43793
	#N/A		#N/A		#N/A		#N/A	ENSMUSG00000066000	Zfp979	ENSMUSG00000052131	Akr1b7	ENSMUSG00000036555	Iqce	ENSMUSG00000056429	Tgoln1	ENSMUSG00000034544	Rsrc1	ENSMUSG00000036940	Kdm1a		#N/A	ENSMUSG00000107286	Gm43788
	#N/A		#N/A		#N/A		#N/A	ENSMUSG00000066037	Hnrnpr	ENSMUSG00000052139	Babam2	ENSMUSG00000036606	Plxnb2	ENSMUSG00000056501	Cebpb	ENSMUSG00000034566	Atp5h	ENSMUSG00000036959	Bcorl1		#N/A	ENSMUSG00000107362	Gm40309
	#N/A		#N/A		#N/A		#N/A	ENSMUSG00000066042	Med18	ENSMUSG00000052512	Nav2	ENSMUSG00000036639	Nudt1	ENSMUSG00000056537	Rlim	ENSMUSG00000034595	Ppp1r18	ENSMUSG00000036975	Tmem177		#N/A	ENSMUSG00000107383	Gm4366
	#N/A		#N/A		#N/A		#N/A	ENSMUSG00000066235	Pomgnt2	ENSMUSG00000052534	Pbx1	ENSMUSG00000036644	Tbc1d9b	ENSMUSG00000056579	Tug1	ENSMUSG00000034673	Pbx2	ENSMUSG00000036980	Taf6		#N/A	ENSMUSG00000107608	Gm43863
	#N/A		#N/A		#N/A		#N/A	ENSMUSG00000066389	Rpl31-ps1	ENSMUSG00000052557	Gan	ENSMUSG00000036712	Cyld	ENSMUSG00000056708	Ier5	ENSMUSG00000034709	Ppp1r21	ENSMUSG00000037007	Zfp113		#N/A	ENSMUSG00000107610	D530018E20Rik
	#N/A		#N/A		#N/A		#N/A	ENSMUSG00000066456	Hmgn3	ENSMUSG00000052713	Zfp608	ENSMUSG00000036748	Cuedc2	ENSMUSG00000056749	Nfil3	ENSMUSG00000034789	Rab24	ENSMUSG00000037062	Sh3glb1		#N/A	ENSMUSG00000109781	Gm45509
	#N/A		#N/A		#N/A		#N/A	ENSMUSG00000066551	Hmgb1	ENSMUSG00000052763	Zfp212	ENSMUSG00000036768	Kif15	ENSMUSG00000056758	Hmga2	ENSMUSG00000034795	Ccdc122	ENSMUSG00000037197	Rbm17		#N/A	ENSMUSG00000109812	Gm45640
	#N/A		#N/A		#N/A		#N/A	ENSMUSG00000066613	Zfp932	ENSMUSG00000052776	Oas1a	ENSMUSG00000036777	Anln	ENSMUSG00000056919	Cep162	ENSMUSG00000034807	Colgalt1	ENSMUSG00000037210	Fam193a		#N/A	ENSMUSG00000109957	Gm45353
	#N/A		#N/A		#N/A		#N/A	ENSMUSG00000066798	Zbtb6	ENSMUSG00000053477	Tcf4	ENSMUSG00000036825	Ssx2ip	ENSMUSG00000057054	Inca1	ENSMUSG00000034850	Tmem127	ENSMUSG00000037234	Hook3		#N/A	ENSMUSG00000109984	Gm38948
	#N/A		#N/A		#N/A		#N/A	ENSMUSG00000067367	Lyar	ENSMUSG00000053560	Ier2	ENSMUSG00000036854	Hspb6	ENSMUSG00000057137	Tmem140	ENSMUSG00000034867	Ankrd27	ENSMUSG00000037242	Clic4		#N/A	ENSMUSG00000110088	Gm45343
	#N/A		#N/A		#N/A		#N/A	ENSMUSG00000067713	Prkag1	ENSMUSG00000053581	Zfand2a	ENSMUSG00000036864	Proser3	ENSMUSG00000057143	Trim12c	ENSMUSG00000034875	Nudt19	ENSMUSG00000037257	Aagab		#N/A	ENSMUSG00000110282	B930086L07Rik
	#N/A		#N/A		#N/A		#N/A	ENSMUSG00000067722	BC003965	ENSMUSG00000053819	Camk2d	ENSMUSG00000036875	Dna2	ENSMUSG00000057342	Sphk2	ENSMUSG00000034883	Lrr1	ENSMUSG00000037262	Kin		#N/A	ENSMUSG00000110993	Gm47963
	#N/A		#N/A		#N/A		#N/A	ENSMUSG00000067870	Rpl31-ps8	ENSMUSG00000053835	H2-T24	ENSMUSG00000036880	Acaa2	ENSMUSG00000057346	Apol9a	ENSMUSG00000034906	Ncaph	ENSMUSG00000037287	Tbcel		#N/A	ENSMUSG00000111128	Gm49338
	#N/A		#N/A		#N/A		#N/A	ENSMUSG00000067873	Htatsf1	ENSMUSG00000054099	Slc25a40	ENSMUSG00000036918	Ttc7	ENSMUSG00000057506	Bloc1s2	ENSMUSG00000034932	Mrpl54	ENSMUSG00000037331	Larp1		#N/A	ENSMUSG00000111264	E030022I16Rik
	#N/A		#N/A		#N/A		#N/A	ENSMUSG00000067916	Zfp991	ENSMUSG00000054277	Arfgap3	ENSMUSG00000036986	Pml	ENSMUSG00000057554	Lgals8	ENSMUSG00000034974	Dapk3	ENSMUSG00000037369	Kdm6a		#N/A	ENSMUSG00000111932	Gm18899
	#N/A		#N/A		#N/A		#N/A	ENSMUSG00000067931	Zfp948	ENSMUSG00000054304	D130007C19Rik	ENSMUSG00000036990	Otud4	ENSMUSG00000057561	Eif1a	ENSMUSG00000035021	Baz1a	ENSMUSG00000037386	Rims2		#N/A	ENSMUSG00000112784	Gm34868
	#N/A		#N/A		#N/A		#N/A	ENSMUSG00000068114	Ccdc134	ENSMUSG00000054405	Dnajc8	ENSMUSG00000037010	Apln	ENSMUSG00000057778	Cyb5d2	ENSMUSG00000035048	Anapc13	ENSMUSG00000037428	Vgf		#N/A	ENSMUSG00000112852	Gm47767
	#N/A		#N/A		#N/A		#N/A	ENSMUSG00000068130	Zfp442	ENSMUSG00000054452	Tle5	ENSMUSG00000037012	Hk1	ENSMUSG00000057894	Zfp329	ENSMUSG00000035198	Tubg1	ENSMUSG00000037447	Arid5a		#N/A	ENSMUSG00000112955	Gm48889
	#N/A		#N/A		#N/A		#N/A	ENSMUSG00000068184	Ndufaf2	ENSMUSG00000054509	Parp4	ENSMUSG00000037060	Cavin3	ENSMUSG00000057933	Gsta2	ENSMUSG00000035206	Sppl2b	ENSMUSG00000037458	Azin1		#N/A	ENSMUSG00000113326	Gm47586
	#N/A		#N/A		#N/A		#N/A	ENSMUSG00000068220	Lgals1	ENSMUSG00000054568	Usp17la	ENSMUSG00000037071	Scd1	ENSMUSG00000058093	Zfp729b	ENSMUSG00000035262	Amh	ENSMUSG00000037465	Klf10		#N/A	ENSMUSG00000113427	Gm46378
	#N/A		#N/A		#N/A		#N/A	ENSMUSG00000068397	Gm10240	ENSMUSG00000054604	Cggbp1	ENSMUSG00000037089	Slc35b2	ENSMUSG00000058240	Cryzl1	ENSMUSG00000035278	Plekhj1	ENSMUSG00000037486	Asxl2		#N/A	ENSMUSG00000113776	Gm19327
	#N/A		#N/A		#N/A		#N/A	ENSMUSG00000068882	Ssb	ENSMUSG00000054723	Vmac	ENSMUSG00000037103	Dcaf15	ENSMUSG00000058402	Zfp420	ENSMUSG00000035293	G2e3	ENSMUSG00000037519	Ppfia1		#N/A	ENSMUSG00000113922	Gm48887
	#N/A		#N/A		#N/A		#N/A	ENSMUSG00000069020	Urm1	ENSMUSG00000054874	Pcnx3	ENSMUSG00000037106	Fer1l6	ENSMUSG00000058407	Txndc9	ENSMUSG00000035351	Nup37	ENSMUSG00000037526	Atg14		#N/A	ENSMUSG00000113987	4930453C13Rik
	#N/A		#N/A		#N/A		#N/A	ENSMUSG00000069309	H2ac22	ENSMUSG00000054945	Gm9958	ENSMUSG00000037148	Arhgap10	ENSMUSG00000058569	Tmed9	ENSMUSG00000035365	Parpbp	ENSMUSG00000037580	Gch1		#N/A	ENSMUSG00000114409	Gm9042
	#N/A		#N/A		#N/A		#N/A	ENSMUSG00000069565	Dazap1	ENSMUSG00000055013	Agap1	ENSMUSG00000037152	Ndufc1	ENSMUSG00000058638	Zfp110	ENSMUSG00000035439	Haus8	ENSMUSG00000037594	Clba1		#N/A	ENSMUSG00000114493	Gm47071
	#N/A		#N/A		#N/A		#N/A	ENSMUSG00000069743	Zfp820	ENSMUSG00000055024	Ep300	ENSMUSG00000037260	Hgsnat	ENSMUSG00000058881	Zfp516	ENSMUSG00000035443	Thyn1	ENSMUSG00000037613	Tnfrsf23		#N/A	ENSMUSG00000114524	Gm48357
	#N/A		#N/A		#N/A		#N/A	ENSMUSG00000069899	Gm12166	ENSMUSG00000055067	Smyd3	ENSMUSG00000037295	Ldlrap1	ENSMUSG00000059108	Ifitm6	ENSMUSG00000035455	Fignl1	ENSMUSG00000037646	Vps13b		#N/A	ENSMUSG00000115252	Gm48996
	#N/A		#N/A		#N/A		#N/A	ENSMUSG00000069910	Spdl1	ENSMUSG00000055116	Arntl	ENSMUSG00000037300	Ttc13	ENSMUSG00000059142	Zfp945	ENSMUSG00000035540	Gc	ENSMUSG00000037669	Ldah		#N/A	ENSMUSG00000115543	B230362B09Rik
	#N/A		#N/A		#N/A		#N/A	ENSMUSG00000070167	Snora57	ENSMUSG00000055148	Klf2	ENSMUSG00000037313	Tacc3	ENSMUSG00000059383	Gfral	ENSMUSG00000035575	Utp6	ENSMUSG00000037750	Fam222b		#N/A	ENSMUSG00000115710	Gm49208
	#N/A		#N/A		#N/A		#N/A	ENSMUSG00000070271	Gm13268	ENSMUSG00000055301	Adh7	ENSMUSG00000037316	Bag4	ENSMUSG00000059474	Mbtd1	ENSMUSG00000035585	Tsen34	ENSMUSG00000037815	Ctnna1		#N/A	ENSMUSG00000116220	A430088P11Rik
	#N/A		#N/A		#N/A		#N/A	ENSMUSG00000070426	Rnf121	ENSMUSG00000055322	Tns1	ENSMUSG00000037337	Map4k1	ENSMUSG00000059554	Ccdc28a	ENSMUSG00000035683	Melk	ENSMUSG00000037855	Zfp365		#N/A	ENSMUSG00000116298	4833412C15Rik
	#N/A		#N/A		#N/A		#N/A	ENSMUSG00000070427	Il18bp	ENSMUSG00000055371	Stam2	ENSMUSG00000037348	Paqr7	ENSMUSG00000059586	Nsmce2	ENSMUSG00000035697	Arhgap45	ENSMUSG00000037857	Nufip2		#N/A	ENSMUSG00000118662	Tctn2
	#N/A		#N/A		#N/A		#N/A	ENSMUSG00000070493	Chchd2	ENSMUSG00000055401	Fbxo6	ENSMUSG00000037364	Srrt	ENSMUSG00000059588	Calcrl	ENSMUSG00000035834	Polr3g	ENSMUSG00000037876	Jmjd1c		#N/A	ENSMUSG00000118667	Ahnak2
	#N/A		#N/A		#N/A		#N/A	ENSMUSG00000070858	Gm1673	ENSMUSG00000055407	Map6	ENSMUSG00000037373	Ctbp1	ENSMUSG00000059743	Fdps	ENSMUSG00000035842	Ddx11	ENSMUSG00000037887	Dusp8		#N/A	ENSMUSG00000120364	NA
	#N/A		#N/A		#N/A		#N/A	ENSMUSG00000070953	Rabepk	ENSMUSG00000055447	Cd47	ENSMUSG00000037461	Ints7	ENSMUSG00000059820	Nkapd1	ENSMUSG00000035933	Cog5	ENSMUSG00000037896	Rcor1		#N/A	ENSMUSG00000121015	NA
	#N/A		#N/A		#N/A		#N/A	ENSMUSG00000071078	Nr2c2ap	ENSMUSG00000055538	Zcchc24	ENSMUSG00000037474	Dtl	ENSMUSG00000059839	Zfp874b	ENSMUSG00000036053	Fmnl2	ENSMUSG00000037921	Ddx60		#N/A	ENSMUSG00000121028	NA
	#N/A		#N/A		#N/A		#N/A	ENSMUSG00000071103	1700029J07Rik	ENSMUSG00000055932	Fto	ENSMUSG00000037499	Nenf	ENSMUSG00000060314	Zfp941	ENSMUSG00000036054	Sugp2	ENSMUSG00000037922	Bank1		#N/A	ENSMUSG00000121141	NA
	#N/A		#N/A		#N/A		#N/A	ENSMUSG00000071172	Srsf3	ENSMUSG00000056050	Mia3	ENSMUSG00000037514	Pank2	ENSMUSG00000060519	Tor3a	ENSMUSG00000036112	Metap2	ENSMUSG00000037938	Chchd5		#N/A	ENSMUSG00000121201	NA
	#N/A		#N/A		#N/A		#N/A	ENSMUSG00000071180	Smim15	ENSMUSG00000056313	Tcim	ENSMUSG00000037544	Dlgap5	ENSMUSG00000060703	Cd302	ENSMUSG00000036202	Rif1	ENSMUSG00000037949	Ano10		#N/A	ENSMUSG00000121374	NA
	#N/A		#N/A		#N/A		#N/A	ENSMUSG00000071470	Ccnb1ip1	ENSMUSG00000056501	Cebpb	ENSMUSG00000037552	Plekhg2	ENSMUSG00000060802	B2m	ENSMUSG00000036206	Sh3bp4	ENSMUSG00000037999	Arap2		#N/A		#N/A
	#N/A		#N/A		#N/A		#N/A	ENSMUSG00000071528	Atp5md	ENSMUSG00000056749	Nfil3	ENSMUSG00000037628	Cdkn3	ENSMUSG00000061175	Fnip2	ENSMUSG00000036223	Ska1	ENSMUSG00000038028	Tigar		#N/A		#N/A
	#N/A		#N/A		#N/A		#N/A	ENSMUSG00000071660	Ttc9c	ENSMUSG00000056888	Glipr1	ENSMUSG00000037679	Inf2	ENSMUSG00000061207	Stk19	ENSMUSG00000036323	Srp72	ENSMUSG00000038039	Gcc2		#N/A		#N/A
	#N/A		#N/A		#N/A		#N/A	ENSMUSG00000072258	Taf1a	ENSMUSG00000057054	Inca1	ENSMUSG00000037706	Cd81	ENSMUSG00000062127	Cttnbp2nl	ENSMUSG00000036371	Serbp1	ENSMUSG00000038074	Fkbp14		#N/A		#N/A
	#N/A		#N/A		#N/A		#N/A	ENSMUSG00000072640	Lyrm9	ENSMUSG00000057346	Apol9a	ENSMUSG00000037710	Cisd1	ENSMUSG00000062168	Ppef1	ENSMUSG00000036438	Calm2	ENSMUSG00000038095	Sbno1		#N/A		#N/A
	#N/A		#N/A		#N/A		#N/A	ENSMUSG00000072761	Gm6712	ENSMUSG00000057554	Lgals8	ENSMUSG00000037725	Ckap2	ENSMUSG00000062822	4833420G17Rik	ENSMUSG00000036504	Phpt1	ENSMUSG00000038102	Trappc11		#N/A		#N/A
	#N/A		#N/A		#N/A		#N/A	ENSMUSG00000073676	Hspe1	ENSMUSG00000057596	Trim30d	ENSMUSG00000037740	Mrps26	ENSMUSG00000062901	Klhl24	ENSMUSG00000036572	Upf3b	ENSMUSG00000038145	Snrk		#N/A		#N/A
	#N/A		#N/A		#N/A		#N/A	ENSMUSG00000073702	Rpl31	ENSMUSG00000057637	Prdm2	ENSMUSG00000037846	Rtkn2	ENSMUSG00000063268	Parp10	ENSMUSG00000036632	Alg5	ENSMUSG00000038150	Ormdl3		#N/A		#N/A
	#N/A		#N/A		#N/A		#N/A	ENSMUSG00000073705	Cenps	ENSMUSG00000057672	Pkn1	ENSMUSG00000037892	Pcdh18	ENSMUSG00000063286	Gvin-ps7	ENSMUSG00000036639	Nudt1	ENSMUSG00000038170	Pde4dip		#N/A		#N/A
	#N/A		#N/A		#N/A		#N/A	ENSMUSG00000073792	Alg6	ENSMUSG00000058135	Gstm1	ENSMUSG00000037894	H2az1	ENSMUSG00000063362	Alg11	ENSMUSG00000036712	Cyld	ENSMUSG00000038172	Ttc39b		#N/A		#N/A
	#N/A		#N/A		#N/A		#N/A	ENSMUSG00000073889	Il11ra1	ENSMUSG00000058318	Phf21a	ENSMUSG00000037904	Ankrd9	ENSMUSG00000063406	Tmed5	ENSMUSG00000036768	Kif15	ENSMUSG00000038187	Btbd10		#N/A		#N/A
	#N/A		#N/A		#N/A		#N/A	ENSMUSG00000074037	Mc1r	ENSMUSG00000058325	Dock1	ENSMUSG00000037905	Bri3bp	ENSMUSG00000063568	Jazf1	ENSMUSG00000036777	Anln	ENSMUSG00000038213	Tapbpl		#N/A		#N/A
	#N/A		#N/A		#N/A		#N/A	ENSMUSG00000074129	Rpl13a	ENSMUSG00000058444	Map2k5	ENSMUSG00000037966	Ninj1	ENSMUSG00000063659	Zbtb18	ENSMUSG00000036781	Rps27l	ENSMUSG00000038312	Edem2		#N/A		#N/A
	#N/A		#N/A		#N/A		#N/A	ENSMUSG00000074182	Znhit6	ENSMUSG00000058454	Dhcr7	ENSMUSG00000037991	Rmi2	ENSMUSG00000063972	Nr6a1	ENSMUSG00000036820	Amdhd2	ENSMUSG00000038324	Trpc4ap		#N/A		#N/A
	#N/A		#N/A		#N/A		#N/A	ENSMUSG00000074203	G430095P16Rik	ENSMUSG00000058587	Tmod3	ENSMUSG00000038055	Dexi	ENSMUSG00000064105	Cnnm2	ENSMUSG00000036850	Mrpl41	ENSMUSG00000038349	Plcl1		#N/A		#N/A
	#N/A		#N/A		#N/A		#N/A	ENSMUSG00000074415	Mir100hg	ENSMUSG00000058706	0610030E20Rik	ENSMUSG00000038070	Cntln	ENSMUSG00000064215	Ifi27	ENSMUSG00000036856	Wnt4	ENSMUSG00000038365	Fbxo25		#N/A		#N/A
	#N/A		#N/A		#N/A		#N/A	ENSMUSG00000074502	Ubtfl1	ENSMUSG00000058881	Zfp516	ENSMUSG00000038079	Tmem237	ENSMUSG00000064289	Tank	ENSMUSG00000036880	Acaa2	ENSMUSG00000038387	Rras		#N/A		#N/A
	#N/A		#N/A		#N/A		#N/A	ENSMUSG00000074656	Eif2s2	ENSMUSG00000059142	Zfp945	ENSMUSG00000038241	Cep250	ENSMUSG00000064336	mt-Tf	ENSMUSG00000036990	Otud4	ENSMUSG00000038393	Txnip		#N/A		#N/A
	#N/A		#N/A		#N/A		#N/A	ENSMUSG00000074863	Platr25	ENSMUSG00000059355	Wdr83os	ENSMUSG00000038252	Ncapd2	ENSMUSG00000064338	mt-Tv	ENSMUSG00000037010	Apln	ENSMUSG00000038400	Pmepa1		#N/A		#N/A
	#N/A		#N/A		#N/A		#N/A	ENSMUSG00000074909	Ranbp6	ENSMUSG00000059474	Mbtd1	ENSMUSG00000038274	Fau	ENSMUSG00000064340	mt-Tl1	ENSMUSG00000037013	Ss18	ENSMUSG00000038418	Egr1		#N/A		#N/A
	#N/A		#N/A		#N/A		#N/A	ENSMUSG00000075229	Ccdc58	ENSMUSG00000059495	Arhgef12	ENSMUSG00000038286	Bphl	ENSMUSG00000064344	mt-Tm	ENSMUSG00000037060	Cavin3	ENSMUSG00000038467	Chmp4b		#N/A		#N/A
	#N/A		#N/A		#N/A		#N/A	ENSMUSG00000075232	Amd1	ENSMUSG00000059554	Ccdc28a	ENSMUSG00000038366	Lasp1	ENSMUSG00000064351	mt-Co1	ENSMUSG00000037072	Selenof	ENSMUSG00000038497	Tmco3		#N/A		#N/A
	#N/A		#N/A		#N/A		#N/A	ENSMUSG00000075266	Cenpw	ENSMUSG00000059689	Zfp637	ENSMUSG00000038379	Ttk	ENSMUSG00000064366	mt-Tl2	ENSMUSG00000037089	Slc35b2	ENSMUSG00000038503	Mesd		#N/A		#N/A
	#N/A		#N/A		#N/A		#N/A	ENSMUSG00000075402	Krt76	ENSMUSG00000059713	Rcan3	ENSMUSG00000038398	Upf3a	ENSMUSG00000064367	mt-Nd5	ENSMUSG00000037103	Dcaf15	ENSMUSG00000038520	Tbc1d17		#N/A		#N/A
	#N/A		#N/A		#N/A		#N/A	ENSMUSG00000075706	Gpx4	ENSMUSG00000059714	Flot1	ENSMUSG00000038429	Usp5	ENSMUSG00000064368	mt-Nd6	ENSMUSG00000037134	Prmt9	ENSMUSG00000038538	Ubn2		#N/A		#N/A
	#N/A		#N/A		#N/A		#N/A	ENSMUSG00000076437	Selenoh	ENSMUSG00000059743	Fdps	ENSMUSG00000038459	Abhd17c	ENSMUSG00000066440	Zfyve26	ENSMUSG00000037149	Ddx1	ENSMUSG00000038544	Inip		#N/A		#N/A
	#N/A		#N/A		#N/A		#N/A	ENSMUSG00000077506	Scarna9	ENSMUSG00000059890	Ube4a	ENSMUSG00000038502	Ptov1	ENSMUSG00000066441	Rdh11	ENSMUSG00000037216	Lipt1	ENSMUSG00000038546	Ranbp9		#N/A		#N/A
	#N/A		#N/A		#N/A		#N/A	ENSMUSG00000077711	AF357399	ENSMUSG00000060519	Tor3a	ENSMUSG00000038517	Tbkbp1	ENSMUSG00000066621	Tecpr1	ENSMUSG00000037236	Matr3	ENSMUSG00000038550	Ciart		#N/A		#N/A
	#N/A		#N/A		#N/A		#N/A	ENSMUSG00000078134	Srsf3-ps	ENSMUSG00000060601	Nr1h2	ENSMUSG00000038618	Rassf7	ENSMUSG00000066798	Zbtb6	ENSMUSG00000037243	Zfp692	ENSMUSG00000038611	Phrf1		#N/A		#N/A
	#N/A		#N/A		#N/A		#N/A	ENSMUSG00000078453	Abracl	ENSMUSG00000061111	Mcrip1	ENSMUSG00000038628	Polr3k	ENSMUSG00000066880	Zfp617	ENSMUSG00000037260	Hgsnat	ENSMUSG00000038612	Mcl1		#N/A		#N/A
	#N/A		#N/A		#N/A		#N/A	ENSMUSG00000078495	Zfp984	ENSMUSG00000061130	Ppm1b	ENSMUSG00000038644	Pold1	ENSMUSG00000066892	Fbxl12	ENSMUSG00000037266	Rsrp1	ENSMUSG00000038615	Nfe2l1		#N/A		#N/A
	#N/A		#N/A		#N/A		#N/A	ENSMUSG00000078566	Bnip3	ENSMUSG00000061132	Blnk	ENSMUSG00000038685	Rtel1	ENSMUSG00000067158	Col4a4	ENSMUSG00000037286	Stag1	ENSMUSG00000038633	Degs1		#N/A		#N/A
	#N/A		#N/A		#N/A		#N/A	ENSMUSG00000078572	Ndufaf8	ENSMUSG00000061143	Maml3	ENSMUSG00000038690	Atp5j2	ENSMUSG00000067219	Nipal1	ENSMUSG00000037295	Ldlrap1	ENSMUSG00000038683	Pak1ip1		#N/A		#N/A
	#N/A		#N/A		#N/A		#N/A	ENSMUSG00000078681	Tm2d3	ENSMUSG00000061175	Fnip2	ENSMUSG00000038732	Mboat1	ENSMUSG00000067787	Blcap	ENSMUSG00000037300	Ttc13	ENSMUSG00000038708	Golga4		#N/A		#N/A
	#N/A		#N/A		#N/A		#N/A	ENSMUSG00000078784	Rbis	ENSMUSG00000061374	Fiz1	ENSMUSG00000038816	Ctnnal1	ENSMUSG00000067916	Zfp991	ENSMUSG00000037313	Tacc3	ENSMUSG00000038712	Mindy1		#N/A		#N/A
	#N/A		#N/A		#N/A		#N/A	ENSMUSG00000078952	Lncenc1	ENSMUSG00000061451	Tmem151a	ENSMUSG00000038843	Gcnt1	ENSMUSG00000067995	Gtf2f2	ENSMUSG00000037337	Map4k1	ENSMUSG00000038774	Ascc3		#N/A		#N/A
	#N/A		#N/A		#N/A		#N/A	ENSMUSG00000078974	Sec61g	ENSMUSG00000061458	Nol10	ENSMUSG00000038845	Phb	ENSMUSG00000068114	Ccdc134	ENSMUSG00000037348	Paqr7	ENSMUSG00000038806	Sde2		#N/A		#N/A
	#N/A		#N/A		#N/A		#N/A	ENSMUSG00000079109	Pms2	ENSMUSG00000061461	Smim20	ENSMUSG00000038943	Prc1	ENSMUSG00000068206	Pick1	ENSMUSG00000037364	Srrt	ENSMUSG00000038827	Abitram		#N/A		#N/A
	#N/A		#N/A		#N/A		#N/A	ENSMUSG00000079215	Zfp664	ENSMUSG00000061904	Slc25a3	ENSMUSG00000039043	Arpin	ENSMUSG00000068245	Phf11d	ENSMUSG00000037461	Ints7	ENSMUSG00000038859	Baiap2l1		#N/A		#N/A
	#N/A		#N/A		#N/A		#N/A	ENSMUSG00000079435	Rpl36a	ENSMUSG00000061950	Ppp4r1	ENSMUSG00000039047	Pigk	ENSMUSG00000068246	Apol9b	ENSMUSG00000037474	Dtl	ENSMUSG00000038866	Zcchc2		#N/A		#N/A
	#N/A		#N/A		#N/A		#N/A	ENSMUSG00000079480	Pin4	ENSMUSG00000062078	Qk	ENSMUSG00000039103	Nexn	ENSMUSG00000068699	Flnc	ENSMUSG00000037475	Thoc2	ENSMUSG00000038872	Zfhx3		#N/A		#N/A
	#N/A		#N/A		#N/A		#N/A	ENSMUSG00000079555	Haus3	ENSMUSG00000062232	Rapgef2	ENSMUSG00000039153	Runx2	ENSMUSG00000068742	Cry2	ENSMUSG00000037499	Nenf	ENSMUSG00000038894	Irs2		#N/A		#N/A
	#N/A		#N/A		#N/A		#N/A	ENSMUSG00000081051	Gm15427	ENSMUSG00000062234	Gak	ENSMUSG00000039155	Cdh26	ENSMUSG00000069206	Zfp874a	ENSMUSG00000037514	Pank2	ENSMUSG00000038965	Ube2l3		#N/A		#N/A
	#N/A		#N/A		#N/A		#N/A	ENSMUSG00000081382	Rpl18-ps1	ENSMUSG00000062270	Morf4l1	ENSMUSG00000039156	Stim2	ENSMUSG00000069439	Gm8444	ENSMUSG00000037531	Mrpl47	ENSMUSG00000038970	Lmtk2		#N/A		#N/A
	#N/A		#N/A		#N/A		#N/A	ENSMUSG00000081603	Gm14681	ENSMUSG00000062300	Nectin2	ENSMUSG00000039197	Adk	ENSMUSG00000069539	Scyl2	ENSMUSG00000037544	Dlgap5	ENSMUSG00000039041	Adrm1		#N/A		#N/A
	#N/A		#N/A		#N/A		#N/A	ENSMUSG00000081631	Gm12005	ENSMUSG00000062382	Ftl1-ps1	ENSMUSG00000039231	Suv39h1	ENSMUSG00000069874	Irgm2	ENSMUSG00000037608	Bclaf1	ENSMUSG00000039050	Osbpl2		#N/A		#N/A
	#N/A		#N/A		#N/A		#N/A	ENSMUSG00000081640	Rplp0-ps1	ENSMUSG00000062456	Rpl9-ps6	ENSMUSG00000039263	Npepl1	ENSMUSG00000070031	Sp140	ENSMUSG00000037628	Cdkn3	ENSMUSG00000039087	Rreb1		#N/A		#N/A
	#N/A		#N/A		#N/A		#N/A	ENSMUSG00000082035	Rpl17-ps8	ENSMUSG00000062488	Ifit3b	ENSMUSG00000039270	Megf9	ENSMUSG00000070327	Rnf213	ENSMUSG00000037706	Cd81	ENSMUSG00000039105	Atp6v1g1		#N/A		#N/A
	#N/A		#N/A		#N/A		#N/A	ENSMUSG00000082193	Rpl5-ps1	ENSMUSG00000062604	Srpk2	ENSMUSG00000039396	Neil3	ENSMUSG00000070544	Top1	ENSMUSG00000037710	Cisd1	ENSMUSG00000039126	Prune2		#N/A		#N/A
	#N/A		#N/A		#N/A		#N/A	ENSMUSG00000082619	Gm16219	ENSMUSG00000062901	Klhl24	ENSMUSG00000039476	Prrx2	ENSMUSG00000071078	Nr2c2ap	ENSMUSG00000037725	Ckap2	ENSMUSG00000039130	Zc3hc1		#N/A		#N/A
	#N/A		#N/A		#N/A		#N/A	ENSMUSG00000082741	Gm9703	ENSMUSG00000063065	Mapk3	ENSMUSG00000039515	Ptpa	ENSMUSG00000071226	Cecr2	ENSMUSG00000037740	Mrps26	ENSMUSG00000039159	Ube2h		#N/A		#N/A
	#N/A		#N/A		#N/A		#N/A	ENSMUSG00000082896	Gm5844	ENSMUSG00000063160	Numbl	ENSMUSG00000039640	Mrpl12	ENSMUSG00000071291	Zfp58	ENSMUSG00000037773	Pced1a	ENSMUSG00000039183	Nubp2		#N/A		#N/A
	#N/A		#N/A		#N/A		#N/A	ENSMUSG00000083022	Rps15a-ps6	ENSMUSG00000063286	Gvin-ps7	ENSMUSG00000039680	Mrps6	ENSMUSG00000071302	2610044O15Rik8	ENSMUSG00000037846	Rtkn2	ENSMUSG00000039191	Rbpj		#N/A		#N/A
	#N/A		#N/A		#N/A		#N/A	ENSMUSG00000083328	Gm11826	ENSMUSG00000063382	Bcl9l	ENSMUSG00000039748	Exo1	ENSMUSG00000071359	Tbpl1	ENSMUSG00000037852	Cpe	ENSMUSG00000039201	Tbc1d25		#N/A		#N/A
	#N/A		#N/A		#N/A		#N/A	ENSMUSG00000083510	Gm13478	ENSMUSG00000063450	Syne2	ENSMUSG00000039759	Thap3	ENSMUSG00000071662	Polr2g	ENSMUSG00000037892	Pcdh18	ENSMUSG00000039210	Gpatch2		#N/A		#N/A
	#N/A		#N/A		#N/A		#N/A	ENSMUSG00000083512	Gm12749	ENSMUSG00000063558	Aox1	ENSMUSG00000039774	Galnt12	ENSMUSG00000071723	Gspt2	ENSMUSG00000037894	H2az1	ENSMUSG00000039218	Srrm2		#N/A		#N/A
	#N/A		#N/A		#N/A		#N/A	ENSMUSG00000084186	Rpl36-ps10	ENSMUSG00000063714	Sp3os	ENSMUSG00000039781	Cep131	ENSMUSG00000072258	Taf1a	ENSMUSG00000037904	Ankrd9	ENSMUSG00000039219	Arid4b		#N/A		#N/A
	#N/A		#N/A		#N/A		#N/A	ENSMUSG00000084786	Ubl5	ENSMUSG00000063972	Nr6a1	ENSMUSG00000039814	Xkr5	ENSMUSG00000072623	Zfp9	ENSMUSG00000037935	Smarce1	ENSMUSG00000039220	Ppp1r10		#N/A		#N/A
	#N/A		#N/A		#N/A		#N/A	ENSMUSG00000084817	Gm5526	ENSMUSG00000064043	Trerf1	ENSMUSG00000039831	Arhgap29	ENSMUSG00000072761	Gm6712	ENSMUSG00000037966	Ninj1	ENSMUSG00000039233	Tbce		#N/A		#N/A
	#N/A		#N/A		#N/A		#N/A	ENSMUSG00000084910	C630043F03Rik	ENSMUSG00000064105	Cnnm2	ENSMUSG00000039842	Mcph1	ENSMUSG00000072769	Gm10419	ENSMUSG00000037991	Rmi2	ENSMUSG00000039234	Sec24d		#N/A		#N/A
	#N/A		#N/A		#N/A		#N/A	ENSMUSG00000084957	Bbip1	ENSMUSG00000064120	Mocs1	ENSMUSG00000039844	Rapgef1	ENSMUSG00000072770	Acrbp	ENSMUSG00000037995	Igsf9	ENSMUSG00000039262	Prrc2b		#N/A		#N/A
	#N/A		#N/A		#N/A		#N/A	ENSMUSG00000085156	Snhg15	ENSMUSG00000064254	Ethe1	ENSMUSG00000039887	Alg14	ENSMUSG00000072889	Nfxl1	ENSMUSG00000037997	Parp11	ENSMUSG00000039286	Fndc3b		#N/A		#N/A
	#N/A		#N/A		#N/A		#N/A	ENSMUSG00000085172	Gm6542	ENSMUSG00000066026	Dhrs3	ENSMUSG00000039917	Rhbdd2	ENSMUSG00000073147	5031425E22Rik	ENSMUSG00000038070	Cntln	ENSMUSG00000039474	Wfs1		#N/A		#N/A
	#N/A		#N/A		#N/A		#N/A	ENSMUSG00000085396	Firre	ENSMUSG00000066306	Numa1	ENSMUSG00000039953	Clstn1	ENSMUSG00000073155	1810058I24Rik	ENSMUSG00000038252	Ncapd2	ENSMUSG00000039477	Tnrc18		#N/A		#N/A
	#N/A		#N/A		#N/A		#N/A	ENSMUSG00000085438	Oip5os1	ENSMUSG00000066406	Akap13	ENSMUSG00000039959	Hip1	ENSMUSG00000073411	H2-D1	ENSMUSG00000038279	Nop2	ENSMUSG00000039501	Znfx1		#N/A		#N/A
	#N/A		#N/A		#N/A		#N/A	ENSMUSG00000085521	4930526A20Rik	ENSMUSG00000066440	Zfyve26	ENSMUSG00000039994	Timeless	ENSMUSG00000073448	Gm10509	ENSMUSG00000038366	Lasp1	ENSMUSG00000039518	Cdsn		#N/A		#N/A
	#N/A		#N/A		#N/A		#N/A	ENSMUSG00000085632	Gm12381	ENSMUSG00000066441	Rdh11	ENSMUSG00000040034	Nup43	ENSMUSG00000073485	H3f3aos	ENSMUSG00000038379	Ttk	ENSMUSG00000039523	Cep104		#N/A		#N/A
	#N/A		#N/A		#N/A		#N/A	ENSMUSG00000085938	Gm14371	ENSMUSG00000066621	Tecpr1	ENSMUSG00000040084	Bub1b	ENSMUSG00000073489	Ifi204	ENSMUSG00000038412	Higd1a	ENSMUSG00000039536	Stau1		#N/A		#N/A
	#N/A		#N/A		#N/A		#N/A	ENSMUSG00000086290	Snhg12	ENSMUSG00000066800	Rnasel	ENSMUSG00000040112	Mrps35	ENSMUSG00000073490	Ifi207	ENSMUSG00000038463	Olfml2b	ENSMUSG00000039568	Ubald1		#N/A		#N/A
	#N/A		#N/A		#N/A		#N/A	ENSMUSG00000086429	Gt(ROSA)26Sor	ENSMUSG00000068036	Afdn	ENSMUSG00000040204	Pclaf	ENSMUSG00000073639	Rab18	ENSMUSG00000038482	Tfdp1	ENSMUSG00000039616	Mocos		#N/A		#N/A
	#N/A		#N/A		#N/A		#N/A	ENSMUSG00000086859	Snhg20	ENSMUSG00000068245	Phf11d	ENSMUSG00000040212	Emp3	ENSMUSG00000073643	Wdfy1	ENSMUSG00000038510	Rpf2	ENSMUSG00000039623	Ap5z1		#N/A		#N/A
	#N/A		#N/A		#N/A		#N/A	ENSMUSG00000087213	2810408I11Rik	ENSMUSG00000068246	Apol9b	ENSMUSG00000040242	Fgfr1op2	ENSMUSG00000073647	Gm10557	ENSMUSG00000038521	C1s1	ENSMUSG00000039633	Lonrf1		#N/A		#N/A
	#N/A		#N/A		#N/A		#N/A	ENSMUSG00000087377	AV099323	ENSMUSG00000068264	Ap5s1	ENSMUSG00000040249	Lrp1	ENSMUSG00000073676	Hspe1	ENSMUSG00000038527	C1rl	ENSMUSG00000039637	Coro7		#N/A		#N/A
	#N/A		#N/A		#N/A		#N/A	ENSMUSG00000087444	Gm5475	ENSMUSG00000068290	Ddrgk1	ENSMUSG00000040274	Cdk6	ENSMUSG00000073700	Klhl21	ENSMUSG00000038618	Rassf7	ENSMUSG00000039646	Vasn		#N/A		#N/A
	#N/A		#N/A		#N/A		#N/A	ENSMUSG00000087457	Gm7799	ENSMUSG00000068566	Myadm	ENSMUSG00000040282	Cdin1	ENSMUSG00000073725	Lmbrd1	ENSMUSG00000038622	Med30	ENSMUSG00000039652	Cpeb3		#N/A		#N/A
	#N/A		#N/A		#N/A		#N/A	ENSMUSG00000087590	Epb41l4aos	ENSMUSG00000068739	Sars	ENSMUSG00000040331	Nsmce4a	ENSMUSG00000073739	Gm16287	ENSMUSG00000038628	Polr3k	ENSMUSG00000039671	Zmynd8		#N/A		#N/A
	#N/A		#N/A		#N/A		#N/A	ENSMUSG00000087819	Gm25117	ENSMUSG00000068742	Cry2	ENSMUSG00000040363	Bcor	ENSMUSG00000074063	Osgin1	ENSMUSG00000038644	Pold1	ENSMUSG00000039682	Lap3		#N/A		#N/A
	#N/A		#N/A		#N/A		#N/A	ENSMUSG00000087963	Gm25394	ENSMUSG00000068856	Sf3b4	ENSMUSG00000040364	Sec1	ENSMUSG00000074179	Gsta5	ENSMUSG00000038685	Rtel1	ENSMUSG00000039701	Usp53		#N/A		#N/A
	#N/A		#N/A		#N/A		#N/A	ENSMUSG00000088208	Gm23751	ENSMUSG00000069237	Fam8a1	ENSMUSG00000040383	Aqr	ENSMUSG00000074578	Zfas1	ENSMUSG00000038690	Atp5j2	ENSMUSG00000039737	Prkrip1		#N/A		#N/A
	#N/A		#N/A		#N/A		#N/A	ENSMUSG00000088254	Gm24289	ENSMUSG00000070031	Sp140	ENSMUSG00000040387	Klhl32	ENSMUSG00000074733	Zfp950	ENSMUSG00000038732	Mboat1	ENSMUSG00000039740	Alg2		#N/A		#N/A
	#N/A		#N/A		#N/A		#N/A	ENSMUSG00000088308	Gm24507	ENSMUSG00000070034	Sp110	ENSMUSG00000040390	Map3k10	ENSMUSG00000074818	Pdzd7	ENSMUSG00000038736	Nudcd1	ENSMUSG00000039745	Htatip2		#N/A		#N/A
	#N/A		#N/A		#N/A		#N/A	ENSMUSG00000088958	Scarna8	ENSMUSG00000070327	Rnf213	ENSMUSG00000040430	Pitpnc1	ENSMUSG00000075040	Zfp408	ENSMUSG00000038759	Nup205	ENSMUSG00000039768	Dnajc11		#N/A		#N/A
	#N/A		#N/A		#N/A		#N/A	ENSMUSG00000088990	Gm22767	ENSMUSG00000070462	Tlnrd1	ENSMUSG00000040451	Sgms1	ENSMUSG00000075042	4930431P03Rik	ENSMUSG00000038766	Gabpb2	ENSMUSG00000039770	Ypel5		#N/A		#N/A
	#N/A		#N/A		#N/A		#N/A	ENSMUSG00000089255	Snora78	ENSMUSG00000070509	Rgma	ENSMUSG00000040459	Arglu1	ENSMUSG00000075122	Cd80	ENSMUSG00000038793	Lefty1	ENSMUSG00000039782	Cpeb2		#N/A		#N/A
	#N/A		#N/A		#N/A		#N/A	ENSMUSG00000089726	Mir17hg	ENSMUSG00000070733	Fryl	ENSMUSG00000040479	Dgkz	ENSMUSG00000075128	Olfr1177-ps	ENSMUSG00000038816	Ctnnal1	ENSMUSG00000039801	Cplane1		#N/A		#N/A
	#N/A		#N/A		#N/A		#N/A	ENSMUSG00000089762	Ier5l	ENSMUSG00000071054	Safb	ENSMUSG00000040488	Ltbp4	ENSMUSG00000075324	Fign	ENSMUSG00000038843	Gcnt1	ENSMUSG00000039828	Wdr70		#N/A		#N/A
	#N/A		#N/A		#N/A		#N/A	ENSMUSG00000089775	Gm16270	ENSMUSG00000071076	Jund	ENSMUSG00000040549	Ckap5	ENSMUSG00000075402	Krt76	ENSMUSG00000038845	Phb	ENSMUSG00000039841	Zfp800		#N/A		#N/A
	#N/A		#N/A		#N/A		#N/A	ENSMUSG00000090000	Ier3ip1	ENSMUSG00000071379	Hpcal1	ENSMUSG00000040570	Rundc3b	ENSMUSG00000075486	Commd6	ENSMUSG00000038871	Bpgm	ENSMUSG00000039852	Rere		#N/A		#N/A
	#N/A		#N/A		#N/A		#N/A	ENSMUSG00000090137	Uba52	ENSMUSG00000071537	Klrg2	ENSMUSG00000040658	Dnph1	ENSMUSG00000075701	Selenos	ENSMUSG00000038917	3930402G23Rik	ENSMUSG00000039883	Lrrc17		#N/A		#N/A
	#N/A		#N/A		#N/A		#N/A	ENSMUSG00000090841	Myl6	ENSMUSG00000071632	2510002D24Rik	ENSMUSG00000040675	Mthfd1l ENSMUSG00000040675	ENSMUSG00000078485	Plekhn1	ENSMUSG00000038936	Sccpdh	ENSMUSG00000039960	Rhou		#N/A		#N/A
	#N/A		#N/A		#N/A		#N/A	ENSMUSG00000091305	Gm17100	ENSMUSG00000071655	Ubxn1	ENSMUSG00000040681	Hmgn1	ENSMUSG00000078622	Ccdc47	ENSMUSG00000038943	Prc1	ENSMUSG00000039997	Ifi203		#N/A		#N/A
	#N/A		#N/A		#N/A		#N/A	ENSMUSG00000092805	Gm26461	ENSMUSG00000071711	Mpst	ENSMUSG00000040690	Col16a1	ENSMUSG00000078671	Chd2	ENSMUSG00000038975	Rabggtb	ENSMUSG00000040010	Slc7a5		#N/A		#N/A
	#N/A		#N/A		#N/A		#N/A	ENSMUSG00000093314	Mir5136	ENSMUSG00000071757	Zhx2	ENSMUSG00000040699	Limd2	ENSMUSG00000078816	Prkcg	ENSMUSG00000039001	Rps21	ENSMUSG00000040033	Stat2		#N/A		#N/A
	#N/A		#N/A		#N/A		#N/A	ENSMUSG00000093483	AA465934	ENSMUSG00000071856	Mcc	ENSMUSG00000040711	Sh3pxd2b	ENSMUSG00000078853	Igtp	ENSMUSG00000039007	Cpq	ENSMUSG00000040054	Baz2a		#N/A		#N/A
	#N/A		#N/A		#N/A		#N/A	ENSMUSG00000093565	Rab26os	ENSMUSG00000071862	Lrrtm2	ENSMUSG00000040725	Hnrnpul1	ENSMUSG00000078945	Naip2	ENSMUSG00000039031	Arhgap18	ENSMUSG00000040128	Pnrc1		#N/A		#N/A
	#N/A		#N/A		#N/A		#N/A	ENSMUSG00000093758	Gm20701	ENSMUSG00000072568	Lratd2	ENSMUSG00000040749	Siah1b	ENSMUSG00000078956	Gm14221	ENSMUSG00000039043	Arpin	ENSMUSG00000040177	2310057M21Rik		#N/A		#N/A
	#N/A		#N/A		#N/A		#N/A	ENSMUSG00000094870	Zfp131	ENSMUSG00000072589	Gm10371	ENSMUSG00000040785	Ttc3	ENSMUSG00000079033	Mef2b	ENSMUSG00000039047	Pigk	ENSMUSG00000040188	Scamp2		#N/A		#N/A
	#N/A		#N/A		#N/A		#N/A	ENSMUSG00000095180	Rhox5	ENSMUSG00000072620	Slfn2	ENSMUSG00000040824	Snrpd2	ENSMUSG00000079037	Prnp	ENSMUSG00000039069	Mtg2	ENSMUSG00000040220	Gas8		#N/A		#N/A
	#N/A		#N/A		#N/A		#N/A	ENSMUSG00000095288	Gm7618	ENSMUSG00000072676	Tmem254a	ENSMUSG00000041064	Pif1	ENSMUSG00000079055	Slc8a3	ENSMUSG00000039103	Nexn	ENSMUSG00000040225	Prrc2c		#N/A		#N/A
	#N/A		#N/A		#N/A		#N/A	ENSMUSG00000095432	Zfp748	ENSMUSG00000072704	Smim10l1	ENSMUSG00000041126	H2az2	ENSMUSG00000079184	Mphosph8	ENSMUSG00000039155	Cdh26	ENSMUSG00000040253	Gbp7		#N/A		#N/A
	#N/A		#N/A		#N/A		#N/A	ENSMUSG00000096740	Lbhd1	ENSMUSG00000073155	1810058I24Rik	ENSMUSG00000041147	Brca2	ENSMUSG00000079242	C730034F03Rik	ENSMUSG00000039197	Adk	ENSMUSG00000040296	Ddx58		#N/A		#N/A
	#N/A		#N/A		#N/A		#N/A	ENSMUSG00000096910	Zfp955b	ENSMUSG00000073411	H2-D1	ENSMUSG00000041164	Zmiz2	ENSMUSG00000079316	Rab9	ENSMUSG00000039209	Rpl39l	ENSMUSG00000040329	Il7		#N/A		#N/A
	#N/A		#N/A		#N/A		#N/A	ENSMUSG00000096921	Gm26822	ENSMUSG00000073412	Lst1	ENSMUSG00000041219	Arhgap11a	ENSMUSG00000079737	3110001I22Rik	ENSMUSG00000039221	Rpl22l1	ENSMUSG00000040407	Akap9		#N/A		#N/A
	#N/A		#N/A		#N/A		#N/A	ENSMUSG00000096965	3300005D01Rik	ENSMUSG00000073490	Ifi207	ENSMUSG00000041220	Elovl6	ENSMUSG00000080717	B230307C23Rik	ENSMUSG00000039263	Npepl1	ENSMUSG00000040435	Ppp1r15a		#N/A		#N/A
	#N/A		#N/A		#N/A		#N/A	ENSMUSG00000097048	1600020E01Rik	ENSMUSG00000073555	Gm4951	ENSMUSG00000041431	Ccnb1	ENSMUSG00000081648	Gm13423	ENSMUSG00000039396	Neil3	ENSMUSG00000040466	Blvrb		#N/A		#N/A
	#N/A		#N/A		#N/A		#N/A	ENSMUSG00000097183	Gm17501	ENSMUSG00000073607	Gm10548	ENSMUSG00000041498	Kif14	ENSMUSG00000082794	Gm6806	ENSMUSG00000039630	Hnrnpu	ENSMUSG00000040481	Bptf		#N/A		#N/A
	#N/A		#N/A		#N/A		#N/A	ENSMUSG00000097195	Snhg5	ENSMUSG00000073643	Wdfy1	ENSMUSG00000041617	Ccdc74a	ENSMUSG00000082955	Gm8036	ENSMUSG00000039640	Mrpl12	ENSMUSG00000040483	Xaf1		#N/A		#N/A
	#N/A		#N/A		#N/A		#N/A	ENSMUSG00000097217	Gm26549	ENSMUSG00000073700	Klhl21	ENSMUSG00000041688	Amot	ENSMUSG00000083087	Gm11249	ENSMUSG00000039742	Fam71f1	ENSMUSG00000040511	Pvr		#N/A		#N/A
	#N/A		#N/A		#N/A		#N/A	ENSMUSG00000097248	Gm2694	ENSMUSG00000073725	Lmbrd1	ENSMUSG00000041734	Kirrel	ENSMUSG00000083422	Gm15604	ENSMUSG00000039748	Exo1	ENSMUSG00000040524	Zfp609		#N/A		#N/A
	#N/A		#N/A		#N/A		#N/A	ENSMUSG00000097296	Gm26532	ENSMUSG00000074063	Osgin1	ENSMUSG00000041736	Tspo	ENSMUSG00000083663	Gm14903	ENSMUSG00000039759	Thap3	ENSMUSG00000040557	Mettl27		#N/A		#N/A
	#N/A		#N/A		#N/A		#N/A	ENSMUSG00000097321	1700028E10Rik	ENSMUSG00000074406	Zfp628	ENSMUSG00000041765	Ubac2	ENSMUSG00000085054	Gm15834	ENSMUSG00000039774	Galnt12	ENSMUSG00000040560	Wdr7		#N/A		#N/A
	#N/A		#N/A		#N/A		#N/A	ENSMUSG00000097375	6720427I07Rik	ENSMUSG00000074748	Atxn7l3b	ENSMUSG00000041815	Poldip3	ENSMUSG00000085085	1700086P04Rik	ENSMUSG00000039781	Cep131	ENSMUSG00000040596	Pogk		#N/A		#N/A
	#N/A		#N/A		#N/A		#N/A	ENSMUSG00000097589	Dleu2	ENSMUSG00000074896	Ifit3	ENSMUSG00000041840	Haus1	ENSMUSG00000085148	Mir22hg	ENSMUSG00000039814	Xkr5	ENSMUSG00000040659	Efhd2		#N/A		#N/A
	#N/A		#N/A		#N/A		#N/A	ENSMUSG00000097651	4930461G14Rik	ENSMUSG00000074934	Grem1	ENSMUSG00000041859	Mcm3	ENSMUSG00000085156	Snhg15	ENSMUSG00000039831	Arhgap29	ENSMUSG00000040721	Zfhx2		#N/A		#N/A
	#N/A		#N/A		#N/A		#N/A	ENSMUSG00000097772	5430416N02Rik	ENSMUSG00000075600	Zc3h3	ENSMUSG00000041870	Ankrd13a	ENSMUSG00000085201	Nr6a1os	ENSMUSG00000039844	Rapgef1	ENSMUSG00000040734	Ppp1r13l		#N/A		#N/A
	#N/A		#N/A		#N/A		#N/A	ENSMUSG00000098188	Sowahc	ENSMUSG00000075602	Ly6a	ENSMUSG00000041889	Shisa4	ENSMUSG00000085347	Hk1os	ENSMUSG00000039959	Hip1	ENSMUSG00000040746	Rnf167		#N/A		#N/A
	#N/A		#N/A		#N/A		#N/A	ENSMUSG00000098318	Lockd	ENSMUSG00000076435	Acsf2	ENSMUSG00000041939	Mvk	ENSMUSG00000085385	Snhg17	ENSMUSG00000039994	Timeless	ENSMUSG00000040761	Spen		#N/A		#N/A
	#N/A		#N/A		#N/A		#N/A	ENSMUSG00000100153	Ppp1ccb	ENSMUSG00000078317	F8a	ENSMUSG00000041949	Tango6	ENSMUSG00000085486	Gm11634	ENSMUSG00000040034	Nup43	ENSMUSG00000040782	Cop1		#N/A		#N/A
	#N/A		#N/A		#N/A		#N/A	ENSMUSG00000100215	Gm8292	ENSMUSG00000078485	Plekhn1	ENSMUSG00000042015	Wdr41	ENSMUSG00000085509	Gm11521	ENSMUSG00000040044	Orc3	ENSMUSG00000040848	Sft2d2		#N/A		#N/A
	#N/A		#N/A		#N/A		#N/A	ENSMUSG00000100691	2010320M18Rik ENSMUSG00000100691	ENSMUSG00000078588	Ccdc24	ENSMUSG00000042029	Ncapg2	ENSMUSG00000085526	Gm16083	ENSMUSG00000040084	Bub1b	ENSMUSG00000040865	Ino80d		#N/A		#N/A
	#N/A		#N/A		#N/A		#N/A	ENSMUSG00000100798	Gm19589	ENSMUSG00000078851	H2aw	ENSMUSG00000042082	Arsb	ENSMUSG00000085665	Gm12059	ENSMUSG00000040112	Mrps35	ENSMUSG00000040888	Gfer		#N/A		#N/A
	#N/A		#N/A		#N/A		#N/A	ENSMUSG00000100862	Gm10925	ENSMUSG00000079018	Ly6c1	ENSMUSG00000042115	Klhdc8a	ENSMUSG00000085741	5430405H02Rik	ENSMUSG00000040167	Ikzf5	ENSMUSG00000040943	Tet2		#N/A		#N/A
	#N/A		#N/A		#N/A		#N/A	ENSMUSG00000100865	Gm9320	ENSMUSG00000079020	Slc45a4	ENSMUSG00000042156	Dzip1	ENSMUSG00000085939	Cd63-ps	ENSMUSG00000040183	Ankrd6	ENSMUSG00000040997	Abhd4		#N/A		#N/A
	#N/A		#N/A		#N/A		#N/A	ENSMUSG00000101939	Gm28438	ENSMUSG00000079037	Prnp	ENSMUSG00000042208	0610010F05Rik	ENSMUSG00000086154	Gm16196	ENSMUSG00000040189	Odad1	ENSMUSG00000041028	Ghitm		#N/A		#N/A
	#N/A		#N/A		#N/A		#N/A	ENSMUSG00000103041	Gm37305	ENSMUSG00000079316	Rab9	ENSMUSG00000042210	Abhd14a	ENSMUSG00000086199	Bcas3os1	ENSMUSG00000040204	Pclaf	ENSMUSG00000041035	Gm17018		#N/A		#N/A
	#N/A		#N/A		#N/A		#N/A	ENSMUSG00000104699	Rps4x-ps	ENSMUSG00000081534	Slc48a1	ENSMUSG00000042213	Zfand4	ENSMUSG00000086290	Snhg12	ENSMUSG00000040242	Fgfr1op2	ENSMUSG00000041037	Irgq		#N/A		#N/A
	#N/A		#N/A		#N/A		#N/A	ENSMUSG00000104793	Gm43756	ENSMUSG00000081684	Rps2-ps13	ENSMUSG00000042305	Tmem183a	ENSMUSG00000086513	Gvin-ps1	ENSMUSG00000040282	Cdin1	ENSMUSG00000041096	Tspyl2		#N/A		#N/A
	#N/A		#N/A		#N/A		#N/A	ENSMUSG00000104861	3110039M20Rik	ENSMUSG00000081974	Gm11960	ENSMUSG00000042323	Pbrm1	ENSMUSG00000086606	Gm13205	ENSMUSG00000040331	Nsmce4a	ENSMUSG00000041112	Elmo1		#N/A		#N/A
	#N/A		#N/A		#N/A		#N/A	ENSMUSG00000104956	4930429D17Rik	ENSMUSG00000082220	Gm12943	ENSMUSG00000042331	Specc1	ENSMUSG00000086804	Gm43154	ENSMUSG00000040364	Sec1	ENSMUSG00000041161	Otud3		#N/A		#N/A
	#N/A		#N/A		#N/A		#N/A	ENSMUSG00000105181	Gm19620	ENSMUSG00000082361	Btc	ENSMUSG00000042363	Lgalsl	ENSMUSG00000086841	2410006H16Rik	ENSMUSG00000040385	Ppp1ca	ENSMUSG00000041168	Lonp1		#N/A		#N/A
	#N/A		#N/A		#N/A		#N/A	ENSMUSG00000105388	Rpl36a-ps2	ENSMUSG00000082762	Gm12366	ENSMUSG00000042379	Esm1	ENSMUSG00000087072	Recql5os1	ENSMUSG00000040459	Arglu1	ENSMUSG00000041187	Prkd2		#N/A		#N/A
	#N/A		#N/A		#N/A		#N/A	ENSMUSG00000106361	Gm35066	ENSMUSG00000082794	Gm6806	ENSMUSG00000042380	Smim12	ENSMUSG00000087141	Plcxd2	ENSMUSG00000040473	Cfap69	ENSMUSG00000041235	Chd7		#N/A		#N/A
	#N/A		#N/A		#N/A		#N/A	ENSMUSG00000106568	Gm42814	ENSMUSG00000083087	Gm11249	ENSMUSG00000042462	Dctpp1	ENSMUSG00000087377	AV099323	ENSMUSG00000040549	Ckap5	ENSMUSG00000041297	Cdk13		#N/A		#N/A
	#N/A		#N/A		#N/A		#N/A	ENSMUSG00000106820	D5Ertd605e	ENSMUSG00000083316	Gm15185	ENSMUSG00000042489	Clspn	ENSMUSG00000087385	Frg2f1	ENSMUSG00000040550	Otud6b	ENSMUSG00000041308	Sntb2		#N/A		#N/A
	#N/A		#N/A		#N/A		#N/A	ENSMUSG00000106895	Gm4754	ENSMUSG00000083337	Gm11539	ENSMUSG00000042496	Prdm10	ENSMUSG00000087403	Kantr	ENSMUSG00000040658	Dnph1	ENSMUSG00000041313	Slc7a1		#N/A		#N/A
	#N/A		#N/A		#N/A		#N/A	ENSMUSG00000106918	Mrpl33	ENSMUSG00000083396	Gm15542	ENSMUSG00000042515	Pwwp3b	ENSMUSG00000087433	Gm14167	ENSMUSG00000040675	Mthfd1l ENSMUSG00000040675	ENSMUSG00000041328	Pcf11		#N/A		#N/A
	#N/A		#N/A		#N/A		#N/A	ENSMUSG00000106943	Dancr	ENSMUSG00000083422	Gm15604	ENSMUSG00000042606	Hirip3	ENSMUSG00000087445	Gm14286	ENSMUSG00000040681	Hmgn1	ENSMUSG00000041355	Ssr2		#N/A		#N/A
	#N/A		#N/A		#N/A		#N/A	ENSMUSG00000106968	C78283	ENSMUSG00000084349	Rpl3-ps1	ENSMUSG00000042699	Dhx9	ENSMUSG00000087477	Gm13822	ENSMUSG00000040690	Col16a1	ENSMUSG00000041375	Ccdc9		#N/A		#N/A
	#N/A		#N/A		#N/A		#N/A	ENSMUSG00000108345	4933435G04Rik	ENSMUSG00000084411	Gm11510	ENSMUSG00000042700	Sipa1l1	ENSMUSG00000087553	5730412P04Rik	ENSMUSG00000040722	Scamp5	ENSMUSG00000041408	Wapl		#N/A		#N/A
	#N/A		#N/A		#N/A		#N/A	ENSMUSG00000108414	Snhg1	ENSMUSG00000085185	BC028777	ENSMUSG00000042737	Dpm3	ENSMUSG00000087590	Epb41l4aos	ENSMUSG00000040749	Siah1b	ENSMUSG00000041439	Mfsd6		#N/A		#N/A
	#N/A		#N/A		#N/A		#N/A	ENSMUSG00000108528	Gm8319	ENSMUSG00000085274	BC046401	ENSMUSG00000042745	Id1	ENSMUSG00000089844	A530032D15Rik	ENSMUSG00000040760	Appl1	ENSMUSG00000041488	Stx3		#N/A		#N/A
	#N/A		#N/A		#N/A		#N/A	ENSMUSG00000108599	Gm10616	ENSMUSG00000085795	Zfp703	ENSMUSG00000042793	Lgr6	ENSMUSG00000090150	Acad11	ENSMUSG00000040771	Oard1	ENSMUSG00000041632	Mrps27		#N/A		#N/A
	#N/A		#N/A		#N/A		#N/A	ENSMUSG00000109324	Prmt1	ENSMUSG00000086067	Gm16183	ENSMUSG00000042942	Greb1l	ENSMUSG00000090222	Ifi203-ps	ENSMUSG00000040785	Ttc3	ENSMUSG00000041638	Gcn1		#N/A		#N/A
	#N/A		#N/A		#N/A		#N/A	ENSMUSG00000109511	Nup62	ENSMUSG00000086199	Bcas3os1	ENSMUSG00000043067	Dpy19l1	ENSMUSG00000090272	Mndal	ENSMUSG00000040824	Snrpd2	ENSMUSG00000041685	Fcho2		#N/A		#N/A
	#N/A		#N/A		#N/A		#N/A	ENSMUSG00000109933	Gm7600	ENSMUSG00000086311	Gm12122	ENSMUSG00000043079	Synpo	ENSMUSG00000090397	Gm17096	ENSMUSG00000040857	Erf	ENSMUSG00000041702	Btbd7		#N/A		#N/A
	#N/A		#N/A		#N/A		#N/A	ENSMUSG00000109991	Gm6284	ENSMUSG00000086680	Gm11592	ENSMUSG00000043102	Qrfp	ENSMUSG00000090877	Hspa1b	ENSMUSG00000040952	Rps19	ENSMUSG00000041703	Zic5		#N/A		#N/A
	#N/A		#N/A		#N/A		#N/A	ENSMUSG00000111058	Gm36033	ENSMUSG00000087185	Gm13872	ENSMUSG00000043252	Tmem64	ENSMUSG00000091264	Smim13	ENSMUSG00000040990	Sh3kbp1	ENSMUSG00000041747	Utp15		#N/A		#N/A
	#N/A		#N/A		#N/A		#N/A	ENSMUSG00000111481	Gm47652	ENSMUSG00000087319	Gm15907	ENSMUSG00000043415	Otud1	ENSMUSG00000091512	Lamtor3	ENSMUSG00000041064	Pif1	ENSMUSG00000041763	Tpp2		#N/A		#N/A
	#N/A		#N/A		#N/A		#N/A	ENSMUSG00000111940	Gm4478	ENSMUSG00000087380	2210408F21Rik	ENSMUSG00000043445	Pgp	ENSMUSG00000091844	Gm8251	ENSMUSG00000041084	Ostc	ENSMUSG00000041827	Oasl1		#N/A		#N/A
	#N/A		#N/A		#N/A		#N/A	ENSMUSG00000112099	Gm8960	ENSMUSG00000087403	Kantr	ENSMUSG00000043587	Pxylp1	ENSMUSG00000092203	1110038B12Rik	ENSMUSG00000041133	Smc1a	ENSMUSG00000041837	Pdcd7		#N/A		#N/A
	#N/A		#N/A		#N/A		#N/A	ENSMUSG00000112299	Gm17870	ENSMUSG00000087445	Gm14286	ENSMUSG00000043683	Fem1a	ENSMUSG00000092274	Neat1	ENSMUSG00000041216	Clvs1	ENSMUSG00000041845	Rhod		#N/A		#N/A
	#N/A		#N/A		#N/A		#N/A	ENSMUSG00000112808	Gm4739	ENSMUSG00000089844	A530032D15Rik	ENSMUSG00000043716	Rpl7	ENSMUSG00000092341	Malat1	ENSMUSG00000041238	Rbbp8	ENSMUSG00000041881	Ndufa7		#N/A		#N/A
	#N/A		#N/A		#N/A		#N/A	ENSMUSG00000113198	Gm6988	ENSMUSG00000090191	9230105E05Rik	ENSMUSG00000043987	Cep164	ENSMUSG00000092558	Med20	ENSMUSG00000041353	Tmem29	ENSMUSG00000041890	Git2		#N/A		#N/A
	#N/A		#N/A		#N/A		#N/A	ENSMUSG00000113707	Gm10457	ENSMUSG00000090222	Ifi203-ps	ENSMUSG00000043993	2900052L18Rik	ENSMUSG00000094112	9330182O14Rik	ENSMUSG00000041354	Rgl2	ENSMUSG00000041915	Ammecr1l		#N/A		#N/A
	#N/A		#N/A		#N/A		#N/A	ENSMUSG00000114210	A330084C13Rik	ENSMUSG00000090272	Mndal	ENSMUSG00000044030	Irf2bp1	ENSMUSG00000096054	Syne1	ENSMUSG00000041396	Mettl18	ENSMUSG00000041958	Pigs		#N/A		#N/A
	#N/A		#N/A		#N/A		#N/A	ENSMUSG00000114797	Gm49336	ENSMUSG00000090778	Gm3235	ENSMUSG00000044066	Cep68	ENSMUSG00000096433	Zfp994	ENSMUSG00000041431	Ccnb1	ENSMUSG00000042046	Dstyk		#N/A		#N/A
	#N/A		#N/A		#N/A		#N/A	ENSMUSG00000115222	Gm49747	ENSMUSG00000090779	Gm17110	ENSMUSG00000044080	S100a1	ENSMUSG00000096977	Gm10827	ENSMUSG00000041453	Rpl21	ENSMUSG00000042185	Nfrkb		#N/A		#N/A
	#N/A		#N/A		#N/A		#N/A	ENSMUSG00000115437	Gm49314	ENSMUSG00000090862	Rps13	ENSMUSG00000044201	Cdc25c	ENSMUSG00000097040	2610316D01Rik	ENSMUSG00000041459	Tardbp	ENSMUSG00000042207	Kdm5b		#N/A		#N/A
	#N/A		#N/A		#N/A		#N/A	ENSMUSG00000115705	Vmn1r28	ENSMUSG00000091259	Vmn2r110	ENSMUSG00000044221	Grsf1	ENSMUSG00000097145	9230114K14Rik	ENSMUSG00000041498	Kif14	ENSMUSG00000042328	Hps4		#N/A		#N/A
	#N/A		#N/A		#N/A		#N/A	ENSMUSG00000115708	Gm49187	ENSMUSG00000091649	Phf11b	ENSMUSG00000044337	Ackr3	ENSMUSG00000097194	9330175E14Rik	ENSMUSG00000041654	Slc39a11	ENSMUSG00000042390	Gatad2b		#N/A		#N/A
	#N/A		#N/A		#N/A		#N/A	ENSMUSG00000116305	Lncppara	ENSMUSG00000091957	Rps2-ps10	ENSMUSG00000044345	Marveld1	ENSMUSG00000097354	2310001H17Rik	ENSMUSG00000041688	Amot	ENSMUSG00000042406	Atf4		#N/A		#N/A
	#N/A		#N/A		#N/A		#N/A	ENSMUSG00000116498	Gm38563	ENSMUSG00000092014	Gm4468	ENSMUSG00000044447	Dock5	ENSMUSG00000097392	Thoc2l	ENSMUSG00000041736	Tspo	ENSMUSG00000042408	Zmym6		#N/A		#N/A
	#N/A		#N/A		#N/A		#N/A	ENSMUSG00000116640	Gm8670	ENSMUSG00000092341	Malat1	ENSMUSG00000044469	Tnfaip8l1	ENSMUSG00000097416	Gm26670	ENSMUSG00000041781	Cpsf2	ENSMUSG00000042444	Mindy2		#N/A		#N/A
	#N/A		#N/A		#N/A		#N/A	ENSMUSG00000116673	A630089N07Rik	ENSMUSG00000093424	6330562C20Rik	ENSMUSG00000044551	9930012K11Rik	ENSMUSG00000097536	2610037D02Rik	ENSMUSG00000041840	Haus1	ENSMUSG00000042487	Leo1		#N/A		#N/A
	#N/A		#N/A		#N/A		#N/A	ENSMUSG00000116879	Gm49794	ENSMUSG00000093930	Hmgcs1	ENSMUSG00000044700	Tmem201	ENSMUSG00000097636	Mirt1	ENSMUSG00000041859	Mcm3	ENSMUSG00000042506	Usp22		#N/A		#N/A
	#N/A		#N/A		#N/A		#N/A	ENSMUSG00000117299	Gm9288	ENSMUSG00000096054	Syne1	ENSMUSG00000044709	Gemin7	ENSMUSG00000097772	5430416N02Rik	ENSMUSG00000041870	Ankrd13a	ENSMUSG00000042599	Kdm7a		#N/A		#N/A
	#N/A		#N/A		#N/A		#N/A	ENSMUSG00000117327	Gm6467	ENSMUSG00000097040	2610316D01Rik	ENSMUSG00000044783	Hjurp	ENSMUSG00000097804	Gm16685	ENSMUSG00000041879	Ipo9	ENSMUSG00000042605	Atxn2		#N/A		#N/A
	#N/A		#N/A		#N/A		#N/A	ENSMUSG00000117473	Gm33948	ENSMUSG00000097328	Tnfsf12	ENSMUSG00000044847	Lsm11	ENSMUSG00000099632	2900093K20Rik	ENSMUSG00000041889	Shisa4	ENSMUSG00000042608	Stk40		#N/A		#N/A
	#N/A		#N/A		#N/A		#N/A	ENSMUSG00000117499	Gm50010	ENSMUSG00000097536	2610037D02Rik	ENSMUSG00000045039	Megf8	ENSMUSG00000100009	Gm7967	ENSMUSG00000041959	S100a10	ENSMUSG00000042622	Maff		#N/A		#N/A
	#N/A		#N/A		#N/A		#N/A	ENSMUSG00000117621	Hspe1-rs1	ENSMUSG00000097633	Gm16617	ENSMUSG00000045160	Bola3	ENSMUSG00000100599	1700120C14Rik	ENSMUSG00000042029	Ncapg2	ENSMUSG00000042625	Safb2		#N/A		#N/A
	#N/A		#N/A		#N/A		#N/A	ENSMUSG00000117869	Snhg4	ENSMUSG00000100009	Gm7967	ENSMUSG00000045273	Cenph	ENSMUSG00000100622	Gm20379	ENSMUSG00000042043	Tbca	ENSMUSG00000042632	Pla2g6		#N/A		#N/A
	#N/A		#N/A		#N/A		#N/A	ENSMUSG00000117937	Gm8157	ENSMUSG00000102151	Gm37472	ENSMUSG00000045319	Proser2	ENSMUSG00000101517	4732465J04Rik	ENSMUSG00000042082	Arsb	ENSMUSG00000042675	Ypel3		#N/A		#N/A
	#N/A		#N/A		#N/A		#N/A	ENSMUSG00000118057	B020010K11Rik	ENSMUSG00000102258	Gm38257	ENSMUSG00000045328	Cenpe	ENSMUSG00000101609	Kcnq1ot1	ENSMUSG00000042111	Ccdc115	ENSMUSG00000042677	Zc3h12a		#N/A		#N/A
	#N/A		#N/A		#N/A		#N/A	ENSMUSG00000118253	Gm50185	ENSMUSG00000102336	Gm37233	ENSMUSG00000045377	Tmem88	ENSMUSG00000101970	Chaserr	ENSMUSG00000042115	Klhdc8a	ENSMUSG00000042719	Naa25		#N/A		#N/A
	#N/A		#N/A		#N/A		#N/A	ENSMUSG00000118330	Gm30042	ENSMUSG00000102543	Pcdhgc5	ENSMUSG00000045664	Cdc42ep2	ENSMUSG00000102258	Gm38257	ENSMUSG00000042116	Vwa1	ENSMUSG00000042766	Trim46		#N/A		#N/A
	#N/A		#N/A		#N/A		#N/A	ENSMUSG00000119011	0	ENSMUSG00000102856	Gm37084	ENSMUSG00000045679	Pqlc3	ENSMUSG00000102336	Gm37233	ENSMUSG00000042133	Ppig	ENSMUSG00000042772	Smg7		#N/A		#N/A
	#N/A		#N/A		#N/A		#N/A	ENSMUSG00000119577	0	ENSMUSG00000102950	Gm37018	ENSMUSG00000045751	Mms22l	ENSMUSG00000102950	Gm37018	ENSMUSG00000042208	0610010F05Rik	ENSMUSG00000042797	Aqp11		#N/A		#N/A
	#N/A		#N/A		#N/A		#N/A	ENSMUSG00000120012	NA	ENSMUSG00000103220	Gm37728	ENSMUSG00000045752	Tssc4	ENSMUSG00000102976	Zc3h11a	ENSMUSG00000042312	S100a13	ENSMUSG00000042997	Nhlrc3		#N/A		#N/A
	#N/A		#N/A		#N/A		#N/A	ENSMUSG00000120062	NA	ENSMUSG00000103251	Gm37519	ENSMUSG00000045838	Ccdc9b	ENSMUSG00000103477	5930409G06Rik	ENSMUSG00000042363	Lgalsl	ENSMUSG00000043099	Hic1		#N/A		#N/A
	#N/A		#N/A		#N/A		#N/A	ENSMUSG00000120144	NA	ENSMUSG00000103284	3110080O07Rik	ENSMUSG00000045954	Cavin2	ENSMUSG00000103839	Gm37607	ENSMUSG00000042379	Esm1	ENSMUSG00000043279	Trim56		#N/A		#N/A
	#N/A		#N/A		#N/A		#N/A	ENSMUSG00000120169	NA	ENSMUSG00000103477	5930409G06Rik	ENSMUSG00000045962	Wnk1	ENSMUSG00000104493	Gm19552	ENSMUSG00000042462	Dctpp1	ENSMUSG00000043323	Fbrsl1		#N/A		#N/A
	#N/A		#N/A		#N/A		#N/A	ENSMUSG00000120268	NA	ENSMUSG00000103629	Gm5694	ENSMUSG00000045969	Ing1	ENSMUSG00000104795	Gm42783	ENSMUSG00000042489	Clspn	ENSMUSG00000044072	Eml6		#N/A		#N/A
	#N/A		#N/A		#N/A		#N/A	ENSMUSG00000120282	NA	ENSMUSG00000103653	Gstp-ps	ENSMUSG00000045983	Eif4g1	ENSMUSG00000104814	Gm42979	ENSMUSG00000042515	Pwwp3b	ENSMUSG00000044098	Rsbn1		#N/A		#N/A
	#N/A		#N/A		#N/A		#N/A	ENSMUSG00000120319	NA	ENSMUSG00000103696	Gm37531	ENSMUSG00000046020	Pofut1	ENSMUSG00000105161	Gm42595	ENSMUSG00000042541	Sem1	ENSMUSG00000044122	Proca1		#N/A		#N/A
	#N/A		#N/A		#N/A		#N/A	ENSMUSG00000120369	NA	ENSMUSG00000103778	Gm36930	ENSMUSG00000046152	Fut10	ENSMUSG00000105272	Gm43071	ENSMUSG00000042558	Adprs	ENSMUSG00000044250	Pced1b		#N/A		#N/A
	#N/A		#N/A		#N/A		#N/A	ENSMUSG00000120635	NA	ENSMUSG00000103818	Gm38009	ENSMUSG00000046179	E2f8	ENSMUSG00000105434	Gm43359	ENSMUSG00000042569	Dhrs7b	ENSMUSG00000044348	Slc25a53		#N/A		#N/A
	#N/A		#N/A		#N/A		#N/A	ENSMUSG00000120675	NA	ENSMUSG00000103867	9630010A21Rik	ENSMUSG00000046186	Cd109	ENSMUSG00000105528	Gm43519	ENSMUSG00000042590	Ipo11	ENSMUSG00000044471	Lncpint		#N/A		#N/A
	#N/A		#N/A		#N/A		#N/A	ENSMUSG00000120697	NA	ENSMUSG00000104114	Gm37297	ENSMUSG00000046295	Ankle1	ENSMUSG00000105552	Gm19710	ENSMUSG00000042606	Hirip3	ENSMUSG00000044477	Zfand3		#N/A		#N/A
	#N/A		#N/A		#N/A		#N/A	ENSMUSG00000120863	NA	ENSMUSG00000104140	Gm37140	ENSMUSG00000046324	Ermp1	ENSMUSG00000105589	Fbxw14	ENSMUSG00000042699	Dhx9	ENSMUSG00000044533	Rps2		#N/A		#N/A
	#N/A		#N/A		#N/A		#N/A	ENSMUSG00000120869	NA	ENSMUSG00000104339	C130089K02Rik	ENSMUSG00000046351	Zfp322a	ENSMUSG00000105601	Gm42725	ENSMUSG00000042712	Tceal9	ENSMUSG00000044786	Zfp36		#N/A		#N/A
	#N/A		#N/A		#N/A		#N/A	ENSMUSG00000120992	NA	ENSMUSG00000104493	Gm19552	ENSMUSG00000046364	Rpl27a	ENSMUSG00000105636	Gm43625	ENSMUSG00000042745	Id1	ENSMUSG00000044835	Ankrd45		#N/A		#N/A
	#N/A		#N/A		#N/A		#N/A	ENSMUSG00000121078	NA	ENSMUSG00000104524	Gm37333	ENSMUSG00000046380	Jrk	ENSMUSG00000106121	Gm42679	ENSMUSG00000042793	Lgr6	ENSMUSG00000045038	Prkce		#N/A		#N/A
	#N/A		#N/A		#N/A		#N/A	ENSMUSG00000121247	NA	ENSMUSG00000104571	Gm43010	ENSMUSG00000046432	Bex3	ENSMUSG00000106547	B230303O12Rik	ENSMUSG00000043067	Dpy19l1	ENSMUSG00000045064	Zc2hc1c		#N/A		#N/A
	#N/A		#N/A		#N/A		#N/A	ENSMUSG00000121248	NA	ENSMUSG00000105184	Gm42537	ENSMUSG00000046532	Ar	ENSMUSG00000106590	Gm42879	ENSMUSG00000043090	Zfp866	ENSMUSG00000045098	Kmt5b		#N/A		#N/A
	#N/A		#N/A		#N/A		#N/A	ENSMUSG00000121496	NA	ENSMUSG00000105304	Gm43696	ENSMUSG00000046561	Arsj	ENSMUSG00000106734	Gm20559	ENSMUSG00000043102	Qrfp	ENSMUSG00000045210	Vcpip1		#N/A		#N/A
	#N/A		#N/A		#N/A		#N/A		#N/A	ENSMUSG00000105382	Gm43339	ENSMUSG00000046572	Zfp518b	ENSMUSG00000106962	Gm43633	ENSMUSG00000043190	Rfesd	ENSMUSG00000045237	Eola1		#N/A		#N/A
	#N/A		#N/A		#N/A		#N/A		#N/A	ENSMUSG00000105586	Gm43009	ENSMUSG00000046574	Prr12	ENSMUSG00000107094	Gm43294	ENSMUSG00000043384	Gprasp1	ENSMUSG00000045252	Zfp574		#N/A		#N/A
	#N/A		#N/A		#N/A		#N/A		#N/A	ENSMUSG00000105728	Gm42819	ENSMUSG00000046591	Ticrr	ENSMUSG00000107205	Gm42576	ENSMUSG00000043421	Hilpda	ENSMUSG00000045312	Lhfpl2		#N/A		#N/A
	#N/A		#N/A		#N/A		#N/A		#N/A	ENSMUSG00000105774	Gm43006	ENSMUSG00000046694	Tent5b	ENSMUSG00000107283	Mpv17	ENSMUSG00000043441	Gpr149	ENSMUSG00000045374	Wdr81		#N/A		#N/A
	#N/A		#N/A		#N/A		#N/A		#N/A	ENSMUSG00000105925	Gm43846	ENSMUSG00000046768	Rhoj	ENSMUSG00000107689	Gm44386	ENSMUSG00000043587	Pxylp1	ENSMUSG00000045435	Tmem60		#N/A		#N/A
	#N/A		#N/A		#N/A		#N/A		#N/A	ENSMUSG00000105950	Gm43679	ENSMUSG00000046791	Riox1	ENSMUSG00000107879	9330102E08Rik	ENSMUSG00000043614	Vps37d	ENSMUSG00000045482	Trrap		#N/A		#N/A
	#N/A		#N/A		#N/A		#N/A		#N/A	ENSMUSG00000105962	Gm42432	ENSMUSG00000046841	Ckap4	ENSMUSG00000108227	4933412L11Rik	ENSMUSG00000043683	Fem1a	ENSMUSG00000045817	Zfp36l2		#N/A		#N/A
	#N/A		#N/A		#N/A		#N/A		#N/A	ENSMUSG00000106121	Gm42679	ENSMUSG00000047003	Zfp41	ENSMUSG00000108368	Gm45053	ENSMUSG00000043716	Rpl7	ENSMUSG00000045896	Paip2b		#N/A		#N/A
	#N/A		#N/A		#N/A		#N/A		#N/A	ENSMUSG00000106149	Gm43430	ENSMUSG00000047045	Tmem164	ENSMUSG00000108414	Snhg1	ENSMUSG00000043872	Zmym1	ENSMUSG00000045948	Mrps12		#N/A		#N/A
	#N/A		#N/A		#N/A		#N/A		#N/A	ENSMUSG00000106158	Gm43216	ENSMUSG00000047181	Samd14	ENSMUSG00000108436	Gm44851	ENSMUSG00000043885	Slc36a4	ENSMUSG00000046027	Stard5		#N/A		#N/A
	#N/A		#N/A		#N/A		#N/A		#N/A	ENSMUSG00000106205	C230096K16Rik	ENSMUSG00000047264	Zfp358	ENSMUSG00000108825	Gm45838	ENSMUSG00000043998	Mgat2	ENSMUSG00000046079	Lrrc8d		#N/A		#N/A
	#N/A		#N/A		#N/A		#N/A		#N/A	ENSMUSG00000106214	Gm43426	ENSMUSG00000047409	Ctdspl	ENSMUSG00000108959	Gm44697	ENSMUSG00000044018	Mrpl50	ENSMUSG00000046138	9930021J03Rik		#N/A		#N/A
	#N/A		#N/A		#N/A		#N/A		#N/A	ENSMUSG00000106258	Rpl7a-ps7	ENSMUSG00000047434	Xxylt1	ENSMUSG00000108981	Gm15262	ENSMUSG00000044030	Irf2bp1	ENSMUSG00000046321	Hs3st2		#N/A		#N/A
	#N/A		#N/A		#N/A		#N/A		#N/A	ENSMUSG00000106446	Gm42970	ENSMUSG00000047534	Mis18bp1	ENSMUSG00000109005	Gm45221	ENSMUSG00000044080	S100a1	ENSMUSG00000046707	Csnk2a2		#N/A		#N/A
	#N/A		#N/A		#N/A		#N/A		#N/A	ENSMUSG00000106451	Gm42934	ENSMUSG00000047557	Lxn	ENSMUSG00000109006	B230209E15Rik	ENSMUSG00000044155	Lsm8	ENSMUSG00000046718	Bst2		#N/A		#N/A
	#N/A		#N/A		#N/A		#N/A		#N/A	ENSMUSG00000106691	2700029L08Rik ENSMUSG00000106691	ENSMUSG00000047649	Cd3eap	ENSMUSG00000109167	Gm44652	ENSMUSG00000044201	Cdc25c	ENSMUSG00000046727	Cystm1		#N/A		#N/A
	#N/A		#N/A		#N/A		#N/A		#N/A	ENSMUSG00000106732	Gm43792	ENSMUSG00000047824	Pygo2	ENSMUSG00000109336	Samd4b	ENSMUSG00000044258	Ctla2a	ENSMUSG00000046733	Gprc5a		#N/A		#N/A
	#N/A		#N/A		#N/A		#N/A		#N/A	ENSMUSG00000106757	Gm43482	ENSMUSG00000048087	Gm4737	ENSMUSG00000109556	Gm38843	ENSMUSG00000044337	Ackr3	ENSMUSG00000046879	Irgm1		#N/A		#N/A
	#N/A		#N/A		#N/A		#N/A		#N/A	ENSMUSG00000106933	Gm43621	ENSMUSG00000048170	Mcmbp	ENSMUSG00000109561	Ankrd31	ENSMUSG00000044345	Marveld1	ENSMUSG00000046897	Zfp740		#N/A		#N/A
	#N/A		#N/A		#N/A		#N/A		#N/A	ENSMUSG00000106961	Gm43128	ENSMUSG00000048218	Amigo2	ENSMUSG00000109901	Chmp1b	ENSMUSG00000044408	Sptssa	ENSMUSG00000046982	Tshz1		#N/A		#N/A
	#N/A		#N/A		#N/A		#N/A		#N/A	ENSMUSG00000107000	Gm43481	ENSMUSG00000048277	Syngr2	ENSMUSG00000110050	Gm45259	ENSMUSG00000044469	Tnfaip8l1	ENSMUSG00000047036	Zfp445		#N/A		#N/A
	#N/A		#N/A		#N/A		#N/A		#N/A	ENSMUSG00000107091	Gm43343	ENSMUSG00000048327	Ckap2l	ENSMUSG00000110156	Gm42067	ENSMUSG00000044551	9930012K11Rik	ENSMUSG00000047123	Ticam1		#N/A		#N/A
	#N/A		#N/A		#N/A		#N/A		#N/A	ENSMUSG00000107118	Gm42986	ENSMUSG00000048376	F2r	ENSMUSG00000110206	Flt3l	ENSMUSG00000044783	Hjurp	ENSMUSG00000047205	Dusp18		#N/A		#N/A
	#N/A		#N/A		#N/A		#N/A		#N/A	ENSMUSG00000107155	Gm43793	ENSMUSG00000048387	Osr1	ENSMUSG00000110605	Gm32856	ENSMUSG00000044847	Lsm11	ENSMUSG00000047215	Rpl9		#N/A		#N/A
	#N/A		#N/A		#N/A		#N/A		#N/A	ENSMUSG00000107168	Gm42507	ENSMUSG00000048450	Msx1	ENSMUSG00000110673	Gm45833	ENSMUSG00000045039	Megf8	ENSMUSG00000047250	Ptgs1		#N/A		#N/A
	#N/A		#N/A		#N/A		#N/A		#N/A	ENSMUSG00000107205	Gm42576	ENSMUSG00000048481	Mypop	ENSMUSG00000111088	9430081H08Rik	ENSMUSG00000045128	Rpl18a	ENSMUSG00000047388	Atmin		#N/A		#N/A
	#N/A		#N/A		#N/A		#N/A		#N/A	ENSMUSG00000107283	Mpv17	ENSMUSG00000048482	Bdnf	ENSMUSG00000111160	Gm48855	ENSMUSG00000045160	Bola3	ENSMUSG00000047407	Tgif1		#N/A		#N/A
	#N/A		#N/A		#N/A		#N/A		#N/A	ENSMUSG00000107610	D530018E20Rik	ENSMUSG00000048497	Mmgt2	ENSMUSG00000111345	Gm48562	ENSMUSG00000045273	Cenph	ENSMUSG00000047415	Gpr68		#N/A		#N/A
	#N/A		#N/A		#N/A		#N/A		#N/A	ENSMUSG00000107756	Gm44164	ENSMUSG00000048578	Mlec	ENSMUSG00000111765	Gm10635	ENSMUSG00000045328	Cenpe	ENSMUSG00000047417	Rexo1		#N/A		#N/A
	#N/A		#N/A		#N/A		#N/A		#N/A	ENSMUSG00000107962	Gm43980	ENSMUSG00000048612	Myof	ENSMUSG00000113063	Gm34667	ENSMUSG00000045410	Akr1e1	ENSMUSG00000047473	Zfp30		#N/A		#N/A
	#N/A		#N/A		#N/A		#N/A		#N/A	ENSMUSG00000108120	9930120I10Rik	ENSMUSG00000048755	Mcat	ENSMUSG00000113183	Gm47664	ENSMUSG00000045455	Gm9797	ENSMUSG00000047710	Champ1		#N/A		#N/A
	#N/A		#N/A		#N/A		#N/A		#N/A	ENSMUSG00000108291	Gm44292	ENSMUSG00000048897	Zfp710	ENSMUSG00000113302	Gm32219	ENSMUSG00000045751	Mms22l	ENSMUSG00000047789	Slc38a9		#N/A		#N/A
	#N/A		#N/A		#N/A		#N/A		#N/A	ENSMUSG00000108322	5430431A17Rik	ENSMUSG00000048922	Cdca2	ENSMUSG00000114255	Gm10734	ENSMUSG00000045752	Tssc4	ENSMUSG00000047881	Rell1		#N/A		#N/A
	#N/A		#N/A		#N/A		#N/A		#N/A	ENSMUSG00000108389	Gm45206	ENSMUSG00000049036	Tmem121	ENSMUSG00000114282	5330431K02Rik	ENSMUSG00000045838	Ccdc9b	ENSMUSG00000048078	Tenm4		#N/A		#N/A
	#N/A		#N/A		#N/A		#N/A		#N/A	ENSMUSG00000108825	Gm45838	ENSMUSG00000049339	Retreg2	ENSMUSG00000114322	Gm47041	ENSMUSG00000045854	Lyrm2	ENSMUSG00000048154	Kmt2d		#N/A		#N/A
	#N/A		#N/A		#N/A		#N/A		#N/A	ENSMUSG00000109336	Samd4b	ENSMUSG00000049577	Zfpm1	ENSMUSG00000115102	Gm49270	ENSMUSG00000045932	Ifit2	ENSMUSG00000048234	Rnf149		#N/A		#N/A
	#N/A		#N/A		#N/A		#N/A		#N/A	ENSMUSG00000109379	Gm44550	ENSMUSG00000049600	Zbtb45	ENSMUSG00000115149	9330188P03Rik	ENSMUSG00000045954	Cavin2	ENSMUSG00000048249	Crebrf		#N/A		#N/A
	#N/A		#N/A		#N/A		#N/A		#N/A	ENSMUSG00000109390	Gm45718	ENSMUSG00000049672	Zbtb14	ENSMUSG00000115276	9930017N22Rik	ENSMUSG00000045969	Ing1	ENSMUSG00000048371	Pdp2		#N/A		#N/A
	#N/A		#N/A		#N/A		#N/A		#N/A	ENSMUSG00000109536	9330162G02Rik	ENSMUSG00000049680	Urgcp	ENSMUSG00000115783	Bc1	ENSMUSG00000045983	Eif4g1	ENSMUSG00000048388	Fam171b		#N/A		#N/A
	#N/A		#N/A		#N/A		#N/A		#N/A	ENSMUSG00000109864	Eid3	ENSMUSG00000049751	Rpl36al ENSMUSG00000049751	ENSMUSG00000116657	Gm49774	ENSMUSG00000045996	Polr2k	ENSMUSG00000048458	Inka2		#N/A		#N/A
	#N/A		#N/A		#N/A		#N/A		#N/A	ENSMUSG00000109957	Gm45353	ENSMUSG00000049823	Zbtb12	ENSMUSG00000116755	6430553K19Rik	ENSMUSG00000046020	Pofut1	ENSMUSG00000048490	Nrip1		#N/A		#N/A
	#N/A		#N/A		#N/A		#N/A		#N/A	ENSMUSG00000110282	B930086L07Rik	ENSMUSG00000049858	Suox	ENSMUSG00000116802	Gm5165	ENSMUSG00000046152	Fut10	ENSMUSG00000048546	Tob2		#N/A		#N/A
	#N/A		#N/A		#N/A		#N/A		#N/A	ENSMUSG00000110556	Gm45762	ENSMUSG00000049866	Arl4c	ENSMUSG00000116809	A630036G19Rik	ENSMUSG00000046186	Cd109	ENSMUSG00000048655	Ccdc169		#N/A		#N/A
	#N/A		#N/A		#N/A		#N/A		#N/A	ENSMUSG00000111128	Gm49338	ENSMUSG00000049881	2810025M15Rik	ENSMUSG00000116858	Gm49797	ENSMUSG00000046295	Ankle1	ENSMUSG00000048696	Mex3d		#N/A		#N/A
	#N/A		#N/A		#N/A		#N/A		#N/A	ENSMUSG00000111846	Gm47271	ENSMUSG00000049932	H2ax	ENSMUSG00000116908	Gm49599	ENSMUSG00000046324	Ermp1	ENSMUSG00000048720	Tbc1d12		#N/A		#N/A
	#N/A		#N/A		#N/A		#N/A		#N/A	ENSMUSG00000112822	A130012E19Rik	ENSMUSG00000049960	Mrps16	ENSMUSG00000117182	Gm18068	ENSMUSG00000046351	Zfp322a	ENSMUSG00000048756	Foxo3		#N/A		#N/A
	#N/A		#N/A		#N/A		#N/A		#N/A	ENSMUSG00000112852	Gm47767	ENSMUSG00000050107	Haspin	ENSMUSG00000117284	Gm7072	ENSMUSG00000046364	Rpl27a	ENSMUSG00000048772	Tmem53		#N/A		#N/A
	#N/A		#N/A		#N/A		#N/A		#N/A	ENSMUSG00000113752	Gm47817	ENSMUSG00000050212	Eva1b	ENSMUSG00000117327	Gm6467	ENSMUSG00000046432	Bex3	ENSMUSG00000048787	Dcun1d3		#N/A		#N/A
	#N/A		#N/A		#N/A		#N/A		#N/A	ENSMUSG00000113776	Gm19327	ENSMUSG00000050288	Fzd2	ENSMUSG00000117505	Gm9993	ENSMUSG00000046532	Ar	ENSMUSG00000048878	Hexim1		#N/A		#N/A
	#N/A		#N/A		#N/A		#N/A		#N/A	ENSMUSG00000113922	Gm48887	ENSMUSG00000050410	Tcf19	ENSMUSG00000117975	Itprip	ENSMUSG00000046561	Arsj	ENSMUSG00000048911	Rnf24		#N/A		#N/A
	#N/A		#N/A		#N/A		#N/A		#N/A	ENSMUSG00000114282	5330431K02Rik	ENSMUSG00000050530	Fam171a1	ENSMUSG00000118299	Gm50408	ENSMUSG00000046572	Zfp518b	ENSMUSG00000048930	Tada3		#N/A		#N/A
	#N/A		#N/A		#N/A		#N/A		#N/A	ENSMUSG00000114524	Gm48357	ENSMUSG00000050552	Lamtor4	ENSMUSG00000118365	Gm41724	ENSMUSG00000046603	Tcaim	ENSMUSG00000049401	Ogfr		#N/A		#N/A
	#N/A		#N/A		#N/A		#N/A		#N/A	ENSMUSG00000115026	Gm49041	ENSMUSG00000050627	Gpd1l	ENSMUSG00000118667	Ahnak2	ENSMUSG00000046605	B3gntl1	ENSMUSG00000049470	Aff4		#N/A		#N/A
	#N/A		#N/A		#N/A		#N/A		#N/A	ENSMUSG00000115149	9330188P03Rik	ENSMUSG00000050705	2310061I04Rik	ENSMUSG00000120055	NA	ENSMUSG00000046623	Gjb4	ENSMUSG00000049502	Dtx3l		#N/A		#N/A
	#N/A		#N/A		#N/A		#N/A		#N/A	ENSMUSG00000115252	Gm48996	ENSMUSG00000050737	Ptges	ENSMUSG00000120211	NA	ENSMUSG00000046785	Epm2aip1	ENSMUSG00000049516	Spty2d1		#N/A		#N/A
	#N/A		#N/A		#N/A		#N/A		#N/A	ENSMUSG00000115543	B230362B09Rik	ENSMUSG00000050856	Atp5k	ENSMUSG00000120357	NA	ENSMUSG00000046865	Fbl	ENSMUSG00000049550	Clip1		#N/A		#N/A
	#N/A		#N/A		#N/A		#N/A		#N/A	ENSMUSG00000116226	Gm49502	ENSMUSG00000050989	Selenon	ENSMUSG00000120446	NA	ENSMUSG00000047044	D030056L22Rik	ENSMUSG00000049624	Slc17a5		#N/A		#N/A
	#N/A		#N/A		#N/A		#N/A		#N/A	ENSMUSG00000116298	4833412C15Rik	ENSMUSG00000051154	Commd3	ENSMUSG00000120462	NA	ENSMUSG00000047409	Ctdspl	ENSMUSG00000049728	Zfp668		#N/A		#N/A
	#N/A		#N/A		#N/A		#N/A		#N/A	ENSMUSG00000116908	Gm49599	ENSMUSG00000051184	Zfp524	ENSMUSG00000120741	NA	ENSMUSG00000047534	Mis18bp1	ENSMUSG00000049800	Sertad2		#N/A		#N/A
	#N/A		#N/A		#N/A		#N/A		#N/A	ENSMUSG00000117007	Gm41556	ENSMUSG00000051220	Ercc6l	ENSMUSG00000120818	NA	ENSMUSG00000047649	Cd3eap	ENSMUSG00000049878	Rlf		#N/A		#N/A
	#N/A		#N/A		#N/A		#N/A		#N/A	ENSMUSG00000117505	Gm9993	ENSMUSG00000051323	Pcdh19	ENSMUSG00000120872	NA	ENSMUSG00000047757	Fancb	ENSMUSG00000049922	Slc35c1		#N/A		#N/A
	#N/A		#N/A		#N/A		#N/A		#N/A	ENSMUSG00000118667	Ahnak2	ENSMUSG00000051378	Kif18b	ENSMUSG00000120893	NA	ENSMUSG00000047986	Palm3	ENSMUSG00000050029	Rap2c		#N/A		#N/A
	#N/A		#N/A		#N/A		#N/A		#N/A	ENSMUSG00000119996	NA	ENSMUSG00000051444	Bbs12	ENSMUSG00000121023	NA	ENSMUSG00000047989	Ino80c	ENSMUSG00000050108	Bpifc		#N/A		#N/A
	#N/A		#N/A		#N/A		#N/A		#N/A	ENSMUSG00000120364	NA	ENSMUSG00000051457	Spn	ENSMUSG00000121104	NA	ENSMUSG00000048007	Timm8a1	ENSMUSG00000050144	Slc25a44		#N/A		#N/A
	#N/A		#N/A		#N/A		#N/A		#N/A	ENSMUSG00000120430	NA	ENSMUSG00000051517	Arhgef39	ENSMUSG00000121135	NA	ENSMUSG00000048087	Gm4737	ENSMUSG00000050148	Ubqln2		#N/A		#N/A
	#N/A		#N/A		#N/A		#N/A		#N/A	ENSMUSG00000120920	NA	ENSMUSG00000051627	H1f4	ENSMUSG00000121265	NA	ENSMUSG00000048200	Cracr2b	ENSMUSG00000050188	Lsm10		#N/A		#N/A
	#N/A		#N/A		#N/A		#N/A		#N/A	ENSMUSG00000120983	NA	ENSMUSG00000051934	Spats2	ENSMUSG00000121501	NA	ENSMUSG00000048218	Amigo2	ENSMUSG00000050271	Prag1		#N/A		#N/A
	#N/A		#N/A		#N/A		#N/A		#N/A	ENSMUSG00000121015	NA	ENSMUSG00000052085	Dock8	ENSMUSG00000121503	NA	ENSMUSG00000048327	Ckap2l	ENSMUSG00000050310	Rictor		#N/A		#N/A
	#N/A		#N/A		#N/A		#N/A		#N/A	ENSMUSG00000121084	NA	ENSMUSG00000052105	Mtcl1	ENSMUSG00002074846	Vault	ENSMUSG00000048332	Lhfp	ENSMUSG00000050335	Lgals3		#N/A		#N/A
	#N/A		#N/A		#N/A		#N/A		#N/A	ENSMUSG00000121141	NA	ENSMUSG00000052151	Plpp2		#N/A	ENSMUSG00000048376	F2r	ENSMUSG00000050503	Fbxl22		#N/A		#N/A
	#N/A		#N/A		#N/A		#N/A		#N/A	ENSMUSG00000121184	NA	ENSMUSG00000052302	Tbc1d30		#N/A	ENSMUSG00000048387	Osr1	ENSMUSG00000050565	Tor1aip2		#N/A		#N/A
	#N/A		#N/A		#N/A		#N/A		#N/A	ENSMUSG00000121195	NA	ENSMUSG00000052331	Ankrd44		#N/A	ENSMUSG00000048450	Msx1	ENSMUSG00000050578	Mmp13		#N/A		#N/A
	#N/A		#N/A		#N/A		#N/A		#N/A	ENSMUSG00000121201	NA	ENSMUSG00000052364	B630019K06Rik		#N/A	ENSMUSG00000048482	Bdnf	ENSMUSG00000050721	Plekho2		#N/A		#N/A
	#N/A		#N/A		#N/A		#N/A		#N/A		#N/A	ENSMUSG00000052397	Ezr		#N/A	ENSMUSG00000048483	Zdhhc22	ENSMUSG00000050931	Sgms2		#N/A		#N/A
	#N/A		#N/A		#N/A		#N/A		#N/A		#N/A	ENSMUSG00000052512	Nav2		#N/A	ENSMUSG00000048550	Thnsl1	ENSMUSG00000050936	Gm42743		#N/A		#N/A
	#N/A		#N/A		#N/A		#N/A		#N/A		#N/A	ENSMUSG00000052534	Pbx1		#N/A	ENSMUSG00000048612	Myof	ENSMUSG00000051232	Tmem199		#N/A		#N/A
	#N/A		#N/A		#N/A		#N/A		#N/A		#N/A	ENSMUSG00000052688	Rab7b		#N/A	ENSMUSG00000048755	Mcat	ENSMUSG00000051306	Usp42		#N/A		#N/A
	#N/A		#N/A		#N/A		#N/A		#N/A		#N/A	ENSMUSG00000052698	Tln2		#N/A	ENSMUSG00000048922	Cdca2	ENSMUSG00000051316	Taf7		#N/A		#N/A
	#N/A		#N/A		#N/A		#N/A		#N/A		#N/A	ENSMUSG00000052833	Sae1		#N/A	ENSMUSG00000049036	Tmem121	ENSMUSG00000051391	Ywhag		#N/A		#N/A
	#N/A		#N/A		#N/A		#N/A		#N/A		#N/A	ENSMUSG00000052934	Fbxo31		#N/A	ENSMUSG00000049124	Gm8186	ENSMUSG00000051510	Mafg		#N/A		#N/A
[truncated: 557 more rows]
