# Supplementary material for: Impact of modulating leptin sensitivity on the transcriptomic profile of adult-derived hypothalamic mouse neurons
Source: Front Mol Neurosci. 2025 Jan 17;17:1518737. doi: 10.3389/fnmol.2024.1518737 (PMC11800294; doi:10.3389/fnmol.2024.1518737)
Supplement: Supplementary Figure S4 — Results of overrepresentation tests in BP terms and KEGG categories for genes affected by palmitic acid (PA) treatment. [file Data_Sheet_4.xlsx]

## Sheet: PA BP Overrepresentation
	group	FDR	nGenes	Pathway size	Fold enriched	Pathway	URL	Genes
1	Upregulated	1.91e-15	78	932	3.0369	RNA processing	http://amigo.geneontology.org/amigo/term/GO:0006396	ENSMUSG00000001056, ENSMUSG00000008333, ENSMUSG00000010554, ENSMUSG00000018541, ENSMUSG00000020409, ENSMUSG00000020430, ENSMUSG00000020526, ENSMUSG00000021418, ENSMUSG00000021428, ENSMUSG00000021500, ENSMUSG00000021532, ENSMUSG00000021645, ENSMUSG00000022858, ENSMUSG00000024188, ENSMUSG00000024234, ENSMUSG00000025995, ENSMUSG00000026019, ENSMUSG00000026127, ENSMUSG00000026377, ENSMUSG00000028430,…
2	Upregulated	1.67e-14	50	423	4.14738	Ribonucleoprotein complex biogenesis	http://amigo.geneontology.org/amigo/term/GO:0022613	ENSMUSG00000001056, ENSMUSG00000010554, ENSMUSG00000020255, ENSMUSG00000020430, ENSMUSG00000020526, ENSMUSG00000021418, ENSMUSG00000021428, ENSMUSG00000021645, ENSMUSG00000021958, ENSMUSG00000022538, ENSMUSG00000023106, ENSMUSG00000024188, ENSMUSG00000025869, ENSMUSG00000025995, ENSMUSG00000026019, ENSMUSG00000026127, ENSMUSG00000026377, ENSMUSG00000026806, ENSMUSG00000028430, ENSMUSG00000028741,…
3	Upregulated	4.02e-14	41	295	4.87181	Ribosome biogenesis	http://amigo.geneontology.org/amigo/term/GO:0042254	ENSMUSG00000001056, ENSMUSG00000010554, ENSMUSG00000020430, ENSMUSG00000020526, ENSMUSG00000021418, ENSMUSG00000021428, ENSMUSG00000021958, ENSMUSG00000022538, ENSMUSG00000025869, ENSMUSG00000025995, ENSMUSG00000026019, ENSMUSG00000026127, ENSMUSG00000026377, ENSMUSG00000026806, ENSMUSG00000028430, ENSMUSG00000028741, ENSMUSG00000029179, ENSMUSG00000030138, ENSMUSG00000031578, ENSMUSG00000032834,…
4	Upregulated	7e-14	31	173	6.49116	Protein folding	http://amigo.geneontology.org/amigo/term/GO:0006457	ENSMUSG00000003814, ENSMUSG00000005483, ENSMUSG00000020048, ENSMUSG00000021037, ENSMUSG00000021270, ENSMUSG00000021831, ENSMUSG00000022136, ENSMUSG00000024309, ENSMUSG00000025980, ENSMUSG00000026203, ENSMUSG00000026864, ENSMUSG00000027804, ENSMUSG00000028410, ENSMUSG00000028851, ENSMUSG00000029657, ENSMUSG00000032932, ENSMUSG00000034203, ENSMUSG00000073676, ENSMUSG00000090877, ENSMUSG00000001774,…
5	Upregulated	1.45e-11	32	215	5.18345	RRNA processing	http://amigo.geneontology.org/amigo/term/GO:0006364	ENSMUSG00000001056, ENSMUSG00000010554, ENSMUSG00000020430, ENSMUSG00000020526, ENSMUSG00000021418, ENSMUSG00000021428, ENSMUSG00000025995, ENSMUSG00000026019, ENSMUSG00000026127, ENSMUSG00000026377, ENSMUSG00000028430, ENSMUSG00000028741, ENSMUSG00000029179, ENSMUSG00000030138, ENSMUSG00000031578, ENSMUSG00000032834, ENSMUSG00000033285, ENSMUSG00000038335, ENSMUSG00000038510, ENSMUSG00000045624,…
6	Upregulated	5.48e-11	50	536	3.30832	NcRNA metabolic process	http://amigo.geneontology.org/amigo/term/GO:0034660	ENSMUSG00000001056, ENSMUSG00000010554, ENSMUSG00000018848, ENSMUSG00000020430, ENSMUSG00000020526, ENSMUSG00000020956, ENSMUSG00000021418, ENSMUSG00000021428, ENSMUSG00000024587, ENSMUSG00000025995, ENSMUSG00000026019, ENSMUSG00000026127, ENSMUSG00000026377, ENSMUSG00000028430, ENSMUSG00000028431, ENSMUSG00000028741, ENSMUSG00000029179, ENSMUSG00000030138, ENSMUSG00000031578, ENSMUSG00000032834,…
7	Upregulated	5.96e-11	43	406	3.71014	NcRNA processing	http://amigo.geneontology.org/amigo/term/GO:0034470	ENSMUSG00000001056, ENSMUSG00000010554, ENSMUSG00000020430, ENSMUSG00000020526, ENSMUSG00000021418, ENSMUSG00000021428, ENSMUSG00000025995, ENSMUSG00000026019, ENSMUSG00000026127, ENSMUSG00000026377, ENSMUSG00000028430, ENSMUSG00000028431, ENSMUSG00000028741, ENSMUSG00000029179, ENSMUSG00000030138, ENSMUSG00000031578, ENSMUSG00000032834, ENSMUSG00000033285, ENSMUSG00000033439, ENSMUSG00000038335,…
8	Upregulated	6.09e-11	33	247	4.7022	RRNA metabolic process	http://amigo.geneontology.org/amigo/term/GO:0016072	ENSMUSG00000001056, ENSMUSG00000010554, ENSMUSG00000020430, ENSMUSG00000020526, ENSMUSG00000021418, ENSMUSG00000021428, ENSMUSG00000025995, ENSMUSG00000026019, ENSMUSG00000026127, ENSMUSG00000026377, ENSMUSG00000028430, ENSMUSG00000028741, ENSMUSG00000029179, ENSMUSG00000030138, ENSMUSG00000031578, ENSMUSG00000032834, ENSMUSG00000033166, ENSMUSG00000033285, ENSMUSG00000038335, ENSMUSG00000038510,…
9	Upregulated	1.08e-08	30	254	4.23955	Response to endoplasmic reticulum stress	http://amigo.geneontology.org/amigo/term/GO:0034976	ENSMUSG00000002083, ENSMUSG00000003814, ENSMUSG00000005262, ENSMUSG00000009293, ENSMUSG00000014905, ENSMUSG00000018442, ENSMUSG00000020048, ENSMUSG00000020964, ENSMUSG00000025408, ENSMUSG00000026203, ENSMUSG00000026864, ENSMUSG00000027808, ENSMUSG00000075701, ENSMUSG00000022136, ENSMUSG00000021831, ENSMUSG00000026142, ENSMUSG00000019188, ENSMUSG00000022684, ENSMUSG00000022769, ENSMUSG00000025198,…
10	Upregulated	2.48e-08	22	141	5.55505	Response to topologically incorrect protein	http://amigo.geneontology.org/amigo/term/GO:0035966	ENSMUSG00000005262, ENSMUSG00000018442, ENSMUSG00000025980, ENSMUSG00000026142, ENSMUSG00000026864, ENSMUSG00000027808, ENSMUSG00000032932, ENSMUSG00000041548, ENSMUSG00000075701, ENSMUSG00000090877, ENSMUSG00000022136, ENSMUSG00000021831, ENSMUSG00000025408, ENSMUSG00000014905, ENSMUSG00000022684, ENSMUSG00000022769, ENSMUSG00000025935, ENSMUSG00000028466, ENSMUSG00000030847, ENSMUSG00000032437,…
11	Upregulated	3.19e-08	20	118	6.07793	Response to unfolded protein	http://amigo.geneontology.org/amigo/term/GO:0006986	ENSMUSG00000018442, ENSMUSG00000025980, ENSMUSG00000026142, ENSMUSG00000026864, ENSMUSG00000027808, ENSMUSG00000032932, ENSMUSG00000041548, ENSMUSG00000075701, ENSMUSG00000090877, ENSMUSG00000022136, ENSMUSG00000021831, ENSMUSG00000025408, ENSMUSG00000014905, ENSMUSG00000022684, ENSMUSG00000025935, ENSMUSG00000028466, ENSMUSG00000030847, ENSMUSG00000032437, ENSMUSG00000021270, ENSMUSG00000029657
12	Upregulated	2.32e-07	18	104	6.12006	ERAD pathway	http://amigo.geneontology.org/amigo/term/GO:0036503	ENSMUSG00000003814, ENSMUSG00000005262, ENSMUSG00000009293, ENSMUSG00000014905, ENSMUSG00000018442, ENSMUSG00000020048, ENSMUSG00000020964, ENSMUSG00000026203, ENSMUSG00000026864, ENSMUSG00000075701, ENSMUSG00000026142, ENSMUSG00000019188, ENSMUSG00000022769, ENSMUSG00000025198, ENSMUSG00000026353, ENSMUSG00000032437, ENSMUSG00000078622, ENSMUSG00000053317
13	Upregulated	4.42e-07	170	4571	1.49459	RNA metabolic process	http://amigo.geneontology.org/amigo/term/GO:0016070	ENSMUSG00000001056, ENSMUSG00000005483, ENSMUSG00000006392, ENSMUSG00000007812, ENSMUSG00000008333, ENSMUSG00000008393, ENSMUSG00000009596, ENSMUSG00000010554, ENSMUSG00000012076, ENSMUSG00000015757, ENSMUSG00000018541, ENSMUSG00000018848, ENSMUSG00000019564, ENSMUSG00000020184, ENSMUSG00000020409, ENSMUSG00000020412, ENSMUSG00000020430, ENSMUSG00000020526, ENSMUSG00000020956, ENSMUSG00000021418,…
14	Upregulated	6.4e-07	14	66	7.75427	Chaperone-mediated protein folding	http://amigo.geneontology.org/amigo/term/GO:0061077	ENSMUSG00000005483, ENSMUSG00000026203, ENSMUSG00000026864, ENSMUSG00000032932, ENSMUSG00000073676, ENSMUSG00000090877, ENSMUSG00000001774, ENSMUSG00000024610, ENSMUSG00000029657, ENSMUSG00000003355, ENSMUSG00000021831, ENSMUSG00000022769, ENSMUSG00000027804, ENSMUSG00000029447
15	Upregulated	6.69e-07	18	113	5.67088	Cellular response to topologically incorrect protein	http://amigo.geneontology.org/amigo/term/GO:0035967	ENSMUSG00000005262, ENSMUSG00000018442, ENSMUSG00000025980, ENSMUSG00000026142, ENSMUSG00000026864, ENSMUSG00000027808, ENSMUSG00000032932, ENSMUSG00000041548, ENSMUSG00000075701, ENSMUSG00000090877, ENSMUSG00000022136, ENSMUSG00000021831, ENSMUSG00000025408, ENSMUSG00000022684, ENSMUSG00000022769, ENSMUSG00000028466, ENSMUSG00000030847, ENSMUSG00000014905
16	Upregulated	1.16e-06	16	92	6.2437	Cellular response to unfolded protein	http://amigo.geneontology.org/amigo/term/GO:0034620	ENSMUSG00000018442, ENSMUSG00000025980, ENSMUSG00000026142, ENSMUSG00000026864, ENSMUSG00000027808, ENSMUSG00000032932, ENSMUSG00000041548, ENSMUSG00000075701, ENSMUSG00000090877, ENSMUSG00000022136, ENSMUSG00000021831, ENSMUSG00000025408, ENSMUSG00000022684, ENSMUSG00000028466, ENSMUSG00000030847, ENSMUSG00000014905
17	Upregulated	2.33e-06	14	71	6.9676	Ribosomal large subunit biogenesis	http://amigo.geneontology.org/amigo/term/GO:0042273	ENSMUSG00000001056, ENSMUSG00000020430, ENSMUSG00000020526, ENSMUSG00000025869, ENSMUSG00000026019, ENSMUSG00000026377, ENSMUSG00000028741, ENSMUSG00000031578, ENSMUSG00000038510, ENSMUSG00000052253, ENSMUSG00000061024, ENSMUSG00000074182, ENSMUSG00000029415, ENSMUSG00000038683
18	Upregulated	3.64e-06	83	1653	1.85805	Establishment of protein localization	http://amigo.geneontology.org/amigo/term/GO:0045184	ENSMUSG00000041488, ENSMUSG00000002083, ENSMUSG00000004843, ENSMUSG00000016619, ENSMUSG00000017418, ENSMUSG00000019802, ENSMUSG00000024580, ENSMUSG00000025935, ENSMUSG00000025980, ENSMUSG00000026718, ENSMUSG00000027076, ENSMUSG00000027438, ENSMUSG00000027782, ENSMUSG00000029198, ENSMUSG00000030082, ENSMUSG00000032553, ENSMUSG00000034203, ENSMUSG00000035227, ENSMUSG00000053317, ENSMUSG00000060992,…
19	Upregulated	6.19e-06	78	1540	1.87836	Protein transport	http://amigo.geneontology.org/amigo/term/GO:0015031	ENSMUSG00000041488, ENSMUSG00000002083, ENSMUSG00000004843, ENSMUSG00000016619, ENSMUSG00000017418, ENSMUSG00000019802, ENSMUSG00000024580, ENSMUSG00000025980, ENSMUSG00000026718, ENSMUSG00000027076, ENSMUSG00000027438, ENSMUSG00000027782, ENSMUSG00000029198, ENSMUSG00000030082, ENSMUSG00000032553, ENSMUSG00000034203, ENSMUSG00000035227, ENSMUSG00000053317, ENSMUSG00000060992, ENSMUSG00000063406,…
20	Upregulated	6.19e-06	10	35	10.1001	De novo post-translational protein folding	http://amigo.geneontology.org/amigo/term/GO:0051084	ENSMUSG00000005483, ENSMUSG00000026864, ENSMUSG00000032932, ENSMUSG00000073676, ENSMUSG00000090877, ENSMUSG00000024610, ENSMUSG00000029657, ENSMUSG00000021831, ENSMUSG00000022769, ENSMUSG00000034203
21	Upregulated	7.65e-06	10	36	9.81152	De novo protein folding	http://amigo.geneontology.org/amigo/term/GO:0006458	ENSMUSG00000005483, ENSMUSG00000026864, ENSMUSG00000032932, ENSMUSG00000073676, ENSMUSG00000090877, ENSMUSG00000024610, ENSMUSG00000029657, ENSMUSG00000021831, ENSMUSG00000022769, ENSMUSG00000034203
22	Upregulated	7.65e-06	9	27	11.4468	Retrograde protein transport ER to cytosol	http://amigo.geneontology.org/amigo/term/GO:0030970	ENSMUSG00000075701, ENSMUSG00000005262, ENSMUSG00000026142, ENSMUSG00000009293, ENSMUSG00000018442, ENSMUSG00000019188, ENSMUSG00000020048, ENSMUSG00000020964, ENSMUSG00000053317
23	Upregulated	7.65e-06	9	27	11.4468	Endoplasmic reticulum to cytosol transport	http://amigo.geneontology.org/amigo/term/GO:1903513	ENSMUSG00000075701, ENSMUSG00000005262, ENSMUSG00000026142, ENSMUSG00000009293, ENSMUSG00000018442, ENSMUSG00000019188, ENSMUSG00000020048, ENSMUSG00000020964, ENSMUSG00000053317
24	Upregulated	1.02e-05	14	82	6.08563	Ubiquitin-dependent ERAD pathway	http://amigo.geneontology.org/amigo/term/GO:0030433	ENSMUSG00000003814, ENSMUSG00000005262, ENSMUSG00000009293, ENSMUSG00000014905, ENSMUSG00000018442, ENSMUSG00000020048, ENSMUSG00000026203, ENSMUSG00000026864, ENSMUSG00000075701, ENSMUSG00000025198, ENSMUSG00000026353, ENSMUSG00000032437, ENSMUSG00000078622, ENSMUSG00000053317
25	Upregulated	1.1e-05	77	1511	1.85298	Intracellular transport	http://amigo.geneontology.org/amigo/term/GO:0046907	ENSMUSG00000001143, ENSMUSG00000002083, ENSMUSG00000002733, ENSMUSG00000002741, ENSMUSG00000004843, ENSMUSG00000016619, ENSMUSG00000017418, ENSMUSG00000019802, ENSMUSG00000021484, ENSMUSG00000022538, ENSMUSG00000024287, ENSMUSG00000024487, ENSMUSG00000024580, ENSMUSG00000025484, ENSMUSG00000025980, ENSMUSG00000026718, ENSMUSG00000027076, ENSMUSG00000027429, ENSMUSG00000027438, ENSMUSG00000027782,…
26	Upregulated	1.91e-05	9	31	10.3021	Chaperone cofactor-dependent protein refolding	http://amigo.geneontology.org/amigo/term/GO:0051085	ENSMUSG00000005483, ENSMUSG00000026864, ENSMUSG00000032932, ENSMUSG00000073676, ENSMUSG00000090877, ENSMUSG00000024610, ENSMUSG00000029657, ENSMUSG00000021831, ENSMUSG00000022769
27	Upregulated	2.45e-05	10	43	8.58508	Protein exit from endoplasmic reticulum	http://amigo.geneontology.org/amigo/term/GO:0032527	ENSMUSG00000075701, ENSMUSG00000005262, ENSMUSG00000026142, ENSMUSG00000009293, ENSMUSG00000018442, ENSMUSG00000019188, ENSMUSG00000020048, ENSMUSG00000020964, ENSMUSG00000026924, ENSMUSG00000053317
28	Upregulated	2.6e-05	50	833	2.17895	Intracellular protein transport	http://amigo.geneontology.org/amigo/term/GO:0006886	ENSMUSG00000002083, ENSMUSG00000016619, ENSMUSG00000017418, ENSMUSG00000019802, ENSMUSG00000024580, ENSMUSG00000025980, ENSMUSG00000026718, ENSMUSG00000027076, ENSMUSG00000027438, ENSMUSG00000027782, ENSMUSG00000029198, ENSMUSG00000030082, ENSMUSG00000032553, ENSMUSG00000034203, ENSMUSG00000035227, ENSMUSG00000041488, ENSMUSG00000053317, ENSMUSG00000060992, ENSMUSG00000063406, ENSMUSG00000075701,…
29	Upregulated	3.88e-05	90	2017	1.69257	Nitrogen compound transport	http://amigo.geneontology.org/amigo/term/GO:0071705	ENSMUSG00000041488, ENSMUSG00000002083, ENSMUSG00000002733, ENSMUSG00000004843, ENSMUSG00000016619, ENSMUSG00000017418, ENSMUSG00000019802, ENSMUSG00000020873, ENSMUSG00000024287, ENSMUSG00000024580, ENSMUSG00000025980, ENSMUSG00000026718, ENSMUSG00000027076, ENSMUSG00000027438, ENSMUSG00000027782, ENSMUSG00000028430, ENSMUSG00000029198, ENSMUSG00000030082, ENSMUSG00000032553, ENSMUSG00000034203,…
30	Upregulated	9.06e-05	7	21	12.6517	Protein refolding	http://amigo.geneontology.org/amigo/term/GO:0042026	ENSMUSG00000026203, ENSMUSG00000026864, ENSMUSG00000028410, ENSMUSG00000032932, ENSMUSG00000090877, ENSMUSG00000025980, ENSMUSG00000021270
31	Upregulated	0.000126	8	28	9.81152	Maturation of LSU-rRNA	http://amigo.geneontology.org/amigo/term/GO:0000470	ENSMUSG00000001056, ENSMUSG00000020430, ENSMUSG00000020526, ENSMUSG00000026019, ENSMUSG00000026377, ENSMUSG00000031578, ENSMUSG00000038510, ENSMUSG00000074182
32	Upregulated	0.00019	6	14	14.7173	Endonucleolytic cleavage involved in rRNA processing	http://amigo.geneontology.org/amigo/term/GO:0000478	ENSMUSG00000021418, ENSMUSG00000030138, ENSMUSG00000038335, ENSMUSG00000061024, ENSMUSG00000021243, ENSMUSG00000022313
33	Upregulated	0.00019	6	14	14.7173	Endonucleolytic cleavage of tricistronic rRNA transcript (SSU-rRNA 5.8S rRNA LSU-rRNA)	http://amigo.geneontology.org/amigo/term/GO:0000479	ENSMUSG00000021418, ENSMUSG00000030138, ENSMUSG00000038335, ENSMUSG00000061024, ENSMUSG00000021243, ENSMUSG00000022313
34	Upregulated	0.000192	34	510	2.44262	Proteasomal protein catabolic process	http://amigo.geneontology.org/amigo/term/GO:0010498	ENSMUSG00000003814, ENSMUSG00000005262, ENSMUSG00000009293, ENSMUSG00000014905, ENSMUSG00000017615, ENSMUSG00000018286, ENSMUSG00000018363, ENSMUSG00000018442, ENSMUSG00000020048, ENSMUSG00000020964, ENSMUSG00000021694, ENSMUSG00000022684, ENSMUSG00000026203, ENSMUSG00000026864, ENSMUSG00000036432, ENSMUSG00000039067, ENSMUSG00000075701, ENSMUSG00000090877, ENSMUSG00000026142, ENSMUSG00000018189,…
35	Upregulated	0.000205	86	1909	1.64619	Cellular response to stress	http://amigo.geneontology.org/amigo/term/GO:0033554	ENSMUSG00000002083, ENSMUSG00000003814, ENSMUSG00000005262, ENSMUSG00000009293, ENSMUSG00000014905, ENSMUSG00000018442, ENSMUSG00000020048, ENSMUSG00000020964, ENSMUSG00000021270, ENSMUSG00000021668, ENSMUSG00000021694, ENSMUSG00000024610, ENSMUSG00000025198, ENSMUSG00000025408, ENSMUSG00000025980, ENSMUSG00000026142, ENSMUSG00000026203, ENSMUSG00000026864, ENSMUSG00000027808, ENSMUSG00000030161,…
36	Upregulated	0.000257	42	717	2.16236	MRNA metabolic process	http://amigo.geneontology.org/amigo/term/GO:0016071	ENSMUSG00000008333, ENSMUSG00000008393, ENSMUSG00000018541, ENSMUSG00000021500, ENSMUSG00000021532, ENSMUSG00000021645, ENSMUSG00000022858, ENSMUSG00000024188, ENSMUSG00000024234, ENSMUSG00000028741, ENSMUSG00000029227, ENSMUSG00000029439, ENSMUSG00000031107, ENSMUSG00000033565, ENSMUSG00000034931, ENSMUSG00000035851, ENSMUSG00000061360, ENSMUSG00000071662, ENSMUSG00000079043, ENSMUSG00000020659,…
37	Upregulated	0.000281	118	2985	1.48485	Macromolecule localization	http://amigo.geneontology.org/amigo/term/GO:0033036	ENSMUSG00000041488, ENSMUSG00000002083, ENSMUSG00000002733, ENSMUSG00000004843, ENSMUSG00000016619, ENSMUSG00000017418, ENSMUSG00000019802, ENSMUSG00000020526, ENSMUSG00000021392, ENSMUSG00000024287, ENSMUSG00000024580, ENSMUSG00000025173, ENSMUSG00000025316, ENSMUSG00000025730, ENSMUSG00000025935, ENSMUSG00000025980, ENSMUSG00000026718, ENSMUSG00000026924, ENSMUSG00000027076, ENSMUSG00000027438,…
38	Upregulated	0.000501	103	2513	1.52328	Protein localization	http://amigo.geneontology.org/amigo/term/GO:0008104	ENSMUSG00000041488, ENSMUSG00000002083, ENSMUSG00000004843, ENSMUSG00000016619, ENSMUSG00000017418, ENSMUSG00000019802, ENSMUSG00000021392, ENSMUSG00000024580, ENSMUSG00000025173, ENSMUSG00000025316, ENSMUSG00000025730, ENSMUSG00000025935, ENSMUSG00000025980, ENSMUSG00000026718, ENSMUSG00000026924, ENSMUSG00000027076, ENSMUSG00000027438, ENSMUSG00000027782, ENSMUSG00000029198, ENSMUSG00000030082,…
39	Upregulated	0.000532	9	45	6.86807	Maturation of SSU-rRNA	http://amigo.geneontology.org/amigo/term/GO:0030490	ENSMUSG00000021418, ENSMUSG00000021428, ENSMUSG00000030138, ENSMUSG00000032834, ENSMUSG00000033285, ENSMUSG00000038335, ENSMUSG00000061024, ENSMUSG00000021243, ENSMUSG00000022313
40	Upregulated	0.000532	29	424	2.52119	Establishment of protein localization to organelle	http://amigo.geneontology.org/amigo/term/GO:0072594	ENSMUSG00000002083, ENSMUSG00000016619, ENSMUSG00000019802, ENSMUSG00000024580, ENSMUSG00000025980, ENSMUSG00000026718, ENSMUSG00000027076, ENSMUSG00000027782, ENSMUSG00000029198, ENSMUSG00000030082, ENSMUSG00000032553, ENSMUSG00000034203, ENSMUSG00000035227, ENSMUSG00000053317, ENSMUSG00000037526, ENSMUSG00000015837, ENSMUSG00000025408, ENSMUSG00000015176, ENSMUSG00000020361, ENSMUSG00000021270,…
41	Upregulated	0.000543	7	25	9.61529	Cleavage involved in rRNA processing	http://amigo.geneontology.org/amigo/term/GO:0000469	ENSMUSG00000001056, ENSMUSG00000021418, ENSMUSG00000030138, ENSMUSG00000038335, ENSMUSG00000061024, ENSMUSG00000021243, ENSMUSG00000022313
42	Upregulated	0.000557	6	17	12.1201	Maturation of LSU-rRNA from tricistronic rRNA transcript (SSU-rRNA 5.8S rRNA LSU-rRNA)	http://amigo.geneontology.org/amigo/term/GO:0000463	ENSMUSG00000020430, ENSMUSG00000020526, ENSMUSG00000026019, ENSMUSG00000026377, ENSMUSG00000038510, ENSMUSG00000074182
43	Upregulated	0.000557	6	20	12.1201	SRP-dependent cotranslational protein targeting to membrane	http://amigo.geneontology.org/amigo/term/GO:0006614	ENSMUSG00000019802, ENSMUSG00000030082, ENSMUSG00000053317, ENSMUSG00000032553, ENSMUSG00000025935, ENSMUSG00000027828
44	Upregulated	0.000713	29	441	2.47114	RNA splicing	http://amigo.geneontology.org/amigo/term/GO:0008380	ENSMUSG00000008333, ENSMUSG00000018541, ENSMUSG00000020409, ENSMUSG00000021500, ENSMUSG00000021645, ENSMUSG00000022858, ENSMUSG00000024188, ENSMUSG00000029439, ENSMUSG00000031107, ENSMUSG00000033565, ENSMUSG00000034931, ENSMUSG00000035851, ENSMUSG00000038374, ENSMUSG00000061360, ENSMUSG00000028899, ENSMUSG00000029062, ENSMUSG00000001158, ENSMUSG00000010554, ENSMUSG00000021039, ENSMUSG00000021431,…
45	Upregulated	0.000759	122	3168	1.43723	Cellular component biogenesis	http://amigo.geneontology.org/amigo/term/GO:0044085	ENSMUSG00000001056, ENSMUSG00000003354, ENSMUSG00000005882, ENSMUSG00000009596, ENSMUSG00000010554, ENSMUSG00000020255, ENSMUSG00000020430, ENSMUSG00000020526, ENSMUSG00000021013, ENSMUSG00000021418, ENSMUSG00000021428, ENSMUSG00000021645, ENSMUSG00000021958, ENSMUSG00000022538, ENSMUSG00000022765, ENSMUSG00000023106, ENSMUSG00000024188, ENSMUSG00000024309, ENSMUSG00000025173, ENSMUSG00000025869,…
46	Upregulated	0.000762	6	21	11.4468	Cotranslational protein targeting to membrane	http://amigo.geneontology.org/amigo/term/GO:0006613	ENSMUSG00000019802, ENSMUSG00000030082, ENSMUSG00000053317, ENSMUSG00000032553, ENSMUSG00000025935, ENSMUSG00000027828
47	Upregulated	0.000818	8	43	7.42494	Protein targeting to ER	http://amigo.geneontology.org/amigo/term/GO:0045047	ENSMUSG00000019802, ENSMUSG00000030082, ENSMUSG00000032553, ENSMUSG00000035227, ENSMUSG00000053317, ENSMUSG00000025935, ENSMUSG00000026864, ENSMUSG00000027828
48	Upregulated	0.000981	16	156	3.56783	RNA modification	http://amigo.geneontology.org/amigo/term/GO:0009451	ENSMUSG00000001056, ENSMUSG00000010554, ENSMUSG00000028431, ENSMUSG00000029179, ENSMUSG00000033439, ENSMUSG00000054226, ENSMUSG00000057541, ENSMUSG00000060950, ENSMUSG00000020659, ENSMUSG00000020691, ENSMUSG00000021891, ENSMUSG00000037376, ENSMUSG00000038046, ENSMUSG00000056962, ENSMUSG00000069020, ENSMUSG00000091931
49	Upregulated	0.00148	9	56	5.94352	Intracellular protein transmembrane transport	http://amigo.geneontology.org/amigo/term/GO:0065002	ENSMUSG00000024580, ENSMUSG00000025980, ENSMUSG00000029198, ENSMUSG00000030082, ENSMUSG00000034203, ENSMUSG00000053317, ENSMUSG00000019802, ENSMUSG00000025935, ENSMUSG00000026864
50	Upregulated	0.00157	28	428	2.39783	Proteasome-mediated ubiquitin-dependent protein catabolic process	http://amigo.geneontology.org/amigo/term/GO:0043161	ENSMUSG00000003814, ENSMUSG00000005262, ENSMUSG00000009293, ENSMUSG00000014905, ENSMUSG00000017615, ENSMUSG00000018363, ENSMUSG00000018442, ENSMUSG00000020048, ENSMUSG00000021694, ENSMUSG00000022684, ENSMUSG00000026203, ENSMUSG00000026864, ENSMUSG00000036432, ENSMUSG00000039067, ENSMUSG00000075701, ENSMUSG00000090877, ENSMUSG00000018189, ENSMUSG00000020184, ENSMUSG00000020412, ENSMUSG00000025198,…
51	Downregulated	3.51e-13	93	733	2.53104	Mitotic cell cycle process	http://amigo.geneontology.org/amigo/term/GO:1903047	ENSMUSG00000001403, ENSMUSG00000012443, ENSMUSG00000015880, ENSMUSG00000019773, ENSMUSG00000019942, ENSMUSG00000020415, ENSMUSG00000020897, ENSMUSG00000022216, ENSMUSG00000022314, ENSMUSG00000022678, ENSMUSG00000023940, ENSMUSG00000024056, ENSMUSG00000024659, ENSMUSG00000026039, ENSMUSG00000026355, ENSMUSG00000026605, ENSMUSG00000026683, ENSMUSG00000027306, ENSMUSG00000027330, ENSMUSG00000027331,…
52	Downregulated	2.82e-11	99	879	2.26298	Mitotic cell cycle	http://amigo.geneontology.org/amigo/term/GO:0000278	ENSMUSG00000001403, ENSMUSG00000001525, ENSMUSG00000012443, ENSMUSG00000015880, ENSMUSG00000019773, ENSMUSG00000019942, ENSMUSG00000020415, ENSMUSG00000020897, ENSMUSG00000022216, ENSMUSG00000022314, ENSMUSG00000022678, ENSMUSG00000023940, ENSMUSG00000024056, ENSMUSG00000024659, ENSMUSG00000026039, ENSMUSG00000026355, ENSMUSG00000026605, ENSMUSG00000026683, ENSMUSG00000027306, ENSMUSG00000027330,…
53	Downregulated	2.13e-10	117	1187	2.01667	Cell cycle process	http://amigo.geneontology.org/amigo/term/GO:0022402	ENSMUSG00000001403, ENSMUSG00000010154, ENSMUSG00000012443, ENSMUSG00000015880, ENSMUSG00000019773, ENSMUSG00000019942, ENSMUSG00000020415, ENSMUSG00000020897, ENSMUSG00000020914, ENSMUSG00000022034, ENSMUSG00000022177, ENSMUSG00000022216, ENSMUSG00000022314, ENSMUSG00000022678, ENSMUSG00000023940, ENSMUSG00000024056, ENSMUSG00000024277, ENSMUSG00000024659, ENSMUSG00000026039, ENSMUSG00000026355,…
54	Downregulated	6.84e-10	74	615	2.46656	Cell division	http://amigo.geneontology.org/amigo/term/GO:0051301	ENSMUSG00000010154, ENSMUSG00000020897, ENSMUSG00000027306, ENSMUSG00000027699, ENSMUSG00000030867, ENSMUSG00000032504, ENSMUSG00000036777, ENSMUSG00000001403, ENSMUSG00000005233, ENSMUSG00000005533, ENSMUSG00000006728, ENSMUSG00000012443, ENSMUSG00000015880, ENSMUSG00000019773, ENSMUSG00000019942, ENSMUSG00000020415, ENSMUSG00000020808, ENSMUSG00000021365, ENSMUSG00000022177, ENSMUSG00000022314,…
55	Downregulated	1.82e-09	80	704	2.31208	Regulation of cell cycle process	http://amigo.geneontology.org/amigo/term/GO:0010564	ENSMUSG00000001403, ENSMUSG00000019773, ENSMUSG00000019942, ENSMUSG00000020415, ENSMUSG00000020897, ENSMUSG00000022216, ENSMUSG00000024659, ENSMUSG00000026605, ENSMUSG00000027330, ENSMUSG00000027331, ENSMUSG00000027641, ENSMUSG00000027654, ENSMUSG00000028224, ENSMUSG00000029521, ENSMUSG00000029910, ENSMUSG00000030867, ENSMUSG00000032194, ENSMUSG00000038379, ENSMUSG00000039781, ENSMUSG00000039994,…
56	Downregulated	3.83e-09	57	417	2.74008	Regulation of cell cycle phase transition	http://amigo.geneontology.org/amigo/term/GO:1901987	ENSMUSG00000001403, ENSMUSG00000019942, ENSMUSG00000022216, ENSMUSG00000024659, ENSMUSG00000026605, ENSMUSG00000027330, ENSMUSG00000027641, ENSMUSG00000027654, ENSMUSG00000028224, ENSMUSG00000029521, ENSMUSG00000029910, ENSMUSG00000032194, ENSMUSG00000038379, ENSMUSG00000039994, ENSMUSG00000044201, ENSMUSG00000070348, ENSMUSG00000005233, ENSMUSG00000020897, ENSMUSG00000023018, ENSMUSG00000024056,…
57	Downregulated	4.96e-09	49	327	2.98564	Regulation of mitotic cell cycle phase transition	http://amigo.geneontology.org/amigo/term/GO:1901990	ENSMUSG00000001403, ENSMUSG00000019942, ENSMUSG00000022216, ENSMUSG00000024659, ENSMUSG00000026605, ENSMUSG00000027330, ENSMUSG00000027641, ENSMUSG00000028224, ENSMUSG00000029910, ENSMUSG00000032194, ENSMUSG00000038379, ENSMUSG00000044201, ENSMUSG00000070348, ENSMUSG00000005233, ENSMUSG00000020897, ENSMUSG00000023018, ENSMUSG00000024056, ENSMUSG00000025369, ENSMUSG00000026683, ENSMUSG00000042323,…
58	Downregulated	7.67e-09	58	436	2.64841	Mitotic cell cycle phase transition	http://amigo.geneontology.org/amigo/term/GO:0044772	ENSMUSG00000001403, ENSMUSG00000019942, ENSMUSG00000022216, ENSMUSG00000024659, ENSMUSG00000026605, ENSMUSG00000027330, ENSMUSG00000027641, ENSMUSG00000027715, ENSMUSG00000028224, ENSMUSG00000028926, ENSMUSG00000029910, ENSMUSG00000032194, ENSMUSG00000032218, ENSMUSG00000038379, ENSMUSG00000041431, ENSMUSG00000044201, ENSMUSG00000063015, ENSMUSG00000070348, ENSMUSG00000005233, ENSMUSG00000006728,…
59	Downregulated	1.15e-08	65	530	2.45288	Cell cycle phase transition	http://amigo.geneontology.org/amigo/term/GO:0044770	ENSMUSG00000001403, ENSMUSG00000019942, ENSMUSG00000022216, ENSMUSG00000024659, ENSMUSG00000026605, ENSMUSG00000027330, ENSMUSG00000027641, ENSMUSG00000027654, ENSMUSG00000027715, ENSMUSG00000028224, ENSMUSG00000028926, ENSMUSG00000029521, ENSMUSG00000029910, ENSMUSG00000032194, ENSMUSG00000032218, ENSMUSG00000038379, ENSMUSG00000039994, ENSMUSG00000041431, ENSMUSG00000044201, ENSMUSG00000063015,…
60	Downregulated	2.8e-08	142	1784	1.71624	Cell cycle	http://amigo.geneontology.org/amigo/term/GO:0007049	ENSMUSG00000000751, ENSMUSG00000001403, ENSMUSG00000001525, ENSMUSG00000006715, ENSMUSG00000006728, ENSMUSG00000010154, ENSMUSG00000012443, ENSMUSG00000015880, ENSMUSG00000019773, ENSMUSG00000019942, ENSMUSG00000020415, ENSMUSG00000020897, ENSMUSG00000020914, ENSMUSG00000022034, ENSMUSG00000022177, ENSMUSG00000022216, ENSMUSG00000022314, ENSMUSG00000022678, ENSMUSG00000023940, ENSMUSG00000024056,…
61	Downregulated	2.94e-08	60	482	2.49554	Regulation of mitotic cell cycle	http://amigo.geneontology.org/amigo/term/GO:0007346	ENSMUSG00000001403, ENSMUSG00000019773, ENSMUSG00000019942, ENSMUSG00000022216, ENSMUSG00000024659, ENSMUSG00000026605, ENSMUSG00000027330, ENSMUSG00000027641, ENSMUSG00000028224, ENSMUSG00000029521, ENSMUSG00000029910, ENSMUSG00000032194, ENSMUSG00000038379, ENSMUSG00000044201, ENSMUSG00000048922, ENSMUSG00000070348, ENSMUSG00000005233, ENSMUSG00000020897, ENSMUSG00000023018, ENSMUSG00000024056,…
62	Downregulated	1.3e-07	24	104	4.59179	Regulation of chromosome separation	http://amigo.geneontology.org/amigo/term/GO:1905818	ENSMUSG00000001403, ENSMUSG00000020415, ENSMUSG00000029910, ENSMUSG00000038379, ENSMUSG00000005233, ENSMUSG00000020897, ENSMUSG00000023018, ENSMUSG00000024056, ENSMUSG00000025369, ENSMUSG00000026683, ENSMUSG00000042323, ENSMUSG00000074476, ENSMUSG00000019773, ENSMUSG00000027379, ENSMUSG00000030763, ENSMUSG00000030867, ENSMUSG00000041431, ENSMUSG00000045328, ENSMUSG00000015880, ENSMUSG00000022314,…
63	Downregulated	1.33e-07	26	123	4.25166	Regulation of chromosome segregation	http://amigo.geneontology.org/amigo/term/GO:0051983	ENSMUSG00000001403, ENSMUSG00000020415, ENSMUSG00000029910, ENSMUSG00000038379, ENSMUSG00000048922, ENSMUSG00000005233, ENSMUSG00000020897, ENSMUSG00000023018, ENSMUSG00000024056, ENSMUSG00000025369, ENSMUSG00000026683, ENSMUSG00000042323, ENSMUSG00000074476, ENSMUSG00000019773, ENSMUSG00000027379, ENSMUSG00000030254, ENSMUSG00000030763, ENSMUSG00000030867, ENSMUSG00000041431, ENSMUSG00000045328,…
64	Downregulated	1.79e-07	33	191	3.45012	Mitotic sister chromatid segregation	http://amigo.geneontology.org/amigo/term/GO:0000070	ENSMUSG00000001403, ENSMUSG00000015880, ENSMUSG00000020415, ENSMUSG00000022314, ENSMUSG00000023940, ENSMUSG00000024056, ENSMUSG00000026039, ENSMUSG00000026683, ENSMUSG00000027306, ENSMUSG00000027331, ENSMUSG00000029910, ENSMUSG00000032254, ENSMUSG00000034349, ENSMUSG00000034906, ENSMUSG00000038379, ENSMUSG00000041431, ENSMUSG00000042029, ENSMUSG00000005233, ENSMUSG00000020897, ENSMUSG00000023018,…
65	Downregulated	2.66e-07	140	1817	1.6606	Small molecule metabolic process	http://amigo.geneontology.org/amigo/term/GO:0044281	ENSMUSG00000001173, ENSMUSG00000001323, ENSMUSG00000002010, ENSMUSG00000002661, ENSMUSG00000002804, ENSMUSG00000003273, ENSMUSG00000004996, ENSMUSG00000015961, ENSMUSG00000018861, ENSMUSG00000020638, ENSMUSG00000020649, ENSMUSG00000021214, ENSMUSG00000021240, ENSMUSG00000021794, ENSMUSG00000022186, ENSMUSG00000023805, ENSMUSG00000023963, ENSMUSG00000024052, ENSMUSG00000024132, ENSMUSG00000024525,…
66	Downregulated	2.86e-07	26	127	4.07741	Chromosome separation	http://amigo.geneontology.org/amigo/term/GO:0051304	ENSMUSG00000001403, ENSMUSG00000020415, ENSMUSG00000020914, ENSMUSG00000029910, ENSMUSG00000038379, ENSMUSG00000058290, ENSMUSG00000005233, ENSMUSG00000020897, ENSMUSG00000023018, ENSMUSG00000024056, ENSMUSG00000025369, ENSMUSG00000026683, ENSMUSG00000042323, ENSMUSG00000074476, ENSMUSG00000019773, ENSMUSG00000027379, ENSMUSG00000030763, ENSMUSG00000030867, ENSMUSG00000041431, ENSMUSG00000045328,…
67	Downregulated	2.88e-07	35	219	3.21941	Sister chromatid segregation	http://amigo.geneontology.org/amigo/term/GO:0000819	ENSMUSG00000001403, ENSMUSG00000015880, ENSMUSG00000020415, ENSMUSG00000020914, ENSMUSG00000022034, ENSMUSG00000022314, ENSMUSG00000023940, ENSMUSG00000024056, ENSMUSG00000026039, ENSMUSG00000026683, ENSMUSG00000027306, ENSMUSG00000027331, ENSMUSG00000029910, ENSMUSG00000032254, ENSMUSG00000034349, ENSMUSG00000034906, ENSMUSG00000038379, ENSMUSG00000041431, ENSMUSG00000042029, ENSMUSG00000005233,…
68	Downregulated	2.88e-07	97	1056	1.88411	Regulation of cell cycle	http://amigo.geneontology.org/amigo/term/GO:0051726	ENSMUSG00000001403, ENSMUSG00000006715, ENSMUSG00000006728, ENSMUSG00000019773, ENSMUSG00000019942, ENSMUSG00000020415, ENSMUSG00000020897, ENSMUSG00000022216, ENSMUSG00000024659, ENSMUSG00000026605, ENSMUSG00000027330, ENSMUSG00000027331, ENSMUSG00000027641, ENSMUSG00000027654, ENSMUSG00000027715, ENSMUSG00000028224, ENSMUSG00000029521, ENSMUSG00000029910, ENSMUSG00000030867, ENSMUSG00000032194,…
69	Downregulated	1.28e-06	118	1470	1.70645	Cytoskeleton organization	http://amigo.geneontology.org/amigo/term/GO:0007010	ENSMUSG00000001525, ENSMUSG00000003452, ENSMUSG00000010154, ENSMUSG00000012443, ENSMUSG00000020173, ENSMUSG00000020897, ENSMUSG00000021365, ENSMUSG00000022055, ENSMUSG00000022090, ENSMUSG00000022177, ENSMUSG00000022678, ENSMUSG00000023008, ENSMUSG00000023022, ENSMUSG00000024142, ENSMUSG00000024277, ENSMUSG00000024376, ENSMUSG00000024659, ENSMUSG00000025026, ENSMUSG00000026683, ENSMUSG00000026728,…
70	Downregulated	1.28e-06	208	3162	1.44606	Cellular response to chemical stimulus	http://amigo.geneontology.org/amigo/term/GO:0070887	ENSMUSG00000000058, ENSMUSG00000000530, ENSMUSG00000000791, ENSMUSG00000005161, ENSMUSG00000021732, ENSMUSG00000021779, ENSMUSG00000024052, ENSMUSG00000024431, ENSMUSG00000024659, ENSMUSG00000025491, ENSMUSG00000026637, ENSMUSG00000026826, ENSMUSG00000027006, ENSMUSG00000027208, ENSMUSG00000027514, ENSMUSG00000027935, ENSMUSG00000028270, ENSMUSG00000029371, ENSMUSG00000030168, ENSMUSG00000030748,…
71	Downregulated	1.65e-06	46	367	2.54362	Chromosome segregation	http://amigo.geneontology.org/amigo/term/GO:0007059	ENSMUSG00000001403, ENSMUSG00000005233, ENSMUSG00000015880, ENSMUSG00000020415, ENSMUSG00000020914, ENSMUSG00000022034, ENSMUSG00000022314, ENSMUSG00000022678, ENSMUSG00000023940, ENSMUSG00000024056, ENSMUSG00000026039, ENSMUSG00000026605, ENSMUSG00000026683, ENSMUSG00000027306, ENSMUSG00000027326, ENSMUSG00000027331, ENSMUSG00000029910, ENSMUSG00000032254, ENSMUSG00000034349, ENSMUSG00000034906,…
72	Downregulated	1.83e-06	41	304	2.70494	Mitotic nuclear division	http://amigo.geneontology.org/amigo/term/GO:0140014	ENSMUSG00000001403, ENSMUSG00000012443, ENSMUSG00000015880, ENSMUSG00000019773, ENSMUSG00000020415, ENSMUSG00000022314, ENSMUSG00000022678, ENSMUSG00000023940, ENSMUSG00000024056, ENSMUSG00000026039, ENSMUSG00000026683, ENSMUSG00000027306, ENSMUSG00000027331, ENSMUSG00000027469, ENSMUSG00000029910, ENSMUSG00000032254, ENSMUSG00000034349, ENSMUSG00000034906, ENSMUSG00000038379, ENSMUSG00000041431,…
73	Downregulated	2.55e-06	111	1436	1.71543	Lipid metabolic process	http://amigo.geneontology.org/amigo/term/GO:0006629	ENSMUSG00000001173, ENSMUSG00000002661, ENSMUSG00000003123, ENSMUSG00000007950, ENSMUSG00000010663, ENSMUSG00000021214, ENSMUSG00000021240, ENSMUSG00000022210, ENSMUSG00000023805, ENSMUSG00000023963, ENSMUSG00000024052, ENSMUSG00000024132, ENSMUSG00000024659, ENSMUSG00000024665, ENSMUSG00000024981, ENSMUSG00000025203, ENSMUSG00000026385, ENSMUSG00000027984, ENSMUSG00000028127, ENSMUSG00000028223,…
74	Downregulated	3.88e-06	52	464	2.31369	Nuclear division	http://amigo.geneontology.org/amigo/term/GO:0000280	ENSMUSG00000001403, ENSMUSG00000010154, ENSMUSG00000012443, ENSMUSG00000015880, ENSMUSG00000019773, ENSMUSG00000020415, ENSMUSG00000020914, ENSMUSG00000022314, ENSMUSG00000022678, ENSMUSG00000023940, ENSMUSG00000024056, ENSMUSG00000026039, ENSMUSG00000026683, ENSMUSG00000027306, ENSMUSG00000027323, ENSMUSG00000027331, ENSMUSG00000027469, ENSMUSG00000029910, ENSMUSG00000032254, ENSMUSG00000034349,…
75	Downregulated	4.13e-06	40	307	2.65729	Nuclear chromosome segregation	http://amigo.geneontology.org/amigo/term/GO:0098813	ENSMUSG00000001403, ENSMUSG00000015880, ENSMUSG00000020415, ENSMUSG00000020914, ENSMUSG00000022034, ENSMUSG00000022314, ENSMUSG00000023940, ENSMUSG00000024056, ENSMUSG00000026039, ENSMUSG00000026605, ENSMUSG00000026683, ENSMUSG00000027306, ENSMUSG00000027326, ENSMUSG00000027331, ENSMUSG00000029910, ENSMUSG00000032254, ENSMUSG00000034349, ENSMUSG00000034906, ENSMUSG00000038379, ENSMUSG00000041431,…
76	Downregulated	6.67e-06	35	259	2.82547	Positive regulation of cell cycle process	http://amigo.geneontology.org/amigo/term/GO:0090068	ENSMUSG00000024659, ENSMUSG00000027330, ENSMUSG00000027654, ENSMUSG00000044201, ENSMUSG00000070348, ENSMUSG00000020897, ENSMUSG00000030978, ENSMUSG00000051177, ENSMUSG00000001403, ENSMUSG00000005533, ENSMUSG00000006728, ENSMUSG00000019773, ENSMUSG00000019942, ENSMUSG00000020649, ENSMUSG00000021732, ENSMUSG00000022314, ENSMUSG00000023015, ENSMUSG00000024056, ENSMUSG00000024795, ENSMUSG00000027306,…
77	Downregulated	1.23e-05	34	244	2.8039	Negative regulation of cell cycle phase transition	http://amigo.geneontology.org/amigo/term/GO:1901988	ENSMUSG00000019942, ENSMUSG00000027641, ENSMUSG00000028224, ENSMUSG00000029521, ENSMUSG00000029910, ENSMUSG00000032194, ENSMUSG00000038379, ENSMUSG00000039994, ENSMUSG00000005233, ENSMUSG00000020897, ENSMUSG00000024056, ENSMUSG00000026683, ENSMUSG00000027323, ENSMUSG00000041147, ENSMUSG00000052139, ENSMUSG00000074476, ENSMUSG00000020185, ENSMUSG00000026176, ENSMUSG00000057329, ENSMUSG00000078429,…
78	Downregulated	1.57e-05	99	1179	1.71413	Regulation of organelle organization	http://amigo.geneontology.org/amigo/term/GO:0033043	ENSMUSG00000001403, ENSMUSG00000003452, ENSMUSG00000019773, ENSMUSG00000020415, ENSMUSG00000024142, ENSMUSG00000024277, ENSMUSG00000024659, ENSMUSG00000025026, ENSMUSG00000026879, ENSMUSG00000028068, ENSMUSG00000028756, ENSMUSG00000029106, ENSMUSG00000029910, ENSMUSG00000031284, ENSMUSG00000031633, ENSMUSG00000031840, ENSMUSG00000036622, ENSMUSG00000037725, ENSMUSG00000038379, ENSMUSG00000038859,…
79	Downregulated	1.82e-05	152	2206	1.50136	Cell death	http://amigo.geneontology.org/amigo/term/GO:0008219	ENSMUSG00000002602, ENSMUSG00000015749, ENSMUSG00000020914, ENSMUSG00000022575, ENSMUSG00000024659, ENSMUSG00000025932, ENSMUSG00000028195, ENSMUSG00000028599, ENSMUSG00000028756, ENSMUSG00000029821, ENSMUSG00000031628, ENSMUSG00000031633, ENSMUSG00000032249, ENSMUSG00000036986, ENSMUSG00000037148, ENSMUSG00000039814, ENSMUSG00000048482, ENSMUSG00000057329, ENSMUSG00000064326, ENSMUSG00000071369,…
80	Downregulated	1.82e-05	13	42	6.06639	Attachment of spindle microtubules to kinetochore	http://amigo.geneontology.org/amigo/term/GO:0008608	ENSMUSG00000024056, ENSMUSG00000026683, ENSMUSG00000027326, ENSMUSG00000027331, ENSMUSG00000020897, ENSMUSG00000005233, ENSMUSG00000023015, ENSMUSG00000023940, ENSMUSG00000027699, ENSMUSG00000041431, ENSMUSG00000045328, ENSMUSG00000074476, ENSMUSG00000041147
81	Downregulated	1.82e-05	117	1533	1.62093	Cell migration	http://amigo.geneontology.org/amigo/term/GO:0016477	ENSMUSG00000001281, ENSMUSG00000002602, ENSMUSG00000002900, ENSMUSG00000015647, ENSMUSG00000020758, ENSMUSG00000021365, ENSMUSG00000021732, ENSMUSG00000022678, ENSMUSG00000023008, ENSMUSG00000024659, ENSMUSG00000026640, ENSMUSG00000027208, ENSMUSG00000029371, ENSMUSG00000030351, ENSMUSG00000031380, ENSMUSG00000031398, ENSMUSG00000032925, ENSMUSG00000036053, ENSMUSG00000040990, ENSMUSG00000041688,…
82	Downregulated	1.82e-05	14	51	5.5803	Negative regulation of sister chromatid segregation	http://amigo.geneontology.org/amigo/term/GO:0033046	ENSMUSG00000020415, ENSMUSG00000029910, ENSMUSG00000038379, ENSMUSG00000005233, ENSMUSG00000020897, ENSMUSG00000024056, ENSMUSG00000026683, ENSMUSG00000074476, ENSMUSG00000019773, ENSMUSG00000027379, ENSMUSG00000030763, ENSMUSG00000030867, ENSMUSG00000041431, ENSMUSG00000022314
83	Downregulated	1.82e-05	14	51	5.5803	Negative regulation of mitotic sister chromatid segregation	http://amigo.geneontology.org/amigo/term/GO:0033048	ENSMUSG00000020415, ENSMUSG00000029910, ENSMUSG00000038379, ENSMUSG00000005233, ENSMUSG00000020897, ENSMUSG00000024056, ENSMUSG00000026683, ENSMUSG00000074476, ENSMUSG00000019773, ENSMUSG00000027379, ENSMUSG00000030763, ENSMUSG00000030867, ENSMUSG00000041431, ENSMUSG00000022314
84	Downregulated	1.82e-05	26	157	3.25127	Cell cycle G2/M phase transition	http://amigo.geneontology.org/amigo/term/GO:0044839	ENSMUSG00000019942, ENSMUSG00000026605, ENSMUSG00000027330, ENSMUSG00000028224, ENSMUSG00000044201, ENSMUSG00000052139, ENSMUSG00000024056, ENSMUSG00000032218, ENSMUSG00000051177, ENSMUSG00000001517, ENSMUSG00000006728, ENSMUSG00000019773, ENSMUSG00000026779, ENSMUSG00000027715, ENSMUSG00000028926, ENSMUSG00000029516, ENSMUSG00000029521, ENSMUSG00000030867, ENSMUSG00000030978, ENSMUSG00000041431,…
85	Downregulated	1.82e-05	54	515	2.1524	Organelle fission	http://amigo.geneontology.org/amigo/term/GO:0048285	ENSMUSG00000001403, ENSMUSG00000010154, ENSMUSG00000012443, ENSMUSG00000015880, ENSMUSG00000019773, ENSMUSG00000020415, ENSMUSG00000020914, ENSMUSG00000022314, ENSMUSG00000022678, ENSMUSG00000023940, ENSMUSG00000024056, ENSMUSG00000026039, ENSMUSG00000026683, ENSMUSG00000027306, ENSMUSG00000027323, ENSMUSG00000027331, ENSMUSG00000027469, ENSMUSG00000028756, ENSMUSG00000029910, ENSMUSG00000032254,…
86	Downregulated	1.82e-05	14	51	5.5803	Negative regulation of mitotic sister chromatid separation	http://amigo.geneontology.org/amigo/term/GO:2000816	ENSMUSG00000020415, ENSMUSG00000029910, ENSMUSG00000038379, ENSMUSG00000005233, ENSMUSG00000020897, ENSMUSG00000024056, ENSMUSG00000026683, ENSMUSG00000074476, ENSMUSG00000019773, ENSMUSG00000027379, ENSMUSG00000030763, ENSMUSG00000030867, ENSMUSG00000041431, ENSMUSG00000022314
87	Downregulated	1.87e-05	142	2026	1.52716	Programmed cell death	http://amigo.geneontology.org/amigo/term/GO:0012501	ENSMUSG00000002602, ENSMUSG00000015749, ENSMUSG00000020914, ENSMUSG00000022575, ENSMUSG00000024659, ENSMUSG00000025932, ENSMUSG00000028599, ENSMUSG00000028756, ENSMUSG00000031628, ENSMUSG00000031633, ENSMUSG00000032249, ENSMUSG00000036986, ENSMUSG00000037148, ENSMUSG00000039814, ENSMUSG00000048482, ENSMUSG00000057329, ENSMUSG00000064326, ENSMUSG00000071369, ENSMUSG00000079017, ENSMUSG00000097328,…
88	Downregulated	1.95e-05	19	91	4.13087	Regulation of mitotic sister chromatid separation	http://amigo.geneontology.org/amigo/term/GO:0010965	ENSMUSG00000001403, ENSMUSG00000020415, ENSMUSG00000029910, ENSMUSG00000038379, ENSMUSG00000005233, ENSMUSG00000020897, ENSMUSG00000023018, ENSMUSG00000024056, ENSMUSG00000025369, ENSMUSG00000026683, ENSMUSG00000042323, ENSMUSG00000074476, ENSMUSG00000019773, ENSMUSG00000027379, ENSMUSG00000030763, ENSMUSG00000030867, ENSMUSG00000041431, ENSMUSG00000045328, ENSMUSG00000022314
89	Downregulated	2.13e-05	27	172	3.13077	Negative regulation of mitotic cell cycle phase transition	http://amigo.geneontology.org/amigo/term/GO:1901991	ENSMUSG00000019942, ENSMUSG00000027641, ENSMUSG00000028224, ENSMUSG00000029910, ENSMUSG00000032194, ENSMUSG00000038379, ENSMUSG00000005233, ENSMUSG00000020897, ENSMUSG00000024056, ENSMUSG00000026683, ENSMUSG00000052139, ENSMUSG00000074476, ENSMUSG00000020185, ENSMUSG00000026176, ENSMUSG00000057329, ENSMUSG00000078429, ENSMUSG00000019773, ENSMUSG00000025764, ENSMUSG00000027379, ENSMUSG00000029816,…
90	Downregulated	2.13e-05	14	53	5.46642	Negative regulation of chromosome segregation	http://amigo.geneontology.org/amigo/term/GO:0051985	ENSMUSG00000020415, ENSMUSG00000029910, ENSMUSG00000038379, ENSMUSG00000005233, ENSMUSG00000020897, ENSMUSG00000024056, ENSMUSG00000026683, ENSMUSG00000074476, ENSMUSG00000019773, ENSMUSG00000027379, ENSMUSG00000030763, ENSMUSG00000030867, ENSMUSG00000041431, ENSMUSG00000022314
91	Downregulated	2.13e-05	14	53	5.46642	Negative regulation of chromosome separation	http://amigo.geneontology.org/amigo/term/GO:1905819	ENSMUSG00000020415, ENSMUSG00000029910, ENSMUSG00000038379, ENSMUSG00000005233, ENSMUSG00000020897, ENSMUSG00000024056, ENSMUSG00000026683, ENSMUSG00000074476, ENSMUSG00000019773, ENSMUSG00000027379, ENSMUSG00000030763, ENSMUSG00000030867, ENSMUSG00000041431, ENSMUSG00000022314
92	Downregulated	2.27e-05	123	1765	1.58045	Regulation of cell population proliferation	http://amigo.geneontology.org/amigo/term/GO:0042127	ENSMUSG00000000058, ENSMUSG00000000317, ENSMUSG00000000791, ENSMUSG00000001123, ENSMUSG00000007655, ENSMUSG00000021732, ENSMUSG00000024659, ENSMUSG00000027208, ENSMUSG00000028599, ENSMUSG00000028965, ENSMUSG00000031380, ENSMUSG00000032194, ENSMUSG00000037846, ENSMUSG00000041420, ENSMUSG00000023018, ENSMUSG00000000530, ENSMUSG00000020185, ENSMUSG00000022528, ENSMUSG00000022540, ENSMUSG00000022596,…
93	Downregulated	2.27e-05	24	140	3.37632	G2/M transition of mitotic cell cycle	http://amigo.geneontology.org/amigo/term/GO:0000086	ENSMUSG00000019942, ENSMUSG00000026605, ENSMUSG00000027330, ENSMUSG00000028224, ENSMUSG00000044201, ENSMUSG00000052139, ENSMUSG00000051177, ENSMUSG00000001517, ENSMUSG00000006728, ENSMUSG00000019773, ENSMUSG00000026779, ENSMUSG00000027715, ENSMUSG00000028926, ENSMUSG00000029516, ENSMUSG00000029521, ENSMUSG00000030867, ENSMUSG00000030978, ENSMUSG00000041431, ENSMUSG00000041498, ENSMUSG00000070348,…
94	Downregulated	2.34e-05	233	3834	1.34842	Response to stress	http://amigo.geneontology.org/amigo/term/GO:0006950	ENSMUSG00000000317, ENSMUSG00000000751, ENSMUSG00000002602, ENSMUSG00000004655, ENSMUSG00000005161, ENSMUSG00000009585, ENSMUSG00000017386, ENSMUSG00000019942, ENSMUSG00000020156, ENSMUSG00000020366, ENSMUSG00000020823, ENSMUSG00000021732, ENSMUSG00000022314, ENSMUSG00000022575, ENSMUSG00000024151, ENSMUSG00000024349, ENSMUSG00000024659, ENSMUSG00000024740, ENSMUSG00000025491, ENSMUSG00000025887,…
95	Downregulated	2.89e-05	19	94	3.99469	Mitotic sister chromatid separation	http://amigo.geneontology.org/amigo/term/GO:0051306	ENSMUSG00000001403, ENSMUSG00000020415, ENSMUSG00000029910, ENSMUSG00000038379, ENSMUSG00000005233, ENSMUSG00000020897, ENSMUSG00000023018, ENSMUSG00000024056, ENSMUSG00000025369, ENSMUSG00000026683, ENSMUSG00000042323, ENSMUSG00000074476, ENSMUSG00000019773, ENSMUSG00000027379, ENSMUSG00000030763, ENSMUSG00000030867, ENSMUSG00000041431, ENSMUSG00000045328, ENSMUSG00000022314
96	Downregulated	2.96e-05	140	2102	1.51587	Cell population proliferation	http://amigo.geneontology.org/amigo/term/GO:0008283	ENSMUSG00000000058, ENSMUSG00000000317, ENSMUSG00000000791, ENSMUSG00000001123, ENSMUSG00000007655, ENSMUSG00000021732, ENSMUSG00000024659, ENSMUSG00000027208, ENSMUSG00000028599, ENSMUSG00000028965, ENSMUSG00000031380, ENSMUSG00000032194, ENSMUSG00000037846, ENSMUSG00000041420, ENSMUSG00000023018, ENSMUSG00000000530, ENSMUSG00000019942, ENSMUSG00000020185, ENSMUSG00000022528, ENSMUSG00000022540,…
97	Downregulated	2.99e-05	135	1913	1.52924	Locomotion	http://amigo.geneontology.org/amigo/term/GO:0040011	ENSMUSG00000001281, ENSMUSG00000002602, ENSMUSG00000002900, ENSMUSG00000015647, ENSMUSG00000020099, ENSMUSG00000020758, ENSMUSG00000021365, ENSMUSG00000021732, ENSMUSG00000022678, ENSMUSG00000023008, ENSMUSG00000024659, ENSMUSG00000026640, ENSMUSG00000027208, ENSMUSG00000029371, ENSMUSG00000030351, ENSMUSG00000030447, ENSMUSG00000031380, ENSMUSG00000031398, ENSMUSG00000031558, ENSMUSG00000032925,…
98	Downregulated	2.99e-05	170	2426	1.44236	Regulation of cellular component organization	http://amigo.geneontology.org/amigo/term/GO:0051128	ENSMUSG00000001403, ENSMUSG00000003346, ENSMUSG00000003452, ENSMUSG00000019773, ENSMUSG00000020375, ENSMUSG00000020415, ENSMUSG00000024142, ENSMUSG00000024277, ENSMUSG00000024659, ENSMUSG00000025026, ENSMUSG00000026640, ENSMUSG00000026879, ENSMUSG00000028068, ENSMUSG00000028756, ENSMUSG00000029106, ENSMUSG00000029910, ENSMUSG00000031093, ENSMUSG00000031284, ENSMUSG00000031398, ENSMUSG00000031558,…
99	Downregulated	3.68e-05	149	2145	1.48476	Movement of cell or subcellular component	http://amigo.geneontology.org/amigo/term/GO:0006928	ENSMUSG00000001281, ENSMUSG00000002602, ENSMUSG00000002900, ENSMUSG00000015647, ENSMUSG00000020099, ENSMUSG00000020758, ENSMUSG00000021365, ENSMUSG00000021732, ENSMUSG00000022678, ENSMUSG00000023008, ENSMUSG00000024169, ENSMUSG00000024659, ENSMUSG00000024795, ENSMUSG00000026640, ENSMUSG00000027208, ENSMUSG00000029371, ENSMUSG00000030351, ENSMUSG00000030447, ENSMUSG00000031176, ENSMUSG00000031380,…
100	Downregulated	3.85e-05	78	986	1.79799	Response to lipid	http://amigo.geneontology.org/amigo/term/GO:0033993	ENSMUSG00000024431, ENSMUSG00000024659, ENSMUSG00000025203, ENSMUSG00000029371, ENSMUSG00000032194, ENSMUSG00000037071, ENSMUSG00000037348, ENSMUSG00000046532, ENSMUSG00000051439, ENSMUSG00000006728, ENSMUSG00000015243, ENSMUSG00000020638, ENSMUSG00000028270, ENSMUSG00000030796, ENSMUSG00000044786, ENSMUSG00000057329, ENSMUSG00000063065, ENSMUSG00000001323, ENSMUSG00000002602, ENSMUSG00000003545,…

## Sheet: PA KEEG overrepresentation
	group	FDR	nGenes	Pathway size	Fold enriched	Pathway	URL	Genes
1	Upregulated	6.85e-17	32	170	7.19503	Protein processing in endoplasmic reticulum	http://www.genome.jp/kegg-bin/show_pathway?mmu04141	ENSMUSG00000030062, ENSMUSG00000021427, ENSMUSG00000075701, ENSMUSG00000018442, ENSMUSG00000025823, ENSMUSG00000003814, ENSMUSG00000022174, ENSMUSG00000025408, ENSMUSG00000019802, ENSMUSG00000026864, ENSMUSG00000028410, ENSMUSG00000029657, ENSMUSG00000090877, ENSMUSG00000021270, ENSMUSG00000003402, ENSMUSG00000020964, ENSMUSG00000020048, ENSMUSG00000009293, ENSMUSG00000005262, ENSMUSG00000027429,…
2	Upregulated	9.98e-05	12	78	5.792	Ribosome biogenesis in eukaryotes	http://www.genome.jp/kegg-bin/show_pathway?mmu03008	ENSMUSG00000032834, ENSMUSG00000021418, ENSMUSG00000030138, ENSMUSG00000022538, ENSMUSG00000028430, ENSMUSG00000033285, ENSMUSG00000026127, ENSMUSG00000042354, ENSMUSG00000001056, ENSMUSG00000021428, ENSMUSG00000025995, ENSMUSG00000021243
3	Upregulated	0.00132	6	27	10.3429	Protein export	http://www.genome.jp/kegg-bin/show_pathway?mmu03060	ENSMUSG00000019802, ENSMUSG00000026864, ENSMUSG00000032553, ENSMUSG00000030082, ENSMUSG00000053317, ENSMUSG00000035227
4	Upregulated	0.00805	12	131	3.4752	Spliceosome	http://www.genome.jp/kegg-bin/show_pathway?mmu03040	ENSMUSG00000090877, ENSMUSG00000020409, ENSMUSG00000022858, ENSMUSG00000008333, ENSMUSG00000021500, ENSMUSG00000034931, ENSMUSG00000024287, ENSMUSG00000038374, ENSMUSG00000021039, ENSMUSG00000001158, ENSMUSG00000061360, ENSMUSG00000025024
5	Upregulated	0.00805	6	32	7.24	SNARE interactions in vesicular transport	http://www.genome.jp/kegg-bin/show_pathway?mmu04130	ENSMUSG00000027879, ENSMUSG00000041488, ENSMUSG00000025484, ENSMUSG00000002741, ENSMUSG00000022765, ENSMUSG00000029125
6	Downregulated	0.000102	23	125	3.27429	Cell cycle	http://www.genome.jp/kegg-bin/show_pathway?mmu04110	ENSMUSG00000058290, ENSMUSG00000027379, ENSMUSG00000027715, ENSMUSG00000032218, ENSMUSG00000070348, ENSMUSG00000027330, ENSMUSG00000044201, ENSMUSG00000019942, ENSMUSG00000006728, ENSMUSG00000028551, ENSMUSG00000096472, ENSMUSG00000032402, ENSMUSG00000026355, ENSMUSG00000027342, ENSMUSG00000030867, ENSMUSG00000022314, ENSMUSG00000027641, ENSMUSG00000032411, ENSMUSG00000038379, ENSMUSG00000041431,…
7	Downregulated	0.00199	12	56	4.14879	Valine leucine and isoleucine degradation	http://www.genome.jp/kegg-bin/show_pathway?mmu00280	ENSMUSG00000032047, ENSMUSG00000062908, ENSMUSG00000036138, ENSMUSG00000063558, ENSMUSG00000027984, ENSMUSG00000025260, ENSMUSG00000036880, ENSMUSG00000026687, ENSMUSG00000029776, ENSMUSG00000032527, ENSMUSG00000022186, ENSMUSG00000033429
8	Downregulated	0.00199	27	200	2.39479	Focal adhesion	http://www.genome.jp/kegg-bin/show_pathway?mmu04510	ENSMUSG00000022836, ENSMUSG00000057329, ENSMUSG00000007655, ENSMUSG00000000058, ENSMUSG00000070348, ENSMUSG00000031502, ENSMUSG00000031503, ENSMUSG00000029661, ENSMUSG00000031380, ENSMUSG00000005533, ENSMUSG00000001281, ENSMUSG00000015647, ENSMUSG00000002900, ENSMUSG00000052911, ENSMUSG00000009376, ENSMUSG00000031284, ENSMUSG00000031834, ENSMUSG00000050965, ENSMUSG00000020758, ENSMUSG00000029304,…
9	Downregulated	0.00341	17	101	2.96902	AGE-RAGE signaling pathway in diabetic complications	http://www.genome.jp/kegg-bin/show_pathway?mmu04933	ENSMUSG00000057329, ENSMUSG00000031628, ENSMUSG00000070348, ENSMUSG00000006728, ENSMUSG00000031502, ENSMUSG00000031503, ENSMUSG00000029661, ENSMUSG00000031380, ENSMUSG00000032402, ENSMUSG00000031834, ENSMUSG00000050965, ENSMUSG00000051177, ENSMUSG00000039943, ENSMUSG00000026104, ENSMUSG00000027962, ENSMUSG00000063065, ENSMUSG00000020366
10	Downregulated	0.0115	48	542	1.69057	Pathways in cancer	http://www.genome.jp/kegg-bin/show_pathway?mmu05200	ENSMUSG00000031987, ENSMUSG00000046532, ENSMUSG00000057329, ENSMUSG00000041147, ENSMUSG00000031628, ENSMUSG00000027715, ENSMUSG00000070348, ENSMUSG00000006728, ENSMUSG00000031502, ENSMUSG00000031503, ENSMUSG00000048376, ENSMUSG00000021732, ENSMUSG00000027208, ENSMUSG00000031380, ENSMUSG00000032562, ENSMUSG00000038668, ENSMUSG00000032348, ENSMUSG00000058135, ENSMUSG00000040562, ENSMUSG00000022528,…
11	Downregulated	0.0124	14	92	2.92805	Progesterone-mediated oocyte maturation	http://www.genome.jp/kegg-bin/show_pathway?mmu04914	ENSMUSG00000027379, ENSMUSG00000027715, ENSMUSG00000032218, ENSMUSG00000027330, ENSMUSG00000044201, ENSMUSG00000019942, ENSMUSG00000032562, ENSMUSG00000005533, ENSMUSG00000031834, ENSMUSG00000030867, ENSMUSG00000063065, ENSMUSG00000020366, ENSMUSG00000041431, ENSMUSG00000029910
12	Downregulated	0.0129	6	21	5.97914	Glycosaminoglycan degradation	http://www.genome.jp/kegg-bin/show_pathway?mmu00531	ENSMUSG00000042082, ENSMUSG00000045594, ENSMUSG00000035273, ENSMUSG00000035847, ENSMUSG00000033540, ENSMUSG00000001751
13	Downregulated	0.0137	11	62	3.32767	Fatty acid metabolism	http://www.genome.jp/kegg-bin/show_pathway?mmu01212	ENSMUSG00000032047, ENSMUSG00000062908, ENSMUSG00000036138, ENSMUSG00000027984, ENSMUSG00000037071, ENSMUSG00000025203, ENSMUSG00000048755, ENSMUSG00000024981, ENSMUSG00000036880, ENSMUSG00000024665, ENSMUSG00000010663
14	Downregulated	0.0137	16	120	2.58147	Oocyte meiosis	http://www.genome.jp/kegg-bin/show_pathway?mmu04114	ENSMUSG00000058290, ENSMUSG00000046532, ENSMUSG00000027379, ENSMUSG00000032218, ENSMUSG00000044201, ENSMUSG00000019942, ENSMUSG00000005533, ENSMUSG00000042644, ENSMUSG00000030867, ENSMUSG00000026626, ENSMUSG00000063065, ENSMUSG00000041431, ENSMUSG00000020415, ENSMUSG00000029910, ENSMUSG00000019773, ENSMUSG00000023940
15	Downregulated	0.0148	21	173	2.20968	Hepatocellular carcinoma	http://www.genome.jp/kegg-bin/show_pathway?mmu05225	ENSMUSG00000070348, ENSMUSG00000006728, ENSMUSG00000032348, ENSMUSG00000058135, ENSMUSG00000040562, ENSMUSG00000005533, ENSMUSG00000032402, ENSMUSG00000009376, ENSMUSG00000031834, ENSMUSG00000050965, ENSMUSG00000074604, ENSMUSG00000047604, ENSMUSG00000026167, ENSMUSG00000063065, ENSMUSG00000003308, ENSMUSG00000050288, ENSMUSG00000026688, ENSMUSG00000042323, ENSMUSG00000024921, ENSMUSG00000025369,…
16	Downregulated	0.0175	24	232	2.04312	Human immunodeficiency virus 1 infection	http://www.genome.jp/kegg-bin/show_pathway?mmu05170	ENSMUSG00000057329, ENSMUSG00000031628, ENSMUSG00000032218, ENSMUSG00000044201, ENSMUSG00000019942, ENSMUSG00000024740, ENSMUSG00000032562, ENSMUSG00000004221, ENSMUSG00000042644, ENSMUSG00000031284, ENSMUSG00000031834, ENSMUSG00000050965, ENSMUSG00000057596, ENSMUSG00000037321, ENSMUSG00000024308, ENSMUSG00000028599, ENSMUSG00000026637, ENSMUSG00000020623, ENSMUSG00000063065, ENSMUSG00000020366,…
17	Downregulated	0.019	14	107	2.63525	Amoebiasis	http://www.genome.jp/kegg-bin/show_pathway?mmu05146	ENSMUSG00000031628, ENSMUSG00000051439, ENSMUSG00000031502, ENSMUSG00000031503, ENSMUSG00000029661, ENSMUSG00000015647, ENSMUSG00000002900, ENSMUSG00000052911, ENSMUSG00000031834, ENSMUSG00000050965, ENSMUSG00000051177, ENSMUSG00000039943, ENSMUSG00000045827, ENSMUSG00000052688
18	Downregulated	0.0236	9	52	3.38818	Fatty acid degradation	http://www.genome.jp/kegg-bin/show_pathway?mmu00071	ENSMUSG00000032047, ENSMUSG00000062908, ENSMUSG00000036138, ENSMUSG00000055301, ENSMUSG00000024132, ENSMUSG00000027984, ENSMUSG00000024981, ENSMUSG00000036880, ENSMUSG00000026687
19	Downregulated	0.0236	12	80	2.7848	Platinum drug resistance	http://www.genome.jp/kegg-bin/show_pathway?mmu01524	ENSMUSG00000057329, ENSMUSG00000031628, ENSMUSG00000032348, ENSMUSG00000058135, ENSMUSG00000040562, ENSMUSG00000024151, ENSMUSG00000031834, ENSMUSG00000074604, ENSMUSG00000020914, ENSMUSG00000071369, ENSMUSG00000063065, ENSMUSG00000026688
20	Downregulated	0.0281	19	205	2.13163	NOD-like receptor signaling pathway	http://www.genome.jp/kegg-bin/show_pathway?mmu04621	ENSMUSG00000057329, ENSMUSG00000025887, ENSMUSG00000021939, ENSMUSG00000006519, ENSMUSG00000028270, ENSMUSG00000004221, ENSMUSG00000042644, ENSMUSG00000051177, ENSMUSG00000039943, ENSMUSG00000026104, ENSMUSG00000026637, ENSMUSG00000066800, ENSMUSG00000027466, ENSMUSG00000063065, ENSMUSG00000020366, ENSMUSG00000025498, ENSMUSG00000026393, ENSMUSG00000022575, ENSMUSG00000024349
21	Downregulated	0.0292	11	72	2.82348	P53 signaling pathway	http://www.genome.jp/kegg-bin/show_pathway?mmu04115	ENSMUSG00000057329, ENSMUSG00000031628, ENSMUSG00000032218, ENSMUSG00000070348, ENSMUSG00000019942, ENSMUSG00000006728, ENSMUSG00000020649, ENSMUSG00000041431, ENSMUSG00000064326, ENSMUSG00000029521, ENSMUSG00000029397
22	Downregulated	0.0301	13	93	2.5314	Small cell lung cancer	http://www.genome.jp/kegg-bin/show_pathway?mmu05222	ENSMUSG00000057329, ENSMUSG00000031628, ENSMUSG00000070348, ENSMUSG00000006728, ENSMUSG00000031502, ENSMUSG00000031503, ENSMUSG00000004221, ENSMUSG00000015647, ENSMUSG00000002900, ENSMUSG00000052911, ENSMUSG00000031834, ENSMUSG00000017386, ENSMUSG00000026637
23	Downregulated	0.0479	17	145	2.10215	Fluid shear stress and atherosclerosis	http://www.genome.jp/kegg-bin/show_pathway?mmu05418	ENSMUSG00000057329, ENSMUSG00000007655, ENSMUSG00000000058, ENSMUSG00000006519, ENSMUSG00000032348, ENSMUSG00000058135, ENSMUSG00000040562, ENSMUSG00000004221, ENSMUSG00000055148, ENSMUSG00000031834, ENSMUSG00000074604, ENSMUSG00000027962, ENSMUSG00000020623, ENSMUSG00000071369, ENSMUSG00000020366, ENSMUSG00000003308, ENSMUSG00000026688
