# Supplementary material for: Impact of modulating leptin sensitivity on the transcriptomic profile of adult-derived hypothalamic mouse neurons
Source: Front Mol Neurosci. 2025 Jan 17;17:1518737. doi: 10.3389/fnmol.2024.1518737 (PMC11800294; doi:10.3389/fnmol.2024.1518737)
Supplement: Supplementary Figure S5 — Results of overrepresentation tests in BP terms and KEGG categories for genes affected by palmitic acid (PA) compared with high leptin concentration (LEPA) treatment. Both commonly affected (compared with the control) and differential (between treatments) genes for these treatments are presented. [file Data_Sheet_5.xlsx]

## Sheet: Common PA_LEPA
ENSMUSG00000021102	Glrx5
ENSMUSG00000047604	Frat2
ENSMUSG00000106933	Gm43621
ENSMUSG00000022108	Itm2b
ENSMUSG00000030921	Trim30a
ENSMUSG00000003420	Fcgrt
ENSMUSG00000062488	Ifit3b
ENSMUSG00000041801	Phlda3
ENSMUSG00000033285	Wdr3
ENSMUSG00000042644	Itpr3
ENSMUSG00000032849	Abcc4
ENSMUSG00000022946	Dop1b
ENSMUSG00000028756	Pink1
ENSMUSG00000025498	Irf7
ENSMUSG00000031639	Tlr3
ENSMUSG00000028394	Pole3
ENSMUSG00000087380	2210408F21Rik
ENSMUSG00000024052	Lpin2
ENSMUSG00000050931	Sgms2
ENSMUSG00000033060	Lmo7
ENSMUSG00000027782	Kpna4
ENSMUSG00000043421	Hilpda
ENSMUSG00000036850	Mrpl41
ENSMUSG00000000154	Slc22a18
ENSMUSG00000025260	Hsd17b10
ENSMUSG00000042444	Mindy2
ENSMUSG00000018363	Smurf2
ENSMUSG00000037601	Nme1
ENSMUSG00000001281	Itgb7
ENSMUSG00000033751	Gadd45gip1
ENSMUSG00000004151	Etv1
ENSMUSG00000010554	Mettl16
ENSMUSG00000031558	Slit2
ENSMUSG00000025161	Slc16a3
ENSMUSG00000073412	Lst1
ENSMUSG00000008333	Snrpb2
ENSMUSG00000057596	Trim30d
ENSMUSG00000031402	Mpp1
ENSMUSG00000025491	Ifitm1
ENSMUSG00000021240	Abcd4
ENSMUSG00000040511	Pvr
ENSMUSG00000003545	Fosb
ENSMUSG00000014905	Dnajb9
ENSMUSG00000003123	Lipe
ENSMUSG00000032905	Atg12
ENSMUSG00000061132	Blnk
ENSMUSG00000025364	Pa2g4
ENSMUSG00000056666	Retsat
ENSMUSG00000037904	Ankrd9
ENSMUSG00000040811	Eml2
ENSMUSG00000033705	Stard9
ENSMUSG00000114210	A330084C13Rik
ENSMUSG00000032348	Gsta4
ENSMUSG00000075602	Ly6a
ENSMUSG00000091649	Phf11b
ENSMUSG00000078317	F8a
ENSMUSG00000063972	Nr6a1
ENSMUSG00000029816	Gpnmb
ENSMUSG00000034855	Cxcl10
ENSMUSG00000058135	Gstm1
ENSMUSG00000068245	Phf11d
ENSMUSG00000034422	Parp14
ENSMUSG00000028851	Nudc
ENSMUSG00000049866	Arl4c
ENSMUSG00000038776	Ephx1
ENSMUSG00000030894	Tpp1
ENSMUSG00000038963	Slco4a1
ENSMUSG00000109957	Gm45353
ENSMUSG00000000078	Klf6
ENSMUSG00000059714	Flot1
ENSMUSG00000020638	Cmpk2
ENSMUSG00000031093	Dock11
ENSMUSG00000033540	Idua
ENSMUSG00000029371	Cxcl5
ENSMUSG00000055301	Adh7
ENSMUSG00000030161	Gabarapl1
ENSMUSG00000013622	Atraid
ENSMUSG00000029397	Rchy1
ENSMUSG00000031545	Gpat4
ENSMUSG00000051439	Cd14
ENSMUSG00000027397	Slc20a1
ENSMUSG00000025969	Nrp2
ENSMUSG00000026377	Nifk
ENSMUSG00000064120	Mocs1
ENSMUSG00000053560	Ier2
ENSMUSG00000052336	Cx3cr1
ENSMUSG00000035273	Hpse
ENSMUSG00000059142	Zfp945
ENSMUSG00000041498	Kif14
ENSMUSG00000004221	Ikbkg
ENSMUSG00000036944	Tmem71
ENSMUSG00000035158	Mitf
ENSMUSG00000015090	Ptgds
ENSMUSG00000026222	Sp100
ENSMUSG00000026069	Il1rl1
ENSMUSG00000003355	Fkbp11
ENSMUSG00000015243	Abca1
ENSMUSG00000038859	Baiap2l1
ENSMUSG00000044250	Pced1b
ENSMUSG00000033880	Lgals3bp
ENSMUSG00000023186	Vwa5a
ENSMUSG00000044786	Zfp36
ENSMUSG00000056313	Tcim
ENSMUSG00000019102	Aldh3a1
ENSMUSG00000027387	Zc3h8
ENSMUSG00000048368	Omd
ENSMUSG00000035021	Baz1a
ENSMUSG00000038260	Trpm4
ENSMUSG00000048388	Fam171b
ENSMUSG00000028741	Mrto4
ENSMUSG00000038267	Slc22a23
ENSMUSG00000003623	Crot
ENSMUSG00000025959	Klf7
ENSMUSG00000021484	Lman2
ENSMUSG00000026896	Ifih1
ENSMUSG00000027804	Ppid
ENSMUSG00000029314	Gpat3
ENSMUSG00000033159	Cnppd1
ENSMUSG00000103041	Gm37305
ENSMUSG00000010663	Fads1
ENSMUSG00000047250	Ptgs1
ENSMUSG00000027514	Zbp1
ENSMUSG00000068114	Ccdc134
ENSMUSG00000083422	Gm15604
ENSMUSG00000039997	Ifi203
ENSMUSG00000031925	Maml2
ENSMUSG00000022575	Gsdmd
ENSMUSG00000030062	Rpn1
ENSMUSG00000049502	Dtx3l
ENSMUSG00000036181	H1f2
ENSMUSG00000028270	Gbp2
ENSMUSG00000029070	Mxra8
ENSMUSG00000074934	Grem1
ENSMUSG00000026956	Uap1l1
ENSMUSG00000079018	Ly6c1
ENSMUSG00000002831	Plin4
ENSMUSG00000027078	Ube2l6
ENSMUSG00000090272	Mndal
ENSMUSG00000034640	Tiparp
ENSMUSG00000026104	Stat1
ENSMUSG00000026637	Traf5
ENSMUSG00000037531	Mrpl47
ENSMUSG00000026127	Imp4
ENSMUSG00000040848	Sft2d2
ENSMUSG00000014226	Cacybp
ENSMUSG00000030805	Stx4a
ENSMUSG00000069020	Urm1
ENSMUSG00000029287	Tgfbr3
ENSMUSG00000032501	Trib1
ENSMUSG00000022596	Slurp1
ENSMUSG00000037321	Tap1
ENSMUSG00000104861	3110039M20Rik
ENSMUSG00000063558	Aox1
ENSMUSG00000042485	Mustn1
ENSMUSG00000020184	Mdm2
ENSMUSG00000034947	Tmem106a
ENSMUSG00000015837	Sqstm1
ENSMUSG00000021939	Ctsb
ENSMUSG00000040699	Limd2
ENSMUSG00000018189	Uchl5
ENSMUSG00000028599	Tnfrsf1b
ENSMUSG00000022528	Hes1
ENSMUSG00000021707	Dhfr
ENSMUSG00000040713	Creg1
ENSMUSG00000056952	Tatdn2
ENSMUSG00000042622	Maff
ENSMUSG00000021950	Anxa8
ENSMUSG00000074896	Ifit3
ENSMUSG00000021365	Nedd9
ENSMUSG00000037071	Scd1
ENSMUSG00000028792	Ak2
ENSMUSG00000120430	NA
ENSMUSG00000076435	Acsf2
ENSMUSG00000066026	Dhrs3
ENSMUSG00000021876	Rnase4
ENSMUSG00000022216	Psme1
ENSMUSG00000024308	Tapbp
ENSMUSG00000029810	Tmem176b
ENSMUSG00000003617	Cp
ENSMUSG00000056962	Jmjd6
ENSMUSG00000005732	Ranbp1
ENSMUSG00000062981	Mrpl42
ENSMUSG00000024193	Phf1
ENSMUSG00000025574	Tk1
ENSMUSG00000036617	Etl4
ENSMUSG00000041126	H2az2
ENSMUSG00000066800	Rnasel
ENSMUSG00000032228	Tcf12
ENSMUSG00000024902	Mrpl11
ENSMUSG00000003344	Btbd2
ENSMUSG00000022814	Umps
ENSMUSG00000026019	Wdr12
ENSMUSG00000013833	Med16
ENSMUSG00000001056	Nhp2
ENSMUSG00000091993	B930036N10Rik
ENSMUSG00000121028	NA
ENSMUSG00000022272	Myo10
ENSMUSG00000041028	Ghitm
ENSMUSG00000061360	Phf5a
ENSMUSG00000003131	Pafah1b2
ENSMUSG00000003814	Calr
ENSMUSG00000038400	Pmepa1
ENSMUSG00000032171	Pin1
ENSMUSG00000003273	Car11
ENSMUSG00000029304	Spp1
ENSMUSG00000073755	5730409E04Rik
ENSMUSG00000055172	C1ra
ENSMUSG00000044734	Serpinb1a
ENSMUSG00000031987	Egln1
ENSMUSG00000021809	Nudt13
ENSMUSG00000028965	Tnfrsf9
ENSMUSG00000045827	Serpinb9
ENSMUSG00000029657	Hsph1
ENSMUSG00000031628	Casp3
ENSMUSG00000029994	Anxa4
ENSMUSG00000017119	Nbr1
ENSMUSG00000009596	Taf7l
ENSMUSG00000025887	Casp12
ENSMUSG00000030342	Cd9
ENSMUSG00000002550	Uck1
ENSMUSG00000016619	Nup50
ENSMUSG00000028378	Ptgr1
ENSMUSG00000038668	Lpar1
ENSMUSG00000043157	Arl11
ENSMUSG00000029311	Hsd17b11
ENSMUSG00000020409	Slu7
ENSMUSG00000032596	Uba7
ENSMUSG00000025950	Idh1
ENSMUSG00000021591	Glrx
ENSMUSG00000035606	Ky
ENSMUSG00000036820	Amdhd2
ENSMUSG00000038521	C1s1
ENSMUSG00000025869	Nop16
ENSMUSG00000031355	Arhgap6
ENSMUSG00000019791	Hint3
ENSMUSG00000027611	Procr
ENSMUSG00000057541	Pus7
ENSMUSG00000002733	Plekha3
ENSMUSG00000105987	AI506816
ENSMUSG00000027935	Rab13
ENSMUSG00000097113	Gm19705
ENSMUSG00000021608	Lpcat1
ENSMUSG00000021390	Ogn
ENSMUSG00000024590	Lmnb1
ENSMUSG00000034203	Chchd4
ENSMUSG00000026879	Gsn
ENSMUSG00000039041	Adrm1
ENSMUSG00000021427	Ssr1
ENSMUSG00000074604	Mgst2
ENSMUSG00000058407	Txndc9
ENSMUSG00000031007	Atp6ap2
ENSMUSG00000029447	Cct6a
ENSMUSG00000001228	Uhrf1
ENSMUSG00000044197	Gpr146
ENSMUSG00000025408	Ddit3
ENSMUSG00000032477	Cdc25a
ENSMUSG00000023913	Pla2g7
ENSMUSG00000061024	Rrs1
ENSMUSG00000078920	Ifi47
ENSMUSG00000030609	Aen
ENSMUSG00000029322	Plac8
ENSMUSG00000024325	Ring1
ENSMUSG00000053801	Grwd1
ENSMUSG00000033166	Dis3
ENSMUSG00000018909	Arrb1
ENSMUSG00000015176	Nolc1
ENSMUSG00000002083	Bbc3
ENSMUSG00000079017	Ifi27l2a
ENSMUSG00000027208	Fgf7
ENSMUSG00000056429	Tgoln1
ENSMUSG00000039994	Timeless

## Sheet: Differential PA_LEPA
ENSMUSG00000000058	Cav2
ENSMUSG00000000127	Fer
ENSMUSG00000000317	Bcl6b
ENSMUSG00000000378	Ccm2
ENSMUSG00000000530	Acvrl1
ENSMUSG00000000631	Myo18a
ENSMUSG00000000693	Loxl3
ENSMUSG00000000738	Spg7
ENSMUSG00000000739	Sult5a1
ENSMUSG00000000740	Rpl13
ENSMUSG00000000751	Rpa1
ENSMUSG00000000957	Mmp14
ENSMUSG00000001020	S100a4
ENSMUSG00000001025	S100a6
ENSMUSG00000001053	N4bp3
ENSMUSG00000001056	Nhp2
ENSMUSG00000001100	Poldip2
ENSMUSG00000001131	Timp1
ENSMUSG00000001138	Cnnm3
ENSMUSG00000001151	Pcnt
ENSMUSG00000001211	Agpat3
ENSMUSG00000001228	Uhrf1
ENSMUSG00000001300	Efnb2
ENSMUSG00000001403	Ube2c
ENSMUSG00000001436	Slc19a1
ENSMUSG00000001482	Def8
ENSMUSG00000001507	Itga3
ENSMUSG00000001517	Foxm1
ENSMUSG00000001525	Tubb5
ENSMUSG00000001555	Fkbp10
ENSMUSG00000001576	Ergic1
ENSMUSG00000001729	Akt1
ENSMUSG00000001750	Tcirg1
ENSMUSG00000001751	Naglu
ENSMUSG00000001761	Smo
ENSMUSG00000001844	Zdhhc4
ENSMUSG00000001870	Ltbp1
ENSMUSG00000001910	Nacc1
ENSMUSG00000001911	Nfix
ENSMUSG00000002010	Idh3g
ENSMUSG00000002014	Ssr4
ENSMUSG00000002055	Spag5
ENSMUSG00000002068	Ccne1
ENSMUSG00000002107	Celf2
ENSMUSG00000002274	Metrn
ENSMUSG00000002297	Dbf4
ENSMUSG00000002308	Cd320
ENSMUSG00000002395	Use1
ENSMUSG00000002396	Ocel1
ENSMUSG00000002416	Ndufb2
ENSMUSG00000002504	Slc9a3r2
ENSMUSG00000002602	Axl
ENSMUSG00000002661	Alkbh7
ENSMUSG00000002718	Cse1l
ENSMUSG00000002748	Baz1b
ENSMUSG00000002804	Nudt14
ENSMUSG00000002835	Chaf1a
ENSMUSG00000002900	Lamb1
ENSMUSG00000002957	Ap2a2
ENSMUSG00000002981	Clptm1
ENSMUSG00000002997	Prkar2b
ENSMUSG00000003033	Ap1m1
ENSMUSG00000003099	Ppp5c
ENSMUSG00000003199	Mpnd
ENSMUSG00000003228	Grk5
ENSMUSG00000003235	Eif2b5
ENSMUSG00000003308	Keap1
ENSMUSG00000003316	Glg1
ENSMUSG00000003345	Csnk1g2
ENSMUSG00000003346	Abhd17a
ENSMUSG00000003352	Cacnb3
ENSMUSG00000003411	Rab3b
ENSMUSG00000003423	Pih1d1
ENSMUSG00000003438	Timm50
ENSMUSG00000003531	Dgcr6
ENSMUSG00000003575	Crtc1
ENSMUSG00000003779	Kif20a
ENSMUSG00000003948	Mmd
ENSMUSG00000003955	Fam162a
ENSMUSG00000003970	Rpl8
ENSMUSG00000004044	Cavin1
ENSMUSG00000004099	Dnmt1
ENSMUSG00000004105	Angptl2
ENSMUSG00000004151	Etv1
ENSMUSG00000004455	Ppp1cc
ENSMUSG00000004500	Zfp324
ENSMUSG00000004562	Arhgef40
ENSMUSG00000004655	Aqp1
ENSMUSG00000004665	Cnn2
ENSMUSG00000004667	Polr2e
ENSMUSG00000004849	Ap1s1
ENSMUSG00000004880	Lbr
ENSMUSG00000004891	Nes
ENSMUSG00000004897	Hdgf
ENSMUSG00000004945	Tmem242
ENSMUSG00000005078	Jkamp
ENSMUSG00000005107	Slc2a9
ENSMUSG00000005161	Prdx2
ENSMUSG00000005233	Spc25
ENSMUSG00000005370	Msh6
ENSMUSG00000005374	Tbl2
ENSMUSG00000005397	Nid1
ENSMUSG00000005410	Mcm5
ENSMUSG00000005417	Mprip
ENSMUSG00000005447	Pafah1b3
ENSMUSG00000005470	Asf1b
ENSMUSG00000005481	Ddx39a
ENSMUSG00000005533	Igf1r
ENSMUSG00000005566	Trim28
ENSMUSG00000005698	Ctcf
ENSMUSG00000005718	Tfap4
ENSMUSG00000005732	Ranbp1
ENSMUSG00000005958	Ephb3
ENSMUSG00000006021	Kptn
ENSMUSG00000006315	Tmem147
ENSMUSG00000006378	Gcat
ENSMUSG00000006398	Cdc20
ENSMUSG00000006476	Nsmf
ENSMUSG00000006494	Pdk1
ENSMUSG00000006519	Cyba
ENSMUSG00000006585	Cdt1
ENSMUSG00000006678	Pola1
ENSMUSG00000006715	Gmnn
ENSMUSG00000006728	Cdk4
ENSMUSG00000006931	P3h4
ENSMUSG00000006941	Eif1b
ENSMUSG00000007029	Vars
ENSMUSG00000007050	Lsm2
ENSMUSG00000007080	Pole
ENSMUSG00000007338	Mrpl49
ENSMUSG00000007415	Gatad1
ENSMUSG00000007570	Fance
ENSMUSG00000007659	Bcl2l1
ENSMUSG00000007670	Khsrp
ENSMUSG00000007827	Ankrd26
ENSMUSG00000007833	Aldh16a1
ENSMUSG00000007892	Rplp1
ENSMUSG00000008140	Emc10
ENSMUSG00000008575	Nfib
ENSMUSG00000008690	Ncaph2
ENSMUSG00000009376	Met
ENSMUSG00000009575	Cbx5
ENSMUSG00000009614	Sardh
ENSMUSG00000009621	Vav2
ENSMUSG00000009681	Bcr
ENSMUSG00000009863	Sdhb
ENSMUSG00000009927	Rps25
ENSMUSG00000010277	2610507B11Rik
ENSMUSG00000011257	Pabpc4
ENSMUSG00000011752	Pgam1
ENSMUSG00000011884	Gltp
ENSMUSG00000011958	Bnip2
ENSMUSG00000012017	Scarf2
ENSMUSG00000012405	Rpl15
ENSMUSG00000012443	Kif11
ENSMUSG00000012848	Rps5
ENSMUSG00000012889	Podnl1
ENSMUSG00000013033	Adgrl1
ENSMUSG00000013155	Enkd1
ENSMUSG00000013622	Atraid
ENSMUSG00000013629	Cad
ENSMUSG00000013787	Ehmt2
ENSMUSG00000014355	Anapc1
ENSMUSG00000014426	Map3k4
ENSMUSG00000014551	Mrps25
ENSMUSG00000014606	Slc25a11
ENSMUSG00000014633	Cmc2
ENSMUSG00000014748	Tex261
ENSMUSG00000014778	Fhod1
ENSMUSG00000014856	Tmem208
ENSMUSG00000015087	Rabl6
ENSMUSG00000015112	Slc25a13
ENSMUSG00000015133	Lrrk1
ENSMUSG00000015165	Hnrnpl
ENSMUSG00000015189	Casd1
ENSMUSG00000015217	Hmgb3
ENSMUSG00000015289	Lage3
ENSMUSG00000015653	Steap2
ENSMUSG00000015749	Anp32e
ENSMUSG00000015846	Rxra
ENSMUSG00000015880	Ncapg
ENSMUSG00000015937	Macroh2a1
ENSMUSG00000015961	Adss
ENSMUSG00000016252	Atp5e
ENSMUSG00000016262	Sertad4
ENSMUSG00000016494	Cd34
ENSMUSG00000016503	Gtf3a
ENSMUSG00000016757	Ttll12
ENSMUSG00000016921	Srsf6
ENSMUSG00000016933	Plcg1
ENSMUSG00000016984	Etaa1
ENSMUSG00000017176	Nt5c3b
ENSMUSG00000017314	Mpp2
ENSMUSG00000017386	Traf4
ENSMUSG00000017421	Zfp207
ENSMUSG00000017466	Timp2
ENSMUSG00000017493	Igfbp4
ENSMUSG00000017499	Cdc6
ENSMUSG00000017716	Birc5
ENSMUSG00000017724	Etv4
ENSMUSG00000017861	Mybl2
ENSMUSG00000018042	Cyb5r3
ENSMUSG00000018378	Cuedc1
ENSMUSG00000018379	Srsf1
ENSMUSG00000018405	Mrm1
ENSMUSG00000018474	Chd3
ENSMUSG00000018548	Trim37
ENSMUSG00000018583	G3bp1
ENSMUSG00000018593	Sparc
ENSMUSG00000018648	Dusp14
ENSMUSG00000018821	Avpi1
ENSMUSG00000018841	Rad51d
ENSMUSG00000018861	Fdxr
ENSMUSG00000018909	Arrb1
ENSMUSG00000018965	Ywhah
ENSMUSG00000018974	Sart3
ENSMUSG00000018983	E2f2
ENSMUSG00000019066	Rab3d
ENSMUSG00000019080	Mfsd3
ENSMUSG00000019102	Aldh3a1
ENSMUSG00000019124	Scrn1
ENSMUSG00000019158	Tmem160
ENSMUSG00000019214	Chtf18
ENSMUSG00000019256	Ahr
ENSMUSG00000019428	Fkbp8
ENSMUSG00000019689	Fmc1
ENSMUSG00000019699	Akt3
ENSMUSG00000019773	Fbxo5
ENSMUSG00000019813	Cep57l1
ENSMUSG00000019845	Tube1
ENSMUSG00000019942	Cdk1
ENSMUSG00000019952	Poc1b
ENSMUSG00000019961	Tmpo
ENSMUSG00000019978	Epb41l2
ENSMUSG00000020029	Nudt4
ENSMUSG00000020091	Eif4ebp2
ENSMUSG00000020133	2310011J03Rik
ENSMUSG00000020150	Gamt
ENSMUSG00000020153	Ndufs7
ENSMUSG00000020156	Pwwp3a
ENSMUSG00000020163	Uqcr11
ENSMUSG00000020167	Tcf3
ENSMUSG00000020171	Yeats4
ENSMUSG00000020185	E2f7
ENSMUSG00000020186	Csrp2
ENSMUSG00000020235	Fzr1
ENSMUSG00000020238	Ncln
ENSMUSG00000020253	Ppm1m
ENSMUSG00000020265	Sumo3
ENSMUSG00000020277	Pfkl
ENSMUSG00000020284	Cfap410
ENSMUSG00000020308	Tpgs1
ENSMUSG00000020321	Mdh1
ENSMUSG00000020330	Hmmr
ENSMUSG00000020358	Hnrnpab
ENSMUSG00000020362	Cnot6
ENSMUSG00000020375	Rufy1
ENSMUSG00000020387	Jade2
ENSMUSG00000020402	Vdac1
ENSMUSG00000020415	Pttg1
ENSMUSG00000020441	2310033P09Rik
ENSMUSG00000020444	Guk1
ENSMUSG00000020457	Drg1
ENSMUSG00000020471	Pold2
ENSMUSG00000020476	Dbnl
ENSMUSG00000020477	Mrps24
ENSMUSG00000020492	Ska2
ENSMUSG00000020493	Prr11
ENSMUSG00000020496	Rnf187
ENSMUSG00000020516	Rps6kb1
ENSMUSG00000020519	Sap30l
ENSMUSG00000020592	Sdc1
ENSMUSG00000020608	Smc6
ENSMUSG00000020623	Map2k6
ENSMUSG00000020644	Id2
ENSMUSG00000020649	Rrm2
ENSMUSG00000020728	Cep112
ENSMUSG00000020747	Tmem94
ENSMUSG00000020766	Galk1
ENSMUSG00000020773	Trim47
ENSMUSG00000020774	Aspa
ENSMUSG00000020778	Ten1
ENSMUSG00000020798	Spns3
ENSMUSG00000020808	Pimreg
ENSMUSG00000020814	Mxra7
ENSMUSG00000020834	Dhrs13
ENSMUSG00000020844	Nxn
ENSMUSG00000020846	Rflnb
ENSMUSG00000020863	Luc7l3
ENSMUSG00000020864	Ankrd40
ENSMUSG00000020877	Scrn2
ENSMUSG00000020886	Dlg4
ENSMUSG00000020897	Aurkb
ENSMUSG00000020899	Pfas
ENSMUSG00000020914	Top2a
ENSMUSG00000020918	Kat2a
ENSMUSG00000020929	Eftud2
ENSMUSG00000020935	Dcakd
ENSMUSG00000020941	Map3k14
ENSMUSG00000020949	Fkbp3
ENSMUSG00000020955	Ap4s1
ENSMUSG00000020978	Klhdc2
ENSMUSG00000021047	Nova1
ENSMUSG00000021048	Mthfd1
ENSMUSG00000021102	Glrx5
ENSMUSG00000021124	Vti1b
ENSMUSG00000021175	Cdca7l
ENSMUSG00000021222	Dcaf4
ENSMUSG00000021290	Atp5mpl
ENSMUSG00000021339	Mrs2
ENSMUSG00000021361	Tmem14c
ENSMUSG00000021374	Nup153
ENSMUSG00000021377	Dek
ENSMUSG00000021391	Cenpp
ENSMUSG00000021461	Fancc
ENSMUSG00000021474	Sfxn1
ENSMUSG00000021485	Mxd3
ENSMUSG00000021486	Prelid1
ENSMUSG00000021540	Smad5
ENSMUSG00000021550	2210016F16Rik
ENSMUSG00000021552	Gkap1
ENSMUSG00000021569	Trip13
ENSMUSG00000021577	Sdha
ENSMUSG00000021597	Slf1
ENSMUSG00000021608	Lpcat1
ENSMUSG00000021710	Nln
ENSMUSG00000021732	Fgf10
ENSMUSG00000021760	Gpx8
ENSMUSG00000021779	Thrb
ENSMUSG00000021782	Dlg5
ENSMUSG00000021811	Dnajc9
ENSMUSG00000021823	Vcl
ENSMUSG00000021892	Sh3bp5
ENSMUSG00000021905	Dph3
ENSMUSG00000021928	Ebpl
ENSMUSG00000021932	Rnaseh2b
ENSMUSG00000021967	Mrpl57
ENSMUSG00000022021	Diaph3
ENSMUSG00000022033	Pbk
ENSMUSG00000022034	Esco2
ENSMUSG00000022055	Nefl
ENSMUSG00000022070	Bora
ENSMUSG00000022090	Pdlim2
ENSMUSG00000022106	Rcbtb2
ENSMUSG00000022150	Dab2
ENSMUSG00000022177	Haus4
ENSMUSG00000022178	Ajuba
ENSMUSG00000022186	Oxct1
ENSMUSG00000022210	Dhrs4
ENSMUSG00000022231	Sema5a
ENSMUSG00000022299	Slc25a32
ENSMUSG00000022314	Rad21
ENSMUSG00000022322	Shcbp1
ENSMUSG00000022325	Pop1
ENSMUSG00000022360	Atad2
ENSMUSG00000022377	Asap1
ENSMUSG00000022389	Tef
ENSMUSG00000022391	Rangap1
ENSMUSG00000022414	Tab1
ENSMUSG00000022421	Nptxr
ENSMUSG00000022437	Samm50
ENSMUSG00000022452	Smdt1
ENSMUSG00000022469	Rapgef3
ENSMUSG00000022475	Hdac7
ENSMUSG00000022476	Polr3h
ENSMUSG00000022503	Nubp1
ENSMUSG00000022526	Zfp251
ENSMUSG00000022540	Rogdi
ENSMUSG00000022551	Cyc1
ENSMUSG00000022557	Bop1
ENSMUSG00000022560	Slc52a2
ENSMUSG00000022561	Gpaa1
ENSMUSG00000022565	Plec
ENSMUSG00000022575	Gsdmd
ENSMUSG00000022594	Lynx1
ENSMUSG00000022596	Slurp1
ENSMUSG00000022614	Lmf2
ENSMUSG00000022678	Nde1
ENSMUSG00000022710	Usp7
ENSMUSG00000022721	Trmt2a
ENSMUSG00000022747	St3gal6
ENSMUSG00000022791	Tnk2
ENSMUSG00000022797	Tfrc
ENSMUSG00000022836	Mylk
ENSMUSG00000022887	Masp1
ENSMUSG00000022945	Chaf1b
ENSMUSG00000023004	Tuba1b
ENSMUSG00000023008	Fmnl3
ENSMUSG00000023015	Racgap1
ENSMUSG00000023020	Cox14
ENSMUSG00000023021	Cers5
ENSMUSG00000023044	Csad
ENSMUSG00000023046	Igfbp6
ENSMUSG00000023072	Cep89
ENSMUSG00000023104	Rfc2
ENSMUSG00000023110	Prmt5
ENSMUSG00000023147	Get1
ENSMUSG00000023175	Bsg
ENSMUSG00000023191	P3h3
ENSMUSG00000023348	Trip6
ENSMUSG00000023367	Tmem176a
ENSMUSG00000023456	Tpi1
ENSMUSG00000023495	Pcbp4
ENSMUSG00000023505	Cdca3
ENSMUSG00000023707	Ogfod2
ENSMUSG00000023764	Sfi1
ENSMUSG00000023800	Tiam2
ENSMUSG00000023904	Hcfc1r1
ENSMUSG00000023906	Cldn6
ENSMUSG00000023909	Paqr4
ENSMUSG00000023913	Pla2g7
ENSMUSG00000023940	Sgo1
ENSMUSG00000023942	Slc29a1
ENSMUSG00000023963	Cyp39a1
ENSMUSG00000023973	Cnpy3
ENSMUSG00000023990	Tfeb
ENSMUSG00000024012	Mtch1
ENSMUSG00000024026	Glo1
ENSMUSG00000024038	Ndufv3
ENSMUSG00000024054	Smchd1
ENSMUSG00000024056	Ndc80
ENSMUSG00000024068	Spast
ENSMUSG00000024073	Birc6
ENSMUSG00000024099	Ndufv2
ENSMUSG00000024142	Mlst8
ENSMUSG00000024151	Msh2
ENSMUSG00000024208	Uqcc2
ENSMUSG00000024213	Nudt3
ENSMUSG00000024220	Zfp523
ENSMUSG00000024251	Thada
ENSMUSG00000024269	Tpgs2
ENSMUSG00000024277	Mapre2
ENSMUSG00000024301	Kifc5b
ENSMUSG00000024346	Pfdn1
ENSMUSG00000024349	Sting1
ENSMUSG00000024376	Epb41l4a
ENSMUSG00000024442	Dele1
ENSMUSG00000024454	Hdac3
ENSMUSG00000024507	Hsd17b4
ENSMUSG00000024525	Impa2
ENSMUSG00000024542	Cep192
ENSMUSG00000024556	Me2
ENSMUSG00000024579	Pcyox1l
ENSMUSG00000024588	Fech
ENSMUSG00000024590	Lmnb1
ENSMUSG00000024601	Isoc1
ENSMUSG00000024640	Psat1
ENSMUSG00000024660	Incenp
ENSMUSG00000024665	Fads2
ENSMUSG00000024691	Fam111a
ENSMUSG00000024726	Carnmt1
ENSMUSG00000024740	Ddb1
ENSMUSG00000024759	Atl3
ENSMUSG00000024772	Ehd1
ENSMUSG00000024791	Cdca5
ENSMUSG00000024795	Kif20b
ENSMUSG00000024805	Pcgf5
ENSMUSG00000024833	Pola2
ENSMUSG00000024845	Tmem134
ENSMUSG00000024883	Rin1
ENSMUSG00000024909	Efemp2
ENSMUSG00000024914	Drap1
ENSMUSG00000024924	Vldlr
ENSMUSG00000024925	Rnaseh2c
ENSMUSG00000024944	Arl2
ENSMUSG00000024959	Bad
ENSMUSG00000024960	Plcb3
ENSMUSG00000024962	Vegfb
ENSMUSG00000024968	Rcor2
ENSMUSG00000024974	Smc3
ENSMUSG00000024981	Acsl5
ENSMUSG00000024985	Tcf7l2
ENSMUSG00000024989	Cep55
ENSMUSG00000025001	Hells
ENSMUSG00000025025	Mxi1
ENSMUSG00000025026	Add3
ENSMUSG00000025076	Casp7
ENSMUSG00000025144	Cenpx
ENSMUSG00000025145	Lrrc45
ENSMUSG00000025158	Rfng
ENSMUSG00000025161	Slc16a3
ENSMUSG00000025188	Hps1
ENSMUSG00000025203	Scd2
ENSMUSG00000025204	Ndufb8
ENSMUSG00000025212	Sfxn3
ENSMUSG00000025213	Kazald1
ENSMUSG00000025324	Atp10a
ENSMUSG00000025328	Padi3
ENSMUSG00000025362	Rps26
ENSMUSG00000025364	Pa2g4
ENSMUSG00000025369	Smarcc2
ENSMUSG00000025371	Chmp6
ENSMUSG00000025374	Nabp2
ENSMUSG00000025384	Faap100
ENSMUSG00000025420	Katnal2
ENSMUSG00000025427	Rnf165
ENSMUSG00000025428	Atp5a1
ENSMUSG00000025474	Tubgcp2
ENSMUSG00000025491	Ifitm1
ENSMUSG00000025494	Sigirr
ENSMUSG00000025499	Hras
ENSMUSG00000025504	Eps8l2
ENSMUSG00000025505	Tmem80
ENSMUSG00000025510	Cd151
ENSMUSG00000025534	Gusb
ENSMUSG00000025555	Farp1
ENSMUSG00000025574	Tk1
ENSMUSG00000025577	Cbx2
ENSMUSG00000025651	Uqcrc1
ENSMUSG00000025728	Pigq
ENSMUSG00000025731	Mettl26
ENSMUSG00000025733	Rhot2
ENSMUSG00000025736	Jmjd8
ENSMUSG00000025742	Prps2
ENSMUSG00000025747	Tyms
ENSMUSG00000025758	Plk4
ENSMUSG00000025764	Jade1
ENSMUSG00000025781	Atp5c1
ENSMUSG00000025786	Zdhhc3
ENSMUSG00000025791	Pgm1
ENSMUSG00000025792	Slc25a10
ENSMUSG00000025794	Rpl14
ENSMUSG00000025810	Nrp1
ENSMUSG00000025854	Fam20c
ENSMUSG00000025867	Cplx2
ENSMUSG00000025875	Tspan17
ENSMUSG00000025903	Lypla1
ENSMUSG00000025921	Rdh10
ENSMUSG00000026158	Ogfrl1
ENSMUSG00000026172	Bcs1l
ENSMUSG00000026176	Ctdsp1
ENSMUSG00000026211	Obsl1
ENSMUSG00000026238	Ptma
ENSMUSG00000026269	Rnpepl1
ENSMUSG00000026275	Ppp1r7
ENSMUSG00000026278	Bok
ENSMUSG00000026281	Dtymk
ENSMUSG00000026355	Mcm6
ENSMUSG00000026384	Ptpn4
ENSMUSG00000026393	Nek7
ENSMUSG00000026414	Tnnt2
ENSMUSG00000026434	Nucks1
ENSMUSG00000026457	Adipor1
ENSMUSG00000026482	Rgl1
ENSMUSG00000026496	Parp1
ENSMUSG00000026509	Capn2
ENSMUSG00000026547	Tagln2
ENSMUSG00000026581	Sell
ENSMUSG00000026582	Sele
ENSMUSG00000026605	Cenpf
ENSMUSG00000026618	Iars2
ENSMUSG00000026622	Nek2
ENSMUSG00000026626	Ppp2r5a
ENSMUSG00000026634	Angel2
ENSMUSG00000026640	Plxna2
ENSMUSG00000026657	Frmd4a
ENSMUSG00000026662	Sephs1
ENSMUSG00000026669	Mcm10
ENSMUSG00000026683	Nuf2
ENSMUSG00000026687	Aldh9a1
ENSMUSG00000026688	Mgst3
ENSMUSG00000026708	Cenpl
ENSMUSG00000026728	Vim
ENSMUSG00000026739	Bmi1
ENSMUSG00000026749	Nek6
ENSMUSG00000026779	Mastl
ENSMUSG00000026782	Abi2
ENSMUSG00000026811	St6galnac6
ENSMUSG00000026820	Ptges2
ENSMUSG00000026832	Cytip
ENSMUSG00000026833	Olfm1
ENSMUSG00000026854	Usp20
ENSMUSG00000026858	Miga2
ENSMUSG00000026860	Sh3glb2
ENSMUSG00000026873	Phf19
ENSMUSG00000026890	Lhx6
ENSMUSG00000026918	Brd3
ENSMUSG00000026922	Agpat2
ENSMUSG00000026926	Pmpca
ENSMUSG00000026938	Fcna
ENSMUSG00000026944	Abca2
ENSMUSG00000026955	Sapcd2
ENSMUSG00000026960	Arl6ip6
ENSMUSG00000026966	Ssna1
ENSMUSG00000026991	Pkp4
ENSMUSG00000027006	Dnajc10
ENSMUSG00000027010	Slc25a12
ENSMUSG00000027018	Hat1
ENSMUSG00000027111	Itga6
ENSMUSG00000027115	Kif18a
ENSMUSG00000027160	Ccdc34
ENSMUSG00000027203	Dut
ENSMUSG00000027210	Meis2
ENSMUSG00000027221	Chst1
ENSMUSG00000027242	Wdr76
ENSMUSG00000027306	Nusap1
ENSMUSG00000027318	Adam33
ENSMUSG00000027323	Rad51
ENSMUSG00000027326	Knl1
ENSMUSG00000027330	Cdc25b
ENSMUSG00000027331	Knstrn
ENSMUSG00000027342	Pcna
ENSMUSG00000027367	Stard7
ENSMUSG00000027379	Bub1
ENSMUSG00000027425	Kat14
ENSMUSG00000027430	Dtd1
ENSMUSG00000027459	Fam110a
ENSMUSG00000027466	Rbck1
ENSMUSG00000027469	Tpx2
ENSMUSG00000027479	Mapre1
ENSMUSG00000027488	Snta1
ENSMUSG00000027490	E2f1
ENSMUSG00000027496	Aurka
ENSMUSG00000027597	Ahcy
ENSMUSG00000027599	Armc1
ENSMUSG00000027624	Epb41l1
ENSMUSG00000027630	Tbl1xr1
ENSMUSG00000027639	Samhd1
ENSMUSG00000027641	Rbl1
ENSMUSG00000027642	Rpn2
ENSMUSG00000027652	Ralgapb
ENSMUSG00000027654	Fam83d
ENSMUSG00000027667	Zfp639
ENSMUSG00000027673	Ndufb5
ENSMUSG00000027679	Dnajc19
ENSMUSG00000027684	Mecom
ENSMUSG00000027699	Ect2
ENSMUSG00000027715	Ccna2
ENSMUSG00000027720	Il2
ENSMUSG00000027763	Mbnl1
ENSMUSG00000027800	Tm4sf1
ENSMUSG00000027860	Vangl1
ENSMUSG00000027884	Clcc1
ENSMUSG00000027953	Slc50a1
ENSMUSG00000027955	Gask1b
ENSMUSG00000027959	Sass6
ENSMUSG00000027962	Vcam1
ENSMUSG00000027968	Larp7
ENSMUSG00000027984	Hadh
ENSMUSG00000028013	Ppa2
ENSMUSG00000028018	Gstcd
ENSMUSG00000028031	Dkk2
ENSMUSG00000028032	Papss1
ENSMUSG00000028044	Cks1b
ENSMUSG00000028063	Lmna
ENSMUSG00000028066	Pmf1
ENSMUSG00000028068	Iqgap3
ENSMUSG00000028070	Naxe
ENSMUSG00000028073	Pear1
ENSMUSG00000028082	Sh3d19
ENSMUSG00000028101	Pias3
ENSMUSG00000028127	Abcd3
ENSMUSG00000028136	Snx27
ENSMUSG00000028137	Celf3
ENSMUSG00000028165	Cisd2
ENSMUSG00000028194	Ddah1
ENSMUSG00000028195	Ccn1
ENSMUSG00000028212	Ccne2
ENSMUSG00000028224	Nbn
ENSMUSG00000028312	Smc2
ENSMUSG00000028333	Anp32b
ENSMUSG00000028393	Alad
ENSMUSG00000028416	Bag1
ENSMUSG00000028484	Psip1
ENSMUSG00000028496	Mllt3
ENSMUSG00000028560	Usp1
ENSMUSG00000028614	Ndc1
ENSMUSG00000028621	Cyb5rl
ENSMUSG00000028622	Mrpl37
ENSMUSG00000028633	Ctps
ENSMUSG00000028639	Ybx1
ENSMUSG00000028649	Macf1
ENSMUSG00000028664	Ephb2
ENSMUSG00000028677	Rnf220
ENSMUSG00000028678	Kif2c
ENSMUSG00000028693	Nasp
ENSMUSG00000028718	Stil
ENSMUSG00000028743	Akr7a5
ENSMUSG00000028755	Cda
ENSMUSG00000028788	Ptp4a2
ENSMUSG00000028797	Tmem234
ENSMUSG00000028809	Srrm1
ENSMUSG00000028820	Sfpq
ENSMUSG00000028861	Mrps15
ENSMUSG00000028873	Cdca8
ENSMUSG00000028883	Sema3a
ENSMUSG00000028884	Rpa2
ENSMUSG00000028926	Cdk14
ENSMUSG00000028944	Prkag2
ENSMUSG00000028950	Tas1r1
ENSMUSG00000028957	Per3
ENSMUSG00000028962	Slc4a2
ENSMUSG00000028964	Park7
ENSMUSG00000028973	Abcb8
ENSMUSG00000028988	Ctnnbip1
ENSMUSG00000029003	Mad2l2
ENSMUSG00000029033	Acap3
ENSMUSG00000029063	Nadk
ENSMUSG00000029066	Mrpl20
ENSMUSG00000029070	Mxra8
ENSMUSG00000029106	Add1
ENSMUSG00000029122	Evc
ENSMUSG00000029146	Snx17
ENSMUSG00000029147	Ppm1g
ENSMUSG00000029162	Khk
ENSMUSG00000029176	Anapc4
ENSMUSG00000029177	Cenpa
ENSMUSG00000029191	Rfc1
ENSMUSG00000029201	Ugdh
ENSMUSG00000029208	Guf1
ENSMUSG00000029304	Spp1
ENSMUSG00000029312	Klhl8
ENSMUSG00000029319	Coq2
ENSMUSG00000029344	Tpst2
ENSMUSG00000029363	Rfc5
ENSMUSG00000029366	Dck
ENSMUSG00000029394	Cdk2ap1
ENSMUSG00000029404	Arl6ip4
ENSMUSG00000029428	Stx2
ENSMUSG00000029432	Nipsnap2
ENSMUSG00000029438	Bcl7a
ENSMUSG00000029461	Fam168a
ENSMUSG00000029471	Camkk2
ENSMUSG00000029472	Anapc5
ENSMUSG00000029478	Ncor2
ENSMUSG00000029484	Anxa3
ENSMUSG00000029499	Pxmp2
ENSMUSG00000029516	Cit
ENSMUSG00000029521	Chek2
ENSMUSG00000029554	Mad1l1
ENSMUSG00000029570	Lfng
ENSMUSG00000029575	Mmab
ENSMUSG00000029577	Ube3b
ENSMUSG00000029581	Fscn1
ENSMUSG00000029591	Ung
ENSMUSG00000029598	Plbd2
ENSMUSG00000029614	Rpl6
ENSMUSG00000029640	Usp12
ENSMUSG00000029661	Col1a2
ENSMUSG00000029687	Ezh2
ENSMUSG00000029703	Lrwd1
ENSMUSG00000029718	Pcolce
ENSMUSG00000029722	Agfg2
ENSMUSG00000029723	Tsc22d4
ENSMUSG00000029730	Mcm7
ENSMUSG00000029780	Nt5c3
ENSMUSG00000029781	Fkbp9
ENSMUSG00000029821	Gsdme
ENSMUSG00000029822	Osbpl3
ENSMUSG00000029836	Cbx3
ENSMUSG00000029910	Mad2l1
ENSMUSG00000030008	Pradc1
ENSMUSG00000030045	Mrpl19
ENSMUSG00000030056	Isy1
ENSMUSG00000030067	Foxp1
ENSMUSG00000030096	Slc6a6
ENSMUSG00000030102	Itpr1
ENSMUSG00000030120	Mlf2
ENSMUSG00000030122	Ptms
ENSMUSG00000030127	Cops7a ENSMUSG00000030127
ENSMUSG00000030188	Magohb
ENSMUSG00000030254	Rad18
ENSMUSG00000030255	Sspn
ENSMUSG00000030257	Srgap3
ENSMUSG00000030315	Vgll4
ENSMUSG00000030316	Tamm41
ENSMUSG00000030335	Mrpl51
ENSMUSG00000030346	Rad51ap1
ENSMUSG00000030351	Tspan11
ENSMUSG00000030352	Tspan9
ENSMUSG00000030357	Fkbp4
ENSMUSG00000030409	Dmpk
ENSMUSG00000030413	Pglyrp1
ENSMUSG00000030417	Pdcd5
ENSMUSG00000030431	Tmem238
ENSMUSG00000030447	Cyfip1
ENSMUSG00000030493	Faap24
ENSMUSG00000030512	Snrpa1
ENSMUSG00000030528	Blm
ENSMUSG00000030541	Idh2
ENSMUSG00000030551	Nr2f2
ENSMUSG00000030584	Dpf1
ENSMUSG00000030587	2200002D01Rik
ENSMUSG00000030652	Coq7
ENSMUSG00000030677	Kif22
ENSMUSG00000030691	Fchsd2
ENSMUSG00000030693	Klk10
ENSMUSG00000030695	Aldoa
ENSMUSG00000030714	Sgf29
ENSMUSG00000030726	Pold3
ENSMUSG00000030739	Myh14
ENSMUSG00000030750	Nsmce1
ENSMUSG00000030753	Thap12
ENSMUSG00000030762	Aqp8
ENSMUSG00000030768	Disp1
ENSMUSG00000030770	Parva
ENSMUSG00000030780	Rusf1
ENSMUSG00000030796	Tead2
ENSMUSG00000030802	Bckdk
ENSMUSG00000030867	Plk1
ENSMUSG00000030879	Mrpl17
ENSMUSG00000030930	Chst15
ENSMUSG00000030978	Rrm1
ENSMUSG00000030987	Stim1
ENSMUSG00000030990	Pgap2
ENSMUSG00000031004	Mki67
ENSMUSG00000031016	Wee1
ENSMUSG00000031060	Rbm10
ENSMUSG00000031068	Glrx3
ENSMUSG00000031158	Timm17b
ENSMUSG00000031167	Rbm3
ENSMUSG00000031168	Ebp
ENSMUSG00000031245	Hmgn5
ENSMUSG00000031246	Sh3bgrl
ENSMUSG00000031262	Cenpi
ENSMUSG00000031299	Pdha1
ENSMUSG00000031311	Nono
ENSMUSG00000031358	Msl3
ENSMUSG00000031373	Car5b
ENSMUSG00000031383	Dusp9
ENSMUSG00000031388	Naa10
ENSMUSG00000031392	Irak1
ENSMUSG00000031432	Prps1
ENSMUSG00000031434	Morc4
ENSMUSG00000031438	Rnf128
ENSMUSG00000031446	Cul4a
ENSMUSG00000031453	Rasa3
ENSMUSG00000031482	Slc25a15
ENSMUSG00000031502	Col4a1
ENSMUSG00000031508	Ankrd10
ENSMUSG00000031527	Eri1
ENSMUSG00000031557	Plekha2
ENSMUSG00000031558	Slit2
ENSMUSG00000031561	Tenm3
ENSMUSG00000031563	Wwc2
ENSMUSG00000031628	Casp3
ENSMUSG00000031629	Cenpu
ENSMUSG00000031633	Slc25a4
ENSMUSG00000031657	Heatr3
ENSMUSG00000031683	Lsm6
ENSMUSG00000031708	Tecr
ENSMUSG00000031730	Dhodh
ENSMUSG00000031749	St3gal2
ENSMUSG00000031754	Nudt21
ENSMUSG00000031756	Cenpn
ENSMUSG00000031762	Mt2
ENSMUSG00000031765	Mt1
ENSMUSG00000031787	Katnb1
ENSMUSG00000031807	Pgls
ENSMUSG00000031816	Mthfsd
ENSMUSG00000031819	Emc8
ENSMUSG00000031821	Gins2
ENSMUSG00000031823	Zdhhc7
ENSMUSG00000031834	Pik3r2
ENSMUSG00000031840	Rab3a
ENSMUSG00000031841	Cdh13
ENSMUSG00000031848	Lsm4
ENSMUSG00000031897	Psmb10
ENSMUSG00000031928	Mre11a
ENSMUSG00000031948	Kars
ENSMUSG00000031967	Afg3l1
ENSMUSG00000031971	Ccsap
ENSMUSG00000031983	2310022B05Rik
ENSMUSG00000031987	Egln1
ENSMUSG00000032038	St3gal4
ENSMUSG00000032040	Dcps
ENSMUSG00000032046	Abhd12
ENSMUSG00000032047	Acat1
ENSMUSG00000032050	Rdx
ENSMUSG00000032064	Dixdc1
ENSMUSG00000032076	Cadm1
ENSMUSG00000032086	Bace1
ENSMUSG00000032123	Dpagt1
ENSMUSG00000032126	Hmbs
ENSMUSG00000032177	Pde4a
ENSMUSG00000032194	Kank2
ENSMUSG00000032216	Nedd4
ENSMUSG00000032218	Ccnb2
ENSMUSG00000032226	Gcnt3
ENSMUSG00000032231	Anxa2
ENSMUSG00000032232	Cgnl1
ENSMUSG00000032239	Rp9
ENSMUSG00000032245	Cln6
ENSMUSG00000032249	Anp32a
ENSMUSG00000032254	Kif23
ENSMUSG00000032258	Lca5
ENSMUSG00000032279	Idh3a
ENSMUSG00000032294	Pkm
ENSMUSG00000032312	Csk
ENSMUSG00000032330	Cox7a2
ENSMUSG00000032366	Tpm1
ENSMUSG00000032370	Lactb
ENSMUSG00000032374	Plod2
ENSMUSG00000032397	Tipin
ENSMUSG00000032470	Mras
ENSMUSG00000032477	Cdc25a
ENSMUSG00000032481	Smarcc1
ENSMUSG00000032518	Rpsa
ENSMUSG00000032527	Pccb
ENSMUSG00000032555	Topbp1
ENSMUSG00000032562	Gnai2
ENSMUSG00000032586	Traip
ENSMUSG00000032589	Bsn
ENSMUSG00000032601	Prkar2a
ENSMUSG00000032640	Chsy1
ENSMUSG00000032643	Fhl3
ENSMUSG00000032657	Fam189b
ENSMUSG00000032666	1700025G04Rik
ENSMUSG00000032741	Tpcn1
ENSMUSG00000032783	Troap
ENSMUSG00000032815	Fanca
ENSMUSG00000032898	Fbxo21
ENSMUSG00000032899	Styk1
ENSMUSG00000032925	Itgbl1
ENSMUSG00000032966	Fkbp1a
ENSMUSG00000032997	Chpf
ENSMUSG00000033031	Cip2a
ENSMUSG00000033059	Pygb
ENSMUSG00000033060	Lmo7
ENSMUSG00000033065	Pfkm
ENSMUSG00000033083	Tbc1d4
ENSMUSG00000033088	Triobp
ENSMUSG00000033147	Slc22a15
ENSMUSG00000033149	Phldb2
ENSMUSG00000033161	Atp1a1
ENSMUSG00000033222	Ttf2
ENSMUSG00000033287	Kctd17
ENSMUSG00000033306	Lpp
ENSMUSG00000033307	Mif
ENSMUSG00000033400	Agl
ENSMUSG00000033446	Lpar6
ENSMUSG00000033543	Gtf2a2
ENSMUSG00000033589	Reep4
ENSMUSG00000033596	Rfwd3
ENSMUSG00000033610	Pank1
ENSMUSG00000033632	AW554918
ENSMUSG00000033685	Ucp2
ENSMUSG00000033728	Lrrc14
ENSMUSG00000033735	Spr
ENSMUSG00000033752	Mnd1
ENSMUSG00000033790	Tubgcp5
ENSMUSG00000033871	Ppargc1b
ENSMUSG00000033885	Pxk
ENSMUSG00000033938	Ndufb7
ENSMUSG00000033952	Aspm
ENSMUSG00000033970	Rfc3
ENSMUSG00000034021	Pds5b
ENSMUSG00000034023	Fancd2
ENSMUSG00000034059	Ypel4
ENSMUSG00000034064	Poglut1
ENSMUSG00000034120	Srsf2
ENSMUSG00000034192	Lsm3
ENSMUSG00000034206	Polq
ENSMUSG00000034311	Kif4
ENSMUSG00000034312	Iqsec1
ENSMUSG00000034317	Trim59
ENSMUSG00000034329	Brip1
ENSMUSG00000034349	Smc4
ENSMUSG00000034377	Tulp4
ENSMUSG00000034413	Neurl1b
ENSMUSG00000034424	Gcsh
ENSMUSG00000034453	Polr3b
ENSMUSG00000034463	Scara3
ENSMUSG00000034485	Uaca
ENSMUSG00000034487	Poglut3
ENSMUSG00000034518	Hmgxb4
ENSMUSG00000034522	Zfp395
ENSMUSG00000034595	Ppp1r18
ENSMUSG00000034656	Cacna1a
ENSMUSG00000034659	Tmem109
ENSMUSG00000034673	Pbx2
ENSMUSG00000034724	Cnot6l
ENSMUSG00000034773	Hrob
ENSMUSG00000034795	Ccdc122
ENSMUSG00000034807	Colgalt1
ENSMUSG00000034867	Ankrd27
ENSMUSG00000034868	Myl12b
ENSMUSG00000034875	Nudt19
ENSMUSG00000034883	Lrr1
ENSMUSG00000034902	Pip5k1c
ENSMUSG00000034903	Cobll1
ENSMUSG00000034906	Ncaph
ENSMUSG00000034932	Mrpl54
ENSMUSG00000034994	Eef2
ENSMUSG00000035024	Ncapd3
ENSMUSG00000035078	Mtmr9
ENSMUSG00000035206	Sppl2b
ENSMUSG00000035232	Pdk3
ENSMUSG00000035242	Oaz1
ENSMUSG00000035278	Plekhj1
ENSMUSG00000035293	G2e3
ENSMUSG00000035365	Parpbp
ENSMUSG00000035439	Haus8
ENSMUSG00000035455	Fignl1
ENSMUSG00000035478	Mbd3
ENSMUSG00000035585	Tsen34
ENSMUSG00000035595	Fam174c
ENSMUSG00000035621	Midn
ENSMUSG00000035637	Grhpr
ENSMUSG00000035683	Melk
ENSMUSG00000035781	R3hdm4
ENSMUSG00000035842	Ddx11
ENSMUSG00000035877	Zhx3
ENSMUSG00000036078	Sigmar1
ENSMUSG00000036111	Lmo1
ENSMUSG00000036114	Rpp25l
ENSMUSG00000036186	Dipk1b
ENSMUSG00000036199	Ndufa13
ENSMUSG00000036223	Ska1
ENSMUSG00000036278	Macrod1
ENSMUSG00000036285	Noa1
ENSMUSG00000036352	Ubac1
ENSMUSG00000036371	Serbp1
ENSMUSG00000036403	Cep135
ENSMUSG00000036427	Gpi1
ENSMUSG00000036452	Arhgap26
ENSMUSG00000036504	Phpt1
ENSMUSG00000036555	Iqce
ENSMUSG00000036606	Plxnb2
ENSMUSG00000036639	Nudt1
ENSMUSG00000036644	Tbc1d9b
ENSMUSG00000036712	Cyld
ENSMUSG00000036748	Cuedc2
ENSMUSG00000036768	Kif15
ENSMUSG00000036777	Anln
ENSMUSG00000036825	Ssx2ip
ENSMUSG00000036854	Hspb6
ENSMUSG00000036864	Proser3
ENSMUSG00000036875	Dna2
ENSMUSG00000036880	Acaa2
ENSMUSG00000036918	Ttc7
ENSMUSG00000036986	Pml
ENSMUSG00000036990	Otud4
ENSMUSG00000037010	Apln
ENSMUSG00000037012	Hk1
ENSMUSG00000037060	Cavin3
ENSMUSG00000037071	Scd1
ENSMUSG00000037089	Slc35b2
ENSMUSG00000037103	Dcaf15
ENSMUSG00000037106	Fer1l6
ENSMUSG00000037148	Arhgap10
ENSMUSG00000037152	Ndufc1
ENSMUSG00000037260	Hgsnat
ENSMUSG00000037295	Ldlrap1
ENSMUSG00000037300	Ttc13
ENSMUSG00000037313	Tacc3
ENSMUSG00000037316	Bag4
ENSMUSG00000037337	Map4k1
ENSMUSG00000037348	Paqr7
ENSMUSG00000037364	Srrt
ENSMUSG00000037373	Ctbp1
ENSMUSG00000037461	Ints7
ENSMUSG00000037474	Dtl
ENSMUSG00000037499	Nenf
ENSMUSG00000037514	Pank2
ENSMUSG00000037544	Dlgap5
ENSMUSG00000037552	Plekhg2
ENSMUSG00000037628	Cdkn3
ENSMUSG00000037679	Inf2
ENSMUSG00000037706	Cd81
ENSMUSG00000037710	Cisd1
ENSMUSG00000037725	Ckap2
ENSMUSG00000037740	Mrps26
ENSMUSG00000037846	Rtkn2
ENSMUSG00000037892	Pcdh18
ENSMUSG00000037894	H2az1
ENSMUSG00000037904	Ankrd9
ENSMUSG00000037905	Bri3bp
ENSMUSG00000037966	Ninj1
ENSMUSG00000037991	Rmi2
ENSMUSG00000038055	Dexi
ENSMUSG00000038070	Cntln
ENSMUSG00000038079	Tmem237
ENSMUSG00000038241	Cep250
ENSMUSG00000038252	Ncapd2
ENSMUSG00000038274	Fau
ENSMUSG00000038286	Bphl
ENSMUSG00000038366	Lasp1
ENSMUSG00000038379	Ttk
ENSMUSG00000038398	Upf3a
ENSMUSG00000038429	Usp5
ENSMUSG00000038459	Abhd17c
ENSMUSG00000038502	Ptov1
ENSMUSG00000038517	Tbkbp1
ENSMUSG00000038618	Rassf7
ENSMUSG00000038628	Polr3k
ENSMUSG00000038644	Pold1
ENSMUSG00000038685	Rtel1
ENSMUSG00000038690	Atp5j2
ENSMUSG00000038732	Mboat1
ENSMUSG00000038816	Ctnnal1
ENSMUSG00000038843	Gcnt1
ENSMUSG00000038845	Phb
ENSMUSG00000038943	Prc1
ENSMUSG00000039043	Arpin
ENSMUSG00000039047	Pigk
ENSMUSG00000039103	Nexn
ENSMUSG00000039153	Runx2
ENSMUSG00000039155	Cdh26
ENSMUSG00000039156	Stim2
ENSMUSG00000039197	Adk
ENSMUSG00000039231	Suv39h1
ENSMUSG00000039263	Npepl1
ENSMUSG00000039270	Megf9
ENSMUSG00000039396	Neil3
ENSMUSG00000039476	Prrx2
ENSMUSG00000039515	Ptpa
ENSMUSG00000039640	Mrpl12
ENSMUSG00000039680	Mrps6
ENSMUSG00000039748	Exo1
ENSMUSG00000039759	Thap3
ENSMUSG00000039774	Galnt12
ENSMUSG00000039781	Cep131
ENSMUSG00000039814	Xkr5
ENSMUSG00000039831	Arhgap29
ENSMUSG00000039842	Mcph1
ENSMUSG00000039844	Rapgef1
ENSMUSG00000039887	Alg14
ENSMUSG00000039917	Rhbdd2
ENSMUSG00000039953	Clstn1
ENSMUSG00000039959	Hip1
ENSMUSG00000039994	Timeless
ENSMUSG00000040034	Nup43
ENSMUSG00000040084	Bub1b
ENSMUSG00000040112	Mrps35
ENSMUSG00000040204	Pclaf
ENSMUSG00000040212	Emp3
ENSMUSG00000040242	Fgfr1op2
ENSMUSG00000040249	Lrp1
ENSMUSG00000040274	Cdk6
ENSMUSG00000040282	Cdin1
ENSMUSG00000040331	Nsmce4a
ENSMUSG00000040363	Bcor
ENSMUSG00000040364	Sec1
ENSMUSG00000040383	Aqr
ENSMUSG00000040387	Klhl32
ENSMUSG00000040390	Map3k10
ENSMUSG00000040430	Pitpnc1
ENSMUSG00000040451	Sgms1
ENSMUSG00000040459	Arglu1
ENSMUSG00000040479	Dgkz
ENSMUSG00000040488	Ltbp4
ENSMUSG00000040549	Ckap5
ENSMUSG00000040570	Rundc3b
ENSMUSG00000040658	Dnph1
ENSMUSG00000040675	Mthfd1l ENSMUSG00000040675
ENSMUSG00000040681	Hmgn1
ENSMUSG00000040690	Col16a1
ENSMUSG00000040699	Limd2
ENSMUSG00000040711	Sh3pxd2b
ENSMUSG00000040725	Hnrnpul1
ENSMUSG00000040749	Siah1b
ENSMUSG00000040785	Ttc3
ENSMUSG00000040824	Snrpd2
ENSMUSG00000041064	Pif1
ENSMUSG00000041126	H2az2
ENSMUSG00000041147	Brca2
ENSMUSG00000041164	Zmiz2
ENSMUSG00000041219	Arhgap11a
ENSMUSG00000041220	Elovl6
ENSMUSG00000041431	Ccnb1
ENSMUSG00000041498	Kif14
ENSMUSG00000041617	Ccdc74a
ENSMUSG00000041688	Amot
ENSMUSG00000041734	Kirrel
ENSMUSG00000041736	Tspo
ENSMUSG00000041765	Ubac2
ENSMUSG00000041815	Poldip3
ENSMUSG00000041840	Haus1
ENSMUSG00000041859	Mcm3
ENSMUSG00000041870	Ankrd13a
ENSMUSG00000041889	Shisa4
ENSMUSG00000041939	Mvk
ENSMUSG00000041949	Tango6
ENSMUSG00000042015	Wdr41
ENSMUSG00000042029	Ncapg2
ENSMUSG00000042082	Arsb
ENSMUSG00000042115	Klhdc8a
ENSMUSG00000042156	Dzip1
ENSMUSG00000042208	0610010F05Rik
ENSMUSG00000042210	Abhd14a
ENSMUSG00000042213	Zfand4
ENSMUSG00000042305	Tmem183a
ENSMUSG00000042323	Pbrm1
ENSMUSG00000042331	Specc1
ENSMUSG00000042363	Lgalsl
ENSMUSG00000042379	Esm1
ENSMUSG00000042380	Smim12
ENSMUSG00000042462	Dctpp1
ENSMUSG00000042489	Clspn
ENSMUSG00000042496	Prdm10
ENSMUSG00000042515	Pwwp3b
ENSMUSG00000042606	Hirip3
ENSMUSG00000042699	Dhx9
ENSMUSG00000042700	Sipa1l1
ENSMUSG00000042737	Dpm3
ENSMUSG00000042745	Id1
ENSMUSG00000042793	Lgr6
ENSMUSG00000042942	Greb1l
ENSMUSG00000043067	Dpy19l1
ENSMUSG00000043079	Synpo
ENSMUSG00000043102	Qrfp
ENSMUSG00000043252	Tmem64
ENSMUSG00000043415	Otud1
ENSMUSG00000043445	Pgp
ENSMUSG00000043587	Pxylp1
ENSMUSG00000043683	Fem1a
ENSMUSG00000043716	Rpl7
ENSMUSG00000043987	Cep164
ENSMUSG00000043993	2900052L18Rik
ENSMUSG00000044030	Irf2bp1
ENSMUSG00000044066	Cep68
ENSMUSG00000044080	S100a1
ENSMUSG00000044201	Cdc25c
ENSMUSG00000044221	Grsf1
ENSMUSG00000044337	Ackr3
ENSMUSG00000044345	Marveld1
ENSMUSG00000044447	Dock5
ENSMUSG00000044469	Tnfaip8l1
ENSMUSG00000044551	9930012K11Rik
ENSMUSG00000044700	Tmem201
ENSMUSG00000044709	Gemin7
ENSMUSG00000044783	Hjurp
ENSMUSG00000044847	Lsm11
ENSMUSG00000045039	Megf8
ENSMUSG00000045160	Bola3
ENSMUSG00000045273	Cenph
ENSMUSG00000045319	Proser2
ENSMUSG00000045328	Cenpe
ENSMUSG00000045377	Tmem88
ENSMUSG00000045664	Cdc42ep2
ENSMUSG00000045679	Pqlc3
ENSMUSG00000045751	Mms22l
ENSMUSG00000045752	Tssc4
ENSMUSG00000045838	Ccdc9b
ENSMUSG00000045954	Cavin2
ENSMUSG00000045962	Wnk1
ENSMUSG00000045969	Ing1
ENSMUSG00000045983	Eif4g1
ENSMUSG00000046020	Pofut1
ENSMUSG00000046152	Fut10
ENSMUSG00000046179	E2f8
ENSMUSG00000046186	Cd109
ENSMUSG00000046295	Ankle1
ENSMUSG00000046324	Ermp1
ENSMUSG00000046351	Zfp322a
ENSMUSG00000046364	Rpl27a
ENSMUSG00000046380	Jrk
ENSMUSG00000046432	Bex3
ENSMUSG00000046532	Ar
ENSMUSG00000046561	Arsj
ENSMUSG00000046572	Zfp518b
ENSMUSG00000046574	Prr12
ENSMUSG00000046591	Ticrr
ENSMUSG00000046694	Tent5b
ENSMUSG00000046768	Rhoj
ENSMUSG00000046791	Riox1
ENSMUSG00000046841	Ckap4
ENSMUSG00000047003	Zfp41
ENSMUSG00000047045	Tmem164
ENSMUSG00000047181	Samd14
ENSMUSG00000047264	Zfp358
ENSMUSG00000047409	Ctdspl
ENSMUSG00000047434	Xxylt1
ENSMUSG00000047534	Mis18bp1
ENSMUSG00000047557	Lxn
ENSMUSG00000047649	Cd3eap
ENSMUSG00000047824	Pygo2
ENSMUSG00000048087	Gm4737
ENSMUSG00000048170	Mcmbp
ENSMUSG00000048218	Amigo2
ENSMUSG00000048277	Syngr2
ENSMUSG00000048327	Ckap2l
ENSMUSG00000048376	F2r
ENSMUSG00000048387	Osr1
ENSMUSG00000048450	Msx1
ENSMUSG00000048481	Mypop
ENSMUSG00000048482	Bdnf
ENSMUSG00000048497	Mmgt2
ENSMUSG00000048578	Mlec
ENSMUSG00000048612	Myof
ENSMUSG00000048755	Mcat
ENSMUSG00000048897	Zfp710
ENSMUSG00000048922	Cdca2
ENSMUSG00000049036	Tmem121
ENSMUSG00000049339	Retreg2
ENSMUSG00000049577	Zfpm1
ENSMUSG00000049600	Zbtb45
ENSMUSG00000049672	Zbtb14
ENSMUSG00000049680	Urgcp
ENSMUSG00000049751	Rpl36al ENSMUSG00000049751
ENSMUSG00000049823	Zbtb12
ENSMUSG00000049858	Suox
ENSMUSG00000049866	Arl4c
ENSMUSG00000049881	2810025M15Rik
ENSMUSG00000049932	H2ax
ENSMUSG00000049960	Mrps16
ENSMUSG00000050107	Haspin
ENSMUSG00000050212	Eva1b
ENSMUSG00000050288	Fzd2
ENSMUSG00000050410	Tcf19
ENSMUSG00000050530	Fam171a1
ENSMUSG00000050552	Lamtor4
ENSMUSG00000050627	Gpd1l
ENSMUSG00000050705	2310061I04Rik
ENSMUSG00000050737	Ptges
ENSMUSG00000050856	Atp5k
ENSMUSG00000050989	Selenon
ENSMUSG00000051154	Commd3
ENSMUSG00000051184	Zfp524
ENSMUSG00000051220	Ercc6l
ENSMUSG00000051323	Pcdh19
ENSMUSG00000051378	Kif18b
ENSMUSG00000051444	Bbs12
ENSMUSG00000051457	Spn
ENSMUSG00000051517	Arhgef39
ENSMUSG00000051627	H1f4
ENSMUSG00000051934	Spats2
ENSMUSG00000052085	Dock8
ENSMUSG00000052105	Mtcl1
ENSMUSG00000052151	Plpp2
ENSMUSG00000052302	Tbc1d30
ENSMUSG00000052331	Ankrd44
ENSMUSG00000052364	B630019K06Rik
ENSMUSG00000052397	Ezr
ENSMUSG00000052512	Nav2
ENSMUSG00000052534	Pbx1
ENSMUSG00000052688	Rab7b
ENSMUSG00000052698	Tln2
ENSMUSG00000052833	Sae1
ENSMUSG00000052934	Fbxo31
ENSMUSG00000053158	Fes
ENSMUSG00000053329	Gatd3a
ENSMUSG00000053898	Ech1
ENSMUSG00000053907	Mat2a
ENSMUSG00000054057	A930004D18Rik
ENSMUSG00000054150	Syne3
ENSMUSG00000054428	Atpif1
ENSMUSG00000054452	Tle5
ENSMUSG00000054675	Tmem119
ENSMUSG00000054716	Zfp771
ENSMUSG00000054717	Hmgb2
ENSMUSG00000054720	Lrrc8c
ENSMUSG00000054723	Vmac
ENSMUSG00000054766	Set
ENSMUSG00000054808	Actn4
ENSMUSG00000054920	Klhl5
ENSMUSG00000055053	Nfic
ENSMUSG00000055172	C1ra
ENSMUSG00000055240	Zfp101
ENSMUSG00000055322	Tns1
ENSMUSG00000055401	Fbxo6
ENSMUSG00000055447	Cd47
ENSMUSG00000055633	Zfp580
ENSMUSG00000056025	Clca3a1
ENSMUSG00000056076	Eif3b
ENSMUSG00000056091	St3gal5
ENSMUSG00000056121	Fez2
ENSMUSG00000056209	Npm3
ENSMUSG00000056394	Lig1
ENSMUSG00000056427	Slit3
ENSMUSG00000056666	Retsat
ENSMUSG00000056692	Ilrun
ENSMUSG00000056753	C330011M18Rik
ENSMUSG00000056917	Sipa1
ENSMUSG00000056999	Ide
ENSMUSG00000057074	Ces1g
ENSMUSG00000057134	Ado
ENSMUSG00000057236	Rbbp4
ENSMUSG00000057329	Bcl2
ENSMUSG00000057388	Mrpl18
ENSMUSG00000057406	Nsd2
ENSMUSG00000057762	Gm6169
ENSMUSG00000057914	Cacnb2
ENSMUSG00000058070	Eml1
ENSMUSG00000058173	Smco4
ENSMUSG00000058239	Usf2
ENSMUSG00000058290	Espl1
ENSMUSG00000058325	Dock1
ENSMUSG00000058440	Nrf1
ENSMUSG00000058756	Thra
ENSMUSG00000058773	H1f5
ENSMUSG00000058799	Nap1l1
ENSMUSG00000059005	Hnrnpa3
ENSMUSG00000059040	Eno1b
ENSMUSG00000059060	Rad51b
ENSMUSG00000059119	Nap1l4
ENSMUSG00000059316	Slc27a4
ENSMUSG00000059323	Tonsl
ENSMUSG00000059363	Fxn
ENSMUSG00000059713	Rcan3
ENSMUSG00000059981	Taok2
ENSMUSG00000060019	Gm10073
ENSMUSG00000060098	Prmt7
ENSMUSG00000060152	Pop5
ENSMUSG00000060261	Gtf2i
ENSMUSG00000060288	Ppih
ENSMUSG00000060450	Rnf14
ENSMUSG00000060600	Eno3
ENSMUSG00000061488	Rpl27a-ps1
ENSMUSG00000061533	Cep128
ENSMUSG00000061536	Sec22c
ENSMUSG00000061607	Mdc1
ENSMUSG00000061731	Ext1
ENSMUSG00000061981	Flot2
ENSMUSG00000062031	Pgghg
ENSMUSG00000062070	Pgk1
ENSMUSG00000062151	Unc13c
ENSMUSG00000062169	Cnih4
ENSMUSG00000062190	Lancl2
ENSMUSG00000062210	Tnfaip8
ENSMUSG00000062248	Cks2
ENSMUSG00000062319	Gm10115
ENSMUSG00000062376	Borcs7
ENSMUSG00000062397	Zfp706
ENSMUSG00000062619	2310039H08Rik
ENSMUSG00000062867	Impdh2
ENSMUSG00000062906	Hdac10
ENSMUSG00000062908	Acadm
ENSMUSG00000062937	Mtap
ENSMUSG00000062981	Mrpl42
ENSMUSG00000063011	Msln
ENSMUSG00000063015	Ccni
ENSMUSG00000063065	Mapk3
ENSMUSG00000063200	Nol7
ENSMUSG00000063229	Ldha
ENSMUSG00000063275	Hacd1
ENSMUSG00000063382	Bcl9l
ENSMUSG00000063445	Nmral1
ENSMUSG00000063450	Syne2
ENSMUSG00000063455	D630045J12Rik
ENSMUSG00000063524	Eno1
ENSMUSG00000063856	Gpx1
ENSMUSG00000063953	Amd2
ENSMUSG00000063975	Slco1a5
ENSMUSG00000064043	Trerf1
ENSMUSG00000064127	Med14
ENSMUSG00000064181	Rab3ip
ENSMUSG00000064254	Ethe1
ENSMUSG00000064326	Siva1
ENSMUSG00000064380	Gm26448
ENSMUSG00000064602	Snora41
ENSMUSG00000064637	Snora20
ENSMUSG00000065147	Snora31
ENSMUSG00000065208	Gm24616
ENSMUSG00000065232	Gm22973
ENSMUSG00000065304	Gm23245
ENSMUSG00000065637	Gm26397
ENSMUSG00000065954	Tacc1
ENSMUSG00000065990	Aurkaip1
ENSMUSG00000066037	Hnrnpr
ENSMUSG00000066235	Pomgnt2
ENSMUSG00000066306	Numa1
ENSMUSG00000066357	Wdr6
ENSMUSG00000066551	Hmgb1
ENSMUSG00000066720	Cldn9
ENSMUSG00000066878	Gm10184
ENSMUSG00000066900	Suds3
ENSMUSG00000066979	Bub3
ENSMUSG00000067194	Eif1ax
ENSMUSG00000067367	Lyar
ENSMUSG00000067713	Prkag1
ENSMUSG00000067873	Htatsf1
ENSMUSG00000068039	Tcp1
ENSMUSG00000068101	Cenpm
ENSMUSG00000068220	Lgals1
ENSMUSG00000068231	Vmn1r43
ENSMUSG00000068267	Cenpb
ENSMUSG00000068391	Chrac1
ENSMUSG00000068706	Gm10250
ENSMUSG00000068921	Dap3
ENSMUSG00000069094	Pde7a
ENSMUSG00000069171	Nr2f1
ENSMUSG00000069305	H4c18
ENSMUSG00000069309	H2ac22
ENSMUSG00000069565	Dazap1
ENSMUSG00000069793	Slfn9
ENSMUSG00000069808	Tlcd3a
ENSMUSG00000070003	Ssbp4
ENSMUSG00000070044	Fam149a
ENSMUSG00000070167	Snora57
ENSMUSG00000070348	Ccnd1
ENSMUSG00000071172	Srsf3
ENSMUSG00000071369	Map3k5
ENSMUSG00000071379	Hpcal1
ENSMUSG00000071451	Psmg4
ENSMUSG00000071470	Ccnb1ip1
ENSMUSG00000071652	Ints5
ENSMUSG00000071708	Sms
ENSMUSG00000071847	Apcdd1
ENSMUSG00000071856	Mcc
ENSMUSG00000071866	Ppia
ENSMUSG00000072082	Ccnf
ENSMUSG00000072437	Nanos1
ENSMUSG00000072476	Gm9008
ENSMUSG00000072640	Lyrm9
ENSMUSG00000073002	Vamp5
ENSMUSG00000073236	2500004C02Rik
ENSMUSG00000073434	Wdr90
ENSMUSG00000073481	Mtarc2
ENSMUSG00000073557	Ppp1r12b
ENSMUSG00000073705	Cenps
ENSMUSG00000074030	Exoc8
ENSMUSG00000074102	Rbm15b
ENSMUSG00000074203	G430095P16Rik
ENSMUSG00000074212	Dnajb14
ENSMUSG00000074305	Peak1
ENSMUSG00000074364	Ehd2
ENSMUSG00000074476	Spc24
ENSMUSG00000074637	Sox2
ENSMUSG00000074698	Csnk2a1
ENSMUSG00000074802	Gas2l3
ENSMUSG00000074825	Itpripl1
ENSMUSG00000074886	Grk6
ENSMUSG00000075266	Cenpw
ENSMUSG00000075415	Fnbp1
ENSMUSG00000075467	Dnlz
ENSMUSG00000075602	Ly6a
ENSMUSG00000075700	Selenot
ENSMUSG00000076437	Selenoh
ENSMUSG00000077506	Scarna9
ENSMUSG00000077711	AF357399
ENSMUSG00000078154	Gm12184
ENSMUSG00000078240	Gm3550
ENSMUSG00000078521	Aunip
ENSMUSG00000078566	Bnip3
ENSMUSG00000078572	Ndufaf8
ENSMUSG00000078636	Gm7336
ENSMUSG00000078695	Cisd3
ENSMUSG00000078773	Rad54b
ENSMUSG00000078794	Dact3
ENSMUSG00000079003	Samd1
ENSMUSG00000079017	Ifi27l2a
ENSMUSG00000079018	Ly6c1
ENSMUSG00000079283	2310009B15Rik
ENSMUSG00000079523	Tmsb10
ENSMUSG00000080461	Gm22488
ENSMUSG00000080848	Gm9385
ENSMUSG00000083011	Gm12816
ENSMUSG00000084111	Gm15710
ENSMUSG00000084349	Rpl3-ps1
ENSMUSG00000084978	Gm11655
ENSMUSG00000085170	Lrrc75aos1
ENSMUSG00000085289	Gm15337
ENSMUSG00000085438	Oip5os1
ENSMUSG00000085521	4930526A20Rik
ENSMUSG00000085788	4930470G03Rik
ENSMUSG00000086220	Gm16599
ENSMUSG00000086311	Gm12122
ENSMUSG00000087143	A830082K12Rik
ENSMUSG00000087213	2810408I11Rik
ENSMUSG00000087365	C430049B03Rik
ENSMUSG00000087679	Tmem250-ps
ENSMUSG00000087819	Gm25117
ENSMUSG00000088008	Gm25492
ENSMUSG00000088125	Gm26070
ENSMUSG00000088208	Gm23751
ENSMUSG00000088252	Snord13
ENSMUSG00000088254	Gm24289
ENSMUSG00000088308	Gm24507
ENSMUSG00000088689	Scarna17
ENSMUSG00000088990	Gm22767
ENSMUSG00000089255	Snora78
ENSMUSG00000089704	Galnt2
ENSMUSG00000089715	Cbx6
ENSMUSG00000089827	1700023H06Rik
ENSMUSG00000090101	Snhg9
ENSMUSG00000090266	Mettl23
ENSMUSG00000090626	Tex9
ENSMUSG00000091337	Eid1
ENSMUSG00000091623	Gm17092
ENSMUSG00000093314	Mir5136
ENSMUSG00000093565	Rab26os
ENSMUSG00000093726	Gm20667
ENSMUSG00000093904	Tomm20
ENSMUSG00000094306	Gm24924
ENSMUSG00000095041	0
ENSMUSG00000095098	Ccdc85b
ENSMUSG00000096210	H1f0
ENSMUSG00000096472	Cdkn2d
ENSMUSG00000096942	Rps19-ps6
ENSMUSG00000096950	Gm9530
ENSMUSG00000096965	3300005D01Rik
ENSMUSG00000097187	Gm19426
ENSMUSG00000097248	Gm2694
ENSMUSG00000097473	Gm26585
ENSMUSG00000097497	Gm26652
ENSMUSG00000097519	4930558J18Rik
ENSMUSG00000097633	Gm16617
ENSMUSG00000097789	Gm2115
ENSMUSG00000097908	4933404O12Rik
ENSMUSG00000097994	Gm26982
ENSMUSG00000098183	Gm27010
ENSMUSG00000098318	Lockd
ENSMUSG00000099583	H3c4
ENSMUSG00000100005	B130024G19Rik
ENSMUSG00000100017	2410022M11Rik
ENSMUSG00000100153	Ppp1ccb
ENSMUSG00000100733	4932411K12Rik
ENSMUSG00000100798	Gm19589
ENSMUSG00000101414	Gm29101
ENSMUSG00000101892	9130401M01Rik
ENSMUSG00000102224	4930447F24Rik
ENSMUSG00000102246	9430037O13Rik
ENSMUSG00000102460	Gm38197
ENSMUSG00000102642	A130048G24Rik
ENSMUSG00000102840	Gm38037
ENSMUSG00000103085	Gm38120
ENSMUSG00000103202	Gm37326
ENSMUSG00000103308	Gm37800
ENSMUSG00000103906	Tigd5
ENSMUSG00000104106	Gm10848
ENSMUSG00000104369	Gm38082
ENSMUSG00000104626	Gm42675
ENSMUSG00000104735	C130075A20Rik
ENSMUSG00000104793	Gm43756
ENSMUSG00000105041	Gm42676
ENSMUSG00000105366	Gm43719
ENSMUSG00000105388	Rpl36a-ps2
ENSMUSG00000105402	Gm3716
ENSMUSG00000105529	Gm9480
ENSMUSG00000105699	Gm43703
ENSMUSG00000105750	Gm43130
ENSMUSG00000106205	C230096K16Rik
ENSMUSG00000106674	Gm20005
ENSMUSG00000106820	D5Ertd605e
ENSMUSG00000106864	Gtf3c2
ENSMUSG00000106943	Dancr
ENSMUSG00000106951	5930430L01Rik
ENSMUSG00000107000	Gm43481
ENSMUSG00000107002	0610012G03Rik
ENSMUSG00000107048	Gm43807
ENSMUSG00000107370	Gm43588
ENSMUSG00000108350	Gm44950
ENSMUSG00000108528	Gm8319
ENSMUSG00000108912	E230020D15Rik
ENSMUSG00000109051	Gm44913
ENSMUSG00000109314	Gm44699
ENSMUSG00000109324	Prmt1
ENSMUSG00000109511	Nup62
ENSMUSG00000109568	Gm45074
ENSMUSG00000109940	Gm45399
ENSMUSG00000110030	Gm45546
ENSMUSG00000110841	Gpx4-ps2
ENSMUSG00000111069	Gm48646
ENSMUSG00000111857	1190001M18Rik
ENSMUSG00000112026	Gm6653
ENSMUSG00000112784	Gm34868
ENSMUSG00000112980	D430020J02Rik
ENSMUSG00000113198	Gm6988
ENSMUSG00000113427	Gm46378
ENSMUSG00000113845	Gm39473
ENSMUSG00000114295	Gm2534
ENSMUSG00000116250	Gm34939
ENSMUSG00000116498	Gm38563
ENSMUSG00000116838	Gm6475
ENSMUSG00000117674	Gm31087
ENSMUSG00000117869	Snhg4
ENSMUSG00000118057	B020010K11Rik
ENSMUSG00000118653	0
ENSMUSG00000118664	TUSC3
ENSMUSG00000118671	EPPK1
ENSMUSG00000119011	0
ENSMUSG00000120144	NA
ENSMUSG00000120175	NA
ENSMUSG00000120308	NA
ENSMUSG00000120319	NA
ENSMUSG00000120482	NA
ENSMUSG00000120563	NA
ENSMUSG00000120575	NA
ENSMUSG00000120675	NA
ENSMUSG00000120697	NA
ENSMUSG00000120975	NA
ENSMUSG00000120992	NA
ENSMUSG00000121067	NA
ENSMUSG00000121078	NA
ENSMUSG00000121095	NA
ENSMUSG00000121374	NA
ENSMUSG00000121491	NA
ENSMUSG00000121496	NA
ENSMUSG00000000078	Klf6
ENSMUSG00000000275	Trim25
ENSMUSG00000000278	Scpep1
ENSMUSG00000000340	Dbt
ENSMUSG00000000409	Lck
ENSMUSG00000000538	Tom1l2
ENSMUSG00000000567	Sox9
ENSMUSG00000000600	Krit1
ENSMUSG00000000632	Sez6
ENSMUSG00000001143	Lman2l
ENSMUSG00000001158	Snrnp27
ENSMUSG00000001313	Rnd2
ENSMUSG00000001376	Vps50
ENSMUSG00000001418	Glmp
ENSMUSG00000001419	Mef2d
ENSMUSG00000001467	Cyp51
ENSMUSG00000001627	Ifrd1
ENSMUSG00000001632	Brpf1
ENSMUSG00000001642	Akr1b3
ENSMUSG00000001666	Ddt
ENSMUSG00000001767	Crnkl1
ENSMUSG00000001774	Chordc1
ENSMUSG00000001962	Fam50a
ENSMUSG00000002083	Bbc3
ENSMUSG00000002325	Irf9
ENSMUSG00000002625	Akap8l
ENSMUSG00000002658	Gtf2f1
ENSMUSG00000002845	Tmem39a
ENSMUSG00000002983	Relb
ENSMUSG00000002996	Hbp1
ENSMUSG00000003382	Etv3
ENSMUSG00000003541	Ier3
ENSMUSG00000003546	Klc4
ENSMUSG00000003812	Dnase2a
ENSMUSG00000003814	Calr
ENSMUSG00000004040	Stat3
ENSMUSG00000004221	Ikbkg
ENSMUSG00000004270	Lpcat3
ENSMUSG00000004285	Atp6v1f
ENSMUSG00000004317	Clcn5
ENSMUSG00000004319	Clcn3
ENSMUSG00000004371	Il11
ENSMUSG00000004508	Gab2
ENSMUSG00000004535	Tax1bp1
ENSMUSG00000004788	Eif2b2
ENSMUSG00000004843	Chmp2b
ENSMUSG00000004934	Pias4
ENSMUSG00000004994	Ccdc130
ENSMUSG00000005089	Slc1a2
ENSMUSG00000005124	Ccn4
ENSMUSG00000005125	Ndrg1
ENSMUSG00000005148	Klf5
ENSMUSG00000005198	Polr2a
ENSMUSG00000005262	Ufd1
ENSMUSG00000005413	Hmox1
ENSMUSG00000005483	Dnajb1
ENSMUSG00000005672	Kit
ENSMUSG00000005686	Ampd3
ENSMUSG00000005687	Bcas2
ENSMUSG00000005803	Sqor
ENSMUSG00000005846	Rsl1d1
ENSMUSG00000005949	Ctns
ENSMUSG00000006273	Atp6v1b2
ENSMUSG00000006299	Aamp
ENSMUSG00000006301	Tmbim1
ENSMUSG00000006345	Ggt1
ENSMUSG00000006403	Adamts4
ENSMUSG00000006717	Acot13
ENSMUSG00000007038	Neu1
ENSMUSG00000007812	Zfp655
ENSMUSG00000007891	Ctsd
ENSMUSG00000008307	1700109H08Rik
ENSMUSG00000008348	Ubc
ENSMUSG00000008393	Carhsp1
ENSMUSG00000008435	Rdh13
ENSMUSG00000008730	Hipk1
ENSMUSG00000009293	Ube2g2
ENSMUSG00000009406	Elk1
ENSMUSG00000009535	Rnmt
ENSMUSG00000009596	Taf7l
ENSMUSG00000009905	Kdsr
ENSMUSG00000010025	Aldh3a2
ENSMUSG00000010045	Tmem115
ENSMUSG00000010095	Slc3a2
ENSMUSG00000010358	Ifi35
ENSMUSG00000010453	Kansl3
ENSMUSG00000011114	Tbrg1
ENSMUSG00000011179	Odc1
ENSMUSG00000011306	Sugp1
ENSMUSG00000011960	Ccnt1
ENSMUSG00000013160	Atp6v0d1
ENSMUSG00000013736	Trnt1
ENSMUSG00000014177	Tvp23b
ENSMUSG00000014353	Tmem87b
ENSMUSG00000014402	Tsg101
ENSMUSG00000014763	Fam120b
ENSMUSG00000014850	Msh3
ENSMUSG00000014905	Dnajb9
ENSMUSG00000015149	Sirt2
ENSMUSG00000015522	Arnt
ENSMUSG00000015619	Gata3
ENSMUSG00000015652	Steap1
ENSMUSG00000015656	Hspa8
ENSMUSG00000015837	Sqstm1
ENSMUSG00000015882	Lcorl
ENSMUSG00000016256	Ctsz
ENSMUSG00000016356	Col20a1
ENSMUSG00000016427	Ndufa1
ENSMUSG00000016481	Cr1l
ENSMUSG00000016496	Cd274
ENSMUSG00000016510	Mtif3
ENSMUSG00000016534	Lamp2
ENSMUSG00000016831	Tox4
ENSMUSG00000017119	Nbr1
ENSMUSG00000017418	Arl5b
ENSMUSG00000017677	Wsb1
ENSMUSG00000017707	Serinc3
ENSMUSG00000017830	Dhx58
ENSMUSG00000018102	H2bc4
ENSMUSG00000018239	Zcchc10
ENSMUSG00000018372	Cep95
ENSMUSG00000018412	Kansl1
ENSMUSG00000018476	Kdm6b
ENSMUSG00000018541	Cwc25
ENSMUSG00000018567	Gabarap
ENSMUSG00000018733	Pex12
ENSMUSG00000018736	Ndel1
ENSMUSG00000018774	Cd68
ENSMUSG00000018820	Zfyve27
ENSMUSG00000018848	Rars
ENSMUSG00000018906	P4ha2
ENSMUSG00000018930	Ccl4
ENSMUSG00000018931	Natd1
ENSMUSG00000019188	H13
ENSMUSG00000019210	Atp6v1e1
ENSMUSG00000019505	Ubb
ENSMUSG00000019802	Sec63
ENSMUSG00000019806	Aig1
ENSMUSG00000019809	Pex3
ENSMUSG00000019810	Fuca2
ENSMUSG00000019843	Fyn
ENSMUSG00000019877	Serinc1
ENSMUSG00000019878	Hsf2
ENSMUSG00000019897	Ccdc59
ENSMUSG00000019907	Ppp1r12a
ENSMUSG00000019923	Zwint
ENSMUSG00000019979	Apaf1
ENSMUSG00000019998	Stx7
ENSMUSG00000020021	Fgd6
ENSMUSG00000020064	Herc4
ENSMUSG00000020078	Vps26a
ENSMUSG00000020097	Sgpl1
ENSMUSG00000020111	Micu1
ENSMUSG00000020130	Tbc1d15
ENSMUSG00000020184	Mdm2
ENSMUSG00000020224	Llph
ENSMUSG00000020225	Tmbim4
ENSMUSG00000020250	Txnrd1
ENSMUSG00000020255	D10Wsu102e
ENSMUSG00000020256	Aldh1l2
ENSMUSG00000020272	Stk10
ENSMUSG00000020300	Cpeb4
ENSMUSG00000020385	Clk4
ENSMUSG00000020390	Ube2b
ENSMUSG00000020399	Havcr2
ENSMUSG00000020409	Slu7
ENSMUSG00000020412	Ascc2
ENSMUSG00000020448	Rnf185
ENSMUSG00000020482	Ccdc117
ENSMUSG00000020484	Xbp1
ENSMUSG00000020522	Mfap3
ENSMUSG00000020526	Znhit3
ENSMUSG00000020530	Ggnbp2
ENSMUSG00000020571	Pdia6
ENSMUSG00000020593	Lpin1
ENSMUSG00000020598	Nrcam
ENSMUSG00000020605	Hs1bp3
ENSMUSG00000020620	Abca8b
ENSMUSG00000020640	Itsn2
ENSMUSG00000020641	Rsad2
ENSMUSG00000020659	Cbll1
ENSMUSG00000020680	Taf15
ENSMUSG00000020691	Mettl2
ENSMUSG00000020694	Tlk2
ENSMUSG00000020715	Ern1
ENSMUSG00000020719	Ddx5
ENSMUSG00000020777	Acox1
ENSMUSG00000020788	Atp2a3
ENSMUSG00000020803	Txndc17
ENSMUSG00000020806	Rhbdf2
ENSMUSG00000020818	Mfsd11
ENSMUSG00000020859	Spag9
ENSMUSG00000020873	Slc35b1
ENSMUSG00000020883	Fbxl20
ENSMUSG00000020903	Stx8
ENSMUSG00000020910	Adprm
ENSMUSG00000020956	Dtd2
ENSMUSG00000020964	Sel1l
ENSMUSG00000020986	Sec23a
ENSMUSG00000021000	Mia2
ENSMUSG00000021025	Nfkbia
ENSMUSG00000021057	Akap5
ENSMUSG00000021070	Bdkrb2
ENSMUSG00000021094	Dhrs7
ENSMUSG00000021103	Mnat1
ENSMUSG00000021114	Atp6v1d
ENSMUSG00000021134	Srsf5
ENSMUSG00000021147	Wdr37
ENSMUSG00000021189	Atxn3
ENSMUSG00000021192	Golga5
ENSMUSG00000021203	Otub2
ENSMUSG00000021226	Acot2
ENSMUSG00000021266	Wars
ENSMUSG00000021281	Tnfaip2
ENSMUSG00000021306	Gpr137b
ENSMUSG00000021392	Nol8
ENSMUSG00000021403	Serpinb9b
ENSMUSG00000021418	Rpp40
ENSMUSG00000021428	Riok1
ENSMUSG00000021431	Snrnp48
ENSMUSG00000021468	Sptlc1
ENSMUSG00000021477	Ctsl
ENSMUSG00000021481	Zfp346
ENSMUSG00000021504	B4galt7
ENSMUSG00000021576	Pdcd6
ENSMUSG00000021621	Zcchc9
ENSMUSG00000021668	Polk
ENSMUSG00000021694	Ercc8
ENSMUSG00000021701	Plk2
ENSMUSG00000021706	Zfyve16
ENSMUSG00000021748	Pdhb
ENSMUSG00000021756	Il6st
ENSMUSG00000021770	Samd8
ENSMUSG00000021814	Anxa7
ENSMUSG00000021819	Zswim8
ENSMUSG00000021831	Ero1a
ENSMUSG00000021840	Mapk1ip1l
ENSMUSG00000021876	Rnase4
ENSMUSG00000021890	Eaf1
ENSMUSG00000021891	Mettl6
ENSMUSG00000021962	Dcp1a
ENSMUSG00000022008	Gpalpp1
ENSMUSG00000022010	Tsc22d1
ENSMUSG00000022023	Wbp4
ENSMUSG00000022024	Sugt1
ENSMUSG00000022056	Adam7
ENSMUSG00000022064	Pibf1
ENSMUSG00000022074	Tnfrsf10b
ENSMUSG00000022119	Rbm26
ENSMUSG00000022136	Dnajc3
ENSMUSG00000022144	Gdnf
ENSMUSG00000022174	Dad1
ENSMUSG00000022270	Retreg1
ENSMUSG00000022292	Rrm2b
ENSMUSG00000022295	Atp6v1c1
ENSMUSG00000022313	Utp23
ENSMUSG00000022365	Derl1
ENSMUSG00000022401	Xpnpep3
ENSMUSG00000022425	Enpp2
ENSMUSG00000022453	Naga
ENSMUSG00000022462	Slc38a2
ENSMUSG00000022500	Litaf
ENSMUSG00000022505	Emp2
ENSMUSG00000022507	1810013L24Rik
ENSMUSG00000022515	Anks3
ENSMUSG00000022538	Lsg1
ENSMUSG00000022558	Mroh1
ENSMUSG00000022617	Chkb
ENSMUSG00000022620	Arsa
ENSMUSG00000022629	Kif21a
ENSMUSG00000022637	Cblb
ENSMUSG00000022676	Snai2
ENSMUSG00000022684	Bfar
ENSMUSG00000022707	Gbe1
ENSMUSG00000022708	Zbtb20
ENSMUSG00000022749	Tbc1d23
ENSMUSG00000022765	Snap29
ENSMUSG00000022769	Sdf2l1
ENSMUSG00000022828	Gtf2e1
ENSMUSG00000022837	Iqcb1
ENSMUSG00000022893	Adamts1
ENSMUSG00000022895	Ets2
ENSMUSG00000022914	Brwd1
ENSMUSG00000022971	Ifnar2
ENSMUSG00000022974	Paxbp1
ENSMUSG00000022999	Lmbr1l
ENSMUSG00000023010	Tmbim6
ENSMUSG00000023045	Soat2
ENSMUSG00000023048	Prr13
ENSMUSG00000023050	Map3k12
ENSMUSG00000023055	Calcoco1
ENSMUSG00000023067	Cdkn1a
ENSMUSG00000023074	Mospd1
ENSMUSG00000023087	Noct
ENSMUSG00000023106	Denr
ENSMUSG00000023249	Parp3
ENSMUSG00000023272	Creld2
ENSMUSG00000023341	Mx2
ENSMUSG00000023393	Slc17a9
ENSMUSG00000023452	Pisd
ENSMUSG00000023572	Ccndbp1
ENSMUSG00000023903	Mmp25
ENSMUSG00000023912	Slc25a27
ENSMUSG00000023914	Mep1a
ENSMUSG00000023951	Vegfa
ENSMUSG00000023952	Gtpbp2
ENSMUSG00000024014	Pim1
ENSMUSG00000024049	Myom1
ENSMUSG00000024055	Cyp4f13
ENSMUSG00000024072	Yipf4
ENSMUSG00000024101	Washc1
ENSMUSG00000024104	Washc2
ENSMUSG00000024127	Prepl
ENSMUSG00000024137	E4f1
ENSMUSG00000024143	Rhoq
ENSMUSG00000024150	Mcfd2
ENSMUSG00000024158	Hagh
ENSMUSG00000024190	Dusp1
ENSMUSG00000024197	Plin3
ENSMUSG00000024234	Mtpap
[truncated: 1,000 more rows]

## Sheet: Common overrep BP
Enrichment FDR	nGenes	Pathway Genes	Fold Enrichment	Pathway	URL	Genes
0.00879485	3	8	31.6868	Neg. reg. of hydrogen peroxide-mediated programmed cell death	http://amigo.geneontology.org/amigo/term/GO:1901299	Glrx Pink1 Hsph1
0.009906	4	22	15.3633	Pos. reg. of interferon-alpha production	http://amigo.geneontology.org/amigo/term/GO:0032727	Irf7 Stat1 Ifih1 Tlr3
0.000459643	7	48	12.3226	Cellular response to interferon-beta	http://amigo.geneontology.org/amigo/term/GO:0035458	Stat1 Gbp2 Tlr3 Ifi203 Ifit3 Ifi47 Mndal
0.000265988	8	59	11.4574	Response to interferon-beta	http://amigo.geneontology.org/amigo/term/GO:0035456	Ifitm1 Stat1 Gbp2 Tlr3 Ifi203 Ifit3 Ifi47 Mndal
0.00641842	6	56	9.05336	Pos. reg. of type I interferon production	http://amigo.geneontology.org/amigo/term/GO:0032481	Irf7 Stat1 Ifih1 Tlr3 Cd14 Flot1
0.00965085	9	155	4.90634	Biomineral tissue development	http://amigo.geneontology.org/amigo/term/GO:0031214	Atraid Nbr1 Slc20a1 Spp1 Gpnmb Trpm4 Omd Sgms2 Grem1
0.00966002	9	157	4.84384	Biomineralization	http://amigo.geneontology.org/amigo/term/GO:0110148	Atraid Nbr1 Slc20a1 Spp1 Gpnmb Trpm4 Omd Sgms2 Grem1
0.00585792	11	208	4.46865	RRNA processing	http://amigo.geneontology.org/amigo/term/GO:0006364	Nhp2 Mettl16 Pa2g4 Wdr12 Imp4 Nifk Mrto4 Dis3 Wdr3 Rrs1 Rnasel
0.00966002	10	194	4.35557	Reg. of I-kappaB kinase/NF-kappaB signaling	http://amigo.geneontology.org/amigo/term/GO:0043122	Ikbkg Sqstm1 Il1rl1 Stat1 Traf5 Pink1 Trim30a Tlr3 Tmem106a Trim30d
0.00655557	11	217	4.28331	RRNA metabolic proc.	http://amigo.geneontology.org/amigo/term/GO:0016072	Nhp2 Mettl16 Pa2g4 Wdr12 Imp4 Nifk Mrto4 Dis3 Wdr3 Rrs1 Rnasel
0.00688352	11	219	4.2442	Hormone metabolic proc.	http://amigo.geneontology.org/amigo/term/GO:0042445	Lipe Ctsb Hsd17b10 Spp1 Hsd17b11 Atp6ap2 Tiparp Slco4a1 Adh7 Retsat Dhrs3
0.00879485	11	227	4.09462	I-kappaB kinase/NF-kappaB signaling	http://amigo.geneontology.org/amigo/term/GO:0007249	Ikbkg Sqstm1 Il1rl1 Stat1 Traf5 Pink1 Trim30a Tlr3 Tmem106a Cx3cr1 Trim30d
0.009906	14	363	3.25888	NcRNA processing	http://amigo.geneontology.org/amigo/term/GO:0034470	Nhp2 Mettl16 Hsd17b10 Pa2g4 Wdr12 Imp4 Nifk Mrto4 Dis3 Wdr3 Pus7 Rrs1 Rnasel Urm1
0.00838483	15	395	3.20879	Reg. of DNA-binding transcription factor activity	http://amigo.geneontology.org/amigo/term/GO:0051090	Ikbkg Arrb1 Hes1 Ddit3 Traf5 Pink1 Anxa4 Trim30a Tlr3 Egln1 Trib1 Cx3cr1 Trim30d Flot1 Grem1
0.000448628	25	703	3.00491	Reg. of cytokine production	http://amigo.geneontology.org/amigo/term/GO:0001817	Arrb1 Gsdmd Ddit3 Irf7 Il1rl1 Stat1 Ifih1 Tnfrsf1b Tnfrsf9 Cxcl5 Gpnmb Anxa4 Trim30a Atp6ap2 Tlr3 Tmem106a Hpse Trpm4 Hilpda Serpinb1a Zfp36 Cd14 Cx3cr1 Flot1 Mndal
0.000448628	25	710	2.97528	Cytokine production	http://amigo.geneontology.org/amigo/term/GO:0001816	Arrb1 Gsdmd Ddit3 Irf7 Il1rl1 Stat1 Ifih1 Tnfrsf1b Tnfrsf9 Cxcl5 Gpnmb Anxa4 Trim30a Atp6ap2 Tlr3 Tmem106a Hpse Trpm4 Hilpda Serpinb1a Zfp36 Cd14 Cx3cr1 Flot1 Mndal
0.000265988	28	811	2.91732	Cellular response to cytokine stimulus	http://amigo.geneontology.org/amigo/term/GO:0071345	Cacybp Abca1 Abcd4 Ifitm1 Irf7 Nrp2 Il1rl1 Stat1 Traf5 Gsn Zbp1 Gbp2 Tnfrsf1b Spp1 Cxcl5 Stx4a Slit2 Tlr3 Chchd4 Parp14 Cxcl10 Ifi203 Zfp36 Cx3cr1 Ifit3b Ifit3 Ifi47 Mndal
6.50288e-07	45	1330	2.85896	Reg. of immune system proc.	http://amigo.geneontology.org/amigo/term/GO:0002682	Calr Dnajb9 Hes1 Pla2g7 Irf7 Il1rl1 Stat1 Ifih1 Zc3h8 Zbp1 Tnfrsf1b Cxcl5 Hsph1 Tmem176b Gpnmb Cd9 Stx4a Trim30a Mpp1 Slit2 Casp3 Tlr3 Trib1 Parp14 Cxcl10 Mitf Tap1 Nme1 Trpm4 C1s1 Adrm1 Ifi203 Serpinb1a Zfp36 Serpinb9 Dtx3l Cd14 Cx3cr1 C1ra Tcim Flot1 Blnk Lst1 Grem1 Mndal
0.000777269	25	742	2.84697	Innate immune response	http://amigo.geneontology.org/amigo/term/GO:0045087	Gsdmd Ifitm1 Irf7 Stat1 Gsn Ifih1 Zbp1 Gbp2 Stx4a Trim30a Tlr3 Parp14 Cxcl10 Tmem106a Tap1 Ifi203 Serpinb1a Serpinb9 Dtx3l Cd14 Cx3cr1 C1ra Trim30d Ifit3 Mndal
0.00965085	18	549	2.77043	Reg. of defense response	http://amigo.geneontology.org/amigo/term/GO:0031347	Irf7 Casp12 Il1rl1 Stat1 Zbp1 Tnfrsf1b Cxcl5 Slit2 Tlr3 Parp14 Tap1 Ifi203 Serpinb1a Zfp36 Serpinb9 Dtx3l Cx3cr1 Mndal
0.000289125	30	922	2.74939	Response to cytokine	http://amigo.geneontology.org/amigo/term/GO:0034097	Cacybp Abca1 Abcd4 Ifitm1 Irf7 Nrp2 Il1rl1 Stat1 Traf5 Gsn Ifih1 Zbp1 Gbp2 Tnfrsf1b Spp1 Cxcl5 Stx4a Slit2 Tlr3 Chchd4 Parp14 Cxcl10 Ifi203 Zfp36 Cd14 Cx3cr1 Ifit3b Ifit3 Ifi47 Mndal
0.000571315	28	876	2.70085	Reg. of response to external stimulus	http://amigo.geneontology.org/amigo/term/GO:0032101	Calr Pla2g7 Irf7 Casp12 Il1rl1 Stat1 Zbp1 Tnfrsf1b Cxcl5 Cd9 Stx4a Mpp1 Slit2 Tlr3 Trib1 Parp14 Cxcl10 Hpse Tap1 Lpar1 Ifi203 Serpinb1a Zfp36 Serpinb9 Dtx3l Cx3cr1 Grem1 Mndal
0.00966002	19	601	2.67132	Response to inorganic substance	http://amigo.geneontology.org/amigo/term/GO:0010035	Fosb Cp Calr Ranbp1 Cacybp Mdm2 Glrx Dhfr Gsn Kpna4 Pink1 Hsph1 Cd9 Casp3 Egln1 Gsta4 Timeless Itpr3 Cd14
0.000904558	30	1012	2.50488	Defense response to other organism	http://amigo.geneontology.org/amigo/term/GO:0098542	Gsdmd Ifitm1 Irf7 Stat1 Gsn Ifih1 Zbp1 Gbp2 Plac8 Cxcl5 Stx4a Trim30a Tlr3 Parp14 Cxcl10 Tmem106a Scd1 Tap1 Ifi203 Serpinb1a Serpinb9 Dtx3l Cd14 Cx3cr1 C1ra Trim30d Ifit3b Rnasel Ifit3 Mndal
0.00655557	23	777	2.50123	Reg. of immune response	http://amigo.geneontology.org/amigo/term/GO:0050776	Irf7 Il1rl1 Stat1 Ifih1 Zbp1 Tnfrsf1b Cxcl5 Stx4a Trim30a Tlr3 Parp14 Tap1 Trpm4 C1s1 Ifi203 Serpinb1a Serpinb9 Dtx3l Cd14 C1ra Flot1 Blnk Mndal
0.00399903	27	942	2.42192	Protein catabolic proc.	http://amigo.geneontology.org/amigo/term/GO:0030163	Uhrf1 Atraid Dnajb9 Uchl5 Smurf2 Arrb1 Mdm2 Lpcat1 Ctsb Psme1 Ddit3 Ube2l6 Tnfrsf1b Rchy1 Tpp1 Trim30a Egln1 Pin1 Trib1 Uba7 Tiparp Hpse Ankrd9 Adrm1 Kif14 Serpinb1a Dtx3l
0.000202905	40	1400	2.41423	Response to other organism	http://amigo.geneontology.org/amigo/term/GO:0051707	Abca1 Cmpk2 Gsdmd Ifitm1 Irf7 Stat1 Gsn Ifih1 Zbp1 Gbp2 Tnfrsf1b Plac8 Cxcl5 Stx4a Trim30a Casp3 Tlr3 Trib1 Parp14 Cxcl10 Tmem106a Scd1 Tap1 Baiap2l1 Ifi203 Serpinb1a Zfp36 Serpinb9 Dtx3l Cd14 Cx3cr1 C1ra Adh7 Trim30d Ifit3b Rnasel Ifit3 Ly6a Ifi27l2a Mndal
0.000202905	40	1403	2.40907	Response to external biotic stimulus	http://amigo.geneontology.org/amigo/term/GO:0043207	Abca1 Cmpk2 Gsdmd Ifitm1 Irf7 Stat1 Gsn Ifih1 Zbp1 Gbp2 Tnfrsf1b Plac8 Cxcl5 Stx4a Trim30a Casp3 Tlr3 Trib1 Parp14 Cxcl10 Tmem106a Scd1 Tap1 Baiap2l1 Ifi203 Serpinb1a Zfp36 Serpinb9 Dtx3l Cd14 Cx3cr1 C1ra Adh7 Trim30d Ifit3b Rnasel Ifit3 Ly6a Ifi27l2a Mndal
0.00655557	25	887	2.38157	Reg. of catabolic proc.	http://amigo.geneontology.org/amigo/term/GO:0009894	Pafah1b2 Ikbkg Mettl16 Atraid Uchl5 Smurf2 Mdm2 Lpcat1 Psme1 Ddit3 Idh1 Traf5 Tnfrsf1b Pink1 Rchy1 Trim30a Egln1 Pin1 Trib1 Tiparp Serpinb1a Zfp36 Dtx3l Trim30d Rnasel
0.000202905	42	1524	2.32869	Biological proc. involved in interspecies interaction between organisms	http://amigo.geneontology.org/amigo/term/GO:0044419	Abca1 Cmpk2 Ctsb Gsdmd Ifitm1 Irf7 Stat1 Gsn Ifih1 Zbp1 Gbp2 Tnfrsf1b Plac8 Cxcl5 Stx4a Trim30a Casp3 Tlr3 Trib1 Parp14 Cxcl10 Tmem106a Scd1 Tap1 Baiap2l1 Ifi203 Pvr Serpinb1a Zfp36 Serpinb9 Dtx3l Cd14 Cx3cr1 C1ra Adh7 Trim30d Ifit3b Rnasel Ifit3 Ly6a Ifi27l2a Mndal
0.00279442	31	1140	2.29775	Pos. reg. of gene expression	http://amigo.geneontology.org/amigo/term/GO:0010628	Calr Ikbkg Mettl16 Dnajb9 Mdm2 Hes1 Gsdmd Ddit3 Irf7 Il1rl1 Stat1 Traf5 Gsn Ifih1 Fgf7 Pink1 Stx4a Atp6ap2 Tlr3 Tcf12 Tmem106a Mitf Hpse Mustn1 Hilpda Zfp36 Serpinb9 Cd14 Flot1 Blnk Mndal
0.00585792	28	1032	2.29258	Neg. reg. of multicellular organismal proc.	http://amigo.geneontology.org/amigo/term/GO:0051241	Calr Ptgds Arrb1 Hes1 Ddit3 Klf7 Il1rl1 Stat1 Sp100 Zc3h8 Procr Tnfrsf1b Tnfrsf9 Plac8 Tmem176b Gpnmb Anxa4 Cd9 Trim30a Slit2 Trib1 Cxcl10 Nme1 Trpm4 Serpinb1a Zfp36 Cx3cr1 Grem1
0.00191213	34	1281	2.24273	Macromolecule catabolic proc.	http://amigo.geneontology.org/amigo/term/GO:0009057	Uhrf1 Mettl16 Atraid Dnajb9 Uchl5 Smurf2 Arrb1 Mdm2 Lpcat1 Ctsb Psme1 Ddit3 Traf5 Ube2l6 Tnfrsf1b Mrto4 Rchy1 Tpp1 Trim30a Egln1 Pin1 Trib1 Uba7 Dis3 Idua Tiparp Hpse Ankrd9 Adrm1 Kif14 Serpinb1a Zfp36 Dtx3l Rnasel
0.00415431	32	1229	2.20011	Cellular response to oxygen-containing compound	http://amigo.geneontology.org/amigo/term/GO:1901701	Ranbp1 Abca1 Arrb1 Mdm2 Cmpk2 Glrx Dhfr Lpin2 Klf7 Rab13 Gbp2 Tnfrsf1b Pink1 Spp1 Cxcl5 Hsph1 Stx4a Slit2 Trib1 Cxcl10 Nme1 Trpm4 Lpar1 Baiap2l1 Adrm1 Timeless Itpr3 Zfp36 Cd14 Cx3cr1 Ly6a Ly6c1
0.00520767	32	1246	2.17009	Organonitrogen compound catabolic proc.	http://amigo.geneontology.org/amigo/term/GO:1901565	Uhrf1 Atraid Dnajb9 Uchl5 Smurf2 Arrb1 Mdm2 Lpcat1 Nudt13 Ctsb Psme1 Pla2g7 Hsd17b10 Ddit3 Ube2l6 Tnfrsf1b Rchy1 Tpp1 Trim30a Egln1 Pin1 Trib1 Uba7 Idua Tiparp Hpse Amdhd2 Ankrd9 Adrm1 Kif14 Serpinb1a Dtx3l
0.00608232	31	1212	2.16125	Reg. of response to stress	http://amigo.geneontology.org/amigo/term/GO:0080134	Ikbkg Dnajb9 Nbr1 Mdm2 Glrx Dhfr Lmnb1 Irf7 Casp12 Il1rl1 Stat1 Traf5 Zbp1 Tnfrsf1b Pink1 Cxcl5 Hsph1 Cd9 Slit2 Tlr3 Parp14 Hpse Tap1 Timeless Ifi203 Serpinb1a Zfp36 Serpinb9 Dtx3l Cx3cr1 Mndal
0.000777269	41	1619	2.13985	Immune response	http://amigo.geneontology.org/amigo/term/GO:0006955	Ptgds Gsdmd Ifitm1 Irf7 Il1rl1 Stat1 Gsn Ifih1 Zbp1 Gbp2 Tnfrsf1b Tgfbr3 Plac8 Cxcl5 Stx4a Trim30a Dock11 Tlr3 Parp14 Cxcl10 Tmem106a Scd1 Tap1 Trpm4 C1s1 Ifi203 Serpinb1a Serpinb9 Dtx3l Cd14 Cx3cr1 C1ra Tcim Trim30d Flot1 Blnk Ifit3b Rnasel Lst1 Ifit3 Mndal
0.0013648	39	1546	2.13158	Defense response	http://amigo.geneontology.org/amigo/term/GO:0006952	Gsdmd Pla2g7 Tapbp Ifitm1 Irf7 Casp12 Il1rl1 Stat1 Gsn Ifih1 Zbp1 Gbp2 Tnfrsf1b Plac8 Cxcl5 Stx4a Trim30a Slit2 Tlr3 Parp14 Cxcl10 Tmem106a Scd1 Tap1 Ifi203 Serpinb1a Zfp36 Serpinb9 Ptgs1 Dtx3l Cd14 Cx3cr1 C1ra Trim30d Ifit3b Rnasel Ifit3 Ifi47 Mndal
0.000448628	45	1798	2.1148	Response to oxygen-containing compound	http://amigo.geneontology.org/amigo/term/GO:1901700	Fosb Calr Ranbp1 Fads1 Cacybp Abca1 Arrb1 Aldh3a1 Mdm2 Cmpk2 Glrx Dhfr Lpin2 Klf7 Gsn Kpna4 Rab13 Gbp2 Tnfrsf1b Pink1 Tgfbr3 Spp1 Cxcl5 Hsph1 Cd9 Stx4a Slit2 Casp3 Egln1 Trib1 Cxcl10 Scd1 Nme1 Trpm4 Lpar1 Baiap2l1 Adrm1 Timeless Itpr3 Zfp36 Cd14 Cx3cr1 Adh7 Ly6a Ly6c1
0.000448628	48	1981	2.0474	Organic substance catabolic proc.	http://amigo.geneontology.org/amigo/term/GO:1901575	Uhrf1 Lipe Pafah1b2 Crot Mettl16 Atraid Dnajb9 Uchl5 Smurf2 Arrb1 Mdm2 Abcd4 Lpcat1 Nudt13 Ctsb Psme1 Pla2g7 Lpin2 Hsd17b10 Ddit3 Idh1 Traf5 Ube2l6 Tnfrsf1b Mrto4 Spp1 Hsd17b11 Rchy1 Tpp1 Trim30a Egln1 Pin1 Trib1 Uba7 Dis3 Idua Tiparp Hpse Amdhd2 Ankrd9 Adrm1 Kif14 Serpinb1a Zfp36 Dtx3l Adh7 Rnasel Mgst2
0.00247132	41	1714	2.02125	Reg. of cell population proliferation	http://amigo.geneontology.org/amigo/term/GO:0042127	Uhrf1 Calr Atraid Ptgds Nolc1 Arrb1 Aldh3a1 Mdm2 Hes1 Slurp1 Ifitm1 Il1rl1 Stat1 Traf5 Fgf7 Tnfrsf1b Tnfrsf9 Plac8 Gpnmb Cd9 Stx4a Slit2 Casp3 Pin1 Cdc25a Trib1 Abcc4 Cxcl10 Mitf Hpse Nme1 Trpm4 Kif14 Mustn1 Hilpda Zfp36 Ptgs1 Cx3cr1 Lst1 Ifit3 Grem1
0.00608232	36	1507	2.01853	Reg. of intracellular signal transduction	http://amigo.geneontology.org/amigo/term/GO:1902531	Bbc3 Calr Ikbkg Abca1 Sqstm1 Nbr1 Arrb1 Mdm2 Glrx Lmnb1 Ddit3 Il1rl1 Stat1 Traf5 Pink1 Gpat3 Hsph1 Gpnmb Trim30a Atp6ap2 Slit2 Tlr3 Egln1 Pin1 Tmem106a Hpse Lpar1 Kif14 Phlda3 Cd14 Cx3cr1 Tcim Trim30d Flot1 Rrs1 Grem1
0.00574905	37	1552	2.01445	Reg. of programmed cell death	http://amigo.geneontology.org/amigo/term/GO:0043067	Bbc3 Ikbkg Arrb1 Mdm2 Glrx Pa2g4 Ddit3 Casp12 Sp100 Traf5 Gsn Zc3h8 Zbp1 Ppid Tnfrsf1b Pink1 Spp1 Plac8 Hsph1 Stx4a Slit2 Casp3 Tlr3 Egln1 Pin1 Cxcl10 Mitf Lpar1 Ghitm Kif14 Phlda3 Zfp36 Serpinb9 Cx3cr1 Tcim Ifit3 Grem1
0.00641842	36	1517	2.00523	Reg. of apoptotic proc.	http://amigo.geneontology.org/amigo/term/GO:0042981	Bbc3 Ikbkg Arrb1 Mdm2 Pa2g4 Ddit3 Casp12 Sp100 Traf5 Gsn Zc3h8 Zbp1 Ppid Tnfrsf1b Pink1 Spp1 Plac8 Hsph1 Stx4a Slit2 Casp3 Tlr3 Egln1 Pin1 Cxcl10 Mitf Lpar1 Ghitm Kif14 Phlda3 Zfp36 Serpinb9 Cx3cr1 Tcim Ifit3 Grem1
0.00415431	40	1704	1.98352	Reg. of cell death	http://amigo.geneontology.org/amigo/term/GO:0010941	Bbc3 Ikbkg Cacybp Arrb1 Mdm2 Glrx Ctsb Pa2g4 Ddit3 Casp12 Sp100 Traf5 Gsn Zc3h8 Zbp1 Ppid Tnfrsf1b Pink1 Spp1 Plac8 Hsph1 Gpnmb Stx4a Slit2 Casp3 Tlr3 Egln1 Pin1 Cxcl10 Mitf Lpar1 Ghitm Kif14 Phlda3 Zfp36 Serpinb9 Cx3cr1 Tcim Ifit3 Grem1
0.00608232	43	1938	1.87483	Programmed cell death	http://amigo.geneontology.org/amigo/term/GO:0012501	Bbc3 Ikbkg Sqstm1 Arrb1 Mdm2 Glrx Gsdmd Pa2g4 Ddit3 Casp12 Sp100 Traf5 Gsn Zc3h8 Zbp1 Ppid Tnfrsf1b Pink1 Tnfrsf9 Spp1 Plac8 Hsph1 Aen Stx4a Slit2 Casp3 Tlr3 Egln1 Pin1 Cxcl10 Mitf Mrpl41 Lpar1 Ghitm Kif14 Phlda3 Zfp36 Serpinb9 Cx3cr1 Tcim Ifit3 Grem1 Ifi27l2a
0.00655557	42	1900	1.86785	Tissue development	http://amigo.geneontology.org/amigo/term/GO:0009888	Calr Atraid Cacybp Nolc1 Nup50 Nbr1 Mdm2 Ctsb Hes1 Ifitm1 Klf7 Nrp2 Stat1 Fgf7 Slc20a1 Rab13 Tgfbr3 Spp1 Gpnmb Anxa4 Tpp1 Atp6ap2 Gpat4 Slit2 Casp3 Egln1 Pin1 Tiparp Cxcl10 Hpse Trpm4 Adrm1 Timeless Mustn1 Maff Zfp36 Ptgs1 Omd Sgms2 Pus7 Flot1 Grem1
0.0099357	40	1834	1.84292	Pos. reg. of macromolecule biosynthetic proc.	http://amigo.geneontology.org/amigo/term/GO:0010557	Klf6 Fosb Etv1 Ikbkg Med16 Cacybp Nolc1 Arrb1 Mdm2 Hes1 Lpin2 Ddit3 Irf7 Klf7 Stat1 Fgf7 Zc3h8 Pink1 Spp1 Plac8 Cct6a Hsph1 Tlr3 Maml2 Egln1 Pin1 Tcf12 Lmo7 Tmem106a Mitf Mustn1 Maff Dtx3l Ier2 Jmjd6 Zfp945 Phf5a Nr6a1 Rnasel Grem1
0.00965085	41	1884	1.83886	Apoptotic proc.	http://amigo.geneontology.org/amigo/term/GO:0006915	Bbc3 Ikbkg Sqstm1 Arrb1 Mdm2 Pa2g4 Ddit3 Casp12 Sp100 Traf5 Gsn Zc3h8 Zbp1 Ppid Tnfrsf1b Pink1 Tnfrsf9 Spp1 Plac8 Hsph1 Aen Stx4a Slit2 Casp3 Tlr3 Egln1 Pin1 Cxcl10 Mitf Mrpl41 Lpar1 Ghitm Kif14 Phlda3 Zfp36 Serpinb9 Cx3cr1 Tcim Ifit3 Grem1 Ifi27l2a

## Sheet: Common overrep KEEG
Enrichment FDR	nGenes	Pathway Genes	Fold Enrichment	Pathway	URL	Genes
0.000577413	13	220	4.99307	Epstein-Barr virus infection	http://www.genome.jp/kegg-bin/show_pathway?mmu05169	Calr Ikbkg Mdm2 Hes1 Tapbp Irf7 Stat1 Traf5 Casp3 Cxcl10 Tap1 Adrm1 Blnk
0.000670404	12	202	5.01969	NOD-like receptor signaling pathway	http://www.genome.jp/kegg-bin/show_pathway?mmu04621	Ikbkg Ctsb Gsdmd Irf7 Casp12 Stat1 Traf5 Gbp2 Gabarapl1 Atg12 Itpr3 Rnasel
0.00687883	6	70	7.24269	RIG-I-like receptor signaling pathway	http://www.genome.jp/kegg-bin/show_pathway?mmu04622	Ikbkg Irf7 Ifih1 Pin1 Atg12 Cxcl10
0.00687883	6	71	7.14068	Drug metabolism	http://www.genome.jp/kegg-bin/show_pathway?mmu00982	Aldh3a1 Gsta4 Adh7 Gstm1 Aox1 Mgst2
0.00687883	6	73	6.94505	Metabolism of xenobiotics by cytochrome P450	http://www.genome.jp/kegg-bin/show_pathway?	Aldh3a1 Gsta4 Ephx1 Adh7 Gstm1 Mgst2
0.00687883	7	99	5.97461	Toll-like receptor signaling pathway	http://www.genome.jp/kegg-bin/show_pathway?mmu04620	Ikbkg Irf7 Stat1 Spp1 Tlr3 Cxcl10 Cd14
0.00687883	8	136	4.97047	Apoptosis	http://www.genome.jp/kegg-bin/show_pathway?mmu04210	Bbc3 Ikbkg Ctsb Lmnb1 Ddit3 Casp12 Casp3 Itpr3
0.00965037	6	80	6.33736	Platinum drug resistance	http://www.genome.jp/kegg-bin/show_pathway?mmu01524	Bbc3 Mdm2 Casp3 Gsta4 Gstm1 Mgst2
0.00965037	7	113	5.23439	TNF signaling pathway	http://www.genome.jp/kegg-bin/show_pathway?mmu04668	Ikbkg Traf5 Tnfrsf1b Cxcl5 Casp3 Cxcl10 Ifi47
0.012454	5	57	7.41211	Pyrimidine metabolism	http://www.genome.jp/kegg-bin/show_pathway?mmu00240	Uck1 Cmpk2 Umps Tk1 Nme1
0.0150472	6	91	5.5713	IL-17 signaling pathway	http://www.genome.jp/kegg-bin/show_pathway?mmu04657	Fosb Ikbkg Traf5 Cxcl5 Casp3 Cxcl10
0.0174526	8	169	3.99991	Influenza A	http://www.genome.jp/kegg-bin/show_pathway?mmu05164	Ikbkg Irf7 Stat1 Ifih1 Casp3 Tlr3 Cxcl10 Rnasel
0.0204635	5	68	6.21309	Mitophagy	http://www.genome.jp/kegg-bin/show_pathway?mmu04137	Sqstm1 Nbr1 Pink1 Gabarapl1 Mitf
0.0204635	33	1597	1.74605	Metabolic pathways	http://www.genome.jp/kegg-bin/show_pathway?mmu01100	Uck1 Pafah1b2 Fads1 Ptgds Aldh3a1 Cmpk2 Lpcat1 Dhfr Umps Pla2g7 Lpin2 Hsd17b10 Tk1 Idh1 Uap1l1 Ak2 Gpat3 Rpn1 Gpat4 Gsta4 Idua Hpse Amdhd2 Scd1 Nme1 Ptgs1 Sgms2 Adh7 Gstm1 Aox1 Mocs1 Dhrs3 Mgst2
0.0242129	7	143	4.13627	Measles	http://www.genome.jp/kegg-bin/show_pathway?mmu05162	Bbc3 Ikbkg Irf7 Stat1 Ifih1 Rchy1 Casp3
0.0255592	9	231	3.29213	Human immunodeficiency virus 1 infection	http://www.genome.jp/kegg-bin/show_pathway?mmu05170	Calr Ikbkg Tapbp Traf5 Tnfrsf1b Casp3 Tap1 Itpr3 Trim30d
0.0271288	5	76	5.55908	Pertussis	http://www.genome.jp/kegg-bin/show_pathway?mmu05133	Cxcl5 Casp3 C1s1 Cd14 C1ra
0.0271288	15	542	2.33851	Pathways in cancer	http://www.genome.jp/kegg-bin/show_pathway?mmu05200	Bbc3 Ikbkg Mdm2 Hes1 Stat1 Traf5 Fgf7 Casp3 Egln1 Gsta4 Mitf Lpar1 Frat2 Gstm1 Mgst2
0.0294934	7	154	3.84082	Biosynthesis of cofactors	http://www.genome.jp/kegg-bin/show_pathway?mmu01240	Cmpk2 Dhfr Umps Ak2 Nme1 Mocs1 Dhrs3
0.0300605	5	80	5.28113	Antigen processing and presentation	http://www.genome.jp/kegg-bin/show_pathway?mmu04612	Calr Ctsb Psme1 Tapbp Tap1
0.0320531	7	159	3.72004	Hepatitis C	http://www.genome.jp/kegg-bin/show_pathway?mmu05160	Ikbkg Irf7 Stat1 Casp3 Tlr3 Cxcl10 Rnasel
0.0343265	6	123	4.12186	Osteoclast differentiation	http://www.genome.jp/kegg-bin/show_pathway?mmu04380	Fosb Ikbkg Sqstm1 Stat1 Mitf Blnk
0.0343265	7	163	3.62875	Hepatitis B	http://www.genome.jp/kegg-bin/show_pathway?mmu05161	Ikbkg Irf7 Casp12 Stat1 Ifih1 Casp3 Tlr3
0.0343265	8	209	3.23438	Chemical carcinogenesis	http://www.genome.jp/kegg-bin/show_pathway?mmu05207	Arrb1 Fgf7 Kpna4 Gsta4 Cdc25a Ephx1 Gstm1 Mgst2
0.0377436	7	170	3.47933	Protein processing in endoplasmic reticulum	http://www.genome.jp/kegg-bin/show_pathway?mmu04141	Calr Ssr1 Lman2 Ddit3 Casp12 Hsph1 Rpn1
0.0377436	13	469	2.34216	Pathways of neurodegeneration	http://www.genome.jp/kegg-bin/show_pathway?mmu05022	Sqstm1 Hsd17b10 Ddit3 Casp12 Ube2l6 Ppid Tnfrsf1b Pink1 Casp3 Uba7 Adrm1 Itpr3 Frat2
0.0398671	7	174	3.39935	Necroptosis	http://www.genome.jp/kegg-bin/show_pathway?mmu04217	Sqstm1 Stat1 Traf5 Zbp1 Ppid Tlr3 H2az2
0.0398671	8	219	3.08669	Viral carcinogenesis	http://www.genome.jp/kegg-bin/show_pathway?mmu05203	Ikbkg Ranbp1 Mdm2 Irf7 Sp100 Traf5 Gsn Casp3
0.0423753	3	30	8.44981	Antifolate resistance	http://www.genome.jp/kegg-bin/show_pathway?mmu01523	Ikbkg Dhfr Abcc4
0.0479479	6	139	3.6474	Alcoholic liver disease	http://www.genome.jp/kegg-bin/show_pathway?mmu04936	Ikbkg Lpin2 Casp3 Scd1 Cd14 Adh7
0.0479479	12	439	2.30974	Herpes simplex virus 1 infection	http://www.genome.jp/kegg-bin/show_pathway?mmu05168	Calr Ikbkg Tapbp Irf7 Stat1 Sp100 Traf5 Ifih1 Casp3 Tlr3 Tap1 Rnasel
0.0484742	4	63	5.36496	Cytosolic DNA-sensing pathway	http://www.genome.jp/kegg-bin/show_pathway?mmu04623	Ikbkg Irf7 Zbp1 Cxcl10

## Sheet: Differetial overrep BP
	group	FDR	nGenes	Pathway size	Fold enriched	Pathway	URL	Genes
1	Upregulated	1.72e-40	255	1187	2.42087	Cell cycle process	http://amigo.geneontology.org/amigo/term/GO:0022402	ENSMUSG00000001403, ENSMUSG00000002068, ENSMUSG00000002297, ENSMUSG00000005732, ENSMUSG00000006585, ENSMUSG00000006678, ENSMUSG00000008690, ENSMUSG00000012443, ENSMUSG00000014355, ENSMUSG00000015880, ENSMUSG00000016984, ENSMUSG00000017421, ENSMUSG00000017499, ENSMUSG00000018548, ENSMUSG00000018841, ENSMUSG00000019773, ENSMUSG00000019942, ENSMUSG00000020415, ENSMUSG00000020897, ENSMUSG00000020914,…
2	Upregulated	3.13e-40	191	733	2.86307	Mitotic cell cycle process	http://amigo.geneontology.org/amigo/term/GO:1903047	ENSMUSG00000001403, ENSMUSG00000002068, ENSMUSG00000005732, ENSMUSG00000006678, ENSMUSG00000008690, ENSMUSG00000012443, ENSMUSG00000014355, ENSMUSG00000015880, ENSMUSG00000017421, ENSMUSG00000017499, ENSMUSG00000019773, ENSMUSG00000019942, ENSMUSG00000020415, ENSMUSG00000020897, ENSMUSG00000022070, ENSMUSG00000022314, ENSMUSG00000022678, ENSMUSG00000023940, ENSMUSG00000024056, ENSMUSG00000024301,…
3	Upregulated	6.69e-40	319	1784	2.12356	Cell cycle	http://amigo.geneontology.org/amigo/term/GO:0007049	ENSMUSG00000000751, ENSMUSG00000001403, ENSMUSG00000001525, ENSMUSG00000002068, ENSMUSG00000002297, ENSMUSG00000005732, ENSMUSG00000006585, ENSMUSG00000006678, ENSMUSG00000006715, ENSMUSG00000006728, ENSMUSG00000007080, ENSMUSG00000008690, ENSMUSG00000012443, ENSMUSG00000014355, ENSMUSG00000015880, ENSMUSG00000016984, ENSMUSG00000017421, ENSMUSG00000017499, ENSMUSG00000017716, ENSMUSG00000017861,…
4	Upregulated	1.17e-39	211	879	2.65651	Mitotic cell cycle	http://amigo.geneontology.org/amigo/term/GO:0000278	ENSMUSG00000001403, ENSMUSG00000001525, ENSMUSG00000002068, ENSMUSG00000005732, ENSMUSG00000006585, ENSMUSG00000006678, ENSMUSG00000007080, ENSMUSG00000008690, ENSMUSG00000012443, ENSMUSG00000014355, ENSMUSG00000015880, ENSMUSG00000017421, ENSMUSG00000017499, ENSMUSG00000017861, ENSMUSG00000019773, ENSMUSG00000019845, ENSMUSG00000019942, ENSMUSG00000020415, ENSMUSG00000020492, ENSMUSG00000020897,…
5	Upregulated	1.63e-29	210	1026	2.29799	Chromosome organization	http://amigo.geneontology.org/amigo/term/GO:0051276	ENSMUSG00000000751, ENSMUSG00000001403, ENSMUSG00000002835, ENSMUSG00000003199, ENSMUSG00000005470, ENSMUSG00000007415, ENSMUSG00000008690, ENSMUSG00000009575, ENSMUSG00000014355, ENSMUSG00000015749, ENSMUSG00000015880, ENSMUSG00000017421, ENSMUSG00000018474, ENSMUSG00000018841, ENSMUSG00000020156, ENSMUSG00000020171, ENSMUSG00000020415, ENSMUSG00000020778, ENSMUSG00000020914, ENSMUSG00000020918,…
6	Upregulated	4.31e-29	164	704	2.6106	Regulation of cell cycle process	http://amigo.geneontology.org/amigo/term/GO:0010564	ENSMUSG00000001403, ENSMUSG00000002297, ENSMUSG00000005732, ENSMUSG00000006585, ENSMUSG00000014355, ENSMUSG00000016984, ENSMUSG00000017421, ENSMUSG00000017499, ENSMUSG00000018548, ENSMUSG00000019773, ENSMUSG00000019942, ENSMUSG00000020415, ENSMUSG00000020897, ENSMUSG00000021569, ENSMUSG00000022070, ENSMUSG00000024791, ENSMUSG00000025758, ENSMUSG00000026605, ENSMUSG00000027242, ENSMUSG00000027330,…
7	Upregulated	1.04e-28	110	367	3.3502	Chromosome segregation	http://amigo.geneontology.org/amigo/term/GO:0007059	ENSMUSG00000001403, ENSMUSG00000005233, ENSMUSG00000008690, ENSMUSG00000014355, ENSMUSG00000015880, ENSMUSG00000017421, ENSMUSG00000020415, ENSMUSG00000020492, ENSMUSG00000020914, ENSMUSG00000022034, ENSMUSG00000022314, ENSMUSG00000022678, ENSMUSG00000023940, ENSMUSG00000024056, ENSMUSG00000024660, ENSMUSG00000024791, ENSMUSG00000024974, ENSMUSG00000025144, ENSMUSG00000026605, ENSMUSG00000026622,…
8	Upregulated	1.07e-26	80	219	4.05304	Sister chromatid segregation	http://amigo.geneontology.org/amigo/term/GO:0000819	ENSMUSG00000001403, ENSMUSG00000008690, ENSMUSG00000014355, ENSMUSG00000015880, ENSMUSG00000017421, ENSMUSG00000020415, ENSMUSG00000020914, ENSMUSG00000022034, ENSMUSG00000022314, ENSMUSG00000023940, ENSMUSG00000024056, ENSMUSG00000024791, ENSMUSG00000024974, ENSMUSG00000026683, ENSMUSG00000027115, ENSMUSG00000027306, ENSMUSG00000027331, ENSMUSG00000028312, ENSMUSG00000028873, ENSMUSG00000029176,…
9	Upregulated	1.69e-26	145	615	2.66202	Cell division	http://amigo.geneontology.org/amigo/term/GO:0051301	ENSMUSG00000020897, ENSMUSG00000024660, ENSMUSG00000024989, ENSMUSG00000025758, ENSMUSG00000027306, ENSMUSG00000027496, ENSMUSG00000027699, ENSMUSG00000030867, ENSMUSG00000036777, ENSMUSG00000017716, ENSMUSG00000028873, ENSMUSG00000074030, ENSMUSG00000020918, ENSMUSG00000027425, ENSMUSG00000030714, ENSMUSG00000001100, ENSMUSG00000001403, ENSMUSG00000002055, ENSMUSG00000002068, ENSMUSG00000003779,…
10	Upregulated	4.29e-26	205	1056	2.19317	Regulation of cell cycle	http://amigo.geneontology.org/amigo/term/GO:0051726	ENSMUSG00000001403, ENSMUSG00000002068, ENSMUSG00000002297, ENSMUSG00000005732, ENSMUSG00000006585, ENSMUSG00000006715, ENSMUSG00000006728, ENSMUSG00000014355, ENSMUSG00000016984, ENSMUSG00000017421, ENSMUSG00000017499, ENSMUSG00000017716, ENSMUSG00000018548, ENSMUSG00000019773, ENSMUSG00000019942, ENSMUSG00000020415, ENSMUSG00000020897, ENSMUSG00000021569, ENSMUSG00000022070, ENSMUSG00000024791,…
11	Upregulated	4.49e-26	95	307	3.47605	Nuclear chromosome segregation	http://amigo.geneontology.org/amigo/term/GO:0098813	ENSMUSG00000001403, ENSMUSG00000008690, ENSMUSG00000014355, ENSMUSG00000015880, ENSMUSG00000017421, ENSMUSG00000020415, ENSMUSG00000020914, ENSMUSG00000022034, ENSMUSG00000022314, ENSMUSG00000023940, ENSMUSG00000024056, ENSMUSG00000024660, ENSMUSG00000024791, ENSMUSG00000024974, ENSMUSG00000025144, ENSMUSG00000026605, ENSMUSG00000026683, ENSMUSG00000027115, ENSMUSG00000027306, ENSMUSG00000027326,…
12	Upregulated	7.76e-26	120	464	2.94081	Nuclear division	http://amigo.geneontology.org/amigo/term/GO:0000280	ENSMUSG00000001403, ENSMUSG00000005732, ENSMUSG00000008690, ENSMUSG00000012443, ENSMUSG00000014355, ENSMUSG00000015880, ENSMUSG00000017421, ENSMUSG00000018841, ENSMUSG00000019773, ENSMUSG00000020415, ENSMUSG00000020914, ENSMUSG00000021569, ENSMUSG00000022070, ENSMUSG00000022314, ENSMUSG00000022678, ENSMUSG00000023940, ENSMUSG00000024056, ENSMUSG00000024301, ENSMUSG00000024542, ENSMUSG00000024660,…
13	Upregulated	1.38e-25	73	191	4.20365	Mitotic sister chromatid segregation	http://amigo.geneontology.org/amigo/term/GO:0000070	ENSMUSG00000001403, ENSMUSG00000008690, ENSMUSG00000014355, ENSMUSG00000015880, ENSMUSG00000017421, ENSMUSG00000020415, ENSMUSG00000022314, ENSMUSG00000023940, ENSMUSG00000024056, ENSMUSG00000024791, ENSMUSG00000024974, ENSMUSG00000026683, ENSMUSG00000027115, ENSMUSG00000027306, ENSMUSG00000027331, ENSMUSG00000028312, ENSMUSG00000028873, ENSMUSG00000029176, ENSMUSG00000029472, ENSMUSG00000029554,…
14	Upregulated	1.53e-24	93	304	3.3794	Mitotic nuclear division	http://amigo.geneontology.org/amigo/term/GO:0140014	ENSMUSG00000001403, ENSMUSG00000005732, ENSMUSG00000008690, ENSMUSG00000012443, ENSMUSG00000014355, ENSMUSG00000015880, ENSMUSG00000017421, ENSMUSG00000019773, ENSMUSG00000020415, ENSMUSG00000022070, ENSMUSG00000022314, ENSMUSG00000022678, ENSMUSG00000023940, ENSMUSG00000024056, ENSMUSG00000024301, ENSMUSG00000024542, ENSMUSG00000024791, ENSMUSG00000024974, ENSMUSG00000026683, ENSMUSG00000027115,…
15	Upregulated	5.47e-24	197	1020	2.15126	DNA metabolic process	http://amigo.geneontology.org/amigo/term/GO:0006259	ENSMUSG00000000751, ENSMUSG00000001100, ENSMUSG00000001228, ENSMUSG00000002297, ENSMUSG00000005370, ENSMUSG00000005410, ENSMUSG00000006585, ENSMUSG00000006678, ENSMUSG00000006715, ENSMUSG00000007080, ENSMUSG00000016984, ENSMUSG00000018841, ENSMUSG00000020156, ENSMUSG00000020167, ENSMUSG00000020471, ENSMUSG00000020608, ENSMUSG00000020778, ENSMUSG00000020914, ENSMUSG00000021377, ENSMUSG00000021461,…
16	Upregulated	5.69e-23	498	3826	1.49427	Organelle organization	http://amigo.geneontology.org/amigo/term/GO:0006996	ENSMUSG00000000751, ENSMUSG00000001403, ENSMUSG00000001525, ENSMUSG00000002835, ENSMUSG00000003199, ENSMUSG00000003438, ENSMUSG00000003955, ENSMUSG00000004891, ENSMUSG00000005417, ENSMUSG00000005470, ENSMUSG00000005732, ENSMUSG00000007415, ENSMUSG00000008690, ENSMUSG00000009575, ENSMUSG00000012443, ENSMUSG00000014355, ENSMUSG00000014778, ENSMUSG00000015749, ENSMUSG00000015880, ENSMUSG00000017421,…
17	Upregulated	5.69e-23	123	515	2.70034	Organelle fission	http://amigo.geneontology.org/amigo/term/GO:0048285	ENSMUSG00000001403, ENSMUSG00000005732, ENSMUSG00000008690, ENSMUSG00000012443, ENSMUSG00000014355, ENSMUSG00000015880, ENSMUSG00000017421, ENSMUSG00000018841, ENSMUSG00000019773, ENSMUSG00000020415, ENSMUSG00000020914, ENSMUSG00000021569, ENSMUSG00000022070, ENSMUSG00000022314, ENSMUSG00000022678, ENSMUSG00000023940, ENSMUSG00000024056, ENSMUSG00000024301, ENSMUSG00000024542, ENSMUSG00000024660,…
18	Upregulated	2.06e-22	112	436	2.81682	Mitotic cell cycle phase transition	http://amigo.geneontology.org/amigo/term/GO:0044772	ENSMUSG00000001403, ENSMUSG00000002068, ENSMUSG00000014355, ENSMUSG00000017421, ENSMUSG00000017499, ENSMUSG00000019942, ENSMUSG00000024791, ENSMUSG00000026605, ENSMUSG00000027330, ENSMUSG00000027490, ENSMUSG00000027641, ENSMUSG00000027715, ENSMUSG00000028212, ENSMUSG00000028224, ENSMUSG00000028926, ENSMUSG00000029176, ENSMUSG00000029472, ENSMUSG00000029554, ENSMUSG00000029910, ENSMUSG00000031928,…
19	Upregulated	2.57e-22	126	530	2.61889	Cell cycle phase transition	http://amigo.geneontology.org/amigo/term/GO:0044770	ENSMUSG00000001403, ENSMUSG00000002068, ENSMUSG00000002297, ENSMUSG00000006585, ENSMUSG00000014355, ENSMUSG00000016984, ENSMUSG00000017421, ENSMUSG00000017499, ENSMUSG00000019942, ENSMUSG00000021569, ENSMUSG00000024791, ENSMUSG00000026605, ENSMUSG00000027242, ENSMUSG00000027330, ENSMUSG00000027490, ENSMUSG00000027641, ENSMUSG00000027654, ENSMUSG00000027715, ENSMUSG00000028212, ENSMUSG00000028224,…
20	Upregulated	1.86e-20	105	417	2.7801	Regulation of cell cycle phase transition	http://amigo.geneontology.org/amigo/term/GO:1901987	ENSMUSG00000001403, ENSMUSG00000002297, ENSMUSG00000006585, ENSMUSG00000016984, ENSMUSG00000017421, ENSMUSG00000017499, ENSMUSG00000019942, ENSMUSG00000021569, ENSMUSG00000024791, ENSMUSG00000026605, ENSMUSG00000027242, ENSMUSG00000027330, ENSMUSG00000027641, ENSMUSG00000027654, ENSMUSG00000028224, ENSMUSG00000029176, ENSMUSG00000029472, ENSMUSG00000029521, ENSMUSG00000029554, ENSMUSG00000029910,…
21	Upregulated	5.31e-20	90	327	3.02042	Regulation of mitotic cell cycle phase transition	http://amigo.geneontology.org/amigo/term/GO:1901990	ENSMUSG00000001403, ENSMUSG00000017421, ENSMUSG00000017499, ENSMUSG00000019942, ENSMUSG00000024791, ENSMUSG00000026605, ENSMUSG00000027330, ENSMUSG00000027641, ENSMUSG00000028224, ENSMUSG00000029176, ENSMUSG00000029472, ENSMUSG00000029554, ENSMUSG00000029910, ENSMUSG00000031928, ENSMUSG00000032194, ENSMUSG00000032477, ENSMUSG00000032555, ENSMUSG00000037474, ENSMUSG00000038379, ENSMUSG00000040084,…
22	Upregulated	5.81e-20	114	482	2.61157	Regulation of mitotic cell cycle	http://amigo.geneontology.org/amigo/term/GO:0007346	ENSMUSG00000001403, ENSMUSG00000017421, ENSMUSG00000017499, ENSMUSG00000019773, ENSMUSG00000019942, ENSMUSG00000022070, ENSMUSG00000024791, ENSMUSG00000026605, ENSMUSG00000027330, ENSMUSG00000027641, ENSMUSG00000028044, ENSMUSG00000028224, ENSMUSG00000029176, ENSMUSG00000029472, ENSMUSG00000029521, ENSMUSG00000029554, ENSMUSG00000029910, ENSMUSG00000031004, ENSMUSG00000031928, ENSMUSG00000032194,…
23	Upregulated	9.77e-20	51	123	4.59345	Regulation of chromosome segregation	http://amigo.geneontology.org/amigo/term/GO:0051983	ENSMUSG00000001403, ENSMUSG00000014355, ENSMUSG00000017421, ENSMUSG00000020415, ENSMUSG00000029176, ENSMUSG00000029472, ENSMUSG00000029554, ENSMUSG00000029910, ENSMUSG00000031004, ENSMUSG00000037991, ENSMUSG00000038379, ENSMUSG00000040084, ENSMUSG00000048922, ENSMUSG00000066979, ENSMUSG00000005233, ENSMUSG00000006398, ENSMUSG00000017716, ENSMUSG00000020897, ENSMUSG00000024056, ENSMUSG00000024660,…
24	Upregulated	6.74e-19	124	559	2.42431	DNA repair	http://amigo.geneontology.org/amigo/term/GO:0006281	ENSMUSG00000000751, ENSMUSG00000001100, ENSMUSG00000005370, ENSMUSG00000005410, ENSMUSG00000007080, ENSMUSG00000018841, ENSMUSG00000020156, ENSMUSG00000020608, ENSMUSG00000021377, ENSMUSG00000021461, ENSMUSG00000022314, ENSMUSG00000023104, ENSMUSG00000024151, ENSMUSG00000024740, ENSMUSG00000024791, ENSMUSG00000025374, ENSMUSG00000026355, ENSMUSG00000026434, ENSMUSG00000027323, ENSMUSG00000027342,…
25	Upregulated	1.19e-18	161	838	2.12075	Cellular response to DNA damage stimulus	http://amigo.geneontology.org/amigo/term/GO:0006974	ENSMUSG00000000751, ENSMUSG00000001100, ENSMUSG00000005370, ENSMUSG00000005410, ENSMUSG00000007080, ENSMUSG00000007659, ENSMUSG00000016984, ENSMUSG00000018841, ENSMUSG00000019942, ENSMUSG00000020156, ENSMUSG00000020608, ENSMUSG00000021377, ENSMUSG00000021461, ENSMUSG00000022314, ENSMUSG00000023104, ENSMUSG00000024151, ENSMUSG00000024740, ENSMUSG00000024791, ENSMUSG00000025374, ENSMUSG00000026278,…
26	Upregulated	2.12e-18	79	276	3.11796	DNA replication	http://amigo.geneontology.org/amigo/term/GO:0006260	ENSMUSG00000000751, ENSMUSG00000002297, ENSMUSG00000005410, ENSMUSG00000006585, ENSMUSG00000006678, ENSMUSG00000006715, ENSMUSG00000007080, ENSMUSG00000016984, ENSMUSG00000020471, ENSMUSG00000022034, ENSMUSG00000023104, ENSMUSG00000024691, ENSMUSG00000024833, ENSMUSG00000025144, ENSMUSG00000026355, ENSMUSG00000026669, ENSMUSG00000027342, ENSMUSG00000029363, ENSMUSG00000029730, ENSMUSG00000030528,…
27	Upregulated	5.05e-18	45	104	4.74206	Regulation of chromosome separation	http://amigo.geneontology.org/amigo/term/GO:1905818	ENSMUSG00000001403, ENSMUSG00000014355, ENSMUSG00000017421, ENSMUSG00000020415, ENSMUSG00000029176, ENSMUSG00000029472, ENSMUSG00000029554, ENSMUSG00000029910, ENSMUSG00000038379, ENSMUSG00000040084, ENSMUSG00000066979, ENSMUSG00000005233, ENSMUSG00000006398, ENSMUSG00000017716, ENSMUSG00000020897, ENSMUSG00000024056, ENSMUSG00000024660, ENSMUSG00000025369, ENSMUSG00000026683, ENSMUSG00000028873,…
28	Upregulated	1.31e-17	61	185	3.63171	Spindle organization	http://amigo.geneontology.org/amigo/term/GO:0007051	ENSMUSG00000012443, ENSMUSG00000017421, ENSMUSG00000020897, ENSMUSG00000022070, ENSMUSG00000022177, ENSMUSG00000024277, ENSMUSG00000024301, ENSMUSG00000024542, ENSMUSG00000024660, ENSMUSG00000025474, ENSMUSG00000026683, ENSMUSG00000027331, ENSMUSG00000027469, ENSMUSG00000027479, ENSMUSG00000027496, ENSMUSG00000031971, ENSMUSG00000032254, ENSMUSG00000033790, ENSMUSG00000034311, ENSMUSG00000035439,…
29	Upregulated	2.02e-17	72	259	3.20139	Positive regulation of cell cycle process	http://amigo.geneontology.org/amigo/term/GO:0090068	ENSMUSG00000002297, ENSMUSG00000005732, ENSMUSG00000024791, ENSMUSG00000027330, ENSMUSG00000027654, ENSMUSG00000029176, ENSMUSG00000029472, ENSMUSG00000032477, ENSMUSG00000044201, ENSMUSG00000070348, ENSMUSG00000017716, ENSMUSG00000020897, ENSMUSG00000024660, ENSMUSG00000027959, ENSMUSG00000028873, ENSMUSG00000030978, ENSMUSG00000001100, ENSMUSG00000001403, ENSMUSG00000001729, ENSMUSG00000002055,…
30	Upregulated	3.53e-17	49	127	4.23244	Chromosome separation	http://amigo.geneontology.org/amigo/term/GO:0051304	ENSMUSG00000001403, ENSMUSG00000008690, ENSMUSG00000014355, ENSMUSG00000017421, ENSMUSG00000020415, ENSMUSG00000020914, ENSMUSG00000025144, ENSMUSG00000029176, ENSMUSG00000029472, ENSMUSG00000029554, ENSMUSG00000029910, ENSMUSG00000038379, ENSMUSG00000040084, ENSMUSG00000058290, ENSMUSG00000066979, ENSMUSG00000073705, ENSMUSG00000005233, ENSMUSG00000006398, ENSMUSG00000017716, ENSMUSG00000020897,…
31	Upregulated	4.27e-17	70	236	3.2212	Regulation of chromosome organization	http://amigo.geneontology.org/amigo/term/GO:0033044	ENSMUSG00000001403, ENSMUSG00000014355, ENSMUSG00000017421, ENSMUSG00000020415, ENSMUSG00000020778, ENSMUSG00000024791, ENSMUSG00000029176, ENSMUSG00000029472, ENSMUSG00000029554, ENSMUSG00000029910, ENSMUSG00000037991, ENSMUSG00000038379, ENSMUSG00000038685, ENSMUSG00000040084, ENSMUSG00000066979, ENSMUSG00000005233, ENSMUSG00000006398, ENSMUSG00000008690, ENSMUSG00000017716, ENSMUSG00000020897,…
32	Upregulated	2.44e-16	76	284	2.96623	Negative regulation of cell cycle process	http://amigo.geneontology.org/amigo/term/GO:0010948	ENSMUSG00000006585, ENSMUSG00000016984, ENSMUSG00000017421, ENSMUSG00000017499, ENSMUSG00000018548, ENSMUSG00000019773, ENSMUSG00000019942, ENSMUSG00000020415, ENSMUSG00000021569, ENSMUSG00000027242, ENSMUSG00000027641, ENSMUSG00000028224, ENSMUSG00000029521, ENSMUSG00000029554, ENSMUSG00000029910, ENSMUSG00000031928, ENSMUSG00000032194, ENSMUSG00000032397, ENSMUSG00000032555, ENSMUSG00000034023,…
33	Upregulated	1.75e-15	51	146	3.78474	DNA-templated DNA replication	http://amigo.geneontology.org/amigo/term/GO:0006261	ENSMUSG00000000751, ENSMUSG00000002297, ENSMUSG00000005410, ENSMUSG00000006585, ENSMUSG00000006678, ENSMUSG00000007080, ENSMUSG00000016984, ENSMUSG00000020471, ENSMUSG00000023104, ENSMUSG00000024833, ENSMUSG00000025144, ENSMUSG00000026355, ENSMUSG00000026669, ENSMUSG00000027342, ENSMUSG00000029363, ENSMUSG00000029730, ENSMUSG00000030528, ENSMUSG00000032397, ENSMUSG00000032555, ENSMUSG00000033970,…
34	Upregulated	6.39e-15	67	244	3.04328	Negative regulation of cell cycle phase transition	http://amigo.geneontology.org/amigo/term/GO:1901988	ENSMUSG00000006585, ENSMUSG00000016984, ENSMUSG00000017421, ENSMUSG00000017499, ENSMUSG00000019942, ENSMUSG00000021569, ENSMUSG00000027242, ENSMUSG00000027641, ENSMUSG00000028224, ENSMUSG00000029521, ENSMUSG00000029554, ENSMUSG00000029910, ENSMUSG00000031928, ENSMUSG00000032194, ENSMUSG00000032397, ENSMUSG00000032555, ENSMUSG00000034023, ENSMUSG00000037474, ENSMUSG00000038379, ENSMUSG00000039994,…
35	Upregulated	1.27e-14	190	1179	1.81195	Regulation of organelle organization	http://amigo.geneontology.org/amigo/term/GO:0033043	ENSMUSG00000001403, ENSMUSG00000003955, ENSMUSG00000004891, ENSMUSG00000014355, ENSMUSG00000017421, ENSMUSG00000018548, ENSMUSG00000019773, ENSMUSG00000020415, ENSMUSG00000020476, ENSMUSG00000020778, ENSMUSG00000021569, ENSMUSG00000022070, ENSMUSG00000022377, ENSMUSG00000024142, ENSMUSG00000024277, ENSMUSG00000024791, ENSMUSG00000025026, ENSMUSG00000025733, ENSMUSG00000027479, ENSMUSG00000028068,…
36	Upregulated	4.96e-14	84	364	2.56575	Negative regulation of cell cycle	http://amigo.geneontology.org/amigo/term/GO:0045786	ENSMUSG00000006585, ENSMUSG00000006715, ENSMUSG00000016984, ENSMUSG00000017421, ENSMUSG00000017499, ENSMUSG00000018548, ENSMUSG00000019773, ENSMUSG00000019942, ENSMUSG00000020415, ENSMUSG00000021569, ENSMUSG00000027242, ENSMUSG00000027641, ENSMUSG00000028224, ENSMUSG00000029521, ENSMUSG00000029554, ENSMUSG00000029910, ENSMUSG00000031928, ENSMUSG00000032194, ENSMUSG00000032397, ENSMUSG00000032555,…
37	Upregulated	4.96e-14	81	353	2.61832	Positive regulation of cell cycle	http://amigo.geneontology.org/amigo/term/GO:0045787	ENSMUSG00000002297, ENSMUSG00000005732, ENSMUSG00000024791, ENSMUSG00000027330, ENSMUSG00000027654, ENSMUSG00000029176, ENSMUSG00000029472, ENSMUSG00000032477, ENSMUSG00000044201, ENSMUSG00000070348, ENSMUSG00000017716, ENSMUSG00000020897, ENSMUSG00000024660, ENSMUSG00000027959, ENSMUSG00000028873, ENSMUSG00000030978, ENSMUSG00000041431, ENSMUSG00000001100, ENSMUSG00000001403, ENSMUSG00000001729,…
38	Upregulated	5.93e-14	50	154	3.56011	Microtubule cytoskeleton organization involved in mitosis	http://amigo.geneontology.org/amigo/term/GO:1902850	ENSMUSG00000012443, ENSMUSG00000017421, ENSMUSG00000020897, ENSMUSG00000022070, ENSMUSG00000022678, ENSMUSG00000024301, ENSMUSG00000024542, ENSMUSG00000026683, ENSMUSG00000027306, ENSMUSG00000027469, ENSMUSG00000027496, ENSMUSG00000031971, ENSMUSG00000032254, ENSMUSG00000034311, ENSMUSG00000038943, ENSMUSG00000039515, ENSMUSG00000045273, ENSMUSG00000066306, ENSMUSG00000017716, ENSMUSG00000024660,…
39	Upregulated	7.24e-14	38	94	4.40045	Mitotic sister chromatid separation	http://amigo.geneontology.org/amigo/term/GO:0051306	ENSMUSG00000001403, ENSMUSG00000008690, ENSMUSG00000014355, ENSMUSG00000017421, ENSMUSG00000020415, ENSMUSG00000029176, ENSMUSG00000029472, ENSMUSG00000029554, ENSMUSG00000029910, ENSMUSG00000038379, ENSMUSG00000040084, ENSMUSG00000066979, ENSMUSG00000005233, ENSMUSG00000006398, ENSMUSG00000017716, ENSMUSG00000020897, ENSMUSG00000024056, ENSMUSG00000024660, ENSMUSG00000025369, ENSMUSG00000026683,…
40	Upregulated	8.88e-14	39	100	4.28103	Regulation of sister chromatid segregation	http://amigo.geneontology.org/amigo/term/GO:0033045	ENSMUSG00000001403, ENSMUSG00000014355, ENSMUSG00000017421, ENSMUSG00000020415, ENSMUSG00000029176, ENSMUSG00000029472, ENSMUSG00000029554, ENSMUSG00000029910, ENSMUSG00000037991, ENSMUSG00000038379, ENSMUSG00000040084, ENSMUSG00000066979, ENSMUSG00000005233, ENSMUSG00000006398, ENSMUSG00000017716, ENSMUSG00000020897, ENSMUSG00000024056, ENSMUSG00000024660, ENSMUSG00000025369, ENSMUSG00000026683,…
41	Upregulated	9.9e-14	54	179	3.32776	Cell cycle checkpoint signaling	http://amigo.geneontology.org/amigo/term/GO:0000075	ENSMUSG00000006585, ENSMUSG00000016984, ENSMUSG00000017421, ENSMUSG00000017499, ENSMUSG00000019942, ENSMUSG00000021569, ENSMUSG00000027242, ENSMUSG00000028224, ENSMUSG00000029521, ENSMUSG00000029554, ENSMUSG00000029910, ENSMUSG00000031928, ENSMUSG00000032397, ENSMUSG00000032555, ENSMUSG00000034023, ENSMUSG00000037474, ENSMUSG00000038379, ENSMUSG00000039994, ENSMUSG00000040084, ENSMUSG00000042489,…
42	Upregulated	1.26e-13	37	91	4.43071	Regulation of mitotic sister chromatid separation	http://amigo.geneontology.org/amigo/term/GO:0010965	ENSMUSG00000001403, ENSMUSG00000014355, ENSMUSG00000017421, ENSMUSG00000020415, ENSMUSG00000029176, ENSMUSG00000029472, ENSMUSG00000029554, ENSMUSG00000029910, ENSMUSG00000038379, ENSMUSG00000040084, ENSMUSG00000066979, ENSMUSG00000005233, ENSMUSG00000006398, ENSMUSG00000017716, ENSMUSG00000020897, ENSMUSG00000024056, ENSMUSG00000024660, ENSMUSG00000025369, ENSMUSG00000026683, ENSMUSG00000028873,…
43	Upregulated	5.59e-13	36	90	4.36052	Metaphase/anaphase transition of mitotic cell cycle	http://amigo.geneontology.org/amigo/term/GO:0007091	ENSMUSG00000001403, ENSMUSG00000014355, ENSMUSG00000017421, ENSMUSG00000029176, ENSMUSG00000029472, ENSMUSG00000029554, ENSMUSG00000029910, ENSMUSG00000038379, ENSMUSG00000040084, ENSMUSG00000066979, ENSMUSG00000005233, ENSMUSG00000006398, ENSMUSG00000017716, ENSMUSG00000020897, ENSMUSG00000024056, ENSMUSG00000024660, ENSMUSG00000025369, ENSMUSG00000026683, ENSMUSG00000028873, ENSMUSG00000029438,…
44	Upregulated	1.29e-12	36	93	4.26253	Metaphase/anaphase transition of cell cycle	http://amigo.geneontology.org/amigo/term/GO:0044784	ENSMUSG00000001403, ENSMUSG00000014355, ENSMUSG00000017421, ENSMUSG00000029176, ENSMUSG00000029472, ENSMUSG00000029554, ENSMUSG00000029910, ENSMUSG00000038379, ENSMUSG00000040084, ENSMUSG00000066979, ENSMUSG00000005233, ENSMUSG00000006398, ENSMUSG00000017716, ENSMUSG00000020897, ENSMUSG00000024056, ENSMUSG00000024660, ENSMUSG00000025369, ENSMUSG00000026683, ENSMUSG00000028873, ENSMUSG00000029438,…
45	Upregulated	1.31e-12	24	42	6.16853	Attachment of spindle microtubules to kinetochore	http://amigo.geneontology.org/amigo/term/GO:0008608	ENSMUSG00000017421, ENSMUSG00000024056, ENSMUSG00000026683, ENSMUSG00000027326, ENSMUSG00000027331, ENSMUSG00000029554, ENSMUSG00000017716, ENSMUSG00000020897, ENSMUSG00000024660, ENSMUSG00000028873, ENSMUSG00000002055, ENSMUSG00000005233, ENSMUSG00000006585, ENSMUSG00000023015, ENSMUSG00000023940, ENSMUSG00000026622, ENSMUSG00000027479, ENSMUSG00000027699, ENSMUSG00000028678, ENSMUSG00000041431,…
46	Upregulated	1.49e-12	42	123	3.75078	Mitotic spindle organization	http://amigo.geneontology.org/amigo/term/GO:0007052	ENSMUSG00000012443, ENSMUSG00000017421, ENSMUSG00000020897, ENSMUSG00000022070, ENSMUSG00000024301, ENSMUSG00000024542, ENSMUSG00000026683, ENSMUSG00000027469, ENSMUSG00000027496, ENSMUSG00000031971, ENSMUSG00000032254, ENSMUSG00000034311, ENSMUSG00000038943, ENSMUSG00000039515, ENSMUSG00000045273, ENSMUSG00000017716, ENSMUSG00000024660, ENSMUSG00000027959, ENSMUSG00000028873, ENSMUSG00000017861,…
47	Upregulated	2.29e-12	35	89	4.28868	Regulation of mitotic metaphase/anaphase transition	http://amigo.geneontology.org/amigo/term/GO:0030071	ENSMUSG00000001403, ENSMUSG00000017421, ENSMUSG00000029176, ENSMUSG00000029472, ENSMUSG00000029554, ENSMUSG00000029910, ENSMUSG00000038379, ENSMUSG00000040084, ENSMUSG00000066979, ENSMUSG00000005233, ENSMUSG00000006398, ENSMUSG00000017716, ENSMUSG00000020897, ENSMUSG00000024056, ENSMUSG00000024660, ENSMUSG00000025369, ENSMUSG00000026683, ENSMUSG00000028873, ENSMUSG00000029438, ENSMUSG00000030584,…
48	Upregulated	4.63e-12	115	647	2.054	Microtubule cytoskeleton organization	http://amigo.geneontology.org/amigo/term/GO:0000226	ENSMUSG00000001525, ENSMUSG00000005732, ENSMUSG00000012443, ENSMUSG00000017421, ENSMUSG00000018548, ENSMUSG00000019845, ENSMUSG00000020897, ENSMUSG00000022070, ENSMUSG00000022177, ENSMUSG00000022678, ENSMUSG00000023004, ENSMUSG00000024277, ENSMUSG00000024301, ENSMUSG00000024542, ENSMUSG00000024660, ENSMUSG00000025474, ENSMUSG00000026683, ENSMUSG00000027115, ENSMUSG00000027306, ENSMUSG00000027331,…
49	Upregulated	5.04e-12	35	92	4.19121	Regulation of metaphase/anaphase transition of cell cycle	http://amigo.geneontology.org/amigo/term/GO:1902099	ENSMUSG00000001403, ENSMUSG00000017421, ENSMUSG00000029176, ENSMUSG00000029472, ENSMUSG00000029554, ENSMUSG00000029910, ENSMUSG00000038379, ENSMUSG00000040084, ENSMUSG00000066979, ENSMUSG00000005233, ENSMUSG00000006398, ENSMUSG00000017716, ENSMUSG00000020897, ENSMUSG00000024056, ENSMUSG00000024660, ENSMUSG00000025369, ENSMUSG00000026683, ENSMUSG00000028873, ENSMUSG00000029438, ENSMUSG00000030584,…
50	Upregulated	6.03e-12	71	311	2.57997	DNA recombination	http://amigo.geneontology.org/amigo/term/GO:0006310	ENSMUSG00000000751, ENSMUSG00000005410, ENSMUSG00000018841, ENSMUSG00000020167, ENSMUSG00000020608, ENSMUSG00000020914, ENSMUSG00000021569, ENSMUSG00000022314, ENSMUSG00000024151, ENSMUSG00000025144, ENSMUSG00000025374, ENSMUSG00000026355, ENSMUSG00000026434, ENSMUSG00000027323, ENSMUSG00000028224, ENSMUSG00000029730, ENSMUSG00000030528, ENSMUSG00000031821, ENSMUSG00000031928, ENSMUSG00000033596,…
51	Downregulated	1.99e-12	351	3834	1.46452	Response to stress	http://amigo.geneontology.org/amigo/term/GO:0006950	ENSMUSG00000000409, ENSMUSG00000002083, ENSMUSG00000002983, ENSMUSG00000003814, ENSMUSG00000004040, ENSMUSG00000005262, ENSMUSG00000005413, ENSMUSG00000006345, ENSMUSG00000008730, ENSMUSG00000009293, ENSMUSG00000014905, ENSMUSG00000015656, ENSMUSG00000016534, ENSMUSG00000017830, ENSMUSG00000018567, ENSMUSG00000018930, ENSMUSG00000019843, ENSMUSG00000020390, ENSMUSG00000020448, ENSMUSG00000020484,…
52	Downregulated	1.52e-11	56	254	3.17887	Response to endoplasmic reticulum stress	http://amigo.geneontology.org/amigo/term/GO:0034976	ENSMUSG00000002083, ENSMUSG00000003814, ENSMUSG00000005262, ENSMUSG00000009293, ENSMUSG00000014905, ENSMUSG00000020448, ENSMUSG00000020484, ENSMUSG00000020715, ENSMUSG00000020964, ENSMUSG00000022365, ENSMUSG00000025408, ENSMUSG00000026203, ENSMUSG00000026663, ENSMUSG00000026864, ENSMUSG00000027808, ENSMUSG00000031770, ENSMUSG00000034757, ENSMUSG00000035235, ENSMUSG00000039474, ENSMUSG00000040435,…
53	Downregulated	4.34e-11	214	1909	1.64544	Cellular response to stress	http://amigo.geneontology.org/amigo/term/GO:0033554	ENSMUSG00000002083, ENSMUSG00000003814, ENSMUSG00000005262, ENSMUSG00000008730, ENSMUSG00000009293, ENSMUSG00000014905, ENSMUSG00000015656, ENSMUSG00000016534, ENSMUSG00000018567, ENSMUSG00000020390, ENSMUSG00000020448, ENSMUSG00000020484, ENSMUSG00000020715, ENSMUSG00000020964, ENSMUSG00000021103, ENSMUSG00000021203, ENSMUSG00000021668, ENSMUSG00000021694, ENSMUSG00000022365, ENSMUSG00000023010,…
54	Downregulated	3.88e-10	77	462	2.41395	Autophagy	http://amigo.geneontology.org/amigo/term/GO:0006914	ENSMUSG00000002845, ENSMUSG00000015656, ENSMUSG00000015837, ENSMUSG00000016534, ENSMUSG00000017119, ENSMUSG00000018567, ENSMUSG00000022270, ENSMUSG00000025907, ENSMUSG00000027244, ENSMUSG00000027900, ENSMUSG00000028211, ENSMUSG00000028300, ENSMUSG00000028893, ENSMUSG00000029578, ENSMUSG00000030161, ENSMUSG00000030921, ENSMUSG00000031812, ENSMUSG00000032571, ENSMUSG00000032905, ENSMUSG00000035235,…
55	Downregulated	3.88e-10	77	462	2.41395	Process utilizing autophagic mechanism	http://amigo.geneontology.org/amigo/term/GO:0061919	ENSMUSG00000002845, ENSMUSG00000015656, ENSMUSG00000015837, ENSMUSG00000016534, ENSMUSG00000017119, ENSMUSG00000018567, ENSMUSG00000022270, ENSMUSG00000025907, ENSMUSG00000027244, ENSMUSG00000027900, ENSMUSG00000028211, ENSMUSG00000028300, ENSMUSG00000028893, ENSMUSG00000029578, ENSMUSG00000030161, ENSMUSG00000030921, ENSMUSG00000031812, ENSMUSG00000032571, ENSMUSG00000032905, ENSMUSG00000035235,…
56	Downregulated	7.64e-10	33	113	4.17617	Cellular response to topologically incorrect protein	http://amigo.geneontology.org/amigo/term/GO:0035967	ENSMUSG00000005262, ENSMUSG00000015656, ENSMUSG00000020448, ENSMUSG00000020484, ENSMUSG00000020715, ENSMUSG00000022365, ENSMUSG00000023010, ENSMUSG00000024359, ENSMUSG00000026142, ENSMUSG00000026663, ENSMUSG00000026864, ENSMUSG00000027808, ENSMUSG00000031770, ENSMUSG00000032932, ENSMUSG00000039474, ENSMUSG00000041548, ENSMUSG00000075701, ENSMUSG00000090877, ENSMUSG00000022136, ENSMUSG00000021831,…
57	Downregulated	1.01e-09	37	141	3.75278	Response to topologically incorrect protein	http://amigo.geneontology.org/amigo/term/GO:0035966	ENSMUSG00000005262, ENSMUSG00000015656, ENSMUSG00000020448, ENSMUSG00000020484, ENSMUSG00000020715, ENSMUSG00000022365, ENSMUSG00000023010, ENSMUSG00000024359, ENSMUSG00000026142, ENSMUSG00000026663, ENSMUSG00000026864, ENSMUSG00000027808, ENSMUSG00000031770, ENSMUSG00000032932, ENSMUSG00000039474, ENSMUSG00000041548, ENSMUSG00000075701, ENSMUSG00000090877, ENSMUSG00000022136, ENSMUSG00000021831,…
58	Downregulated	2.05e-09	219	2206	1.55957	Cell death	http://amigo.geneontology.org/amigo/term/GO:0008219	ENSMUSG00000002083, ENSMUSG00000003812, ENSMUSG00000004535, ENSMUSG00000005124, ENSMUSG00000008730, ENSMUSG00000020225, ENSMUSG00000020715, ENSMUSG00000022074, ENSMUSG00000022144, ENSMUSG00000022270, ENSMUSG00000023010, ENSMUSG00000024610, ENSMUSG00000025408, ENSMUSG00000026031, ENSMUSG00000026142, ENSMUSG00000027859, ENSMUSG00000027944, ENSMUSG00000028191, ENSMUSG00000030847, ENSMUSG00000031770,…
59	Downregulated	6.86e-09	217	2099	1.54294	Cellular catabolic process	http://amigo.geneontology.org/amigo/term/GO:0044248	ENSMUSG00000002845, ENSMUSG00000003812, ENSMUSG00000003814, ENSMUSG00000005262, ENSMUSG00000005413, ENSMUSG00000006345, ENSMUSG00000007038, ENSMUSG00000008348, ENSMUSG00000008393, ENSMUSG00000009293, ENSMUSG00000014905, ENSMUSG00000015656, ENSMUSG00000015837, ENSMUSG00000016256, ENSMUSG00000016534, ENSMUSG00000017119, ENSMUSG00000018567, ENSMUSG00000019505, ENSMUSG00000020064, ENSMUSG00000020097,…
60	Downregulated	8.16e-09	60	384	2.55445	Response to virus	http://amigo.geneontology.org/amigo/term/GO:0009615	ENSMUSG00000017830, ENSMUSG00000020641, ENSMUSG00000025492, ENSMUSG00000026896, ENSMUSG00000027843, ENSMUSG00000028850, ENSMUSG00000029561, ENSMUSG00000032661, ENSMUSG00000034459, ENSMUSG00000037921, ENSMUSG00000040296, ENSMUSG00000041827, ENSMUSG00000046718, ENSMUSG00000059108, ENSMUSG00000035042, ENSMUSG00000037860, ENSMUSG00000000275, ENSMUSG00000025383, ENSMUSG00000027104, ENSMUSG00000027514,…
61	Downregulated	3.42e-08	31	118	3.7842	Response to unfolded protein	http://amigo.geneontology.org/amigo/term/GO:0006986	ENSMUSG00000015656, ENSMUSG00000020484, ENSMUSG00000020715, ENSMUSG00000022365, ENSMUSG00000023010, ENSMUSG00000024359, ENSMUSG00000026142, ENSMUSG00000026663, ENSMUSG00000026864, ENSMUSG00000027808, ENSMUSG00000031770, ENSMUSG00000032932, ENSMUSG00000039474, ENSMUSG00000041548, ENSMUSG00000075701, ENSMUSG00000090877, ENSMUSG00000022136, ENSMUSG00000021831, ENSMUSG00000025408, ENSMUSG00000055024,…
62	Downregulated	3.42e-08	27	92	4.23225	Cellular response to unfolded protein	http://amigo.geneontology.org/amigo/term/GO:0034620	ENSMUSG00000015656, ENSMUSG00000020484, ENSMUSG00000020715, ENSMUSG00000022365, ENSMUSG00000023010, ENSMUSG00000024359, ENSMUSG00000026142, ENSMUSG00000026663, ENSMUSG00000026864, ENSMUSG00000027808, ENSMUSG00000031770, ENSMUSG00000032932, ENSMUSG00000039474, ENSMUSG00000041548, ENSMUSG00000075701, ENSMUSG00000090877, ENSMUSG00000022136, ENSMUSG00000021831, ENSMUSG00000025408, ENSMUSG00000055024,…
63	Downregulated	4.83e-08	48	244	2.7588	Macroautophagy	http://amigo.geneontology.org/amigo/term/GO:0016236	ENSMUSG00000002845, ENSMUSG00000015837, ENSMUSG00000016534, ENSMUSG00000017119, ENSMUSG00000018567, ENSMUSG00000022270, ENSMUSG00000025907, ENSMUSG00000027244, ENSMUSG00000028211, ENSMUSG00000028893, ENSMUSG00000029578, ENSMUSG00000030161, ENSMUSG00000031812, ENSMUSG00000032571, ENSMUSG00000032905, ENSMUSG00000035235, ENSMUSG00000037204, ENSMUSG00000037526, ENSMUSG00000045374, ENSMUSG00000066621,…
64	Downregulated	6.28e-08	167	1511	1.6143	Intracellular transport	http://amigo.geneontology.org/amigo/term/GO:0046907	ENSMUSG00000001143, ENSMUSG00000001376, ENSMUSG00000002083, ENSMUSG00000004843, ENSMUSG00000013160, ENSMUSG00000014353, ENSMUSG00000014402, ENSMUSG00000015656, ENSMUSG00000016534, ENSMUSG00000017418, ENSMUSG00000018733, ENSMUSG00000018736, ENSMUSG00000019802, ENSMUSG00000019809, ENSMUSG00000020078, ENSMUSG00000020903, ENSMUSG00000020986, ENSMUSG00000021706, ENSMUSG00000022538, ENSMUSG00000022749,…
65	Downregulated	1.02e-07	193	1972	1.53887	Apoptotic process	http://amigo.geneontology.org/amigo/term/GO:0006915	ENSMUSG00000002083, ENSMUSG00000003812, ENSMUSG00000004535, ENSMUSG00000008730, ENSMUSG00000020225, ENSMUSG00000020715, ENSMUSG00000022074, ENSMUSG00000022144, ENSMUSG00000022270, ENSMUSG00000023010, ENSMUSG00000024610, ENSMUSG00000025408, ENSMUSG00000026031, ENSMUSG00000026142, ENSMUSG00000027859, ENSMUSG00000027944, ENSMUSG00000028191, ENSMUSG00000030847, ENSMUSG00000031770, ENSMUSG00000032115,…
66	Downregulated	1.96e-07	196	2026	1.51974	Programmed cell death	http://amigo.geneontology.org/amigo/term/GO:0012501	ENSMUSG00000002083, ENSMUSG00000003812, ENSMUSG00000004535, ENSMUSG00000008730, ENSMUSG00000020225, ENSMUSG00000020715, ENSMUSG00000022074, ENSMUSG00000022144, ENSMUSG00000022270, ENSMUSG00000023010, ENSMUSG00000024610, ENSMUSG00000025408, ENSMUSG00000026031, ENSMUSG00000026142, ENSMUSG00000027859, ENSMUSG00000027944, ENSMUSG00000028191, ENSMUSG00000030847, ENSMUSG00000031770, ENSMUSG00000032115,…
67	Downregulated	2.9e-07	237	2477	1.44144	Catabolic process	http://amigo.geneontology.org/amigo/term/GO:0009056	ENSMUSG00000002845, ENSMUSG00000003812, ENSMUSG00000003814, ENSMUSG00000005262, ENSMUSG00000005413, ENSMUSG00000006345, ENSMUSG00000007038, ENSMUSG00000008348, ENSMUSG00000008393, ENSMUSG00000009293, ENSMUSG00000014905, ENSMUSG00000015656, ENSMUSG00000015837, ENSMUSG00000016256, ENSMUSG00000016534, ENSMUSG00000017119, ENSMUSG00000018567, ENSMUSG00000019505, ENSMUSG00000019810, ENSMUSG00000020064,…
68	Downregulated	3.43e-07	47	299	2.61419	Defense response to virus	http://amigo.geneontology.org/amigo/term/GO:0051607	ENSMUSG00000020641, ENSMUSG00000025492, ENSMUSG00000027843, ENSMUSG00000028850, ENSMUSG00000029561, ENSMUSG00000032661, ENSMUSG00000034459, ENSMUSG00000037921, ENSMUSG00000041827, ENSMUSG00000046718, ENSMUSG00000059108, ENSMUSG00000035042, ENSMUSG00000037860, ENSMUSG00000000275, ENSMUSG00000025383, ENSMUSG00000027514, ENSMUSG00000032905, ENSMUSG00000034855, ENSMUSG00000040253, ENSMUSG00000005262,…
69	Downregulated	3.43e-07	47	300	2.61419	Defense response to symbiont	http://amigo.geneontology.org/amigo/term/GO:0140546	ENSMUSG00000020641, ENSMUSG00000025492, ENSMUSG00000027843, ENSMUSG00000028850, ENSMUSG00000029561, ENSMUSG00000032661, ENSMUSG00000034459, ENSMUSG00000037921, ENSMUSG00000041827, ENSMUSG00000046718, ENSMUSG00000059108, ENSMUSG00000035042, ENSMUSG00000037860, ENSMUSG00000000275, ENSMUSG00000025383, ENSMUSG00000027514, ENSMUSG00000032905, ENSMUSG00000034855, ENSMUSG00000040253, ENSMUSG00000005262,…
70	Downregulated	4.16e-07	336	3929	1.32726	Positive regulation of metabolic process	http://amigo.geneontology.org/amigo/term/GO:0009893	ENSMUSG00000001419, ENSMUSG00000002083, ENSMUSG00000005672, ENSMUSG00000010453, ENSMUSG00000011960, ENSMUSG00000015619, ENSMUSG00000017830, ENSMUSG00000019907, ENSMUSG00000020484, ENSMUSG00000021890, ENSMUSG00000021962, ENSMUSG00000022974, ENSMUSG00000023055, ENSMUSG00000023951, ENSMUSG00000024589, ENSMUSG00000024594, ENSMUSG00000024610, ENSMUSG00000024826, ENSMUSG00000025234, ENSMUSG00000025383,…
71	Downregulated	4.79e-07	175	1803	1.54246	Regulation of cell death	http://amigo.geneontology.org/amigo/term/GO:0010941	ENSMUSG00000004535, ENSMUSG00000005124, ENSMUSG00000020225, ENSMUSG00000022074, ENSMUSG00000022144, ENSMUSG00000022270, ENSMUSG00000023010, ENSMUSG00000024610, ENSMUSG00000025408, ENSMUSG00000026031, ENSMUSG00000026142, ENSMUSG00000027859, ENSMUSG00000027944, ENSMUSG00000028191, ENSMUSG00000030847, ENSMUSG00000031770, ENSMUSG00000032115, ENSMUSG00000047030, ENSMUSG00000054568, ENSMUSG00000057342,…
72	Downregulated	4.79e-07	151	1643	1.60717	Biological process involved in interspecies interaction between organisms	http://amigo.geneontology.org/amigo/term/GO:0044419	ENSMUSG00000000409, ENSMUSG00000002983, ENSMUSG00000016496, ENSMUSG00000017830, ENSMUSG00000018930, ENSMUSG00000019843, ENSMUSG00000020641, ENSMUSG00000022971, ENSMUSG00000024457, ENSMUSG00000024483, ENSMUSG00000025492, ENSMUSG00000025779, ENSMUSG00000026535, ENSMUSG00000026896, ENSMUSG00000027514, ENSMUSG00000027843, ENSMUSG00000028268, ENSMUSG00000028270, ENSMUSG00000028291, ENSMUSG00000028850,…
73	Downregulated	4.79e-07	19	58	5.04012	Negative regulation of viral genome replication	http://amigo.geneontology.org/amigo/term/GO:0045071	ENSMUSG00000025492, ENSMUSG00000029561, ENSMUSG00000032661, ENSMUSG00000041827, ENSMUSG00000059108, ENSMUSG00000020641, ENSMUSG00000026896, ENSMUSG00000029826, ENSMUSG00000035692, ENSMUSG00000040651, ENSMUSG00000056758, ENSMUSG00000063268, ENSMUSG00000079184, ENSMUSG00000032712, ENSMUSG00000034543, ENSMUSG00000046718, ENSMUSG00000035042, ENSMUSG00000073489, ENSMUSG00000073490
74	Downregulated	5.33e-07	20	66	4.75655	Response to interferon-beta	http://amigo.geneontology.org/amigo/term/GO:0035456	ENSMUSG00000025492, ENSMUSG00000026535, ENSMUSG00000037860, ENSMUSG00000046879, ENSMUSG00000059108, ENSMUSG00000069874, ENSMUSG00000073489, ENSMUSG00000073490, ENSMUSG00000078853, ENSMUSG00000090272, ENSMUSG00000028268, ENSMUSG00000028270, ENSMUSG00000034459, ENSMUSG00000040253, ENSMUSG00000046718, ENSMUSG00000009293, ENSMUSG00000031639, ENSMUSG00000039997, ENSMUSG00000022971, ENSMUSG00000040483
75	Downregulated	8.58e-07	25	99	3.83167	Negative regulation of viral process	http://amigo.geneontology.org/amigo/term/GO:0048525	ENSMUSG00000025492, ENSMUSG00000029561, ENSMUSG00000032661, ENSMUSG00000041827, ENSMUSG00000059108, ENSMUSG00000000275, ENSMUSG00000046718, ENSMUSG00000020641, ENSMUSG00000024457, ENSMUSG00000026896, ENSMUSG00000029826, ENSMUSG00000035235, ENSMUSG00000035692, ENSMUSG00000040651, ENSMUSG00000056758, ENSMUSG00000063268, ENSMUSG00000079184, ENSMUSG00000032712, ENSMUSG00000034543, ENSMUSG00000024610,…
76	Downregulated	8.84e-07	311	3610	1.33685	Positive regulation of macromolecule metabolic process	http://amigo.geneontology.org/amigo/term/GO:0010604	ENSMUSG00000001419, ENSMUSG00000002083, ENSMUSG00000005672, ENSMUSG00000010453, ENSMUSG00000011960, ENSMUSG00000015619, ENSMUSG00000017830, ENSMUSG00000019907, ENSMUSG00000020484, ENSMUSG00000021890, ENSMUSG00000021962, ENSMUSG00000022974, ENSMUSG00000023055, ENSMUSG00000023951, ENSMUSG00000024589, ENSMUSG00000024594, ENSMUSG00000024610, ENSMUSG00000024826, ENSMUSG00000025234, ENSMUSG00000025383,…
77	Downregulated	9.77e-07	366	4571	1.29253	RNA metabolic process	http://amigo.geneontology.org/amigo/term/GO:0016070	ENSMUSG00000000567, ENSMUSG00000001419, ENSMUSG00000001632, ENSMUSG00000001767, ENSMUSG00000002325, ENSMUSG00000002658, ENSMUSG00000002983, ENSMUSG00000003382, ENSMUSG00000004040, ENSMUSG00000004934, ENSMUSG00000004994, ENSMUSG00000005148, ENSMUSG00000005483, ENSMUSG00000005846, ENSMUSG00000007812, ENSMUSG00000008393, ENSMUSG00000009406, ENSMUSG00000009535, ENSMUSG00000009596, ENSMUSG00000010453,…
78	Downregulated	1.3e-06	53	358	2.33573	Viral process	http://amigo.geneontology.org/amigo/term/GO:0016032	ENSMUSG00000025492, ENSMUSG00000029561, ENSMUSG00000030921, ENSMUSG00000032661, ENSMUSG00000041390, ENSMUSG00000041827, ENSMUSG00000057143, ENSMUSG00000059108, ENSMUSG00000000275, ENSMUSG00000024713, ENSMUSG00000046718, ENSMUSG00000002845, ENSMUSG00000004843, ENSMUSG00000010095, ENSMUSG00000011960, ENSMUSG00000014402, ENSMUSG00000020641, ENSMUSG00000023106, ENSMUSG00000024413, ENSMUSG00000024457,…
79	Downregulated	1.63e-06	20	66	4.44968	Intrinsic apoptotic signaling pathway in response to endoplasmic reticulum stress	http://amigo.geneontology.org/amigo/term/GO:0070059	ENSMUSG00000002083, ENSMUSG00000020715, ENSMUSG00000025408, ENSMUSG00000031770, ENSMUSG00000017707, ENSMUSG00000023010, ENSMUSG00000020484, ENSMUSG00000020788, ENSMUSG00000027313, ENSMUSG00000028466, ENSMUSG00000032715, ENSMUSG00000042682, ENSMUSG00000075701, ENSMUSG00000004221, ENSMUSG00000019979, ENSMUSG00000021831, ENSMUSG00000032115, ENSMUSG00000039474, ENSMUSG00000056501, ENSMUSG00000022074
80	Downregulated	1.63e-06	21	75	4.25991	Cellular response to virus	http://amigo.geneontology.org/amigo/term/GO:0098586	ENSMUSG00000028850, ENSMUSG00000027104, ENSMUSG00000003814, ENSMUSG00000005262, ENSMUSG00000017830, ENSMUSG00000024404, ENSMUSG00000025199, ENSMUSG00000026896, ENSMUSG00000032661, ENSMUSG00000034855, ENSMUSG00000037921, ENSMUSG00000040296, ENSMUSG00000041827, ENSMUSG00000042677, ENSMUSG00000057554, ENSMUSG00000025746, ENSMUSG00000028163, ENSMUSG00000031639, ENSMUSG00000029826, ENSMUSG00000046879,…
81	Downregulated	2.24e-06	297	3415	1.33577	Positive regulation of cellular metabolic process	http://amigo.geneontology.org/amigo/term/GO:0031325	ENSMUSG00000001419, ENSMUSG00000002083, ENSMUSG00000005672, ENSMUSG00000010453, ENSMUSG00000011960, ENSMUSG00000015619, ENSMUSG00000019907, ENSMUSG00000020484, ENSMUSG00000021890, ENSMUSG00000021962, ENSMUSG00000022974, ENSMUSG00000023055, ENSMUSG00000023951, ENSMUSG00000024594, ENSMUSG00000024610, ENSMUSG00000024826, ENSMUSG00000025234, ENSMUSG00000025383, ENSMUSG00000025408, ENSMUSG00000025907,…
82	Downregulated	4.23e-06	100	833	1.75051	Intracellular protein transport	http://amigo.geneontology.org/amigo/term/GO:0006886	ENSMUSG00000002083, ENSMUSG00000015656, ENSMUSG00000016534, ENSMUSG00000017418, ENSMUSG00000018733, ENSMUSG00000019802, ENSMUSG00000019809, ENSMUSG00000020078, ENSMUSG00000020903, ENSMUSG00000021706, ENSMUSG00000026553, ENSMUSG00000026718, ENSMUSG00000027438, ENSMUSG00000027522, ENSMUSG00000027534, ENSMUSG00000027706, ENSMUSG00000029198, ENSMUSG00000029390, ENSMUSG00000029407, ENSMUSG00000029462,…
83	Downregulated	4.58e-06	158	1540	1.52837	Protein transport	http://amigo.geneontology.org/amigo/term/GO:0015031	ENSMUSG00000041488, ENSMUSG00000002083, ENSMUSG00000004843, ENSMUSG00000014177, ENSMUSG00000015656, ENSMUSG00000016534, ENSMUSG00000017418, ENSMUSG00000018733, ENSMUSG00000019802, ENSMUSG00000019809, ENSMUSG00000020078, ENSMUSG00000020806, ENSMUSG00000020903, ENSMUSG00000021706, ENSMUSG00000026553, ENSMUSG00000026577, ENSMUSG00000026718, ENSMUSG00000027438, ENSMUSG00000027522, ENSMUSG00000027534,…
84	Downregulated	5.66e-06	167	1653	1.50169	Establishment of protein localization	http://amigo.geneontology.org/amigo/term/GO:0045184	ENSMUSG00000041488, ENSMUSG00000002083, ENSMUSG00000004843, ENSMUSG00000014177, ENSMUSG00000015656, ENSMUSG00000016534, ENSMUSG00000017418, ENSMUSG00000018733, ENSMUSG00000018774, ENSMUSG00000019802, ENSMUSG00000019809, ENSMUSG00000020078, ENSMUSG00000020806, ENSMUSG00000020903, ENSMUSG00000021706, ENSMUSG00000025935, ENSMUSG00000026553, ENSMUSG00000026577, ENSMUSG00000026718, ENSMUSG00000027438,…
85	Downregulated	6.86e-06	156	1631	1.52291	Regulation of programmed cell death	http://amigo.geneontology.org/amigo/term/GO:0043067	ENSMUSG00000004535, ENSMUSG00000020225, ENSMUSG00000022074, ENSMUSG00000022144, ENSMUSG00000022270, ENSMUSG00000023010, ENSMUSG00000024610, ENSMUSG00000025408, ENSMUSG00000026031, ENSMUSG00000026142, ENSMUSG00000027859, ENSMUSG00000027944, ENSMUSG00000028191, ENSMUSG00000030847, ENSMUSG00000031770, ENSMUSG00000032115, ENSMUSG00000047030, ENSMUSG00000054568, ENSMUSG00000057342, ENSMUSG00000078485,…
86	Downregulated	7.68e-06	113	1011	1.66175	Protein catabolic process	http://amigo.geneontology.org/amigo/term/GO:0030163	ENSMUSG00000003814, ENSMUSG00000005262, ENSMUSG00000008348, ENSMUSG00000009293, ENSMUSG00000014905, ENSMUSG00000015656, ENSMUSG00000016256, ENSMUSG00000016534, ENSMUSG00000019505, ENSMUSG00000020064, ENSMUSG00000020390, ENSMUSG00000020448, ENSMUSG00000020883, ENSMUSG00000020964, ENSMUSG00000021477, ENSMUSG00000021694, ENSMUSG00000022365, ENSMUSG00000022684, ENSMUSG00000024589, ENSMUSG00000024910,…
87	Downregulated	7.89e-06	153	1600	1.52602	Regulation of apoptotic process	http://amigo.geneontology.org/amigo/term/GO:0042981	ENSMUSG00000004535, ENSMUSG00000020225, ENSMUSG00000022074, ENSMUSG00000022144, ENSMUSG00000022270, ENSMUSG00000023010, ENSMUSG00000024610, ENSMUSG00000025408, ENSMUSG00000026031, ENSMUSG00000026142, ENSMUSG00000027859, ENSMUSG00000027944, ENSMUSG00000028191, ENSMUSG00000030847, ENSMUSG00000031770, ENSMUSG00000032115, ENSMUSG00000054568, ENSMUSG00000057342, ENSMUSG00000078485, ENSMUSG00000078945,…
88	Downregulated	8.86e-06	21	75	3.86232	Regulation of response to endoplasmic reticulum stress	http://amigo.geneontology.org/amigo/term/GO:1905897	ENSMUSG00000031770, ENSMUSG00000004270, ENSMUSG00000017707, ENSMUSG00000040435, ENSMUSG00000020448, ENSMUSG00000020484, ENSMUSG00000020715, ENSMUSG00000022684, ENSMUSG00000023010, ENSMUSG00000026663, ENSMUSG00000028466, ENSMUSG00000030717, ENSMUSG00000032575, ENSMUSG00000039474, ENSMUSG00000075701, ENSMUSG00000004221, ENSMUSG00000032115, ENSMUSG00000038615, ENSMUSG00000048249, ENSMUSG00000014905,…
89	Downregulated	1.04e-05	26	119	3.2604	Viral genome replication	http://amigo.geneontology.org/amigo/term/GO:0019079	ENSMUSG00000025492, ENSMUSG00000029561, ENSMUSG00000032661, ENSMUSG00000041827, ENSMUSG00000059108, ENSMUSG00000002845, ENSMUSG00000020641, ENSMUSG00000026896, ENSMUSG00000027465, ENSMUSG00000029826, ENSMUSG00000035692, ENSMUSG00000040651, ENSMUSG00000042677, ENSMUSG00000047554, ENSMUSG00000056758, ENSMUSG00000063268, ENSMUSG00000079184, ENSMUSG00000015656, ENSMUSG00000032712, ENSMUSG00000034543,…
90	Downregulated	1.06e-05	117	1171	1.63185	Negative regulation of cell death	http://amigo.geneontology.org/amigo/term/GO:0060548	ENSMUSG00000004535, ENSMUSG00000005124, ENSMUSG00000020225, ENSMUSG00000022144, ENSMUSG00000022270, ENSMUSG00000023010, ENSMUSG00000024610, ENSMUSG00000026031, ENSMUSG00000026142, ENSMUSG00000027859, ENSMUSG00000027944, ENSMUSG00000030847, ENSMUSG00000031770, ENSMUSG00000032115, ENSMUSG00000078945, ENSMUSG00000022676, ENSMUSG00000024423, ENSMUSG00000026535, ENSMUSG00000027737, ENSMUSG00000027954,…
91	Downregulated	1.15e-05	136	1528	1.56202	Response to biotic stimulus	http://amigo.geneontology.org/amigo/term/GO:0009607	ENSMUSG00000000409, ENSMUSG00000002983, ENSMUSG00000016496, ENSMUSG00000017830, ENSMUSG00000018930, ENSMUSG00000019843, ENSMUSG00000020641, ENSMUSG00000022971, ENSMUSG00000024457, ENSMUSG00000024483, ENSMUSG00000025408, ENSMUSG00000025492, ENSMUSG00000025779, ENSMUSG00000026535, ENSMUSG00000026896, ENSMUSG00000027514, ENSMUSG00000027843, ENSMUSG00000028268, ENSMUSG00000028270, ENSMUSG00000028291,…
92	Downregulated	1.24e-05	94	807	1.73812	Cellular protein catabolic process	http://amigo.geneontology.org/amigo/term/GO:0044257	ENSMUSG00000003814, ENSMUSG00000005262, ENSMUSG00000008348, ENSMUSG00000009293, ENSMUSG00000014905, ENSMUSG00000016256, ENSMUSG00000019505, ENSMUSG00000020064, ENSMUSG00000020390, ENSMUSG00000020448, ENSMUSG00000020883, ENSMUSG00000020964, ENSMUSG00000021477, ENSMUSG00000021694, ENSMUSG00000022365, ENSMUSG00000022684, ENSMUSG00000024589, ENSMUSG00000024910, ENSMUSG00000025234, ENSMUSG00000025939,…
93	Downregulated	1.24e-05	278	3215	1.32598	Positive regulation of nitrogen compound metabolic process	http://amigo.geneontology.org/amigo/term/GO:0051173	ENSMUSG00000001419, ENSMUSG00000002083, ENSMUSG00000005672, ENSMUSG00000010453, ENSMUSG00000011960, ENSMUSG00000015619, ENSMUSG00000019907, ENSMUSG00000020484, ENSMUSG00000021890, ENSMUSG00000021962, ENSMUSG00000022974, ENSMUSG00000023055, ENSMUSG00000023951, ENSMUSG00000024589, ENSMUSG00000024594, ENSMUSG00000024610, ENSMUSG00000024826, ENSMUSG00000025234, ENSMUSG00000025383, ENSMUSG00000025408,…
94	Downregulated	1.27e-05	42	281	2.41395	Viral life cycle	http://amigo.geneontology.org/amigo/term/GO:0019058	ENSMUSG00000025492, ENSMUSG00000029561, ENSMUSG00000030921, ENSMUSG00000032661, ENSMUSG00000041827, ENSMUSG00000057143, ENSMUSG00000059108, ENSMUSG00000000275, ENSMUSG00000024713, ENSMUSG00000046718, ENSMUSG00000002845, ENSMUSG00000004843, ENSMUSG00000010095, ENSMUSG00000014402, ENSMUSG00000020641, ENSMUSG00000024413, ENSMUSG00000024457, ENSMUSG00000024610, ENSMUSG00000026896, ENSMUSG00000027465,…
95	Downregulated	1.3e-05	151	1530	1.51483	Positive regulation of protein metabolic process	http://amigo.geneontology.org/amigo/term/GO:0051247	ENSMUSG00000002083, ENSMUSG00000005672, ENSMUSG00000019907, ENSMUSG00000023951, ENSMUSG00000024589, ENSMUSG00000024594, ENSMUSG00000024610, ENSMUSG00000025234, ENSMUSG00000025383, ENSMUSG00000025907, ENSMUSG00000026031, ENSMUSG00000026203, ENSMUSG00000027843, ENSMUSG00000027859, ENSMUSG00000028249, ENSMUSG00000028793, ENSMUSG00000029378, ENSMUSG00000030057, ENSMUSG00000032715, ENSMUSG00000040435,…
96	Downregulated	1.32e-05	45	278	2.32483	Regulation of autophagy	http://amigo.geneontology.org/amigo/term/GO:0010506	ENSMUSG00000002845, ENSMUSG00000027900, ENSMUSG00000028893, ENSMUSG00000030921, ENSMUSG00000035235, ENSMUSG00000057143, ENSMUSG00000028300, ENSMUSG00000025907, ENSMUSG00000027244, ENSMUSG00000037204, ENSMUSG00000046879, ENSMUSG00000004040, ENSMUSG00000015149, ENSMUSG00000021306, ENSMUSG00000021468, ENSMUSG00000021701, ENSMUSG00000025737, ENSMUSG00000026663, ENSMUSG00000026812, ENSMUSG00000027879,…
97	Downregulated	1.32e-05	82	804	1.81267	Innate immune response	http://amigo.geneontology.org/amigo/term/GO:0045087	ENSMUSG00000000409, ENSMUSG00000002983, ENSMUSG00000017830, ENSMUSG00000018930, ENSMUSG00000019843, ENSMUSG00000022971, ENSMUSG00000024457, ENSMUSG00000024483, ENSMUSG00000025492, ENSMUSG00000026535, ENSMUSG00000026896, ENSMUSG00000027514, ENSMUSG00000028268, ENSMUSG00000028270, ENSMUSG00000028291, ENSMUSG00000030144, ENSMUSG00000030921, ENSMUSG00000032508, ENSMUSG00000035042, ENSMUSG00000035235,…
98	Downregulated	1.35e-05	138	1580	1.54762	Immune response	http://amigo.geneontology.org/amigo/term/GO:0006955	ENSMUSG00000000409, ENSMUSG00000002983, ENSMUSG00000016481, ENSMUSG00000016496, ENSMUSG00000017830, ENSMUSG00000018930, ENSMUSG00000019843, ENSMUSG00000020641, ENSMUSG00000021477, ENSMUSG00000022971, ENSMUSG00000024457, ENSMUSG00000024483, ENSMUSG00000024610, ENSMUSG00000025383, ENSMUSG00000025492, ENSMUSG00000025779, ENSMUSG00000026535, ENSMUSG00000026896, ENSMUSG00000026981, ENSMUSG00000027514,…
99	Downregulated	1.42e-05	132	1485	1.56427	Response to other organism	http://amigo.geneontology.org/amigo/term/GO:0051707	ENSMUSG00000000409, ENSMUSG00000002983, ENSMUSG00000016496, ENSMUSG00000017830, ENSMUSG00000018930, ENSMUSG00000019843, ENSMUSG00000020641, ENSMUSG00000022971, ENSMUSG00000024457, ENSMUSG00000024483, ENSMUSG00000025492, ENSMUSG00000025779, ENSMUSG00000026535, ENSMUSG00000026896, ENSMUSG00000027514, ENSMUSG00000027843, ENSMUSG00000028268, ENSMUSG00000028270, ENSMUSG00000028291, ENSMUSG00000028850,…
100	Downregulated	1.42e-05	266	3162	1.33329	Cellular response to chemical stimulus	http://amigo.geneontology.org/amigo/term/GO:0070887	ENSMUSG00000004040, ENSMUSG00000005262, ENSMUSG00000005672, ENSMUSG00000015656, ENSMUSG00000016496, ENSMUSG00000018820, ENSMUSG00000018930, ENSMUSG00000020448, ENSMUSG00000020484, ENSMUSG00000020715, ENSMUSG00000021756, ENSMUSG00000022365, ENSMUSG00000022971, ENSMUSG00000023010, ENSMUSG00000023951, ENSMUSG00000024359, ENSMUSG00000024610, ENSMUSG00000025351, ENSMUSG00000025492, ENSMUSG00000025779,…

## Sheet: Differetial overrep KEEG
	group	FDR	nGenes	Pathway size	Fold enriched	Pathway	URL	Genes
1	Upregulated	2.05e-12	43	125	3.64953	Cell cycle	http://www.genome.jp/kegg-bin/show_pathway?mmu04110	ENSMUSG00000058290, ENSMUSG00000006398, ENSMUSG00000027379, ENSMUSG00000040084, ENSMUSG00000066979, ENSMUSG00000027715, ENSMUSG00000032218, ENSMUSG00000070348, ENSMUSG00000002068, ENSMUSG00000028212, ENSMUSG00000032477, ENSMUSG00000027330, ENSMUSG00000044201, ENSMUSG00000019942, ENSMUSG00000006728, ENSMUSG00000040274, ENSMUSG00000096472, ENSMUSG00000024974, ENSMUSG00000027490, ENSMUSG00000029554,…
2	Upregulated	1.67e-10	20	35	6.12112	DNA replication	http://www.genome.jp/kegg-bin/show_pathway?mmu03030	ENSMUSG00000056394, ENSMUSG00000041859, ENSMUSG00000005410, ENSMUSG00000026355, ENSMUSG00000029730, ENSMUSG00000027342, ENSMUSG00000006678, ENSMUSG00000024833, ENSMUSG00000038644, ENSMUSG00000020471, ENSMUSG00000007080, ENSMUSG00000029191, ENSMUSG00000023104, ENSMUSG00000028884, ENSMUSG00000036875, ENSMUSG00000021932, ENSMUSG00000030726, ENSMUSG00000024925, ENSMUSG00000000751, ENSMUSG00000033970
3	Upregulated	3.39e-07	13	22	6.5649	Mismatch repair	http://www.genome.jp/kegg-bin/show_pathway?mmu03430	ENSMUSG00000056394, ENSMUSG00000024151, ENSMUSG00000005370, ENSMUSG00000027342, ENSMUSG00000038644, ENSMUSG00000020471, ENSMUSG00000029191, ENSMUSG00000023104, ENSMUSG00000028884, ENSMUSG00000039748, ENSMUSG00000030726, ENSMUSG00000000751, ENSMUSG00000033970
4	Upregulated	4.14e-05	24	92	2.99255	Progesterone-mediated oocyte maturation	http://www.genome.jp/kegg-bin/show_pathway?mmu04914	ENSMUSG00000030677, ENSMUSG00000001729, ENSMUSG00000027379, ENSMUSG00000027715, ENSMUSG00000032218, ENSMUSG00000032477, ENSMUSG00000027330, ENSMUSG00000044201, ENSMUSG00000019942, ENSMUSG00000032562, ENSMUSG00000005533, ENSMUSG00000029554, ENSMUSG00000014355, ENSMUSG00000031834, ENSMUSG00000030867, ENSMUSG00000027496, ENSMUSG00000019699, ENSMUSG00000063065, ENSMUSG00000041431, ENSMUSG00000029176,…
5	Upregulated	4.23e-05	28	120	2.69329	Oocyte meiosis	http://www.genome.jp/kegg-bin/show_pathway?mmu04114	ENSMUSG00000058290, ENSMUSG00000006398, ENSMUSG00000046532, ENSMUSG00000027379, ENSMUSG00000032218, ENSMUSG00000002068, ENSMUSG00000028212, ENSMUSG00000044201, ENSMUSG00000019942, ENSMUSG00000024974, ENSMUSG00000005533, ENSMUSG00000030102, ENSMUSG00000029554, ENSMUSG00000014355, ENSMUSG00000030867, ENSMUSG00000004455, ENSMUSG00000027496, ENSMUSG00000018965, ENSMUSG00000026626, ENSMUSG00000063065,…
6	Upregulated	0.000103	15	41	3.88456	Homologous recombination	http://www.genome.jp/kegg-bin/show_pathway?mmu03440	ENSMUSG00000030528, ENSMUSG00000041147, ENSMUSG00000031928, ENSMUSG00000038644, ENSMUSG00000020471, ENSMUSG00000027323, ENSMUSG00000059060, ENSMUSG00000018841, ENSMUSG00000028884, ENSMUSG00000032555, ENSMUSG00000034329, ENSMUSG00000028224, ENSMUSG00000078773, ENSMUSG00000030726, ENSMUSG00000000751
7	Upregulated	0.000123	28	120	2.52496	Carbon metabolism	http://www.genome.jp/kegg-bin/show_pathway?mmu01200	ENSMUSG00000024556, ENSMUSG00000024640, ENSMUSG00000032047, ENSMUSG00000025742, ENSMUSG00000030695, ENSMUSG00000063524, ENSMUSG00000060600, ENSMUSG00000036427, ENSMUSG00000037012, ENSMUSG00000002010, ENSMUSG00000020321, ENSMUSG00000031299, ENSMUSG00000020277, ENSMUSG00000033065, ENSMUSG00000011752, ENSMUSG00000062070, ENSMUSG00000032294, ENSMUSG00000031432, ENSMUSG00000023456, ENSMUSG00000030541,…
8	Upregulated	0.000421	16	51	3.29791	Fanconi anemia pathway	http://www.genome.jp/kegg-bin/show_pathway?mmu03460	ENSMUSG00000030493, ENSMUSG00000030528, ENSMUSG00000041147, ENSMUSG00000032815, ENSMUSG00000021461, ENSMUSG00000027323, ENSMUSG00000028884, ENSMUSG00000025144, ENSMUSG00000034023, ENSMUSG00000037991, ENSMUSG00000028560, ENSMUSG00000034329, ENSMUSG00000000751, ENSMUSG00000073705, ENSMUSG00000025384, ENSMUSG00000007570
9	Upregulated	0.00127	17	66	2.91013	Glycolysis/Gluconeogenesis	http://www.genome.jp/kegg-bin/show_pathway?mmu00010	ENSMUSG00000019102, ENSMUSG00000030695, ENSMUSG00000063524, ENSMUSG00000060600, ENSMUSG00000036427, ENSMUSG00000037012, ENSMUSG00000063229, ENSMUSG00000031299, ENSMUSG00000020277, ENSMUSG00000033065, ENSMUSG00000011752, ENSMUSG00000062070, ENSMUSG00000032294, ENSMUSG00000023456, ENSMUSG00000059040, ENSMUSG00000026687, ENSMUSG00000025791
10	Upregulated	0.00247	14	56	3.07387	Pyrimidine metabolism	http://www.genome.jp/kegg-bin/show_pathway?mmu00240	ENSMUSG00000029780, ENSMUSG00000027203, ENSMUSG00000029366, ENSMUSG00000030978, ENSMUSG00000020649, ENSMUSG00000025574, ENSMUSG00000026281, ENSMUSG00000025747, ENSMUSG00000028633, ENSMUSG00000031730, ENSMUSG00000042462, ENSMUSG00000017176, ENSMUSG00000013629, ENSMUSG00000028755
11	Upregulated	0.00247	13	43	3.20239	Nucleotide excision repair	http://www.genome.jp/kegg-bin/show_pathway?mmu03420	ENSMUSG00000024740, ENSMUSG00000056394, ENSMUSG00000027342, ENSMUSG00000038644, ENSMUSG00000020471, ENSMUSG00000007080, ENSMUSG00000029191, ENSMUSG00000023104, ENSMUSG00000028884, ENSMUSG00000030726, ENSMUSG00000000751, ENSMUSG00000033970, ENSMUSG00000029363
12	Upregulated	0.00247	31	175	2.01997	Cellular senescence	http://www.genome.jp/kegg-bin/show_pathway?mmu04218	ENSMUSG00000001729, ENSMUSG00000031633, ENSMUSG00000026509, ENSMUSG00000027715, ENSMUSG00000032218, ENSMUSG00000070348, ENSMUSG00000002068, ENSMUSG00000028212, ENSMUSG00000032477, ENSMUSG00000019942, ENSMUSG00000006728, ENSMUSG00000040274, ENSMUSG00000027490, ENSMUSG00000001517, ENSMUSG00000025499, ENSMUSG00000030102, ENSMUSG00000032470, ENSMUSG00000031928, ENSMUSG00000017861, ENSMUSG00000031834,…
13	Upregulated	0.00247	21	93	2.4379	Small cell lung cancer	http://www.genome.jp/kegg-bin/show_pathway?mmu05222	ENSMUSG00000001729, ENSMUSG00000057329, ENSMUSG00000007659, ENSMUSG00000031628, ENSMUSG00000070348, ENSMUSG00000002068, ENSMUSG00000028212, ENSMUSG00000006728, ENSMUSG00000040274, ENSMUSG00000031502, ENSMUSG00000027490, ENSMUSG00000001507, ENSMUSG00000027111, ENSMUSG00000002900, ENSMUSG00000031834, ENSMUSG00000015846, ENSMUSG00000017386, ENSMUSG00000019699, ENSMUSG00000018983, ENSMUSG00000028044,…
14	Upregulated	0.00312	180	1611	1.26776	Metabolic pathways	http://www.genome.jp/kegg-bin/show_pathway?mmu01100	ENSMUSG00000063953, ENSMUSG00000040479, ENSMUSG00000031708, ENSMUSG00000024640, ENSMUSG00000029780, ENSMUSG00000057406, ENSMUSG00000089704, ENSMUSG00000021048, ENSMUSG00000026662, ENSMUSG00000024026, ENSMUSG00000025534, ENSMUSG00000027203, ENSMUSG00000033059, ENSMUSG00000013787, ENSMUSG00000032047, ENSMUSG00000025742, ENSMUSG00000062908, ENSMUSG00000024525, ENSMUSG00000020774, ENSMUSG00000039197,…
15	Upregulated	0.00882	17	78	2.41827	Biosynthesis of amino acids	http://www.genome.jp/kegg-bin/show_pathway?mmu01230	ENSMUSG00000024640, ENSMUSG00000025742, ENSMUSG00000030695, ENSMUSG00000063524, ENSMUSG00000060600, ENSMUSG00000002010, ENSMUSG00000020277, ENSMUSG00000033065, ENSMUSG00000011752, ENSMUSG00000062070, ENSMUSG00000032294, ENSMUSG00000031432, ENSMUSG00000023456, ENSMUSG00000053907, ENSMUSG00000030541, ENSMUSG00000059040, ENSMUSG00000032279
16	Upregulated	0.00882	37	241	1.75443	Human T-cell leukemia virus 1 infection	http://www.genome.jp/kegg-bin/show_pathway?mmu05166	ENSMUSG00000058290, ENSMUSG00000006398, ENSMUSG00000001729, ENSMUSG00000031633, ENSMUSG00000007659, ENSMUSG00000040084, ENSMUSG00000066979, ENSMUSG00000041736, ENSMUSG00000027715, ENSMUSG00000032218, ENSMUSG00000070348, ENSMUSG00000002068, ENSMUSG00000028212, ENSMUSG00000006728, ENSMUSG00000027490, ENSMUSG00000020918, ENSMUSG00000025499, ENSMUSG00000027720, ENSMUSG00000029554, ENSMUSG00000014355,…
17	Upregulated	0.0108	22	113	2.0962	HIF-1 signaling pathway	http://www.genome.jp/kegg-bin/show_pathway?mmu04066	ENSMUSG00000031987, ENSMUSG00000001729, ENSMUSG00000030695, ENSMUSG00000057329, ENSMUSG00000063524, ENSMUSG00000060600, ENSMUSG00000037012, ENSMUSG00000005533, ENSMUSG00000063229, ENSMUSG00000031299, ENSMUSG00000020277, ENSMUSG00000033065, ENSMUSG00000062070, ENSMUSG00000031834, ENSMUSG00000016933, ENSMUSG00000001131, ENSMUSG00000022797, ENSMUSG00000006494, ENSMUSG00000019699, ENSMUSG00000063065,…
18	Upregulated	0.0184	32	204	1.7565	Diabetic cardiomyopathy	http://www.genome.jp/kegg-bin/show_pathway?mmu05415	ENSMUSG00000039515, ENSMUSG00000026496, ENSMUSG00000001729, ENSMUSG00000031633, ENSMUSG00000025428, ENSMUSG00000025781, ENSMUSG00000029661, ENSMUSG00000032330, ENSMUSG00000006519, ENSMUSG00000031299, ENSMUSG00000031834, ENSMUSG00000024960, ENSMUSG00000004455, ENSMUSG00000033083, ENSMUSG00000025651, ENSMUSG00000020402, ENSMUSG00000035232, ENSMUSG00000019699, ENSMUSG00000027673, ENSMUSG00000037152,…
19	Upregulated	0.0196	15	69	2.36715	Central carbon metabolism in cancer	http://www.genome.jp/kegg-bin/show_pathway?mmu05230	ENSMUSG00000001729, ENSMUSG00000037012, ENSMUSG00000025499, ENSMUSG00000063229, ENSMUSG00000009376, ENSMUSG00000031299, ENSMUSG00000020277, ENSMUSG00000033065, ENSMUSG00000011752, ENSMUSG00000031834, ENSMUSG00000032294, ENSMUSG00000006494, ENSMUSG00000019699, ENSMUSG00000063065, ENSMUSG00000030541
20	Upregulated	0.026	15	72	2.29542	P53 signaling pathway	http://www.genome.jp/kegg-bin/show_pathway?mmu04115	ENSMUSG00000057329, ENSMUSG00000007659, ENSMUSG00000031628, ENSMUSG00000032218, ENSMUSG00000070348, ENSMUSG00000002068, ENSMUSG00000028212, ENSMUSG00000019942, ENSMUSG00000006728, ENSMUSG00000040274, ENSMUSG00000020649, ENSMUSG00000040749, ENSMUSG00000041431, ENSMUSG00000064326, ENSMUSG00000029521
21	Upregulated	0.0263	16	84	2.21367	Nucleotide metabolism	http://www.genome.jp/kegg-bin/show_pathway?mmu01232	ENSMUSG00000029780, ENSMUSG00000027203, ENSMUSG00000039197, ENSMUSG00000015961, ENSMUSG00000029366, ENSMUSG00000020444, ENSMUSG00000030978, ENSMUSG00000020649, ENSMUSG00000025574, ENSMUSG00000026281, ENSMUSG00000025747, ENSMUSG00000062867, ENSMUSG00000028633, ENSMUSG00000042462, ENSMUSG00000017176, ENSMUSG00000028755
22	Upregulated	0.0326	22	133	1.89912	Oxidative phosphorylation	http://www.genome.jp/kegg-bin/show_pathway?mmu00190	ENSMUSG00000025428, ENSMUSG00000025781, ENSMUSG00000050856, ENSMUSG00000032330, ENSMUSG00000025651, ENSMUSG00000001750, ENSMUSG00000038690, ENSMUSG00000027673, ENSMUSG00000037152, ENSMUSG00000022551, ENSMUSG00000020163, ENSMUSG00000033938, ENSMUSG00000021577, ENSMUSG00000016252, ENSMUSG00000036199, ENSMUSG00000025204, ENSMUSG00000009863, ENSMUSG00000002416, ENSMUSG00000024099, ENSMUSG00000028013,…
23	Upregulated	0.033	9	33	2.93222	Base excision repair	http://www.genome.jp/kegg-bin/show_pathway?mmu03410	ENSMUSG00000066551, ENSMUSG00000056394, ENSMUSG00000027342, ENSMUSG00000038644, ENSMUSG00000020471, ENSMUSG00000007080, ENSMUSG00000029591, ENSMUSG00000039396, ENSMUSG00000030726
24	Upregulated	0.0383	14	72	2.24441	Melanoma	http://www.genome.jp/kegg-bin/show_pathway?mmu05218	ENSMUSG00000001729, ENSMUSG00000024959, ENSMUSG00000070348, ENSMUSG00000006728, ENSMUSG00000040274, ENSMUSG00000027490, ENSMUSG00000021732, ENSMUSG00000025499, ENSMUSG00000005533, ENSMUSG00000009376, ENSMUSG00000031834, ENSMUSG00000019699, ENSMUSG00000018983, ENSMUSG00000063065
25	Upregulated	0.0384	33	220	1.6338	Chemical carcinogenesis-reactive oxygen species	http://www.genome.jp/kegg-bin/show_pathway?mmu05208	ENSMUSG00000019256, ENSMUSG00000001729, ENSMUSG00000031633, ENSMUSG00000025428, ENSMUSG00000025781, ENSMUSG00000024959, ENSMUSG00000032330, ENSMUSG00000006519, ENSMUSG00000025499, ENSMUSG00000009376, ENSMUSG00000031834, ENSMUSG00000025651, ENSMUSG00000020402, ENSMUSG00000019699, ENSMUSG00000071369, ENSMUSG00000063065, ENSMUSG00000003308, ENSMUSG00000020941, ENSMUSG00000027673, ENSMUSG00000037152,…
26	Upregulated	0.0405	25	154	1.76571	Non-alcoholic fatty liver disease	http://www.genome.jp/kegg-bin/show_pathway?mmu04932	ENSMUSG00000028944, ENSMUSG00000001729, ENSMUSG00000031628, ENSMUSG00000025076, ENSMUSG00000032330, ENSMUSG00000031834, ENSMUSG00000067713, ENSMUSG00000015846, ENSMUSG00000025651, ENSMUSG00000019699, ENSMUSG00000071369, ENSMUSG00000027673, ENSMUSG00000037152, ENSMUSG00000022551, ENSMUSG00000020163, ENSMUSG00000033938, ENSMUSG00000021577, ENSMUSG00000036199, ENSMUSG00000025204, ENSMUSG00000009863,…
27	Upregulated	0.0445	31	200	1.63924	Focal adhesion	http://www.genome.jp/kegg-bin/show_pathway?mmu04510	ENSMUSG00000022836, ENSMUSG00000039844, ENSMUSG00000001729, ENSMUSG00000024959, ENSMUSG00000057329, ENSMUSG00000026509, ENSMUSG00000000058, ENSMUSG00000070348, ENSMUSG00000031502, ENSMUSG00000029661, ENSMUSG00000025499, ENSMUSG00000005533, ENSMUSG00000001507, ENSMUSG00000027111, ENSMUSG00000002900, ENSMUSG00000009376, ENSMUSG00000031834, ENSMUSG00000034902, ENSMUSG00000004455, ENSMUSG00000029304,…
28	Upregulated	0.0457	15	76	2.10414	Chronic myeloid leukemia	http://www.genome.jp/kegg-bin/show_pathway?mmu05220	ENSMUSG00000009681, ENSMUSG00000001729, ENSMUSG00000024959, ENSMUSG00000007659, ENSMUSG00000070348, ENSMUSG00000006728, ENSMUSG00000040274, ENSMUSG00000037373, ENSMUSG00000027490, ENSMUSG00000027684, ENSMUSG00000025499, ENSMUSG00000031834, ENSMUSG00000019699, ENSMUSG00000018983, ENSMUSG00000063065
29	Downregulated	1.34e-06	36	170	2.86929	Protein processing in endoplasmic reticulum	http://www.genome.jp/kegg-bin/show_pathway?mmu04141	ENSMUSG00000075701, ENSMUSG00000021189, ENSMUSG00000032115, ENSMUSG00000003814, ENSMUSG00000022174, ENSMUSG00000025408, ENSMUSG00000019802, ENSMUSG00000026864, ENSMUSG00000015656, ENSMUSG00000029657, ENSMUSG00000090877, ENSMUSG00000040435, ENSMUSG00000025757, ENSMUSG00000020448, ENSMUSG00000020986, ENSMUSG00000020964, ENSMUSG00000009293, ENSMUSG00000005262, ENSMUSG00000039474, ENSMUSG00000020484,…
30	Downregulated	5.47e-06	33	205	2.80436	NOD-like receptor signaling pathway	http://www.genome.jp/kegg-bin/show_pathway?mmu04621	ENSMUSG00000047123, ENSMUSG00000033538, ENSMUSG00000025199, ENSMUSG00000040264, ENSMUSG00000028270, ENSMUSG00000029380, ENSMUSG00000073489, ENSMUSG00000022971, ENSMUSG00000004221, ENSMUSG00000025746, ENSMUSG00000002325, ENSMUSG00000052684, ENSMUSG00000032508, ENSMUSG00000078945, ENSMUSG00000028163, ENSMUSG00000021025, ENSMUSG00000030595, ENSMUSG00000035042, ENSMUSG00000040033, ENSMUSG00000064289,…
31	Downregulated	0.000108	15	63	4.18438	Cytosolic DNA-sensing pathway	http://www.genome.jp/kegg-bin/show_pathway?mmu04623	ENSMUSG00000025199, ENSMUSG00000034855, ENSMUSG00000004221, ENSMUSG00000025746, ENSMUSG00000028163, ENSMUSG00000021025, ENSMUSG00000030595, ENSMUSG00000018930, ENSMUSG00000035042, ENSMUSG00000025280, ENSMUSG00000040296, ENSMUSG00000026535, ENSMUSG00000037860, ENSMUSG00000025498, ENSMUSG00000027514
32	Downregulated	0.000541	27	172	2.49256	Influenza A	http://www.genome.jp/kegg-bin/show_pathway?mmu05164	ENSMUSG00000047123, ENSMUSG00000059743, ENSMUSG00000019979, ENSMUSG00000025199, ENSMUSG00000031639, ENSMUSG00000034855, ENSMUSG00000022971, ENSMUSG00000004221, ENSMUSG00000025746, ENSMUSG00000002325, ENSMUSG00000023341, ENSMUSG00000032508, ENSMUSG00000028163, ENSMUSG00000021025, ENSMUSG00000030595, ENSMUSG00000035042, ENSMUSG00000040033, ENSMUSG00000000275, ENSMUSG00000022074, ENSMUSG00000040296,…
33	Downregulated	0.000608	20	105	2.91638	NF-kappa B signaling pathway	http://www.genome.jp/kegg-bin/show_pathway?mmu04064	ENSMUSG00000047123, ENSMUSG00000028191, ENSMUSG00000026031, ENSMUSG00000025199, ENSMUSG00000036390, ENSMUSG00000029380, ENSMUSG00000004221, ENSMUSG00000000409, ENSMUSG00000025779, ENSMUSG00000032508, ENSMUSG00000028163, ENSMUSG00000021025, ENSMUSG00000032487, ENSMUSG00000002983, ENSMUSG00000018930, ENSMUSG00000000275, ENSMUSG00000026875, ENSMUSG00000040296, ENSMUSG00000034457, ENSMUSG00000004934
34	Downregulated	0.000652	24	146	2.56642	Measles	http://www.genome.jp/kegg-bin/show_pathway?mmu05162	ENSMUSG00000019979, ENSMUSG00000025199, ENSMUSG00000015656, ENSMUSG00000090877, ENSMUSG00000022971, ENSMUSG00000004221, ENSMUSG00000025746, ENSMUSG00000002325, ENSMUSG00000052684, ENSMUSG00000002083, ENSMUSG00000023341, ENSMUSG00000032508, ENSMUSG00000028163, ENSMUSG00000021025, ENSMUSG00000030595, ENSMUSG00000040033, ENSMUSG00000004040, ENSMUSG00000022637, ENSMUSG00000040296, ENSMUSG00000029605,…
35	Downregulated	0.000652	17	86	3.16153	Rheumatoid arthritis	http://www.genome.jp/kegg-bin/show_pathway?mmu05323	ENSMUSG00000052459, ENSMUSG00000006273, ENSMUSG00000013160, ENSMUSG00000019210, ENSMUSG00000075122, ENSMUSG00000021477, ENSMUSG00000029380, ENSMUSG00000004371, ENSMUSG00000025746, ENSMUSG00000052684, ENSMUSG00000035042, ENSMUSG00000023951, ENSMUSG00000004285, ENSMUSG00000039105, ENSMUSG00000022295, ENSMUSG00000021114, ENSMUSG00000025383
36	Downregulated	0.000933	25	140	2.43032	Autophagy-animal	http://www.genome.jp/kegg-bin/show_pathway?mmu04140	ENSMUSG00000037526, ENSMUSG00000025907, ENSMUSG00000026031, ENSMUSG00000007891, ENSMUSG00000021477, ENSMUSG00000016534, ENSMUSG00000015837, ENSMUSG00000027739, ENSMUSG00000028945, ENSMUSG00000038387, ENSMUSG00000064289, ENSMUSG00000029512, ENSMUSG00000027244, ENSMUSG00000018567, ENSMUSG00000030161, ENSMUSG00000026812, ENSMUSG00000031812, ENSMUSG00000022765, ENSMUSG00000032905, ENSMUSG00000037204,…
37	Downregulated	0.00331	8	27	4.88842	Protein export	http://www.genome.jp/kegg-bin/show_pathway?mmu03060	ENSMUSG00000019802, ENSMUSG00000026864, ENSMUSG00000032553, ENSMUSG00000030082, ENSMUSG00000025724, ENSMUSG00000035227, ENSMUSG00000032042, ENSMUSG00000027706
38	Downregulated	0.00331	8	27	4.88842	Collecting duct acid secretion	http://www.genome.jp/kegg-bin/show_pathway?mmu04966	ENSMUSG00000052459, ENSMUSG00000006273, ENSMUSG00000013160, ENSMUSG00000019210, ENSMUSG00000004285, ENSMUSG00000039105, ENSMUSG00000022295, ENSMUSG00000021114
39	Downregulated	0.00632	29	222	2.0007	Epstein-Barr virus infection	http://www.genome.jp/kegg-bin/show_pathway?mmu05169	ENSMUSG00000019979, ENSMUSG00000060802, ENSMUSG00000003814, ENSMUSG00000023067, ENSMUSG00000025199, ENSMUSG00000036390, ENSMUSG00000073411, ENSMUSG00000034855, ENSMUSG00000022971, ENSMUSG00000004221, ENSMUSG00000025746, ENSMUSG00000002325, ENSMUSG00000052684, ENSMUSG00000020184, ENSMUSG00000032508, ENSMUSG00000028163, ENSMUSG00000021025, ENSMUSG00000030595, ENSMUSG00000028932, ENSMUSG00000002983,…
40	Downregulated	0.00836	9	32	3.84963	SNARE interactions in vesicular transport	http://www.genome.jp/kegg-bin/show_pathway?mmu04130	ENSMUSG00000027879, ENSMUSG00000027287, ENSMUSG00000041488, ENSMUSG00000027522, ENSMUSG00000019998, ENSMUSG00000025484, ENSMUSG00000020903, ENSMUSG00000022765, ENSMUSG00000029125
41	Downregulated	0.00894	23	162	2.13868	Hepatitis C	http://www.genome.jp/kegg-bin/show_pathway?mmu05160	ENSMUSG00000047123, ENSMUSG00000019979, ENSMUSG00000023067, ENSMUSG00000026031, ENSMUSG00000025199, ENSMUSG00000031639, ENSMUSG00000034855, ENSMUSG00000034459, ENSMUSG00000022971, ENSMUSG00000004221, ENSMUSG00000002325, ENSMUSG00000023341, ENSMUSG00000028163, ENSMUSG00000021025, ENSMUSG00000034801, ENSMUSG00000040033, ENSMUSG00000004040, ENSMUSG00000051391, ENSMUSG00000040296, ENSMUSG00000029605,…
42	Downregulated	0.0106	21	135	2.19084	Lysosome	http://www.genome.jp/kegg-bin/show_pathway?mmu04142	ENSMUSG00000033793, ENSMUSG00000031266, ENSMUSG00000022620, ENSMUSG00000013160, ENSMUSG00000025351, ENSMUSG00000018774, ENSMUSG00000030720, ENSMUSG00000007891, ENSMUSG00000021477, ENSMUSG00000024910, ENSMUSG00000003812, ENSMUSG00000016534, ENSMUSG00000022453, ENSMUSG00000007038, ENSMUSG00000024413, ENSMUSG00000022500, ENSMUSG00000016256, ENSMUSG00000031539, ENSMUSG00000019810, ENSMUSG00000032952,…
43	Downregulated	0.0106	12	70	2.96125	RIG-I-like receptor signaling pathway	http://www.genome.jp/kegg-bin/show_pathway?mmu04622	ENSMUSG00000025199, ENSMUSG00000034855, ENSMUSG00000004221, ENSMUSG00000028163, ENSMUSG00000021025, ENSMUSG00000030595, ENSMUSG00000064289, ENSMUSG00000000275, ENSMUSG00000040296, ENSMUSG00000025498, ENSMUSG00000032905, ENSMUSG00000026896
44	Downregulated	0.0149	23	157	2.03543	MTOR signaling pathway	http://www.genome.jp/kegg-bin/show_pathway?mmu04150	ENSMUSG00000033793, ENSMUSG00000052459, ENSMUSG00000006273, ENSMUSG00000019210, ENSMUSG00000036707, ENSMUSG00000025199, ENSMUSG00000020593, ENSMUSG00000010095, ENSMUSG00000078816, ENSMUSG00000028945, ENSMUSG00000034801, ENSMUSG00000035992, ENSMUSG00000029512, ENSMUSG00000028893, ENSMUSG00000047789, ENSMUSG00000025737, ENSMUSG00000061175, ENSMUSG00000091512, ENSMUSG00000026812, ENSMUSG00000004285,…
45	Downregulated	0.0172	10	43	3.12978	Basal transcription factors	http://www.genome.jp/kegg-bin/show_pathway?mmu03022	ENSMUSG00000021103, ENSMUSG00000036980, ENSMUSG00000028271, ENSMUSG00000071359, ENSMUSG00000051316, ENSMUSG00000067995, ENSMUSG00000020680, ENSMUSG00000022828, ENSMUSG00000009596, ENSMUSG00000002658
46	Downregulated	0.0175	46	441	1.58676	Herpes simplex virus 1 infection	http://www.genome.jp/kegg-bin/show_pathway?mmu05168	ENSMUSG00000058093, ENSMUSG00000047123, ENSMUSG00000028683, ENSMUSG00000019979, ENSMUSG00000060802, ENSMUSG00000003814, ENSMUSG00000025199, ENSMUSG00000031639, ENSMUSG00000073411, ENSMUSG00000022971, ENSMUSG00000024610, ENSMUSG00000004221, ENSMUSG00000025746, ENSMUSG00000002325, ENSMUSG00000066880, ENSMUSG00000032508, ENSMUSG00000028163, ENSMUSG00000021025, ENSMUSG00000028945, ENSMUSG00000035042,…
47	Downregulated	0.02	13	68	2.56642	Mitophagy-animal	http://www.genome.jp/kegg-bin/show_pathway?mmu04137	ENSMUSG00000052684, ENSMUSG00000017119, ENSMUSG00000015837, ENSMUSG00000038387, ENSMUSG00000019505, ENSMUSG00000008348, ENSMUSG00000029512, ENSMUSG00000038520, ENSMUSG00000004535, ENSMUSG00000018567, ENSMUSG00000030161, ENSMUSG00000020130, ENSMUSG00000031812
48	Downregulated	0.02	27	216	1.85276	Lipid and atherosclerosis	http://www.genome.jp/kegg-bin/show_pathway?mmu05417	ENSMUSG00000047123, ENSMUSG00000053819, ENSMUSG00000019979, ENSMUSG00000025199, ENSMUSG00000025408, ENSMUSG00000029380, ENSMUSG00000026864, ENSMUSG00000015656, ENSMUSG00000090877, ENSMUSG00000004221, ENSMUSG00000025746, ENSMUSG00000052684, ENSMUSG00000025779, ENSMUSG00000032508, ENSMUSG00000028163, ENSMUSG00000021025, ENSMUSG00000035042, ENSMUSG00000004040, ENSMUSG00000064289, ENSMUSG00000052681,…
49	Downregulated	0.0217	15	100	2.34733	Toll-like receptor signaling pathway	http://www.genome.jp/kegg-bin/show_pathway?mmu04620	ENSMUSG00000075122, ENSMUSG00000025199, ENSMUSG00000031639, ENSMUSG00000034855, ENSMUSG00000022971, ENSMUSG00000004221, ENSMUSG00000025746, ENSMUSG00000052684, ENSMUSG00000025779, ENSMUSG00000032508, ENSMUSG00000028163, ENSMUSG00000021025, ENSMUSG00000018930, ENSMUSG00000035042, ENSMUSG00000025498
50	Downregulated	0.0223	11	60	2.76771	Legionellosis	http://www.genome.jp/kegg-bin/show_pathway?mmu05134	ENSMUSG00000020385, ENSMUSG00000016481, ENSMUSG00000029380, ENSMUSG00000015656, ENSMUSG00000090877, ENSMUSG00000025746, ENSMUSG00000032508, ENSMUSG00000078945, ENSMUSG00000028163, ENSMUSG00000021025, ENSMUSG00000027879
51	Downregulated	0.0244	6	20	4.27736	Steroid biosynthesis	http://www.genome.jp/kegg-bin/show_pathway?mmu00100	ENSMUSG00000001467, ENSMUSG00000026675, ENSMUSG00000031349, ENSMUSG00000023045, ENSMUSG00000032018, ENSMUSG00000031604
52	Downregulated	0.0248	26	216	1.82314	Kaposi sarcoma-associated herpesvirus infection	http://www.genome.jp/kegg-bin/show_pathway?mmu05167	ENSMUSG00000037526, ENSMUSG00000047123, ENSMUSG00000023067, ENSMUSG00000025199, ENSMUSG00000031639, ENSMUSG00000036402, ENSMUSG00000029380, ENSMUSG00000073411, ENSMUSG00000022971, ENSMUSG00000004221, ENSMUSG00000025746, ENSMUSG00000021756, ENSMUSG00000002325, ENSMUSG00000052684, ENSMUSG00000027985, ENSMUSG00000028163, ENSMUSG00000021025, ENSMUSG00000032487, ENSMUSG00000040033, ENSMUSG00000004040,…
53	Downregulated	0.0261	9	40	3.03918	Ferroptosis	http://www.genome.jp/kegg-bin/show_pathway?mmu04216	ENSMUSG00000024661, ENSMUSG00000032350, ENSMUSG00000004270, ENSMUSG00000027610, ENSMUSG00000005413, ENSMUSG00000010095, ENSMUSG00000079037, ENSMUSG00000027737, ENSMUSG00000031812
54	Downregulated	0.0271	16	112	2.18419	C-type lectin receptor signaling pathway	http://www.genome.jp/kegg-bin/show_pathway?mmu04625	ENSMUSG00000028191, ENSMUSG00000025199, ENSMUSG00000028680, ENSMUSG00000004221, ENSMUSG00000025746, ENSMUSG00000002325, ENSMUSG00000052684, ENSMUSG00000020184, ENSMUSG00000030144, ENSMUSG00000028163, ENSMUSG00000021025, ENSMUSG00000032487, ENSMUSG00000002983, ENSMUSG00000038387, ENSMUSG00000040033, ENSMUSG00000022637
55	Downregulated	0.0279	19	136	2.01496	Apoptosis	http://www.genome.jp/kegg-bin/show_pathway?mmu04210	ENSMUSG00000019979, ENSMUSG00000026031, ENSMUSG00000025199, ENSMUSG00000007891, ENSMUSG00000021477, ENSMUSG00000024910, ENSMUSG00000036390, ENSMUSG00000025408, ENSMUSG00000004221, ENSMUSG00000052684, ENSMUSG00000002083, ENSMUSG00000028163, ENSMUSG00000021025, ENSMUSG00000027859, ENSMUSG00000022074, ENSMUSG00000026875, ENSMUSG00000023249, ENSMUSG00000054509, ENSMUSG00000016256
56	Downregulated	0.0446	21	163	1.85844	Hepatitis B	http://www.genome.jp/kegg-bin/show_pathway?mmu05161	ENSMUSG00000019979, ENSMUSG00000027104, ENSMUSG00000023067, ENSMUSG00000025199, ENSMUSG00000028466, ENSMUSG00000009406, ENSMUSG00000031639, ENSMUSG00000004221, ENSMUSG00000025746, ENSMUSG00000052684, ENSMUSG00000032508, ENSMUSG00000028163, ENSMUSG00000021025, ENSMUSG00000078816, ENSMUSG00000034801, ENSMUSG00000040033, ENSMUSG00000004040, ENSMUSG00000040296, ENSMUSG00000055024, ENSMUSG00000025498,…
