# Supplementary material for: Impact of modulating leptin sensitivity on the transcriptomic profile of adult-derived hypothalamic mouse neurons
Source: Front Mol Neurosci. 2025 Jan 17;17:1518737. doi: 10.3389/fnmol.2024.1518737 (PMC11800294; doi:10.3389/fnmol.2024.1518737)
Supplement: Supplementary Figure S6 — Results of overrepresentation tests in BP terms and KEGG categories for genes affected by high leptin concentration (LEPA) treatment. [file Data_Sheet_6.xlsx]

## Sheet: LEPA BP overrepresentation
	group	FDR	nGenes	Pathway size	Fold enriched	Pathway	URL	Genes
1	Upregulated	4.71e-14	83	932	2.77825	RNA processing	http://amigo.geneontology.org/amigo/term/GO:0006396	ENSMUSG00000000384, ENSMUSG00000000916, ENSMUSG00000001056, ENSMUSG00000002107, ENSMUSG00000005481, ENSMUSG00000007050, ENSMUSG00000008333, ENSMUSG00000010554, ENSMUSG00000016018, ENSMUSG00000018433, ENSMUSG00000018974, ENSMUSG00000020706, ENSMUSG00000020863, ENSMUSG00000020929, ENSMUSG00000021595, ENSMUSG00000022325, ENSMUSG00000022557, ENSMUSG00000022635, ENSMUSG00000024312, ENSMUSG00000026019,…
2	Upregulated	4.92e-14	87	1020	2.66166	DNA metabolic process	http://amigo.geneontology.org/amigo/term/GO:0006259	ENSMUSG00000001228, ENSMUSG00000005410, ENSMUSG00000006585, ENSMUSG00000006678, ENSMUSG00000014074, ENSMUSG00000020167, ENSMUSG00000020471, ENSMUSG00000021377, ENSMUSG00000021569, ENSMUSG00000024833, ENSMUSG00000025001, ENSMUSG00000025144, ENSMUSG00000026434, ENSMUSG00000026669, ENSMUSG00000029363, ENSMUSG00000029591, ENSMUSG00000029730, ENSMUSG00000032397, ENSMUSG00000032555, ENSMUSG00000035754,…
3	Upregulated	7.73e-14	53	423	3.77952	Ribonucleoprotein complex biogenesis	http://amigo.geneontology.org/amigo/term/GO:0022613	ENSMUSG00000000916, ENSMUSG00000001056, ENSMUSG00000002107, ENSMUSG00000010554, ENSMUSG00000016018, ENSMUSG00000018433, ENSMUSG00000020706, ENSMUSG00000020863, ENSMUSG00000022557, ENSMUSG00000024312, ENSMUSG00000025869, ENSMUSG00000026019, ENSMUSG00000026127, ENSMUSG00000026377, ENSMUSG00000028741, ENSMUSG00000029066, ENSMUSG00000031403, ENSMUSG00000031657, ENSMUSG00000031683, ENSMUSG00000032518,…
4	Upregulated	4.36e-13	41	276	4.5335	DNA replication	http://amigo.geneontology.org/amigo/term/GO:0006260	ENSMUSG00000005410, ENSMUSG00000006585, ENSMUSG00000006678, ENSMUSG00000020471, ENSMUSG00000024833, ENSMUSG00000025144, ENSMUSG00000026669, ENSMUSG00000029363, ENSMUSG00000029730, ENSMUSG00000032397, ENSMUSG00000032555, ENSMUSG00000035754, ENSMUSG00000038644, ENSMUSG00000039994, ENSMUSG00000041859, ENSMUSG00000073705, ENSMUSG00000002835, ENSMUSG00000017499, ENSMUSG00000017550, ENSMUSG00000018189,…
5	Upregulated	5.57e-13	84	1026	2.57522	Chromosome organization	http://amigo.geneontology.org/amigo/term/GO:0051276	ENSMUSG00000002835, ENSMUSG00000009575, ENSMUSG00000022698, ENSMUSG00000022945, ENSMUSG00000025001, ENSMUSG00000026918, ENSMUSG00000027067, ENSMUSG00000028693, ENSMUSG00000028873, ENSMUSG00000029196, ENSMUSG00000029730, ENSMUSG00000030888, ENSMUSG00000040681, ENSMUSG00000056209, ENSMUSG00000058799, ENSMUSG00000071072, ENSMUSG00000001056, ENSMUSG00000002748, ENSMUSG00000017716, ENSMUSG00000017774,…
6	Upregulated	4.87e-12	41	295	4.18839	Ribosome biogenesis	http://amigo.geneontology.org/amigo/term/GO:0042254	ENSMUSG00000000916, ENSMUSG00000001056, ENSMUSG00000010554, ENSMUSG00000016018, ENSMUSG00000018433, ENSMUSG00000020706, ENSMUSG00000022557, ENSMUSG00000024312, ENSMUSG00000025869, ENSMUSG00000026019, ENSMUSG00000026127, ENSMUSG00000026377, ENSMUSG00000028741, ENSMUSG00000029066, ENSMUSG00000031403, ENSMUSG00000031657, ENSMUSG00000031683, ENSMUSG00000032518, ENSMUSG00000033285, ENSMUSG00000035049,…
7	Upregulated	2.18e-10	35	247	4.28758	RRNA metabolic process	http://amigo.geneontology.org/amigo/term/GO:0016072	ENSMUSG00000000916, ENSMUSG00000001056, ENSMUSG00000010554, ENSMUSG00000016018, ENSMUSG00000018433, ENSMUSG00000020706, ENSMUSG00000022557, ENSMUSG00000024312, ENSMUSG00000026019, ENSMUSG00000026127, ENSMUSG00000026377, ENSMUSG00000028318, ENSMUSG00000028741, ENSMUSG00000031403, ENSMUSG00000031683, ENSMUSG00000033166, ENSMUSG00000033285, ENSMUSG00000035049, ENSMUSG00000035754, ENSMUSG00000041057,…
8	Upregulated	3.72e-10	53	536	3.01488	NcRNA metabolic process	http://amigo.geneontology.org/amigo/term/GO:0034660	ENSMUSG00000000916, ENSMUSG00000001056, ENSMUSG00000010554, ENSMUSG00000016018, ENSMUSG00000018433, ENSMUSG00000020706, ENSMUSG00000021595, ENSMUSG00000022325, ENSMUSG00000022557, ENSMUSG00000022792, ENSMUSG00000024312, ENSMUSG00000026019, ENSMUSG00000026127, ENSMUSG00000026377, ENSMUSG00000028318, ENSMUSG00000028741, ENSMUSG00000031403, ENSMUSG00000031683, ENSMUSG00000033166, ENSMUSG00000033285,…
9	Upregulated	2.45e-09	44	406	3.26385	NcRNA processing	http://amigo.geneontology.org/amigo/term/GO:0034470	ENSMUSG00000000916, ENSMUSG00000001056, ENSMUSG00000010554, ENSMUSG00000016018, ENSMUSG00000018433, ENSMUSG00000020706, ENSMUSG00000021595, ENSMUSG00000022325, ENSMUSG00000022557, ENSMUSG00000024312, ENSMUSG00000026019, ENSMUSG00000026127, ENSMUSG00000026377, ENSMUSG00000028741, ENSMUSG00000031403, ENSMUSG00000031683, ENSMUSG00000033285, ENSMUSG00000035049, ENSMUSG00000035754, ENSMUSG00000036114,…
10	Upregulated	3.01e-09	31	215	4.31705	RRNA processing	http://amigo.geneontology.org/amigo/term/GO:0006364	ENSMUSG00000000916, ENSMUSG00000001056, ENSMUSG00000010554, ENSMUSG00000016018, ENSMUSG00000018433, ENSMUSG00000020706, ENSMUSG00000022557, ENSMUSG00000024312, ENSMUSG00000026019, ENSMUSG00000026127, ENSMUSG00000026377, ENSMUSG00000028741, ENSMUSG00000031403, ENSMUSG00000031683, ENSMUSG00000033285, ENSMUSG00000035049, ENSMUSG00000035754, ENSMUSG00000041057, ENSMUSG00000060152, ENSMUSG00000061024,…
11	Upregulated	5.13e-09	25	146	5.19772	DNA-templated DNA replication	http://amigo.geneontology.org/amigo/term/GO:0006261	ENSMUSG00000005410, ENSMUSG00000006585, ENSMUSG00000006678, ENSMUSG00000020471, ENSMUSG00000024833, ENSMUSG00000025144, ENSMUSG00000026669, ENSMUSG00000029363, ENSMUSG00000029730, ENSMUSG00000032397, ENSMUSG00000032555, ENSMUSG00000035754, ENSMUSG00000038644, ENSMUSG00000039994, ENSMUSG00000041859, ENSMUSG00000073705, ENSMUSG00000017499, ENSMUSG00000020075, ENSMUSG00000026434, ENSMUSG00000028394,…
12	Upregulated	4.64e-08	64	838	2.36184	Cellular response to DNA damage stimulus	http://amigo.geneontology.org/amigo/term/GO:0006974	ENSMUSG00000005410, ENSMUSG00000014074, ENSMUSG00000021377, ENSMUSG00000026278, ENSMUSG00000026434, ENSMUSG00000027242, ENSMUSG00000029363, ENSMUSG00000029591, ENSMUSG00000029730, ENSMUSG00000030609, ENSMUSG00000031826, ENSMUSG00000032555, ENSMUSG00000034659, ENSMUSG00000037474, ENSMUSG00000038644, ENSMUSG00000039994, ENSMUSG00000040204, ENSMUSG00000041801, ENSMUSG00000041859, ENSMUSG00000042489,…
13	Upregulated	1.26e-07	41	441	3.00359	RNA splicing	http://amigo.geneontology.org/amigo/term/GO:0008380	ENSMUSG00000002107, ENSMUSG00000005481, ENSMUSG00000007050, ENSMUSG00000008333, ENSMUSG00000018974, ENSMUSG00000020863, ENSMUSG00000020929, ENSMUSG00000022635, ENSMUSG00000028820, ENSMUSG00000029594, ENSMUSG00000030512, ENSMUSG00000031683, ENSMUSG00000034192, ENSMUSG00000040824, ENSMUSG00000044709, ENSMUSG00000061360, ENSMUSG00000063480, ENSMUSG00000066148, ENSMUSG00000069565, ENSMUSG00000071172,…
14	Upregulated	3.28e-07	48	559	2.62914	DNA repair	http://amigo.geneontology.org/amigo/term/GO:0006281	ENSMUSG00000005410, ENSMUSG00000014074, ENSMUSG00000021377, ENSMUSG00000026434, ENSMUSG00000029363, ENSMUSG00000029591, ENSMUSG00000029730, ENSMUSG00000038644, ENSMUSG00000039994, ENSMUSG00000040204, ENSMUSG00000041859, ENSMUSG00000029196, ENSMUSG00000030584, ENSMUSG00000032187, ENSMUSG00000032481, ENSMUSG00000032555, ENSMUSG00000018189, ENSMUSG00000034203, ENSMUSG00000001228, ENSMUSG00000002835,…
15	Upregulated	3.67e-07	49	592	2.58327	Chromatin organization	http://amigo.geneontology.org/amigo/term/GO:0006325	ENSMUSG00000002835, ENSMUSG00000009575, ENSMUSG00000022945, ENSMUSG00000025001, ENSMUSG00000026918, ENSMUSG00000027067, ENSMUSG00000028693, ENSMUSG00000029196, ENSMUSG00000030888, ENSMUSG00000040681, ENSMUSG00000056209, ENSMUSG00000058799, ENSMUSG00000002748, ENSMUSG00000017774, ENSMUSG00000020075, ENSMUSG00000021377, ENSMUSG00000030584, ENSMUSG00000032187, ENSMUSG00000032481, ENSMUSG00000004099,…
16	Upregulated	6.6e-07	42	484	2.7802	MRNA processing	http://amigo.geneontology.org/amigo/term/GO:0006397	ENSMUSG00000002107, ENSMUSG00000005481, ENSMUSG00000007050, ENSMUSG00000008333, ENSMUSG00000018974, ENSMUSG00000020863, ENSMUSG00000020929, ENSMUSG00000022635, ENSMUSG00000028330, ENSMUSG00000028820, ENSMUSG00000029594, ENSMUSG00000030512, ENSMUSG00000031683, ENSMUSG00000034192, ENSMUSG00000040824, ENSMUSG00000044709, ENSMUSG00000044847, ENSMUSG00000061360, ENSMUSG00000063480, ENSMUSG00000066148,…
17	Upregulated	7.09e-07	13	48	8.34347	Nucleoside monophosphate biosynthetic process	http://amigo.geneontology.org/amigo/term/GO:0009124	ENSMUSG00000022814, ENSMUSG00000025747, ENSMUSG00000027203, ENSMUSG00000027823, ENSMUSG00000017697, ENSMUSG00000002550, ENSMUSG00000013629, ENSMUSG00000020899, ENSMUSG00000025574, ENSMUSG00000026558, ENSMUSG00000031432, ENSMUSG00000031730, ENSMUSG00000037601
18	Upregulated	7.09e-07	54	717	2.39017	MRNA metabolic process	http://amigo.geneontology.org/amigo/term/GO:0016071	ENSMUSG00000000384, ENSMUSG00000002107, ENSMUSG00000005481, ENSMUSG00000007050, ENSMUSG00000008333, ENSMUSG00000018974, ENSMUSG00000020863, ENSMUSG00000020929, ENSMUSG00000022635, ENSMUSG00000028330, ENSMUSG00000028741, ENSMUSG00000028820, ENSMUSG00000029594, ENSMUSG00000030512, ENSMUSG00000031403, ENSMUSG00000031683, ENSMUSG00000034192, ENSMUSG00000040824, ENSMUSG00000044709, ENSMUSG00000044847,…
19	Upregulated	7.68e-07	11	31	10.4759	DNA replication initiation	http://amigo.geneontology.org/amigo/term/GO:0006270	ENSMUSG00000005410, ENSMUSG00000006585, ENSMUSG00000006678, ENSMUSG00000024833, ENSMUSG00000026669, ENSMUSG00000029730, ENSMUSG00000032555, ENSMUSG00000041859, ENSMUSG00000017499, ENSMUSG00000002068, ENSMUSG00000028212
20	Upregulated	9.07e-07	191	4571	1.44365	RNA metabolic process	http://amigo.geneontology.org/amigo/term/GO:0016070	ENSMUSG00000000384, ENSMUSG00000000916, ENSMUSG00000001056, ENSMUSG00000001910, ENSMUSG00000002107, ENSMUSG00000005481, ENSMUSG00000007050, ENSMUSG00000007721, ENSMUSG00000008333, ENSMUSG00000009575, ENSMUSG00000010554, ENSMUSG00000016018, ENSMUSG00000016253, ENSMUSG00000017861, ENSMUSG00000018433, ENSMUSG00000018974, ENSMUSG00000018983, ENSMUSG00000020167, ENSMUSG00000020519, ENSMUSG00000020706,…
21	Upregulated	9.19e-07	95	1662	1.8236	Organonitrogen compound biosynthetic process	http://amigo.geneontology.org/amigo/term/GO:1901566	ENSMUSG00000006390, ENSMUSG00000006442, ENSMUSG00000013629, ENSMUSG00000017697, ENSMUSG00000019782, ENSMUSG00000020150, ENSMUSG00000021707, ENSMUSG00000022561, ENSMUSG00000022571, ENSMUSG00000022814, ENSMUSG00000024360, ENSMUSG00000024640, ENSMUSG00000024902, ENSMUSG00000025747, ENSMUSG00000025786, ENSMUSG00000026662, ENSMUSG00000026811, ENSMUSG00000027203, ENSMUSG00000027642, ENSMUSG00000027823,…
22	Upregulated	2.75e-06	196	4781	1.41272	Cellular nitrogen compound biosynthetic process	http://amigo.geneontology.org/amigo/term/GO:0044271	ENSMUSG00000001910, ENSMUSG00000006442, ENSMUSG00000007721, ENSMUSG00000009575, ENSMUSG00000013629, ENSMUSG00000016253, ENSMUSG00000017697, ENSMUSG00000017861, ENSMUSG00000018983, ENSMUSG00000019782, ENSMUSG00000020167, ENSMUSG00000020519, ENSMUSG00000021707, ENSMUSG00000022178, ENSMUSG00000022360, ENSMUSG00000022475, ENSMUSG00000022476, ENSMUSG00000022814, ENSMUSG00000024360, ENSMUSG00000024902,…
23	Upregulated	3.81e-06	8	17	14.7615	Pyrimidine nucleoside monophosphate biosynthetic process	http://amigo.geneontology.org/amigo/term/GO:0009130	ENSMUSG00000022814, ENSMUSG00000025747, ENSMUSG00000027203, ENSMUSG00000002550, ENSMUSG00000013629, ENSMUSG00000026558, ENSMUSG00000031730, ENSMUSG00000037601
24	Upregulated	4.97e-06	29	280	3.25539	Chromatin remodeling	http://amigo.geneontology.org/amigo/term/GO:0006338	ENSMUSG00000002835, ENSMUSG00000022945, ENSMUSG00000025001, ENSMUSG00000026918, ENSMUSG00000028693, ENSMUSG00000029196, ENSMUSG00000056209, ENSMUSG00000058799, ENSMUSG00000002748, ENSMUSG00000017774, ENSMUSG00000020075, ENSMUSG00000021377, ENSMUSG00000027067, ENSMUSG00000030584, ENSMUSG00000032187, ENSMUSG00000032481, ENSMUSG00000026238, ENSMUSG00000015937, ENSMUSG00000018189, ENSMUSG00000018974,…
25	Upregulated	5.69e-06	29	301	3.21868	RNA splicing via transesterification reactions	http://amigo.geneontology.org/amigo/term/GO:0000375	ENSMUSG00000002107, ENSMUSG00000005481, ENSMUSG00000007050, ENSMUSG00000008333, ENSMUSG00000018974, ENSMUSG00000020863, ENSMUSG00000020929, ENSMUSG00000022635, ENSMUSG00000028820, ENSMUSG00000029594, ENSMUSG00000030512, ENSMUSG00000031683, ENSMUSG00000034192, ENSMUSG00000040824, ENSMUSG00000044709, ENSMUSG00000061360, ENSMUSG00000063480, ENSMUSG00000066148, ENSMUSG00000069565, ENSMUSG00000071172,…
26	Upregulated	5.69e-06	29	301	3.21868	RNA splicing via transesterification reactions with bulged adenosine as nucleophile	http://amigo.geneontology.org/amigo/term/GO:0000377	ENSMUSG00000002107, ENSMUSG00000005481, ENSMUSG00000007050, ENSMUSG00000008333, ENSMUSG00000018974, ENSMUSG00000020863, ENSMUSG00000020929, ENSMUSG00000022635, ENSMUSG00000028820, ENSMUSG00000029594, ENSMUSG00000030512, ENSMUSG00000031683, ENSMUSG00000034192, ENSMUSG00000040824, ENSMUSG00000044709, ENSMUSG00000061360, ENSMUSG00000063480, ENSMUSG00000066148, ENSMUSG00000069565, ENSMUSG00000071172,…
27	Upregulated	5.69e-06	29	301	3.21868	MRNA splicing via spliceosome	http://amigo.geneontology.org/amigo/term/GO:0000398	ENSMUSG00000002107, ENSMUSG00000005481, ENSMUSG00000007050, ENSMUSG00000008333, ENSMUSG00000018974, ENSMUSG00000020863, ENSMUSG00000020929, ENSMUSG00000022635, ENSMUSG00000028820, ENSMUSG00000029594, ENSMUSG00000030512, ENSMUSG00000031683, ENSMUSG00000034192, ENSMUSG00000040824, ENSMUSG00000044709, ENSMUSG00000061360, ENSMUSG00000063480, ENSMUSG00000066148, ENSMUSG00000069565, ENSMUSG00000071172,…
28	Upregulated	6.91e-06	15	82	5.75124	Nucleoside monophosphate metabolic process	http://amigo.geneontology.org/amigo/term/GO:0009123	ENSMUSG00000022814, ENSMUSG00000025747, ENSMUSG00000027203, ENSMUSG00000027823, ENSMUSG00000017697, ENSMUSG00000002550, ENSMUSG00000013629, ENSMUSG00000020899, ENSMUSG00000025574, ENSMUSG00000026558, ENSMUSG00000028792, ENSMUSG00000031432, ENSMUSG00000031730, ENSMUSG00000038388, ENSMUSG00000037601
29	Upregulated	8.25e-06	9	29	11.0711	Pyrimidine nucleotide biosynthetic process	http://amigo.geneontology.org/amigo/term/GO:0006221	ENSMUSG00000013629, ENSMUSG00000022814, ENSMUSG00000025747, ENSMUSG00000027203, ENSMUSG00000028633, ENSMUSG00000031730, ENSMUSG00000002550, ENSMUSG00000026558, ENSMUSG00000037601
30	Upregulated	9.35e-06	8	25	13.1214	Pyrimidine nucleoside triphosphate metabolic process	http://amigo.geneontology.org/amigo/term/GO:0009147	ENSMUSG00000013629, ENSMUSG00000027203, ENSMUSG00000028633, ENSMUSG00000042462, ENSMUSG00000002550, ENSMUSG00000025747, ENSMUSG00000026558, ENSMUSG00000037601
31	Upregulated	1.15e-05	49	672	2.271	Translation	http://amigo.geneontology.org/amigo/term/GO:0006412	ENSMUSG00000019782, ENSMUSG00000024360, ENSMUSG00000024902, ENSMUSG00000030335, ENSMUSG00000032518, ENSMUSG00000036850, ENSMUSG00000037531, ENSMUSG00000042535, ENSMUSG00000046756, ENSMUSG00000056076, ENSMUSG00000058355, ENSMUSG00000062203, ENSMUSG00000067194, ENSMUSG00000028330, ENSMUSG00000028861, ENSMUSG00000029066, ENSMUSG00000033751, ENSMUSG00000037740, ENSMUSG00000039640, ENSMUSG00000045983,…
32	Upregulated	1.36e-05	40	494	2.5126	Post-transcriptional regulation of gene expression	http://amigo.geneontology.org/amigo/term/GO:0010608	ENSMUSG00000000384, ENSMUSG00000022178, ENSMUSG00000028772, ENSMUSG00000037364, ENSMUSG00000028330, ENSMUSG00000010554, ENSMUSG00000032294, ENSMUSG00000000916, ENSMUSG00000003814, ENSMUSG00000015176, ENSMUSG00000020516, ENSMUSG00000021707, ENSMUSG00000024360, ENSMUSG00000025364, ENSMUSG00000025580, ENSMUSG00000025747, ENSMUSG00000026374, ENSMUSG00000027490, ENSMUSG00000028639, ENSMUSG00000031403,…
33	Upregulated	1.52e-05	147	3168	1.48881	Cellular component biogenesis	http://amigo.geneontology.org/amigo/term/GO:0044085	ENSMUSG00000028664, ENSMUSG00000000916, ENSMUSG00000001056, ENSMUSG00000002107, ENSMUSG00000002835, ENSMUSG00000006585, ENSMUSG00000010554, ENSMUSG00000016018, ENSMUSG00000018433, ENSMUSG00000020706, ENSMUSG00000020863, ENSMUSG00000022557, ENSMUSG00000022945, ENSMUSG00000024312, ENSMUSG00000024660, ENSMUSG00000025001, ENSMUSG00000025474, ENSMUSG00000025869, ENSMUSG00000026019, ENSMUSG00000026127,…
34	Upregulated	2.3e-05	9	32	9.84102	Pyrimidine-containing compound biosynthetic process	http://amigo.geneontology.org/amigo/term/GO:0072528	ENSMUSG00000013629, ENSMUSG00000022814, ENSMUSG00000025747, ENSMUSG00000027203, ENSMUSG00000028633, ENSMUSG00000031730, ENSMUSG00000002550, ENSMUSG00000026558, ENSMUSG00000037601
35	Upregulated	2.74e-05	49	696	2.19852	Peptide biosynthetic process	http://amigo.geneontology.org/amigo/term/GO:0043043	ENSMUSG00000019782, ENSMUSG00000024360, ENSMUSG00000024902, ENSMUSG00000030335, ENSMUSG00000032518, ENSMUSG00000036850, ENSMUSG00000037531, ENSMUSG00000042535, ENSMUSG00000046756, ENSMUSG00000056076, ENSMUSG00000058355, ENSMUSG00000062203, ENSMUSG00000067194, ENSMUSG00000028330, ENSMUSG00000028861, ENSMUSG00000029066, ENSMUSG00000033751, ENSMUSG00000037740, ENSMUSG00000039640, ENSMUSG00000045983,…
36	Upregulated	2.75e-05	12	63	6.56068	Pyrimidine-containing compound metabolic process	http://amigo.geneontology.org/amigo/term/GO:0072527	ENSMUSG00000013629, ENSMUSG00000022814, ENSMUSG00000025574, ENSMUSG00000025747, ENSMUSG00000027203, ENSMUSG00000028633, ENSMUSG00000031730, ENSMUSG00000042462, ENSMUSG00000002550, ENSMUSG00000026558, ENSMUSG00000037601, ENSMUSG00000022571
37	Upregulated	2.98e-05	10	44	8.20085	Pyrimidine nucleotide metabolic process	http://amigo.geneontology.org/amigo/term/GO:0006220	ENSMUSG00000013629, ENSMUSG00000022814, ENSMUSG00000025747, ENSMUSG00000027203, ENSMUSG00000028633, ENSMUSG00000031730, ENSMUSG00000042462, ENSMUSG00000002550, ENSMUSG00000026558, ENSMUSG00000037601
38	Upregulated	4.78e-05	8	24	10.7357	Pyrimidine nucleoside monophosphate metabolic process	http://amigo.geneontology.org/amigo/term/GO:0009129	ENSMUSG00000022814, ENSMUSG00000025747, ENSMUSG00000027203, ENSMUSG00000002550, ENSMUSG00000013629, ENSMUSG00000026558, ENSMUSG00000031730, ENSMUSG00000037601
39	Upregulated	5.83e-05	12	58	6.10822	Transcription by RNA polymerase I	http://amigo.geneontology.org/amigo/term/GO:0006360	ENSMUSG00000028318, ENSMUSG00000038489, ENSMUSG00000002748, ENSMUSG00000017774, ENSMUSG00000020075, ENSMUSG00000021377, ENSMUSG00000015937, ENSMUSG00000018433, ENSMUSG00000032187, ENSMUSG00000041057, ENSMUSG00000047649, ENSMUSG00000067367
40	Upregulated	5.94e-05	13	71	5.56231	Ribosomal large subunit biogenesis	http://amigo.geneontology.org/amigo/term/GO:0042273	ENSMUSG00000001056, ENSMUSG00000020706, ENSMUSG00000022557, ENSMUSG00000025869, ENSMUSG00000026019, ENSMUSG00000026377, ENSMUSG00000028741, ENSMUSG00000029066, ENSMUSG00000031657, ENSMUSG00000061024, ENSMUSG00000063480, ENSMUSG00000063888, ENSMUSG00000038279
41	Upregulated	9.08e-05	7	22	12.1565	Pyrimidine ribonucleotide biosynthetic process	http://amigo.geneontology.org/amigo/term/GO:0009220	ENSMUSG00000013629, ENSMUSG00000022814, ENSMUSG00000028633, ENSMUSG00000031730, ENSMUSG00000002550, ENSMUSG00000026558, ENSMUSG00000037601
42	Upregulated	9.08e-05	21	183	3.4636	Ribonucleoprotein complex assembly	http://amigo.geneontology.org/amigo/term/GO:0022618	ENSMUSG00000002107, ENSMUSG00000020863, ENSMUSG00000029066, ENSMUSG00000032518, ENSMUSG00000036781, ENSMUSG00000040824, ENSMUSG00000044709, ENSMUSG00000046756, ENSMUSG00000071072, ENSMUSG00000007050, ENSMUSG00000018974, ENSMUSG00000022557, ENSMUSG00000023110, ENSMUSG00000028330, ENSMUSG00000028741, ENSMUSG00000038279, ENSMUSG00000042699, ENSMUSG00000056076, ENSMUSG00000060098, ENSMUSG00000061024,…
43	Upregulated	0.000102	19	169	3.71482	Nucleoside triphosphate metabolic process	http://amigo.geneontology.org/amigo/term/GO:0009141	ENSMUSG00000013629, ENSMUSG00000027203, ENSMUSG00000028633, ENSMUSG00000038690, ENSMUSG00000042462, ENSMUSG00000023089, ENSMUSG00000025204, ENSMUSG00000033938, ENSMUSG00000017697, ENSMUSG00000002550, ENSMUSG00000025747, ENSMUSG00000026496, ENSMUSG00000026558, ENSMUSG00000037601, ENSMUSG00000042535, ENSMUSG00000050856, ENSMUSG00000028792, ENSMUSG00000032294, ENSMUSG00000063524
44	Upregulated	0.000108	89	1784	1.65986	Cell cycle	http://amigo.geneontology.org/amigo/term/GO:0007049	ENSMUSG00000002068, ENSMUSG00000005732, ENSMUSG00000006585, ENSMUSG00000006678, ENSMUSG00000017499, ENSMUSG00000017716, ENSMUSG00000017861, ENSMUSG00000021569, ENSMUSG00000022698, ENSMUSG00000024660, ENSMUSG00000025144, ENSMUSG00000025474, ENSMUSG00000027242, ENSMUSG00000027479, ENSMUSG00000027490, ENSMUSG00000028212, ENSMUSG00000028873, ENSMUSG00000032397, ENSMUSG00000032477, ENSMUSG00000032555,…
45	Upregulated	0.000123	20	182	3.51465	Chromatin assembly	http://amigo.geneontology.org/amigo/term/GO:0031497	ENSMUSG00000002835, ENSMUSG00000022945, ENSMUSG00000025001, ENSMUSG00000028693, ENSMUSG00000030888, ENSMUSG00000058799, ENSMUSG00000027067, ENSMUSG00000004099, ENSMUSG00000032187, ENSMUSG00000035478, ENSMUSG00000066551, ENSMUSG00000015937, ENSMUSG00000018974, ENSMUSG00000021811, ENSMUSG00000028394, ENSMUSG00000029687, ENSMUSG00000035021, ENSMUSG00000053801, ENSMUSG00000054766, ENSMUSG00000024054
46	Upregulated	0.000123	52	814	2.01734	Amide biosynthetic process	http://amigo.geneontology.org/amigo/term/GO:0043604	ENSMUSG00000019782, ENSMUSG00000024360, ENSMUSG00000024902, ENSMUSG00000026811, ENSMUSG00000030335, ENSMUSG00000032518, ENSMUSG00000036850, ENSMUSG00000037531, ENSMUSG00000042535, ENSMUSG00000046756, ENSMUSG00000056076, ENSMUSG00000058355, ENSMUSG00000062203, ENSMUSG00000067194, ENSMUSG00000028330, ENSMUSG00000028861, ENSMUSG00000029066, ENSMUSG00000033751, ENSMUSG00000037740, ENSMUSG00000039640,…
47	Upregulated	0.000125	23	231	3.15828	Ribose phosphate biosynthetic process	http://amigo.geneontology.org/amigo/term/GO:0046390	ENSMUSG00000013629, ENSMUSG00000022814, ENSMUSG00000027823, ENSMUSG00000028633, ENSMUSG00000031432, ENSMUSG00000031730, ENSMUSG00000038690, ENSMUSG00000023089, ENSMUSG00000025204, ENSMUSG00000033938, ENSMUSG00000017697, ENSMUSG00000002550, ENSMUSG00000006390, ENSMUSG00000020899, ENSMUSG00000026496, ENSMUSG00000026558, ENSMUSG00000028792, ENSMUSG00000037601, ENSMUSG00000050856, ENSMUSG00000006494,…
48	Upregulated	0.00014	49	733	2.05779	Mitotic cell cycle process	http://amigo.geneontology.org/amigo/term/GO:1903047	ENSMUSG00000002068, ENSMUSG00000005732, ENSMUSG00000006678, ENSMUSG00000017499, ENSMUSG00000022698, ENSMUSG00000024660, ENSMUSG00000027490, ENSMUSG00000028212, ENSMUSG00000028873, ENSMUSG00000032477, ENSMUSG00000032555, ENSMUSG00000037474, ENSMUSG00000039515, ENSMUSG00000041859, ENSMUSG00000042489, ENSMUSG00000072082, ENSMUSG00000017716, ENSMUSG00000018983, ENSMUSG00000030584, ENSMUSG00000032187,…
49	Upregulated	0.000145	21	190	3.33325	Ribonucleoprotein complex subunit organization	http://amigo.geneontology.org/amigo/term/GO:0071826	ENSMUSG00000002107, ENSMUSG00000020863, ENSMUSG00000029066, ENSMUSG00000032518, ENSMUSG00000036781, ENSMUSG00000040824, ENSMUSG00000044709, ENSMUSG00000046756, ENSMUSG00000071072, ENSMUSG00000007050, ENSMUSG00000018974, ENSMUSG00000022557, ENSMUSG00000023110, ENSMUSG00000028330, ENSMUSG00000028741, ENSMUSG00000038279, ENSMUSG00000042699, ENSMUSG00000056076, ENSMUSG00000060098, ENSMUSG00000061024,…
50	Upregulated	0.000145	26	288	2.8749	Nucleoside phosphate biosynthetic process	http://amigo.geneontology.org/amigo/term/GO:1901293	ENSMUSG00000013629, ENSMUSG00000022814, ENSMUSG00000025747, ENSMUSG00000027203, ENSMUSG00000027823, ENSMUSG00000028633, ENSMUSG00000031432, ENSMUSG00000031730, ENSMUSG00000038690, ENSMUSG00000023089, ENSMUSG00000025204, ENSMUSG00000033938, ENSMUSG00000017697, ENSMUSG00000002550, ENSMUSG00000006390, ENSMUSG00000020899, ENSMUSG00000021048, ENSMUSG00000025574, ENSMUSG00000026496, ENSMUSG00000026558,…
51	Downregulated	6.11e-24	128	1528	2.78882	Response to biotic stimulus	http://amigo.geneontology.org/amigo/term/GO:0009607	ENSMUSG00000002983, ENSMUSG00000017830, ENSMUSG00000020641, ENSMUSG00000022575, ENSMUSG00000022906, ENSMUSG00000022971, ENSMUSG00000025408, ENSMUSG00000025491, ENSMUSG00000025492, ENSMUSG00000025779, ENSMUSG00000026535, ENSMUSG00000026896, ENSMUSG00000027514, ENSMUSG00000027843, ENSMUSG00000028268, ENSMUSG00000028270, ENSMUSG00000029371, ENSMUSG00000029380, ENSMUSG00000029561, ENSMUSG00000030921,…
52	Downregulated	6.11e-24	125	1489	2.80521	Response to external biotic stimulus	http://amigo.geneontology.org/amigo/term/GO:0043207	ENSMUSG00000002983, ENSMUSG00000017830, ENSMUSG00000020641, ENSMUSG00000022575, ENSMUSG00000022906, ENSMUSG00000022971, ENSMUSG00000025491, ENSMUSG00000025492, ENSMUSG00000025779, ENSMUSG00000026535, ENSMUSG00000026896, ENSMUSG00000027514, ENSMUSG00000027843, ENSMUSG00000028268, ENSMUSG00000028270, ENSMUSG00000029371, ENSMUSG00000029380, ENSMUSG00000029561, ENSMUSG00000030921, ENSMUSG00000032661,…
53	Downregulated	6.11e-24	125	1485	2.81003	Response to other organism	http://amigo.geneontology.org/amigo/term/GO:0051707	ENSMUSG00000002983, ENSMUSG00000017830, ENSMUSG00000020641, ENSMUSG00000022575, ENSMUSG00000022906, ENSMUSG00000022971, ENSMUSG00000025491, ENSMUSG00000025492, ENSMUSG00000025779, ENSMUSG00000026535, ENSMUSG00000026896, ENSMUSG00000027514, ENSMUSG00000027843, ENSMUSG00000028268, ENSMUSG00000028270, ENSMUSG00000029371, ENSMUSG00000029380, ENSMUSG00000029561, ENSMUSG00000030921, ENSMUSG00000032661,…
54	Downregulated	7.95e-24	179	2595	2.2146	Immune system process	http://amigo.geneontology.org/amigo/term/GO:0002376	ENSMUSG00000002325, ENSMUSG00000002983, ENSMUSG00000006345, ENSMUSG00000017830, ENSMUSG00000018899, ENSMUSG00000020641, ENSMUSG00000021477, ENSMUSG00000022906, ENSMUSG00000022971, ENSMUSG00000024164, ENSMUSG00000024308, ENSMUSG00000024339, ENSMUSG00000025491, ENSMUSG00000025492, ENSMUSG00000025498, ENSMUSG00000025779, ENSMUSG00000026535, ENSMUSG00000026896, ENSMUSG00000027514, ENSMUSG00000027843,…
55	Downregulated	1.35e-23	132	1643	2.66515	Biological process involved in interspecies interaction between organisms	http://amigo.geneontology.org/amigo/term/GO:0044419	ENSMUSG00000002983, ENSMUSG00000017830, ENSMUSG00000020641, ENSMUSG00000022575, ENSMUSG00000022906, ENSMUSG00000022971, ENSMUSG00000025491, ENSMUSG00000025492, ENSMUSG00000025779, ENSMUSG00000026535, ENSMUSG00000026896, ENSMUSG00000027514, ENSMUSG00000027843, ENSMUSG00000028268, ENSMUSG00000028270, ENSMUSG00000029371, ENSMUSG00000029380, ENSMUSG00000029561, ENSMUSG00000030921, ENSMUSG00000032661,…
56	Downregulated	8.71e-23	129	1642	2.64956	Defense response	http://amigo.geneontology.org/amigo/term/GO:0006952	ENSMUSG00000002983, ENSMUSG00000004040, ENSMUSG00000006345, ENSMUSG00000017830, ENSMUSG00000020641, ENSMUSG00000022575, ENSMUSG00000022906, ENSMUSG00000022971, ENSMUSG00000025491, ENSMUSG00000025492, ENSMUSG00000025887, ENSMUSG00000025888, ENSMUSG00000026535, ENSMUSG00000026896, ENSMUSG00000027514, ENSMUSG00000027843, ENSMUSG00000028268, ENSMUSG00000028270, ENSMUSG00000028599, ENSMUSG00000029371,…
57	Downregulated	3.41e-22	125	1580	2.65924	Immune response	http://amigo.geneontology.org/amigo/term/GO:0006955	ENSMUSG00000002983, ENSMUSG00000017830, ENSMUSG00000020641, ENSMUSG00000021477, ENSMUSG00000022906, ENSMUSG00000022971, ENSMUSG00000024164, ENSMUSG00000024308, ENSMUSG00000025491, ENSMUSG00000025492, ENSMUSG00000025779, ENSMUSG00000026535, ENSMUSG00000026896, ENSMUSG00000027514, ENSMUSG00000027843, ENSMUSG00000028037, ENSMUSG00000028268, ENSMUSG00000028270, ENSMUSG00000028599, ENSMUSG00000029371,…
58	Downregulated	3.41e-22	98	1083	3.16198	Defense response to other organism	http://amigo.geneontology.org/amigo/term/GO:0098542	ENSMUSG00000002983, ENSMUSG00000017830, ENSMUSG00000020641, ENSMUSG00000022575, ENSMUSG00000022906, ENSMUSG00000022971, ENSMUSG00000025491, ENSMUSG00000025492, ENSMUSG00000026535, ENSMUSG00000026896, ENSMUSG00000027514, ENSMUSG00000027843, ENSMUSG00000028268, ENSMUSG00000028270, ENSMUSG00000029561, ENSMUSG00000030921, ENSMUSG00000032661, ENSMUSG00000032690, ENSMUSG00000034459, ENSMUSG00000035042,…
59	Downregulated	1.05e-20	230	3834	1.82045	Response to stress	http://amigo.geneontology.org/amigo/term/GO:0006950	ENSMUSG00000002083, ENSMUSG00000002983, ENSMUSG00000004040, ENSMUSG00000006345, ENSMUSG00000014905, ENSMUSG00000016534, ENSMUSG00000017830, ENSMUSG00000018567, ENSMUSG00000020108, ENSMUSG00000020641, ENSMUSG00000022575, ENSMUSG00000022906, ENSMUSG00000022971, ENSMUSG00000023010, ENSMUSG00000023912, ENSMUSG00000024190, ENSMUSG00000025408, ENSMUSG00000025491, ENSMUSG00000025492, ENSMUSG00000025887,…
60	Downregulated	1.91e-19	180	2831	2.01198	Response to external stimulus	http://amigo.geneontology.org/amigo/term/GO:0009605	ENSMUSG00000002983, ENSMUSG00000006345, ENSMUSG00000016534, ENSMUSG00000017830, ENSMUSG00000018567, ENSMUSG00000020641, ENSMUSG00000022575, ENSMUSG00000022906, ENSMUSG00000022971, ENSMUSG00000025491, ENSMUSG00000025492, ENSMUSG00000025779, ENSMUSG00000025887, ENSMUSG00000025888, ENSMUSG00000026535, ENSMUSG00000026896, ENSMUSG00000027208, ENSMUSG00000027514, ENSMUSG00000027843, ENSMUSG00000028268,…
61	Downregulated	1.01e-18	79	804	3.3128	Innate immune response	http://amigo.geneontology.org/amigo/term/GO:0045087	ENSMUSG00000002983, ENSMUSG00000017830, ENSMUSG00000022906, ENSMUSG00000022971, ENSMUSG00000025491, ENSMUSG00000025492, ENSMUSG00000026535, ENSMUSG00000026896, ENSMUSG00000027514, ENSMUSG00000028268, ENSMUSG00000028270, ENSMUSG00000030921, ENSMUSG00000035042, ENSMUSG00000040253, ENSMUSG00000040296, ENSMUSG00000046718, ENSMUSG00000057143, ENSMUSG00000057596, ENSMUSG00000090272, ENSMUSG00000000275,…
62	Downregulated	1.14e-18	117	1430	2.51564	Regulation of immune system process	http://amigo.geneontology.org/amigo/term/GO:0002682	ENSMUSG00000006345, ENSMUSG00000020641, ENSMUSG00000022906, ENSMUSG00000024164, ENSMUSG00000024308, ENSMUSG00000025779, ENSMUSG00000026535, ENSMUSG00000027514, ENSMUSG00000027843, ENSMUSG00000028599, ENSMUSG00000029810, ENSMUSG00000031639, ENSMUSG00000035042, ENSMUSG00000037922, ENSMUSG00000038213, ENSMUSG00000040663, ENSMUSG00000051076, ENSMUSG00000051439, ENSMUSG00000060802, ENSMUSG00000090272,…
63	Downregulated	2.63e-18	48	299	5.06457	Defense response to virus	http://amigo.geneontology.org/amigo/term/GO:0051607	ENSMUSG00000020641, ENSMUSG00000025491, ENSMUSG00000025492, ENSMUSG00000027843, ENSMUSG00000029561, ENSMUSG00000032661, ENSMUSG00000032690, ENSMUSG00000034459, ENSMUSG00000037921, ENSMUSG00000041827, ENSMUSG00000046718, ENSMUSG00000052776, ENSMUSG00000062488, ENSMUSG00000066800, ENSMUSG00000074896, ENSMUSG00000025888, ENSMUSG00000035042, ENSMUSG00000000275, ENSMUSG00000027514, ENSMUSG00000032905,…
64	Downregulated	2.63e-18	48	300	5.06457	Defense response to symbiont	http://amigo.geneontology.org/amigo/term/GO:0140546	ENSMUSG00000020641, ENSMUSG00000025491, ENSMUSG00000025492, ENSMUSG00000027843, ENSMUSG00000029561, ENSMUSG00000032661, ENSMUSG00000032690, ENSMUSG00000034459, ENSMUSG00000037921, ENSMUSG00000041827, ENSMUSG00000046718, ENSMUSG00000052776, ENSMUSG00000062488, ENSMUSG00000066800, ENSMUSG00000074896, ENSMUSG00000025888, ENSMUSG00000035042, ENSMUSG00000000275, ENSMUSG00000027514, ENSMUSG00000032905,…
65	Downregulated	6.96e-18	91	961	2.8863	Response to cytokine	http://amigo.geneontology.org/amigo/term/GO:0034097	ENSMUSG00000002983, ENSMUSG00000004040, ENSMUSG00000021756, ENSMUSG00000022906, ENSMUSG00000022971, ENSMUSG00000025491, ENSMUSG00000025492, ENSMUSG00000026535, ENSMUSG00000026637, ENSMUSG00000026875, ENSMUSG00000027514, ENSMUSG00000028268, ENSMUSG00000028270, ENSMUSG00000029371, ENSMUSG00000029380, ENSMUSG00000034855, ENSMUSG00000035042, ENSMUSG00000040253, ENSMUSG00000046879, ENSMUSG00000069874,…
66	Downregulated	1.07e-17	54	384	4.36116	Response to virus	http://amigo.geneontology.org/amigo/term/GO:0009615	ENSMUSG00000017830, ENSMUSG00000020641, ENSMUSG00000025491, ENSMUSG00000025492, ENSMUSG00000026896, ENSMUSG00000027843, ENSMUSG00000029561, ENSMUSG00000032661, ENSMUSG00000032690, ENSMUSG00000034459, ENSMUSG00000037921, ENSMUSG00000040296, ENSMUSG00000041827, ENSMUSG00000046718, ENSMUSG00000052776, ENSMUSG00000062488, ENSMUSG00000066800, ENSMUSG00000074896, ENSMUSG00000025888, ENSMUSG00000035042,…
67	Downregulated	8.39e-17	24	66	10.8277	Response to interferon-beta	http://amigo.geneontology.org/amigo/term/GO:0035456	ENSMUSG00000025491, ENSMUSG00000025492, ENSMUSG00000026535, ENSMUSG00000046879, ENSMUSG00000069874, ENSMUSG00000069892, ENSMUSG00000073490, ENSMUSG00000073555, ENSMUSG00000078853, ENSMUSG00000078920, ENSMUSG00000090272, ENSMUSG00000028268, ENSMUSG00000028270, ENSMUSG00000034459, ENSMUSG00000040253, ENSMUSG00000046718, ENSMUSG00000074896, ENSMUSG00000018899, ENSMUSG00000026104, ENSMUSG00000031639,…
68	Downregulated	1.7e-16	72	774	3.23715	Response to bacterium	http://amigo.geneontology.org/amigo/term/GO:0009617	ENSMUSG00000022575, ENSMUSG00000025779, ENSMUSG00000026535, ENSMUSG00000028268, ENSMUSG00000028270, ENSMUSG00000029371, ENSMUSG00000029380, ENSMUSG00000034855, ENSMUSG00000040253, ENSMUSG00000051439, ENSMUSG00000078945, ENSMUSG00000090272, ENSMUSG00000015243, ENSMUSG00000018774, ENSMUSG00000020399, ENSMUSG00000020638, ENSMUSG00000021025, ENSMUSG00000025746, ENSMUSG00000025888, ENSMUSG00000029468,…
69	Downregulated	6.98e-15	27	99	7.85009	Negative regulation of viral process	http://amigo.geneontology.org/amigo/term/GO:0048525	ENSMUSG00000025491, ENSMUSG00000025492, ENSMUSG00000029561, ENSMUSG00000032661, ENSMUSG00000032690, ENSMUSG00000041827, ENSMUSG00000052776, ENSMUSG00000066800, ENSMUSG00000000275, ENSMUSG00000046718, ENSMUSG00000006127, ENSMUSG00000020641, ENSMUSG00000024079, ENSMUSG00000026104, ENSMUSG00000026879, ENSMUSG00000026896, ENSMUSG00000029826, ENSMUSG00000035692, ENSMUSG00000044786, ENSMUSG00000063268,…
70	Downregulated	1.14e-14	187	3162	1.77806	Cellular response to chemical stimulus	http://amigo.geneontology.org/amigo/term/GO:0070887	ENSMUSG00000004040, ENSMUSG00000006127, ENSMUSG00000018820, ENSMUSG00000021756, ENSMUSG00000022906, ENSMUSG00000022971, ENSMUSG00000023010, ENSMUSG00000023034, ENSMUSG00000024052, ENSMUSG00000025491, ENSMUSG00000025492, ENSMUSG00000025779, ENSMUSG00000026535, ENSMUSG00000026637, ENSMUSG00000026875, ENSMUSG00000027208, ENSMUSG00000027514, ENSMUSG00000027859, ENSMUSG00000027935, ENSMUSG00000028268,…
71	Downregulated	6.97e-14	48	360	3.94973	Regulation of response to biotic stimulus	http://amigo.geneontology.org/amigo/term/GO:0002831	ENSMUSG00000022906, ENSMUSG00000025779, ENSMUSG00000026535, ENSMUSG00000027514, ENSMUSG00000027843, ENSMUSG00000090272, ENSMUSG00000035042, ENSMUSG00000026946, ENSMUSG00000029380, ENSMUSG00000032905, ENSMUSG00000044734, ENSMUSG00000010358, ENSMUSG00000015149, ENSMUSG00000017830, ENSMUSG00000026104, ENSMUSG00000030107, ENSMUSG00000032501, ENSMUSG00000032661, ENSMUSG00000034422, ENSMUSG00000035692,…
72	Downregulated	7.45e-14	64	616	3.13612	Regulation of defense response	http://amigo.geneontology.org/amigo/term/GO:0031347	ENSMUSG00000006345, ENSMUSG00000022906, ENSMUSG00000025887, ENSMUSG00000025888, ENSMUSG00000026535, ENSMUSG00000027514, ENSMUSG00000027843, ENSMUSG00000028599, ENSMUSG00000033538, ENSMUSG00000090272, ENSMUSG00000035042, ENSMUSG00000026946, ENSMUSG00000029380, ENSMUSG00000032487, ENSMUSG00000032905, ENSMUSG00000044734, ENSMUSG00000010358, ENSMUSG00000015149, ENSMUSG00000017830, ENSMUSG00000021025,…
73	Downregulated	9.15e-14	74	812	2.82268	Regulation of immune response	http://amigo.geneontology.org/amigo/term/GO:0050776	ENSMUSG00000020641, ENSMUSG00000022906, ENSMUSG00000024164, ENSMUSG00000024308, ENSMUSG00000025779, ENSMUSG00000026535, ENSMUSG00000027514, ENSMUSG00000027843, ENSMUSG00000028599, ENSMUSG00000031639, ENSMUSG00000038213, ENSMUSG00000051076, ENSMUSG00000051439, ENSMUSG00000090272, ENSMUSG00000025888, ENSMUSG00000021025, ENSMUSG00000024339, ENSMUSG00000025746, ENSMUSG00000026946, ENSMUSG00000032905,…
74	Downregulated	1.57e-13	189	3454	1.72379	Response to organic substance	http://amigo.geneontology.org/amigo/term/GO:0010033	ENSMUSG00000002983, ENSMUSG00000004040, ENSMUSG00000006127, ENSMUSG00000014905, ENSMUSG00000018820, ENSMUSG00000021756, ENSMUSG00000022906, ENSMUSG00000022971, ENSMUSG00000023010, ENSMUSG00000023034, ENSMUSG00000024052, ENSMUSG00000025491, ENSMUSG00000025492, ENSMUSG00000025779, ENSMUSG00000026535, ENSMUSG00000026637, ENSMUSG00000026875, ENSMUSG00000027208, ENSMUSG00000027514, ENSMUSG00000027859,…
75	Downregulated	2.64e-13	76	851	2.71679	Cellular response to cytokine stimulus	http://amigo.geneontology.org/amigo/term/GO:0071345	ENSMUSG00000004040, ENSMUSG00000021756, ENSMUSG00000022906, ENSMUSG00000022971, ENSMUSG00000025491, ENSMUSG00000025492, ENSMUSG00000026535, ENSMUSG00000026637, ENSMUSG00000026875, ENSMUSG00000027514, ENSMUSG00000028268, ENSMUSG00000028270, ENSMUSG00000029371, ENSMUSG00000029380, ENSMUSG00000034855, ENSMUSG00000035042, ENSMUSG00000040253, ENSMUSG00000046879, ENSMUSG00000069874, ENSMUSG00000069892,…
76	Downregulated	3.64e-13	155	2498	1.85709	Cellular response to organic substance	http://amigo.geneontology.org/amigo/term/GO:0071310	ENSMUSG00000004040, ENSMUSG00000006127, ENSMUSG00000018820, ENSMUSG00000021756, ENSMUSG00000022906, ENSMUSG00000022971, ENSMUSG00000023010, ENSMUSG00000023034, ENSMUSG00000024052, ENSMUSG00000025491, ENSMUSG00000025492, ENSMUSG00000025779, ENSMUSG00000026535, ENSMUSG00000026637, ENSMUSG00000026875, ENSMUSG00000027208, ENSMUSG00000027514, ENSMUSG00000027859, ENSMUSG00000027935, ENSMUSG00000028268,…
77	Downregulated	1.97e-12	157	2477	1.81138	Catabolic process	http://amigo.geneontology.org/amigo/term/GO:0009056	ENSMUSG00000003123, ENSMUSG00000003812, ENSMUSG00000006127, ENSMUSG00000006345, ENSMUSG00000008348, ENSMUSG00000014905, ENSMUSG00000015837, ENSMUSG00000016534, ENSMUSG00000017119, ENSMUSG00000018567, ENSMUSG00000019088, ENSMUSG00000019505, ENSMUSG00000020097, ENSMUSG00000020777, ENSMUSG00000021240, ENSMUSG00000021477, ENSMUSG00000021838, ENSMUSG00000021939, ENSMUSG00000022216, ENSMUSG00000022425,…
78	Downregulated	1.98e-12	80	954	2.53127	Regulation of response to external stimulus	http://amigo.geneontology.org/amigo/term/GO:0032101	ENSMUSG00000006345, ENSMUSG00000022906, ENSMUSG00000025779, ENSMUSG00000025887, ENSMUSG00000025888, ENSMUSG00000026535, ENSMUSG00000027514, ENSMUSG00000027843, ENSMUSG00000028599, ENSMUSG00000033538, ENSMUSG00000035042, ENSMUSG00000090272, ENSMUSG00000026946, ENSMUSG00000029380, ENSMUSG00000032487, ENSMUSG00000032905, ENSMUSG00000044734, ENSMUSG00000010358, ENSMUSG00000015149, ENSMUSG00000017830,…
79	Downregulated	1.98e-12	19	57	9.94345	Cellular response to interferon-beta	http://amigo.geneontology.org/amigo/term/GO:0045071	ENSMUSG00000026535, ENSMUSG00000046879, ENSMUSG00000069874, ENSMUSG00000069892, ENSMUSG00000073490, ENSMUSG00000073555, ENSMUSG00000078853, ENSMUSG00000078920, ENSMUSG00000090272, ENSMUSG00000028268, ENSMUSG00000028270, ENSMUSG00000034459, ENSMUSG00000040253, ENSMUSG00000074896, ENSMUSG00000018899, ENSMUSG00000026104, ENSMUSG00000031639, ENSMUSG00000039997, ENSMUSG00000052776
80	Downregulated	4.33e-12	19	58	9.56101	Negative regulation of viral genome replication	http://amigo.geneontology.org/amigo/term/GO:0045071	ENSMUSG00000025491, ENSMUSG00000025492, ENSMUSG00000029561, ENSMUSG00000032661, ENSMUSG00000032690, ENSMUSG00000041827, ENSMUSG00000052776, ENSMUSG00000066800, ENSMUSG00000006127, ENSMUSG00000020641, ENSMUSG00000024079, ENSMUSG00000026896, ENSMUSG00000029826, ENSMUSG00000035692, ENSMUSG00000063268, ENSMUSG00000032712, ENSMUSG00000046718, ENSMUSG00000035042, ENSMUSG00000073490
81	Downregulated	1.69e-11	138	2099	1.86136	Cellular catabolic process	http://amigo.geneontology.org/amigo/term/GO:0044248	ENSMUSG00000003123, ENSMUSG00000003812, ENSMUSG00000006345, ENSMUSG00000008348, ENSMUSG00000014905, ENSMUSG00000015837, ENSMUSG00000016534, ENSMUSG00000017119, ENSMUSG00000018567, ENSMUSG00000019088, ENSMUSG00000019505, ENSMUSG00000020097, ENSMUSG00000020777, ENSMUSG00000021240, ENSMUSG00000021477, ENSMUSG00000021838, ENSMUSG00000021939, ENSMUSG00000022216, ENSMUSG00000022425, ENSMUSG00000022453,…
82	Downregulated	6.12e-11	30	170	4.93716	Regulation of viral process	http://amigo.geneontology.org/amigo/term/GO:0050792	ENSMUSG00000025491, ENSMUSG00000025492, ENSMUSG00000029561, ENSMUSG00000030921, ENSMUSG00000032661, ENSMUSG00000032690, ENSMUSG00000041827, ENSMUSG00000052776, ENSMUSG00000057143, ENSMUSG00000057596, ENSMUSG00000066800, ENSMUSG00000000275, ENSMUSG00000046718, ENSMUSG00000006127, ENSMUSG00000020641, ENSMUSG00000024079, ENSMUSG00000026104, ENSMUSG00000026879, ENSMUSG00000026896, ENSMUSG00000027951,…
83	Downregulated	2.2e-10	29	181	4.86437	Pattern recognition receptor signaling pathway	http://amigo.geneontology.org/amigo/term/GO:0002221	ENSMUSG00000025779, ENSMUSG00000027843, ENSMUSG00000031639, ENSMUSG00000051439, ENSMUSG00000025888, ENSMUSG00000021025, ENSMUSG00000026946, ENSMUSG00000010358, ENSMUSG00000017830, ENSMUSG00000026896, ENSMUSG00000028028, ENSMUSG00000032661, ENSMUSG00000037921, ENSMUSG00000040296, ENSMUSG00000041827, ENSMUSG00000059714, ENSMUSG00000005823, ENSMUSG00000018899, ENSMUSG00000020399, ENSMUSG00000020641,…
84	Downregulated	4.47e-10	33	234	4.19179	Regulation of innate immune response	http://amigo.geneontology.org/amigo/term/GO:0045088	ENSMUSG00000022906, ENSMUSG00000026535, ENSMUSG00000027514, ENSMUSG00000090272, ENSMUSG00000026946, ENSMUSG00000032905, ENSMUSG00000044734, ENSMUSG00000010358, ENSMUSG00000017830, ENSMUSG00000030107, ENSMUSG00000032661, ENSMUSG00000034422, ENSMUSG00000035692, ENSMUSG00000039997, ENSMUSG00000040033, ENSMUSG00000073490, ENSMUSG00000020399, ENSMUSG00000025498, ENSMUSG00000027951, ENSMUSG00000042726,…
85	Downregulated	5.76e-10	21	90	6.62056	Regulation of viral genome replication	http://amigo.geneontology.org/amigo/term/GO:0045069	ENSMUSG00000025491, ENSMUSG00000025492, ENSMUSG00000029561, ENSMUSG00000032661, ENSMUSG00000032690, ENSMUSG00000041827, ENSMUSG00000052776, ENSMUSG00000066800, ENSMUSG00000006127, ENSMUSG00000020641, ENSMUSG00000024079, ENSMUSG00000026896, ENSMUSG00000027951, ENSMUSG00000029826, ENSMUSG00000035692, ENSMUSG00000063268, ENSMUSG00000032712, ENSMUSG00000046718, ENSMUSG00000035042, ENSMUSG00000073490,…
86	Downregulated	9.11e-10	26	144	5.11535	Regulation of viral life cycle	http://amigo.geneontology.org/amigo/term/GO:1903900	ENSMUSG00000025491, ENSMUSG00000025492, ENSMUSG00000029561, ENSMUSG00000030921, ENSMUSG00000032661, ENSMUSG00000032690, ENSMUSG00000041827, ENSMUSG00000052776, ENSMUSG00000057143, ENSMUSG00000057596, ENSMUSG00000066800, ENSMUSG00000000275, ENSMUSG00000046718, ENSMUSG00000006127, ENSMUSG00000020641, ENSMUSG00000024079, ENSMUSG00000026879, ENSMUSG00000026896, ENSMUSG00000027951, ENSMUSG00000029826,…
87	Downregulated	1.37e-09	132	2206	1.78319	Cell death	http://amigo.geneontology.org/amigo/term/GO:0008219	ENSMUSG00000002083, ENSMUSG00000003812, ENSMUSG00000004535, ENSMUSG00000010751, ENSMUSG00000020108, ENSMUSG00000022144, ENSMUSG00000022575, ENSMUSG00000023010, ENSMUSG00000025408, ENSMUSG00000027381, ENSMUSG00000027859, ENSMUSG00000028599, ENSMUSG00000028756, ENSMUSG00000031628, ENSMUSG00000031770, ENSMUSG00000032060, ENSMUSG00000039126, ENSMUSG00000054568, ENSMUSG00000064215, ENSMUSG00000073599,…
88	Downregulated	2.81e-09	61	752	2.53765	Regulation of cytokine production	http://amigo.geneontology.org/amigo/term/GO:0001817	ENSMUSG00000017830, ENSMUSG00000022500, ENSMUSG00000026535, ENSMUSG00000026896, ENSMUSG00000027843, ENSMUSG00000028599, ENSMUSG00000040296, ENSMUSG00000044734, ENSMUSG00000051076, ENSMUSG00000051439, ENSMUSG00000090272, ENSMUSG00000025888, ENSMUSG00000018899, ENSMUSG00000022575, ENSMUSG00000022708, ENSMUSG00000025746, ENSMUSG00000029826, ENSMUSG00000031639, ENSMUSG00000032905, ENSMUSG00000034947,…
89	Downregulated	2.81e-09	33	277	3.90728	Cellular response to biotic stimulus	http://amigo.geneontology.org/amigo/term/GO:0071216	ENSMUSG00000025408, ENSMUSG00000025779, ENSMUSG00000029371, ENSMUSG00000029380, ENSMUSG00000034855, ENSMUSG00000051439, ENSMUSG00000015243, ENSMUSG00000018774, ENSMUSG00000020399, ENSMUSG00000020638, ENSMUSG00000021025, ENSMUSG00000025746, ENSMUSG00000028270, ENSMUSG00000042677, ENSMUSG00000044786, ENSMUSG00000015149, ENSMUSG00000028599, ENSMUSG00000032501, ENSMUSG00000038393, ENSMUSG00000040584,…
90	Downregulated	3.31e-09	23	119	5.47127	Viral genome replication	http://amigo.geneontology.org/amigo/term/GO:0019079	ENSMUSG00000025491, ENSMUSG00000025492, ENSMUSG00000029561, ENSMUSG00000032661, ENSMUSG00000032690, ENSMUSG00000041827, ENSMUSG00000052776, ENSMUSG00000066800, ENSMUSG00000006127, ENSMUSG00000020641, ENSMUSG00000024079, ENSMUSG00000026896, ENSMUSG00000027951, ENSMUSG00000029826, ENSMUSG00000035692, ENSMUSG00000042677, ENSMUSG00000063268, ENSMUSG00000032712, ENSMUSG00000046718, ENSMUSG00000035042,…
91	Downregulated	3.94e-09	61	759	2.51368	Cytokine production	http://amigo.geneontology.org/amigo/term/GO:0001816	ENSMUSG00000017830, ENSMUSG00000022500, ENSMUSG00000026535, ENSMUSG00000026896, ENSMUSG00000027843, ENSMUSG00000028599, ENSMUSG00000040296, ENSMUSG00000044734, ENSMUSG00000051076, ENSMUSG00000051439, ENSMUSG00000090272, ENSMUSG00000025888, ENSMUSG00000018899, ENSMUSG00000022575, ENSMUSG00000022708, ENSMUSG00000025746, ENSMUSG00000029826, ENSMUSG00000031639, ENSMUSG00000032905, ENSMUSG00000034947,…
92	Downregulated	7.11e-09	128	2094	1.75912	Organic substance catabolic process	http://amigo.geneontology.org/amigo/term/GO:1901575	ENSMUSG00000003123, ENSMUSG00000003812, ENSMUSG00000006127, ENSMUSG00000006345, ENSMUSG00000008348, ENSMUSG00000014905, ENSMUSG00000016534, ENSMUSG00000019088, ENSMUSG00000019505, ENSMUSG00000020097, ENSMUSG00000020777, ENSMUSG00000021240, ENSMUSG00000021477, ENSMUSG00000021838, ENSMUSG00000021939, ENSMUSG00000022216, ENSMUSG00000022425, ENSMUSG00000022453, ENSMUSG00000024052, ENSMUSG00000024338,…
93	Downregulated	7.43e-09	21	102	5.78428	Regulation of type I interferon production	http://amigo.geneontology.org/amigo/term/GO:0032479	ENSMUSG00000017830, ENSMUSG00000026896, ENSMUSG00000040296, ENSMUSG00000051439, ENSMUSG00000022708, ENSMUSG00000029826, ENSMUSG00000031639, ENSMUSG00000032905, ENSMUSG00000002983, ENSMUSG00000018899, ENSMUSG00000020399, ENSMUSG00000025498, ENSMUSG00000026104, ENSMUSG00000032661, ENSMUSG00000032690, ENSMUSG00000035692, ENSMUSG00000059714, ENSMUSG00000026946, ENSMUSG00000027843, ENSMUSG00000052776,…
94	Downregulated	7.43e-09	21	102	5.78428	Type I interferon production	http://amigo.geneontology.org/amigo/term/GO:0032606	ENSMUSG00000017830, ENSMUSG00000026896, ENSMUSG00000040296, ENSMUSG00000051439, ENSMUSG00000022708, ENSMUSG00000029826, ENSMUSG00000031639, ENSMUSG00000032905, ENSMUSG00000002983, ENSMUSG00000018899, ENSMUSG00000020399, ENSMUSG00000025498, ENSMUSG00000026104, ENSMUSG00000032661, ENSMUSG00000032690, ENSMUSG00000035692, ENSMUSG00000059714, ENSMUSG00000026946, ENSMUSG00000027843, ENSMUSG00000052776,…
95	Downregulated	8.49e-09	30	248	4.04644	Cellular response to molecule of bacterial origin	http://amigo.geneontology.org/amigo/term/GO:0071219	ENSMUSG00000025779, ENSMUSG00000029371, ENSMUSG00000029380, ENSMUSG00000034855, ENSMUSG00000051439, ENSMUSG00000015243, ENSMUSG00000018774, ENSMUSG00000020399, ENSMUSG00000020638, ENSMUSG00000021025, ENSMUSG00000025746, ENSMUSG00000028270, ENSMUSG00000042677, ENSMUSG00000044786, ENSMUSG00000015149, ENSMUSG00000028599, ENSMUSG00000032501, ENSMUSG00000040584, ENSMUSG00000056501, ENSMUSG00000022500,…
96	Downregulated	8.85e-09	44	454	3.00613	Positive regulation of response to external stimulus	http://amigo.geneontology.org/amigo/term/GO:0032103	ENSMUSG00000022906, ENSMUSG00000025779, ENSMUSG00000026535, ENSMUSG00000027514, ENSMUSG00000035042, ENSMUSG00000090272, ENSMUSG00000025888, ENSMUSG00000029380, ENSMUSG00000032487, ENSMUSG00000033538, ENSMUSG00000010358, ENSMUSG00000021025, ENSMUSG00000022892, ENSMUSG00000023913, ENSMUSG00000029470, ENSMUSG00000030805, ENSMUSG00000031558, ENSMUSG00000031639, ENSMUSG00000034855, ENSMUSG00000035356,…
97	Downregulated	9.44e-09	42	448	3.09581	Cytokine-mediated signaling pathway	http://amigo.geneontology.org/amigo/term/GO:0019221	ENSMUSG00000004040, ENSMUSG00000021756, ENSMUSG00000022906, ENSMUSG00000022971, ENSMUSG00000025491, ENSMUSG00000025492, ENSMUSG00000026637, ENSMUSG00000026875, ENSMUSG00000027514, ENSMUSG00000029371, ENSMUSG00000029380, ENSMUSG00000034855, ENSMUSG00000035042, ENSMUSG00000025746, ENSMUSG00000028108, ENSMUSG00000032690, ENSMUSG00000033538, ENSMUSG00000021025, ENSMUSG00000026069, ENSMUSG00000026104,…
98	Downregulated	1.19e-08	121	2026	1.77977	Programmed cell death	http://amigo.geneontology.org/amigo/term/GO:0012501	ENSMUSG00000002083, ENSMUSG00000003812, ENSMUSG00000004535, ENSMUSG00000010751, ENSMUSG00000020108, ENSMUSG00000022144, ENSMUSG00000022575, ENSMUSG00000023010, ENSMUSG00000025408, ENSMUSG00000027381, ENSMUSG00000027859, ENSMUSG00000028599, ENSMUSG00000028756, ENSMUSG00000031628, ENSMUSG00000031770, ENSMUSG00000032060, ENSMUSG00000039126, ENSMUSG00000054568, ENSMUSG00000064215, ENSMUSG00000073599,…
99	Downregulated	1.77e-08	118	1972	1.7848	Apoptotic process	http://amigo.geneontology.org/amigo/term/GO:0006915	ENSMUSG00000002083, ENSMUSG00000003812, ENSMUSG00000004535, ENSMUSG00000010751, ENSMUSG00000020108, ENSMUSG00000022144, ENSMUSG00000023010, ENSMUSG00000025408, ENSMUSG00000027381, ENSMUSG00000027859, ENSMUSG00000028599, ENSMUSG00000028756, ENSMUSG00000031628, ENSMUSG00000031770, ENSMUSG00000032060, ENSMUSG00000039126, ENSMUSG00000054568, ENSMUSG00000064215, ENSMUSG00000073599, ENSMUSG00000078485,…
100	Downregulated	1.77e-08	93	1363	1.96569	Regulation of response to stress	http://amigo.geneontology.org/amigo/term/GO:0080134	ENSMUSG00000006345, ENSMUSG00000022906, ENSMUSG00000024190, ENSMUSG00000025887, ENSMUSG00000025888, ENSMUSG00000026535, ENSMUSG00000026637, ENSMUSG00000026875, ENSMUSG00000027514, ENSMUSG00000027843, ENSMUSG00000028599, ENSMUSG00000031770, ENSMUSG00000033538, ENSMUSG00000045294, ENSMUSG00000090272, ENSMUSG00000035042, ENSMUSG00000051316, ENSMUSG00000059474, ENSMUSG00000004207, ENSMUSG00000017707,…

## Sheet: LEPA KEEG overrepresentation
	group	FDR	nGenes	Pathway size	Fold enriched	Pathway	URL	Genes
1	Upregulated	1.35e-05	10	35	8.61257	DNA replication	http://www.genome.jp/kegg-bin/show_pathway?mmu03030	ENSMUSG00000056394, ENSMUSG00000041859, ENSMUSG00000005410, ENSMUSG00000029730, ENSMUSG00000006678, ENSMUSG00000024833, ENSMUSG00000038644, ENSMUSG00000020471, ENSMUSG00000028884, ENSMUSG00000028394
2	Upregulated	1.35e-05	19	131	4.32007	Spliceosome	http://www.genome.jp/kegg-bin/show_pathway?mmu03040	ENSMUSG00000040824, ENSMUSG00000029169, ENSMUSG00000025580, ENSMUSG00000071172, ENSMUSG00000020929, ENSMUSG00000008333, ENSMUSG00000063480, ENSMUSG00000007050, ENSMUSG00000028330, ENSMUSG00000032239, ENSMUSG00000024498, ENSMUSG00000060288, ENSMUSG00000034192, ENSMUSG00000061360, ENSMUSG00000024007, ENSMUSG00000030512, ENSMUSG00000066148, ENSMUSG00000025872, ENSMUSG00000031683
3	Upregulated	3e-05	11	56	6.79644	Pyrimidine metabolism	http://www.genome.jp/kegg-bin/show_pathway?mmu00240	ENSMUSG00000027203, ENSMUSG00000037601, ENSMUSG00000025574, ENSMUSG00000025747, ENSMUSG00000002550, ENSMUSG00000022814, ENSMUSG00000028633, ENSMUSG00000031730, ENSMUSG00000042462, ENSMUSG00000013629, ENSMUSG00000026558
4	Upregulated	0.000262	15	115	3.98432	Nucleocytoplasmic transport	http://www.genome.jp/kegg-bin/show_pathway?mmu03013	ENSMUSG00000027782, ENSMUSG00000016619, ENSMUSG00000109511, ENSMUSG00000020994, ENSMUSG00000025580, ENSMUSG00000022391, ENSMUSG00000020265, ENSMUSG00000021374, ENSMUSG00000028330, ENSMUSG00000028809, ENSMUSG00000021952, ENSMUSG00000022100, ENSMUSG00000114797, ENSMUSG00000067150, ENSMUSG00000025872
5	Upregulated	0.0105	10	84	3.89335	Nucleotide metabolism	http://www.genome.jp/kegg-bin/show_pathway?mmu01232	ENSMUSG00000027203, ENSMUSG00000017697, ENSMUSG00000028792, ENSMUSG00000037601, ENSMUSG00000025574, ENSMUSG00000025747, ENSMUSG00000002550, ENSMUSG00000027823, ENSMUSG00000028633, ENSMUSG00000042462
6	Upregulated	0.0257	6	33	5.50093	Base excision repair	http://www.genome.jp/kegg-bin/show_pathway?mmu03410	ENSMUSG00000066551, ENSMUSG00000056394, ENSMUSG00000038644, ENSMUSG00000020471, ENSMUSG00000029591, ENSMUSG00000028394
7	Upregulated	0.0322	71	1611	1.4072	Metabolic pathways	http://www.genome.jp/kegg-bin/show_pathway?mmu01100	ENSMUSG00000031545, ENSMUSG00000030062, ENSMUSG00000024640, ENSMUSG00000057406, ENSMUSG00000021048, ENSMUSG00000026662, ENSMUSG00000027203, ENSMUSG00000017697, ENSMUSG00000048087, ENSMUSG00000028792, ENSMUSG00000050856, ENSMUSG00000032330, ENSMUSG00000063694, ENSMUSG00000021707, ENSMUSG00000004099, ENSMUSG00000063524, ENSMUSG00000060600, ENSMUSG00000027684, ENSMUSG00000029687, ENSMUSG00000020150,…
8	Upregulated	0.0322	9	78	3.41058	Ribosome biogenesis in eukaryotes	http://www.genome.jp/kegg-bin/show_pathway?mmu03008	ENSMUSG00000060152, ENSMUSG00000063480, ENSMUSG00000031403, ENSMUSG00000033285, ENSMUSG00000026127, ENSMUSG00000001056, ENSMUSG00000022325, ENSMUSG00000036114, ENSMUSG00000041057
9	Upregulated	0.0322	17	228	2.28988	Thermogenesis	http://www.genome.jp/kegg-bin/show_pathway?mmu04714	ENSMUSG00000062825, ENSMUSG00000050856, ENSMUSG00000032330, ENSMUSG00000025499, ENSMUSG00000032187, ENSMUSG00000032481, ENSMUSG00000030584, ENSMUSG00000038690, ENSMUSG00000059534, ENSMUSG00000022551, ENSMUSG00000063882, ENSMUSG00000033938, ENSMUSG00000025204, ENSMUSG00000023089, ENSMUSG00000028261, ENSMUSG00000042148, ENSMUSG00000020516
10	Upregulated	0.0349	7	53	4.06021	Cysteine and methionine metabolism	http://www.genome.jp/kegg-bin/show_pathway?mmu00270	ENSMUSG00000024640, ENSMUSG00000048087, ENSMUSG00000004099, ENSMUSG00000063229, ENSMUSG00000019179, ENSMUSG00000071708, ENSMUSG00000006442
11	Upregulated	0.0349	9	82	3.2794	RNA degradation	http://www.genome.jp/kegg-bin/show_pathway?mmu03018	ENSMUSG00000063524, ENSMUSG00000060600, ENSMUSG00000020277, ENSMUSG00000011257, ENSMUSG00000007050, ENSMUSG00000034192, ENSMUSG00000016018, ENSMUSG00000033166, ENSMUSG00000031683
12	Downregulated	1.95e-13	35	205	4.99761	NOD-like receptor signaling pathway	http://www.genome.jp/kegg-bin/show_pathway?mmu04621	ENSMUSG00000025888, ENSMUSG00000033538, ENSMUSG00000025887, ENSMUSG00000021939, ENSMUSG00000040264, ENSMUSG00000028270, ENSMUSG00000029380, ENSMUSG00000022971, ENSMUSG00000004221, ENSMUSG00000025746, ENSMUSG00000002325, ENSMUSG00000042644, ENSMUSG00000078945, ENSMUSG00000021025, ENSMUSG00000029468, ENSMUSG00000035042, ENSMUSG00000026104, ENSMUSG00000040033, ENSMUSG00000026637, ENSMUSG00000040253,…
13	Downregulated	4.64e-08	31	222	3.59352	Epstein-Barr virus infection	http://www.genome.jp/kegg-bin/show_pathway?mmu05169	ENSMUSG00000060802, ENSMUSG00000027381, ENSMUSG00000031628, ENSMUSG00000036390, ENSMUSG00000073411, ENSMUSG00000061232, ENSMUSG00000022528, ENSMUSG00000034855, ENSMUSG00000022971, ENSMUSG00000004221, ENSMUSG00000025746, ENSMUSG00000002325, ENSMUSG00000061132, ENSMUSG00000020184, ENSMUSG00000021025, ENSMUSG00000024079, ENSMUSG00000022105, ENSMUSG00000002983, ENSMUSG00000026104, ENSMUSG00000040033,…
14	Downregulated	6.89e-08	26	172	4.03302	Influenza A	http://www.genome.jp/kegg-bin/show_pathway?mmu05164	ENSMUSG00000059743, ENSMUSG00000025888, ENSMUSG00000031628, ENSMUSG00000031639, ENSMUSG00000034855, ENSMUSG00000022971, ENSMUSG00000004221, ENSMUSG00000025746, ENSMUSG00000002325, ENSMUSG00000023341, ENSMUSG00000021025, ENSMUSG00000024079, ENSMUSG00000035042, ENSMUSG00000026104, ENSMUSG00000040033, ENSMUSG00000000275, ENSMUSG00000040296, ENSMUSG00000029605, ENSMUSG00000066800, ENSMUSG00000032661,…
15	Downregulated	1.63e-06	22	146	3.95287	Measles	http://www.genome.jp/kegg-bin/show_pathway?mmu05162	ENSMUSG00000031628, ENSMUSG00000022971, ENSMUSG00000004221, ENSMUSG00000025746, ENSMUSG00000002325, ENSMUSG00000002083, ENSMUSG00000023341, ENSMUSG00000021025, ENSMUSG00000024079, ENSMUSG00000026104, ENSMUSG00000040033, ENSMUSG00000004040, ENSMUSG00000040296, ENSMUSG00000029605, ENSMUSG00000032661, ENSMUSG00000032690, ENSMUSG00000052776, ENSMUSG00000025498, ENSMUSG00000079316, ENSMUSG00000027951,…
16	Downregulated	1.75e-05	22	162	3.43728	Hepatitis C	http://www.genome.jp/kegg-bin/show_pathway?mmu05160	ENSMUSG00000031628, ENSMUSG00000031639, ENSMUSG00000034855, ENSMUSG00000034459, ENSMUSG00000022971, ENSMUSG00000004221, ENSMUSG00000002325, ENSMUSG00000023341, ENSMUSG00000021025, ENSMUSG00000024079, ENSMUSG00000022105, ENSMUSG00000026104, ENSMUSG00000040033, ENSMUSG00000004040, ENSMUSG00000040296, ENSMUSG00000029605, ENSMUSG00000066800, ENSMUSG00000032661, ENSMUSG00000032690, ENSMUSG00000052776,…
17	Downregulated	0.000162	24	216	2.82769	Kaposi sarcoma-associated herpesvirus infection	http://www.genome.jp/kegg-bin/show_pathway?mmu05167	ENSMUSG00000024164, ENSMUSG00000031628, ENSMUSG00000031639, ENSMUSG00000029380, ENSMUSG00000073411, ENSMUSG00000061232, ENSMUSG00000022971, ENSMUSG00000004221, ENSMUSG00000025746, ENSMUSG00000021756, ENSMUSG00000002325, ENSMUSG00000042644, ENSMUSG00000021025, ENSMUSG00000024079, ENSMUSG00000032487, ENSMUSG00000022105, ENSMUSG00000026104, ENSMUSG00000040033, ENSMUSG00000004040, ENSMUSG00000019505,…
18	Downregulated	0.00108	12	68	3.98052	Mitophagy-animal	http://www.genome.jp/kegg-bin/show_pathway?mmu04137	ENSMUSG00000035158, ENSMUSG00000017119, ENSMUSG00000015837, ENSMUSG00000038387, ENSMUSG00000019505, ENSMUSG00000008348, ENSMUSG00000004535, ENSMUSG00000018567, ENSMUSG00000030161, ENSMUSG00000020130, ENSMUSG00000031812, ENSMUSG00000028756
19	Downregulated	0.00108	10	63	4.6872	Cytosolic DNA-sensing pathway	http://www.genome.jp/kegg-bin/show_pathway?mmu04623	ENSMUSG00000034855, ENSMUSG00000004221, ENSMUSG00000025746, ENSMUSG00000021025, ENSMUSG00000035042, ENSMUSG00000040296, ENSMUSG00000026535, ENSMUSG00000025498, ENSMUSG00000027951, ENSMUSG00000027514
20	Downregulated	0.00108	16	113	3.25451	TNF signaling pathway	http://www.genome.jp/kegg-bin/show_pathway?mmu04668	ENSMUSG00000031628, ENSMUSG00000056501, ENSMUSG00000029380, ENSMUSG00000034855, ENSMUSG00000078920, ENSMUSG00000004221, ENSMUSG00000025746, ENSMUSG00000018899, ENSMUSG00000052837, ENSMUSG00000021025, ENSMUSG00000032487, ENSMUSG00000035042, ENSMUSG00000029371, ENSMUSG00000028599, ENSMUSG00000026875, ENSMUSG00000026637
21	Downregulated	0.00108	24	235	2.48782	Coronavirus disease-COVID-19	http://www.genome.jp/kegg-bin/show_pathway?mmu05171	ENSMUSG00000024164, ENSMUSG00000025888, ENSMUSG00000031639, ENSMUSG00000034855, ENSMUSG00000022971, ENSMUSG00000004221, ENSMUSG00000025746, ENSMUSG00000021756, ENSMUSG00000002325, ENSMUSG00000023341, ENSMUSG00000021025, ENSMUSG00000024079, ENSMUSG00000026104, ENSMUSG00000040033, ENSMUSG00000004040, ENSMUSG00000040296, ENSMUSG00000029605, ENSMUSG00000032661, ENSMUSG00000032690, ENSMUSG00000052776,…
22	Downregulated	0.00125	17	135	2.97999	Lysosome	http://www.genome.jp/kegg-bin/show_pathway?mmu04142	ENSMUSG00000031266, ENSMUSG00000021686, ENSMUSG00000022620, ENSMUSG00000013160, ENSMUSG00000018774, ENSMUSG00000030894, ENSMUSG00000021939, ENSMUSG00000007891, ENSMUSG00000021477, ENSMUSG00000003812, ENSMUSG00000033540, ENSMUSG00000016534, ENSMUSG00000022453, ENSMUSG00000024413, ENSMUSG00000004207, ENSMUSG00000049624, ENSMUSG00000022500
23	Downregulated	0.00236	14	112	3.21123	C-type lectin receptor signaling pathway	http://www.genome.jp/kegg-bin/show_pathway?mmu04625	ENSMUSG00000025888, ENSMUSG00000028680, ENSMUSG00000004221, ENSMUSG00000025746, ENSMUSG00000018899, ENSMUSG00000002325, ENSMUSG00000042644, ENSMUSG00000020184, ENSMUSG00000021025, ENSMUSG00000032487, ENSMUSG00000002983, ENSMUSG00000038387, ENSMUSG00000026104, ENSMUSG00000040033
24	Downregulated	0.00299	12	93	3.4964	IL-17 signaling pathway	http://www.genome.jp/kegg-bin/show_pathway?mmu04657	ENSMUSG00000031628, ENSMUSG00000056501, ENSMUSG00000003545, ENSMUSG00000029380, ENSMUSG00000034855, ENSMUSG00000004221, ENSMUSG00000025746, ENSMUSG00000050578, ENSMUSG00000021025, ENSMUSG00000032487, ENSMUSG00000029371, ENSMUSG00000026637
25	Downregulated	0.0039	13	105	3.18517	NF-kappa B signaling pathway	http://www.genome.jp/kegg-bin/show_pathway?mmu04064	ENSMUSG00000051439, ENSMUSG00000036390, ENSMUSG00000029380, ENSMUSG00000004221, ENSMUSG00000061132, ENSMUSG00000025779, ENSMUSG00000021025, ENSMUSG00000032487, ENSMUSG00000002983, ENSMUSG00000000275, ENSMUSG00000026875, ENSMUSG00000026637, ENSMUSG00000040296
26	Downregulated	0.0043	33	441	1.91268	Herpes simplex virus 1 infection	http://www.genome.jp/kegg-bin/show_pathway?mmu05168	ENSMUSG00000060802, ENSMUSG00000024164, ENSMUSG00000031628, ENSMUSG00000031639, ENSMUSG00000073411, ENSMUSG00000061232, ENSMUSG00000022971, ENSMUSG00000004221, ENSMUSG00000025746, ENSMUSG00000002325, ENSMUSG00000021025, ENSMUSG00000024079, ENSMUSG00000035042, ENSMUSG00000026222, ENSMUSG00000026104, ENSMUSG00000040033, ENSMUSG00000037321, ENSMUSG00000024339, ENSMUSG00000024308, ENSMUSG00000026637,…
27	Downregulated	0.00634	12	100	3.15529	Toll-like receptor signaling pathway	http://www.genome.jp/kegg-bin/show_pathway?mmu04620	ENSMUSG00000051439, ENSMUSG00000031639, ENSMUSG00000034855, ENSMUSG00000022971, ENSMUSG00000004221, ENSMUSG00000025746, ENSMUSG00000025779, ENSMUSG00000021025, ENSMUSG00000035042, ENSMUSG00000029304, ENSMUSG00000026104, ENSMUSG00000025498
28	Downregulated	0.00634	15	139	2.71779	Alcoholic liver disease	http://www.genome.jp/kegg-bin/show_pathway?mmu04936	ENSMUSG00000020777, ENSMUSG00000055301, ENSMUSG00000010025, ENSMUSG00000024164, ENSMUSG00000031628, ENSMUSG00000051439, ENSMUSG00000020593, ENSMUSG00000029380, ENSMUSG00000004221, ENSMUSG00000025746, ENSMUSG00000025779, ENSMUSG00000021025, ENSMUSG00000037071, ENSMUSG00000024052, ENSMUSG00000029098
29	Downregulated	0.00719	15	136	2.67287	Apoptosis	http://www.genome.jp/kegg-bin/show_pathway?mmu04210	ENSMUSG00000027381, ENSMUSG00000025887, ENSMUSG00000031628, ENSMUSG00000021939, ENSMUSG00000007891, ENSMUSG00000021477, ENSMUSG00000036390, ENSMUSG00000025408, ENSMUSG00000004221, ENSMUSG00000042644, ENSMUSG00000002083, ENSMUSG00000021025, ENSMUSG00000027859, ENSMUSG00000026875, ENSMUSG00000054509
30	Downregulated	0.00735	10	72	3.4776	Glutathione metabolism	http://www.genome.jp/kegg-bin/show_pathway?mmu00480	ENSMUSG00000074179, ENSMUSG00000028961, ENSMUSG00000006345, ENSMUSG00000032350, ENSMUSG00000032348, ENSMUSG00000058135, ENSMUSG00000025950, ENSMUSG00000074604, ENSMUSG00000025069, ENSMUSG00000027313
31	Downregulated	0.00735	9	60	3.80491	Legionellosis	http://www.genome.jp/kegg-bin/show_pathway?mmu05134	ENSMUSG00000024164, ENSMUSG00000025888, ENSMUSG00000031628, ENSMUSG00000051439, ENSMUSG00000026034, ENSMUSG00000029380, ENSMUSG00000025746, ENSMUSG00000078945, ENSMUSG00000021025
32	Downregulated	0.0126	15	174	2.48782	Necroptosis	http://www.genome.jp/kegg-bin/show_pathway?mmu04217	ENSMUSG00000025888, ENSMUSG00000031639, ENSMUSG00000024661, ENSMUSG00000022971, ENSMUSG00000002325, ENSMUSG00000015837, ENSMUSG00000056220, ENSMUSG00000024079, ENSMUSG00000026104, ENSMUSG00000040033, ENSMUSG00000004040, ENSMUSG00000026637, ENSMUSG00000027514, ENSMUSG00000109901, ENSMUSG00000041126
33	Downregulated	0.0126	10	76	3.21808	Pertussis	http://www.genome.jp/kegg-bin/show_pathway?mmu05133	ENSMUSG00000024164, ENSMUSG00000025888, ENSMUSG00000031628, ENSMUSG00000051439, ENSMUSG00000025746, ENSMUSG00000018899, ENSMUSG00000025779, ENSMUSG00000029371, ENSMUSG00000038521, ENSMUSG00000055172
34	Downregulated	0.0162	13	124	2.61958	Osteoclast differentiation	http://www.genome.jp/kegg-bin/show_pathway?mmu04380	ENSMUSG00000003545, ENSMUSG00000022971, ENSMUSG00000004221, ENSMUSG00000002325, ENSMUSG00000052837, ENSMUSG00000061132, ENSMUSG00000035158, ENSMUSG00000071715, ENSMUSG00000021025, ENSMUSG00000015837, ENSMUSG00000002983, ENSMUSG00000026104, ENSMUSG00000040033
35	Downregulated	0.0181	19	220	2.1226	Viral carcinogenesis	http://www.genome.jp/kegg-bin/show_pathway?mmu05203	ENSMUSG00000013160, ENSMUSG00000024164, ENSMUSG00000031628, ENSMUSG00000073411, ENSMUSG00000061232, ENSMUSG00000004221, ENSMUSG00000021756, ENSMUSG00000002325, ENSMUSG00000020184, ENSMUSG00000021025, ENSMUSG00000024079, ENSMUSG00000022105, ENSMUSG00000026222, ENSMUSG00000004040, ENSMUSG00000026875, ENSMUSG00000026637, ENSMUSG00000026879, ENSMUSG00000025498, ENSMUSG00000018102
36	Downregulated	0.019	9	81	3.23417	Antigen processing and presentation	http://www.genome.jp/kegg-bin/show_pathway?mmu04612	ENSMUSG00000060802, ENSMUSG00000021939, ENSMUSG00000021477, ENSMUSG00000073411, ENSMUSG00000061232, ENSMUSG00000022216, ENSMUSG00000037321, ENSMUSG00000024339, ENSMUSG00000024308
37	Downregulated	0.028	8	70	3.3171	RIG-I-like receptor signaling pathway	http://www.genome.jp/kegg-bin/show_pathway?mmu04622	ENSMUSG00000034855, ENSMUSG00000004221, ENSMUSG00000021025, ENSMUSG00000000275, ENSMUSG00000040296, ENSMUSG00000025498, ENSMUSG00000032905, ENSMUSG00000026896
38	Downregulated	0.0305	8	71	3.25451	Drug metabolism-cytochrome P450	http://www.genome.jp/kegg-bin/show_pathway?mmu00982	ENSMUSG00000074179, ENSMUSG00000055301, ENSMUSG00000019102, ENSMUSG00000063558, ENSMUSG00000032348, ENSMUSG00000058135, ENSMUSG00000074604, ENSMUSG00000025069
39	Downregulated	0.0331	8	73	3.19424	Metabolism of xenobiotics by cytochrome P450	http://www.genome.jp/kegg-bin/show_pathway?mmu00980	ENSMUSG00000074179, ENSMUSG00000055301, ENSMUSG00000019102, ENSMUSG00000038776, ENSMUSG00000032348, ENSMUSG00000058135, ENSMUSG00000074604, ENSMUSG00000025069
