# Supplementary material for: Impact of modulating leptin sensitivity on the transcriptomic profile of adult-derived hypothalamic mouse neurons
Source: Front Mol Neurosci. 2025 Jan 17;17:1518737. doi: 10.3389/fnmol.2024.1518737 (PMC11800294; doi:10.3389/fnmol.2024.1518737)
Supplement: Supplementary Figure S8 — Results of overrepresentation tests in BP terms and KEGG categories for genes affected by high leptin concentration (LEPA) compared with leptin receptor antagonist (LANTA) treatment. Both commonly affected (compared with the control) and differential (between treatments) genes for these treatments are presented. [file Data_Sheet_8.xlsx]

## Sheet: Common LEPA-LANTA
ENSEMBL ID	Gene symbol
ENSMUSG00000021102	Glrx5
ENSMUSG00000047604	Frat2
ENSMUSG00000106933	Gm43621
ENSMUSG00000022108	Itm2b
ENSMUSG00000030921	Trim30a
ENSMUSG00000003420	Fcgrt
ENSMUSG00000062488	Ifit3b
ENSMUSG00000041801	Phlda3
ENSMUSG00000033285	Wdr3
ENSMUSG00000042644	Itpr3
ENSMUSG00000032849	Abcc4
ENSMUSG00000022946	Dop1b
ENSMUSG00000028756	Pink1
ENSMUSG00000025498	Irf7
ENSMUSG00000031639	Tlr3
ENSMUSG00000028394	Pole3
ENSMUSG00000087380	2210408F21Rik
ENSMUSG00000024052	Lpin2
ENSMUSG00000050931	Sgms2
ENSMUSG00000033060	Lmo7
ENSMUSG00000027782	Kpna4
ENSMUSG00000043421	Hilpda
ENSMUSG00000036850	Mrpl41
ENSMUSG00000000154	Slc22a18
ENSMUSG00000025260	Hsd17b10
ENSMUSG00000042444	Mindy2
ENSMUSG00000018363	Smurf2
ENSMUSG00000037601	Nme1
ENSMUSG00000001281	Itgb7
ENSMUSG00000033751	Gadd45gip1
ENSMUSG00000004151	Etv1
ENSMUSG00000010554	Mettl16
ENSMUSG00000031558	Slit2
ENSMUSG00000025161	Slc16a3
ENSMUSG00000073412	Lst1
ENSMUSG00000008333	Snrpb2
ENSMUSG00000057596	Trim30d
ENSMUSG00000031402	Mpp1
ENSMUSG00000025491	Ifitm1
ENSMUSG00000021240	Abcd4
ENSMUSG00000040511	Pvr
ENSMUSG00000003545	Fosb
ENSMUSG00000014905	Dnajb9
ENSMUSG00000003123	Lipe
ENSMUSG00000032905	Atg12
ENSMUSG00000061132	Blnk
ENSMUSG00000025364	Pa2g4
ENSMUSG00000056666	Retsat
ENSMUSG00000037904	Ankrd9
ENSMUSG00000040811	Eml2
ENSMUSG00000033705	Stard9
ENSMUSG00000114210	A330084C13Rik
ENSMUSG00000032348	Gsta4
ENSMUSG00000075602	Ly6a
ENSMUSG00000091649	Phf11b
ENSMUSG00000078317	F8a
ENSMUSG00000063972	Nr6a1
ENSMUSG00000029816	Gpnmb
ENSMUSG00000034855	Cxcl10
ENSMUSG00000058135	Gstm1
ENSMUSG00000068245	Phf11d
ENSMUSG00000034422	Parp14
ENSMUSG00000028851	Nudc
ENSMUSG00000049866	Arl4c
ENSMUSG00000038776	Ephx1
ENSMUSG00000030894	Tpp1
ENSMUSG00000038963	Slco4a1
ENSMUSG00000109957	Gm45353
ENSMUSG00000000078	Klf6
ENSMUSG00000059714	Flot1
ENSMUSG00000020638	Cmpk2
ENSMUSG00000031093	Dock11
ENSMUSG00000033540	Idua
ENSMUSG00000029371	Cxcl5
ENSMUSG00000055301	Adh7
ENSMUSG00000030161	Gabarapl1
ENSMUSG00000013622	Atraid
ENSMUSG00000029397	Rchy1
ENSMUSG00000031545	Gpat4
ENSMUSG00000051439	Cd14
ENSMUSG00000027397	Slc20a1
ENSMUSG00000025969	Nrp2
ENSMUSG00000026377	Nifk
ENSMUSG00000064120	Mocs1
ENSMUSG00000053560	Ier2
ENSMUSG00000052336	Cx3cr1
ENSMUSG00000035273	Hpse
ENSMUSG00000059142	Zfp945
ENSMUSG00000041498	Kif14
ENSMUSG00000004221	Ikbkg
ENSMUSG00000036944	Tmem71
ENSMUSG00000035158	Mitf
ENSMUSG00000015090	Ptgds
ENSMUSG00000026222	Sp100
ENSMUSG00000026069	Il1rl1
ENSMUSG00000003355	Fkbp11
ENSMUSG00000015243	Abca1
ENSMUSG00000038859	Baiap2l1
ENSMUSG00000044250	Pced1b
ENSMUSG00000033880	Lgals3bp
ENSMUSG00000023186	Vwa5a
ENSMUSG00000044786	Zfp36
ENSMUSG00000056313	Tcim
ENSMUSG00000019102	Aldh3a1
ENSMUSG00000027387	Zc3h8
ENSMUSG00000048368	Omd
ENSMUSG00000035021	Baz1a
ENSMUSG00000038260	Trpm4
ENSMUSG00000048388	Fam171b
ENSMUSG00000028741	Mrto4
ENSMUSG00000038267	Slc22a23
ENSMUSG00000003623	Crot
ENSMUSG00000025959	Klf7
ENSMUSG00000021484	Lman2
ENSMUSG00000026896	Ifih1
ENSMUSG00000027804	Ppid
ENSMUSG00000029314	Gpat3
ENSMUSG00000033159	Cnppd1
ENSMUSG00000103041	Gm37305
ENSMUSG00000010663	Fads1
ENSMUSG00000047250	Ptgs1
ENSMUSG00000027514	Zbp1
ENSMUSG00000068114	Ccdc134
ENSMUSG00000083422	Gm15604
ENSMUSG00000039997	Ifi203
ENSMUSG00000031925	Maml2
ENSMUSG00000022575	Gsdmd
ENSMUSG00000030062	Rpn1
ENSMUSG00000049502	Dtx3l
ENSMUSG00000036181	H1f2
ENSMUSG00000028270	Gbp2
ENSMUSG00000029070	Mxra8
ENSMUSG00000074934	Grem1
ENSMUSG00000026956	Uap1l1
ENSMUSG00000079018	Ly6c1
ENSMUSG00000002831	Plin4
ENSMUSG00000027078	Ube2l6
ENSMUSG00000090272	Mndal
ENSMUSG00000034640	Tiparp
ENSMUSG00000026104	Stat1
ENSMUSG00000026637	Traf5
ENSMUSG00000037531	Mrpl47
ENSMUSG00000026127	Imp4
ENSMUSG00000040848	Sft2d2
ENSMUSG00000014226	Cacybp
ENSMUSG00000030805	Stx4a
ENSMUSG00000069020	Urm1
ENSMUSG00000029287	Tgfbr3
ENSMUSG00000032501	Trib1
ENSMUSG00000022596	Slurp1
ENSMUSG00000037321	Tap1
ENSMUSG00000104861	3110039M20Rik
ENSMUSG00000063558	Aox1
ENSMUSG00000042485	Mustn1
ENSMUSG00000020184	Mdm2
ENSMUSG00000034947	Tmem106a
ENSMUSG00000015837	Sqstm1
ENSMUSG00000021939	Ctsb
ENSMUSG00000040699	Limd2
ENSMUSG00000018189	Uchl5
ENSMUSG00000028599	Tnfrsf1b
ENSMUSG00000022528	Hes1
ENSMUSG00000021707	Dhfr
ENSMUSG00000040713	Creg1
ENSMUSG00000056952	Tatdn2
ENSMUSG00000042622	Maff
ENSMUSG00000021950	Anxa8
ENSMUSG00000074896	Ifit3
ENSMUSG00000021365	Nedd9
ENSMUSG00000037071	Scd1
ENSMUSG00000028792	Ak2
ENSMUSG00000120430	NA
ENSMUSG00000076435	Acsf2
ENSMUSG00000066026	Dhrs3
ENSMUSG00000021876	Rnase4
ENSMUSG00000022216	Psme1
ENSMUSG00000024308	Tapbp
ENSMUSG00000029810	Tmem176b
ENSMUSG00000003617	Cp
ENSMUSG00000056962	Jmjd6
ENSMUSG00000005732	Ranbp1
ENSMUSG00000062981	Mrpl42
ENSMUSG00000024193	Phf1
ENSMUSG00000025574	Tk1
ENSMUSG00000036617	Etl4
ENSMUSG00000041126	H2az2
ENSMUSG00000066800	Rnasel
ENSMUSG00000032228	Tcf12
ENSMUSG00000024902	Mrpl11
ENSMUSG00000003344	Btbd2
ENSMUSG00000022814	Umps
ENSMUSG00000026019	Wdr12
ENSMUSG00000013833	Med16
ENSMUSG00000001056	Nhp2
ENSMUSG00000096054	Syne1
ENSMUSG00000002983	Relb
ENSMUSG00000021070	Bdkrb2
ENSMUSG00000089844	A530032D15Rik
ENSMUSG00000065208	Gm24616
ENSMUSG00000015522	Arnt
ENSMUSG00000025555	Farp1
ENSMUSG00000038418	Egr1
ENSMUSG00000043091	Tuba1c
ENSMUSG00000004099	Dnmt1
ENSMUSG00000028037	Ifi44
ENSMUSG00000097248	Gm2694
ENSMUSG00000027884	Clcc1
ENSMUSG00000096740	Lbhd1
ENSMUSG00000023010	Tmbim6
ENSMUSG00000027490	E2f1
ENSMUSG00000028194	Ddah1
ENSMUSG00000039640	Mrpl12
ENSMUSG00000103477	5930409G06Rik
ENSMUSG00000001870	Ltbp1
ENSMUSG00000024190	Dusp1
ENSMUSG00000028788	Ptp4a2
ENSMUSG00000036002	Fam214b
ENSMUSG00000030094	Xpc
ENSMUSG00000029380	Cxcl1
ENSMUSG00000031383	Dusp9
ENSMUSG00000028821	Syf2
ENSMUSG00000051890	Klhdc1
ENSMUSG00000017707	Serinc3
ENSMUSG00000077506	Scarna9
ENSMUSG00000028034	Fubp1
ENSMUSG00000002835	Chaf1a
ENSMUSG00000020142	Slc1a4
ENSMUSG00000022560	Slc52a2
ENSMUSG00000045374	Wdr81
ENSMUSG00000059474	Mbtd1
ENSMUSG00000020929	Eftud2
ENSMUSG00000046295	Ankle1
ENSMUSG00000030693	Klk10
ENSMUSG00000067367	Lyar
ENSMUSG00000007891	Ctsd
ENSMUSG00000021306	Gpr137b
ENSMUSG00000086429	Gt(ROSA)26Sor
ENSMUSG00000015087	Rabl6
ENSMUSG00000032815	Fanca
ENSMUSG00000021025	Nfkbia
ENSMUSG00000040483	Xaf1
ENSMUSG00000083512	Gm12749
ENSMUSG00000028261	Ndufaf4
ENSMUSG00000030587	2200002D01Rik
ENSMUSG00000079037	Prnp
ENSMUSG00000026669	Mcm10
ENSMUSG00000062456	Rpl9-ps6
ENSMUSG00000024197	Plin3
ENSMUSG00000070858	Gm1673
ENSMUSG00000023952	Gtpbp2
ENSMUSG00000054568	Usp17la
ENSMUSG00000031812	Map1lc3b
ENSMUSG00000032350	Gclc
ENSMUSG00000031586	Rbpms
ENSMUSG00000003438	Timm50
ENSMUSG00000096921	Gm26822
ENSMUSG00000026811	St6galnac6
ENSMUSG00000027951	Adar
ENSMUSG00000027706	Sec62
ENSMUSG00000037364	Srrt
ENSMUSG00000010751	Tnfrsf22
ENSMUSG00000030357	Fkbp4
ENSMUSG00000000567	Sox9
ENSMUSG00000022792	Yars2
ENSMUSG00000036781	Rps27l
ENSMUSG00000032606	Nicn1
ENSMUSG00000028751	Pla2g2e
ENSMUSG00000015776	Med22
ENSMUSG00000025747	Tyms
ENSMUSG00000022571	Pycrl
ENSMUSG00000020108	Ddit4
ENSMUSG00000037010	Apln
ENSMUSG00000022973	Synj1
ENSMUSG00000073725	Lmbrd1
ENSMUSG00000027187	Cat
ENSMUSG00000120675	NA
ENSMUSG00000020471	Pold2
ENSMUSG00000056091	St3gal5
ENSMUSG00000028772	Zcchc17
ENSMUSG00000021048	Mthfd1
ENSMUSG00000041859	Mcm3
ENSMUSG00000025337	Sbds
ENSMUSG00000033938	Ndufb7
ENSMUSG00000121184	NA
ENSMUSG00000024158	Hagh
ENSMUSG00000025036	Sfxn2
ENSMUSG00000004127	Trmt10a
ENSMUSG00000030782	Tgfb1i1
ENSMUSG00000061979	Rcc1l
ENSMUSG00000107283	Mpv17
ENSMUSG00000057406	Nsd2
ENSMUSG00000028693	Nasp
ENSMUSG00000054509	Parp4
ENSMUSG00000032715	Trib3
ENSMUSG00000040459	Arglu1
ENSMUSG00000031403	Dkc1
ENSMUSG00000038279	Nop2
ENSMUSG00000039623	Ap5z1
ENSMUSG00000022100	Xpo7
ENSMUSG00000021374	Nup153
ENSMUSG00000030231	Plekha5
ENSMUSG00000022105	Rb1
ENSMUSG00000092341	Malat1
ENSMUSG00000037295	Ldlrap1
ENSMUSG00000053581	Zfand2a
ENSMUSG00000021760	Gpx8
ENSMUSG00000031770	Herpud1
ENSMUSG00000045752	Tssc4
ENSMUSG00000026648	Dclre1c
ENSMUSG00000008348	Ubc
ENSMUSG00000077711	AF357399
ENSMUSG00000006494	Pdk1
ENSMUSG00000003847	Nfat5
ENSMUSG00000025432	Avil
ENSMUSG00000120635	NA
ENSMUSG00000120369	NA
ENSMUSG00000033294	Noc4l
ENSMUSG00000030335	Mrpl51
ENSMUSG00000060600	Eno3
ENSMUSG00000040557	Mettl27
ENSMUSG00000032330	Cox7a2
ENSMUSG00000039770	Ypel5
ENSMUSG00000100009	Gm7967
ENSMUSG00000109511	Nup62
ENSMUSG00000038301	Snx10
ENSMUSG00000028822	Tmem50a
ENSMUSG00000029404	Arl6ip4
ENSMUSG00000045983	Eif4g1
ENSMUSG00000102950	Gm37018
ENSMUSG00000035439	Haus8
ENSMUSG00000021413	Prpf4b
ENSMUSG00000024346	Pfdn1
ENSMUSG00000070031	Sp140
ENSMUSG00000025204	Ndufb8
ENSMUSG00000032294	Pkm
ENSMUSG00000028680	Plk3
ENSMUSG00000026211	Obsl1
ENSMUSG00000040204	Pclaf
ENSMUSG00000120319	NA
ENSMUSG00000021124	Vti1b
ENSMUSG00000117505	Gm9993
ENSMUSG00000060288	Ppih
ENSMUSG00000024302	Dtna
ENSMUSG00000037922	Bank1
ENSMUSG00000040264	Gbp2b
ENSMUSG00000033004	Mycbp2
ENSMUSG00000036990	Otud4
ENSMUSG00000001098	Kctd10
ENSMUSG00000005575	Ube2m
ENSMUSG00000030275	Etnk1
ENSMUSG00000042305	Tmem183a
ENSMUSG00000024360	Etf1
ENSMUSG00000025757	Hspa4l
ENSMUSG00000039745	Htatip2
ENSMUSG00000042675	Ypel3
ENSMUSG00000074063	Osgin1
ENSMUSG00000043683	Fem1a
ENSMUSG00000036057	Ptpn23
ENSMUSG00000071172	Srsf3
ENSMUSG00000029066	Mrpl20
ENSMUSG00000046727	Cystm1
ENSMUSG00000038845	Phb
ENSMUSG00000102336	Gm37233
ENSMUSG00000029798	Herc6
ENSMUSG00000108528	Gm8319
ENSMUSG00000028560	Usp1
ENSMUSG00000090222	Ifi203-ps
ENSMUSG00000029826	Zc3hav1
ENSMUSG00000046879	Irgm1
ENSMUSG00000022895	Ets2
ENSMUSG00000025144	Cenpx
ENSMUSG00000022476	Polr3h
ENSMUSG00000063888	Rpl7l1
ENSMUSG00000000278	Scpep1
ENSMUSG00000037235	Mxd4
ENSMUSG00000048249	Crebrf
ENSMUSG00000028917	Plekhm2
ENSMUSG00000097296	Gm26532
ENSMUSG00000063286	Gvin-ps7
ENSMUSG00000024037	Wdr4
ENSMUSG00000032518	Rpsa
ENSMUSG00000031068	Glrx3
ENSMUSG00000001418	Glmp
ENSMUSG00000031393	Mecp2
ENSMUSG00000029591	Ung
ENSMUSG00000034459	Ifit1
ENSMUSG00000021701	Plk2
ENSMUSG00000026278	Bok
ENSMUSG00000063229	Ldha
ENSMUSG00000056501	Cebpb
ENSMUSG00000028318	Polr1e
ENSMUSG00000013076	Amotl1
ENSMUSG00000028211	Trp53inp1
ENSMUSG00000076437	Selenoh
ENSMUSG00000021756	Il6st
ENSMUSG00000003812	Dnase2a
ENSMUSG00000031683	Lsm6
ENSMUSG00000114797	Gm49336
ENSMUSG00000005410	Mcm5
ENSMUSG00000020863	Luc7l3
ENSMUSG00000050856	Atp5k
ENSMUSG00000103818	Gm38009
ENSMUSG00000023959	Clic5
ENSMUSG00000034875	Nudt19
ENSMUSG00000009575	Cbx5
ENSMUSG00000066037	Hnrnpr
ENSMUSG00000121496	NA
ENSMUSG00000027859	Ngf
ENSMUSG00000073490	Ifi207
ENSMUSG00000079316	Rab9
ENSMUSG00000014763	Fam120b
ENSMUSG00000038375	Trp53inp2
ENSMUSG00000028954	Nub1
ENSMUSG00000078566	Bnip3
ENSMUSG00000002325	Irf9
ENSMUSG00000072620	Slfn2
ENSMUSG00000033355	Rtp4
ENSMUSG00000052833	Sae1
ENSMUSG00000045294	Insig1
ENSMUSG00000035042	Ccl5
ENSMUSG00000032397	Tipin
ENSMUSG00000022391	Rangap1
ENSMUSG00000104793	Gm43756
ENSMUSG00000042207	Kdm5b
ENSMUSG00000004285	Atp6v1f
ENSMUSG00000023089	Ndufa5
ENSMUSG00000027698	Nceh1
ENSMUSG00000024644	Cndp2
ENSMUSG00000064637	Snora20
ENSMUSG00000022144	Gdnf
ENSMUSG00000073411	H2-D1
ENSMUSG00000032487	Ptgs2
ENSMUSG00000025613	Cct8
ENSMUSG00000032652	Crebl2
ENSMUSG00000040466	Blvrb
ENSMUSG00000024640	Psat1
ENSMUSG00000029060	Mib2
ENSMUSG00000063480	Snu13
ENSMUSG00000018983	E2f2
ENSMUSG00000066621	Tecpr1
ENSMUSG00000042462	Dctpp1
ENSMUSG00000049751	Rpl36al ENSMUSG00000049751
ENSMUSG00000037005	Xpnpep2
ENSMUSG00000071470	Ccnb1ip1
ENSMUSG00000040435	Ppp1r15a
ENSMUSG00000058239	Usf2
ENSMUSG00000069565	Dazap1
ENSMUSG00000023055	Calcoco1
ENSMUSG00000022425	Enpp2
ENSMUSG00000018774	Cd68
ENSMUSG00000000378	Ccm2
ENSMUSG00000078134	Srsf3-ps
ENSMUSG00000005089	Slc1a2
ENSMUSG00000038712	Mindy1
ENSMUSG00000030584	Dpf1
ENSMUSG00000006301	Tmbim1
ENSMUSG00000040033	Stat2
ENSMUSG00000022945	Chaf1b
ENSMUSG00000025001	Hells
ENSMUSG00000036112	Metap2
ENSMUSG00000071757	Zhx2
ENSMUSG00000038387	Rras
ENSMUSG00000042489	Clspn
ENSMUSG00000027823	Gmps
ENSMUSG00000020593	Lpin1
ENSMUSG00000034854	Mfsd12
ENSMUSG00000021276	Cinp
ENSMUSG00000028212	Ccne2
ENSMUSG00000062901	Klhl24
ENSMUSG00000038393	Txnip
ENSMUSG00000087819	Gm25117
ENSMUSG00000003541	Ier3
ENSMUSG00000049036	Tmem121
ENSMUSG00000041827	Oasl1
ENSMUSG00000025650	Col7a1
ENSMUSG00000034192	Lsm3
ENSMUSG00000050578	Mmp13
ENSMUSG00000034908	Sidt2
ENSMUSG00000021377	Dek
ENSMUSG00000064602	Snora41
ENSMUSG00000027479	Mapre1
ENSMUSG00000020994	Pnn
ENSMUSG00000017999	Ddx27
ENSMUSG00000030512	Snrpa1
ENSMUSG00000022620	Arsa
ENSMUSG00000033863	Klf9
ENSMUSG00000022234	Cct5
ENSMUSG00000008318	Relt
ENSMUSG00000040997	Abhd4
ENSMUSG00000041439	Mfsd6
ENSMUSG00000056209	Npm3
ENSMUSG00000030107	Usp18
ENSMUSG00000025492	Ifitm3
ENSMUSG00000053332	Gas5
ENSMUSG00000078588	Ccdc24
ENSMUSG00000027067	Ssrp1
ENSMUSG00000108389	Gm45206
ENSMUSG00000024120	Lrpprc
ENSMUSG00000066551	Hmgb1
ENSMUSG00000030103	Bhlhe40
ENSMUSG00000021474	Sfxn1
ENSMUSG00000116908	Gm49599
ENSMUSG00000027737	Slc7a11
ENSMUSG00000032374	Plod2
ENSMUSG00000082794	Gm6806
ENSMUSG00000021595	Nsun2
ENSMUSG00000037894	H2az1
ENSMUSG00000040111	Gramd1b
ENSMUSG00000033149	Phldb2
ENSMUSG00000026434	Nucks1
ENSMUSG00000022971	Ifnar2
ENSMUSG00000028961	Pgd
ENSMUSG00000070327	Rnf213
ENSMUSG00000043102	Qrfp
ENSMUSG00000073555	Gm4951
ENSMUSG00000038690	Atp5j2
ENSMUSG00000042726	Trafd1
ENSMUSG00000071537	Klrg2
ENSMUSG00000004849	Ap1s1
ENSMUSG00000020788	Atp2a3
ENSMUSG00000072640	Lyrm9
ENSMUSG00000065232	Gm22973
ENSMUSG00000035356	Nfkbiz
ENSMUSG00000027071	P2rx3
ENSMUSG00000027313	Chac1
ENSMUSG00000018102	H2bc4
ENSMUSG00000042515	Pwwp3b
ENSMUSG00000024055	Cyp4f13
ENSMUSG00000025069	Gsto2
ENSMUSG00000029561	Oasl2
ENSMUSG00000023912	Slc25a27
ENSMUSG00000026558	Uck2
ENSMUSG00000028883	Sema3a
ENSMUSG00000019806	Aig1
ENSMUSG00000027580	Helz2
ENSMUSG00000053553	3110082I17Rik
ENSMUSG00000057346	Apol9a
ENSMUSG00000022322	Shcbp1
ENSMUSG00000020641	Rsad2
ENSMUSG00000059743	Fdps
ENSMUSG00000074037	Mc1r
ENSMUSG00000039126	Prune2
ENSMUSG00000057388	Mrpl18
ENSMUSG00000057554	Lgals8
ENSMUSG00000036390	Gadd45a
ENSMUSG00000057054	Inca1
ENSMUSG00000002748	Baz1b
ENSMUSG00000020922	Lsm12
ENSMUSG00000028972	Car6
ENSMUSG00000001555	Fkbp10
ENSMUSG00000033538	Casp4
ENSMUSG00000109324	Prmt1
ENSMUSG00000022698	Naa50
ENSMUSG00000035168	Tanc1
ENSMUSG00000037278	Tmem97
ENSMUSG00000049960	Mrps16
ENSMUSG00000070733	Fryl
ENSMUSG00000028268	Gbp3
ENSMUSG00000039286	Fndc3b
ENSMUSG00000030824	Nucb1
ENSMUSG00000059534	Uqcr10
ENSMUSG00000015149	Sirt2
ENSMUSG00000115149	9330188P03Rik
ENSMUSG00000025027	Xpnpep1
ENSMUSG00000026662	Sephs1
ENSMUSG00000040128	Pnrc1
ENSMUSG00000033467	Crlf2
ENSMUSG00000022892	App
ENSMUSG00000012889	Podnl1
ENSMUSG00000027367	Stard7
ENSMUSG00000093930	Hmgcs1
ENSMUSG00000097040	2610316D01Rik
ENSMUSG00000006920	Ezh1
ENSMUSG00000047407	Tgif1
ENSMUSG00000048078	Tenm4
ENSMUSG00000029378	Areg
ENSMUSG00000031431	Tsc22d3
ENSMUSG00000022893	Adamts1
ENSMUSG00000022708	Zbtb20
ENSMUSG00000020766	Galk1
ENSMUSG00000042606	Hirip3
ENSMUSG00000035834	Polr3g
ENSMUSG00000017716	Birc5
ENSMUSG00000040550	Otud6b
ENSMUSG00000030417	Pdcd5
ENSMUSG00000037300	Ttc13
ENSMUSG00000078485	Plekhn1
ENSMUSG00000026483	Niban1
ENSMUSG00000026466	Tor1aip1
ENSMUSG00000019849	Prep
ENSMUSG00000026414	Tnnt2
ENSMUSG00000021127	Zfp36l1
ENSMUSG00000017550	Atad5
ENSMUSG00000030083	Abtb1
ENSMUSG00000054717	Hmgb2
ENSMUSG00000048087	Gm4737
ENSMUSG00000026820	Ptges2
ENSMUSG00000051223	Bzw1
ENSMUSG00000003546	Klc4
ENSMUSG00000027381	Bcl2l11
ENSMUSG00000109536	9330162G02Rik
ENSMUSG00000065304	Gm23245
ENSMUSG00000036371	Serbp1
ENSMUSG00000034867	Ankrd27
ENSMUSG00000021814	Anxa7
ENSMUSG00000018974	Sart3
ENSMUSG00000029616	Erp29
ENSMUSG00000019782	Rwdd1
ENSMUSG00000059554	Ccdc28a
ENSMUSG00000021819	Zswim8
ENSMUSG00000040253	Gbp7
ENSMUSG00000032712	Resf1
ENSMUSG00000001089	Luzp1
ENSMUSG00000064380	Gm26448
ENSMUSG00000016018	Mtrex
ENSMUSG00000026977	Marchf7
ENSMUSG00000024661	Fth1
ENSMUSG00000022999	Lmbr1l
ENSMUSG00000030980	Knop1
ENSMUSG00000049624	Slc17a5
ENSMUSG00000060519	Tor3a
ENSMUSG00000021686	Ap3b1
ENSMUSG00000030493	Faap24
ENSMUSG00000021838	Samd4
ENSMUSG00000056050	Mia3
ENSMUSG00000000275	Trim25
ENSMUSG00000038644	Pold1
ENSMUSG00000024007	Ppil1
ENSMUSG00000017697	Ada
ENSMUSG00000032481	Smarcc1
ENSMUSG00000026342	Slc35f5
ENSMUSG00000040824	Snrpd2
ENSMUSG00000073705	Cenps
ENSMUSG00000042677	Zc3h12a
ENSMUSG00000051316	Taf7
ENSMUSG00000033577	Myo6
ENSMUSG00000004040	Stat3
ENSMUSG00000037740	Mrps26
ENSMUSG00000014633	Cmc2
ENSMUSG00000005803	Sqor
ENSMUSG00000025509	Pnpla2
ENSMUSG00000037892	Pcdh18
ENSMUSG00000022325	Pop1
ENSMUSG00000020859	Spag9
ENSMUSG00000022299	Slc25a32
ENSMUSG00000086199	Bcas3os1
ENSMUSG00000027068	Dhrs9
ENSMUSG00000006345	Ggt1
ENSMUSG00000054277	Arfgap3
ENSMUSG00000058355	Abce1
ENSMUSG00000015937	Macroh2a1
ENSMUSG00000035692	Isg15
ENSMUSG00000024843	Chka
ENSMUSG00000040296	Ddx58
ENSMUSG00000024104	Washc2
ENSMUSG00000037580	Gch1
ENSMUSG00000022453	Naga
ENSMUSG00000028108	Ecm1
ENSMUSG00000006678	Pola1
ENSMUSG00000030522	Mtmr10
ENSMUSG00000027257	Pacsin3
ENSMUSG00000030557	Mef2a
ENSMUSG00000100865	Gm9320
ENSMUSG00000054161	Fam83e
ENSMUSG00000032060	Cryab
ENSMUSG00000064105	Cnnm2
ENSMUSG00000046027	Stard5
ENSMUSG00000005125	Ndrg1
ENSMUSG00000022360	Atad2
ENSMUSG00000028167	Bdh2
ENSMUSG00000004891	Nes
ENSMUSG00000052776	Oas1a
ENSMUSG00000063882	Uqcrh
ENSMUSG00000004207	Psap
ENSMUSG00000013160	Atp6v0d1
ENSMUSG00000088990	Gm22767
ENSMUSG00000088254	Gm24289
ENSMUSG00000046718	Bst2
ENSMUSG00000022500	Litaf
ENSMUSG00000040681	Hmgn1
ENSMUSG00000031730	Dhodh
ENSMUSG00000021569	Trip13
ENSMUSG00000061175	Fnip2
ENSMUSG00000029687	Ezh2
ENSMUSG00000034341	Wbp2
ENSMUSG00000027244	Atg13
ENSMUSG00000068220	Lgals1
ENSMUSG00000001666	Ddt
ENSMUSG00000100798	Gm19589
ENSMUSG00000107205	Gm42576
ENSMUSG00000061451	Tmem151a
ENSMUSG00000032661	Oas3
ENSMUSG00000029560	Snx8
ENSMUSG00000023048	Prr13
ENSMUSG00000028330	Ncbp1
ENSMUSG00000020899	Pfas
ENSMUSG00000047649	Cd3eap
ENSMUSG00000063160	Numbl
ENSMUSG00000031432	Prps1
ENSMUSG00000047514	Tspyl1
ENSMUSG00000102258	Gm38257
ENSMUSG00000025558	Dock9
ENSMUSG00000036067	Slc2a6
ENSMUSG00000041881	Ndufa7
ENSMUSG00000027775	Mfsd1
ENSMUSG00000083316	Gm15185
ENSMUSG00000030345	Dyrk4
ENSMUSG00000022721	Trmt2a
ENSMUSG00000027555	Car13
ENSMUSG00000039050	Osbpl2
ENSMUSG00000027843	Ptpn22
ENSMUSG00000119996	NA
ENSMUSG00000063694	Cycs
ENSMUSG00000006941	Eif1b
ENSMUSG00000037921	Ddx60
ENSMUSG00000032370	Lactb
ENSMUSG00000056394	Lig1
ENSMUSG00000040943	Tet2
ENSMUSG00000042379	Esm1
ENSMUSG00000017774	Myo1c
ENSMUSG00000068246	Apol9b
ENSMUSG00000001436	Slc19a1
ENSMUSG00000006127	Inpp5k
ENSMUSG00000034243	Golgb1
ENSMUSG00000023341	Mx2
ENSMUSG00000021477	Ctsl
ENSMUSG00000020300	Cpeb4
ENSMUSG00000031349	Nsdhl
ENSMUSG00000029787	Avl9
ENSMUSG00000038412	Higd1a
ENSMUSG00000039652	Cpeb3
ENSMUSG00000022557	Bop1
ENSMUSG00000106121	Gm42679

## Sheet: Differential LEPA-LANTA
LANTA-LEPA
ENSMUSG00000000049	Apoh
ENSMUSG00000000058	Cav2
ENSMUSG00000000295	Hddc2
ENSMUSG00000000355	Mcts1
ENSMUSG00000000581	C1d
ENSMUSG00000000787	Ddx3x
ENSMUSG00000000827	Tpd52l2
ENSMUSG00000001020	S100a4
ENSMUSG00000001039	B9d1
ENSMUSG00000001105	Ift20
ENSMUSG00000001134	Uxt
ENSMUSG00000001158	Snrnp27
ENSMUSG00000001175	Calm1
ENSMUSG00000001289	Pfdn5
ENSMUSG00000001383	Zmat2
ENSMUSG00000001674	Ddx18
ENSMUSG00000001774	Chordc1
ENSMUSG00000001833	Septin7 ENSMUSG00000001833
ENSMUSG00000001999	Blvra
ENSMUSG00000002055	Spag5
ENSMUSG00000002342	Tmem161a
ENSMUSG00000002416	Ndufb2
ENSMUSG00000002477	Snrpd1
ENSMUSG00000002679	Med6
ENSMUSG00000002718	Cse1l
ENSMUSG00000002728	Naa20
ENSMUSG00000002996	Hbp1
ENSMUSG00000003031	Cdkn1b
ENSMUSG00000003184	Irf3
ENSMUSG00000003355	Fkbp11
ENSMUSG00000003380	Rabac1
ENSMUSG00000003421	Nosip
ENSMUSG00000003585	Sec14l2
ENSMUSG00000003809	Gcdh
ENSMUSG00000003929	Zfp81
ENSMUSG00000004105	Angptl2
ENSMUSG00000004221	Ikbkg
ENSMUSG00000004535	Tax1bp1
ENSMUSG00000004945	Tmem242
ENSMUSG00000005672	Kit
ENSMUSG00000005681	Apoa2
ENSMUSG00000005803	Sqor
ENSMUSG00000005846	Rsl1d1
ENSMUSG00000006010	Odr4
ENSMUSG00000006360	Crip1
ENSMUSG00000006715	Gmnn
ENSMUSG00000006717	Acot13
ENSMUSG00000008333	Snrpb2
ENSMUSG00000008683	Rps15a
ENSMUSG00000008822	Acyp1
ENSMUSG00000009079	Ewsr1
ENSMUSG00000009145	Dqx1
ENSMUSG00000009535	Rnmt
ENSMUSG00000009549	Srp14
ENSMUSG00000009927	Rps25
ENSMUSG00000010025	Aldh3a2
ENSMUSG00000010376	Nedd8
ENSMUSG00000010608	Rbm25
ENSMUSG00000010911	Apip
ENSMUSG00000010914	Pdhx
ENSMUSG00000011958	Bnip2
ENSMUSG00000012405	Rpl15
ENSMUSG00000012422	Tmem167
ENSMUSG00000013662	Atad1
ENSMUSG00000014075	Dynlt2b
ENSMUSG00000014294	Ndufa2
ENSMUSG00000014313	Cox6c
ENSMUSG00000014496	Ankrd28
ENSMUSG00000014504	Srp19
ENSMUSG00000014769	Psmb1
ENSMUSG00000015217	Hmgb3
ENSMUSG00000015289	Lage3
ENSMUSG00000015536	Mocs2
ENSMUSG00000015656	Hspa8
ENSMUSG00000015961	Adss
ENSMUSG00000016382	Pls3
ENSMUSG00000016427	Ndufa1
ENSMUSG00000016833	Mrps18c
ENSMUSG00000017119	Nbr1
ENSMUSG00000017421	Zfp207
ENSMUSG00000017778	Cox7c
ENSMUSG00000018171	Vmp1
ENSMUSG00000018372	Cep95
ENSMUSG00000018379	Srsf1
ENSMUSG00000018567	Gabarap
ENSMUSG00000018736	Ndel1
ENSMUSG00000018820	Zfyve27
ENSMUSG00000018848	Rars
ENSMUSG00000019088	Dnase1l1
ENSMUSG00000019505	Ubb
ENSMUSG00000019777	Hdac2
ENSMUSG00000019792	Trmt11
ENSMUSG00000019877	Serinc1
ENSMUSG00000019897	Ccdc59
ENSMUSG00000019917	Septin10
ENSMUSG00000019923	Zwint
ENSMUSG00000019971	Cep290
ENSMUSG00000020000	Moxd1
ENSMUSG00000020024	Cep83
ENSMUSG00000020056	Washc3
ENSMUSG00000020064	Herc4
ENSMUSG00000020074	Ccar1
ENSMUSG00000020076	Ddx50
ENSMUSG00000020321	Mdh1
ENSMUSG00000020330	Hmmr
ENSMUSG00000020386	Sar1b
ENSMUSG00000020409	Slu7
ENSMUSG00000020415	Pttg1
ENSMUSG00000020460	Rps27a
ENSMUSG00000020492	Ska2
ENSMUSG00000020547	Bzw2
ENSMUSG00000020609	Apob
ENSMUSG00000020664	Dld
ENSMUSG00000020677	Ddx52
ENSMUSG00000020687	Cdc27
ENSMUSG00000020719	Ddx5
ENSMUSG00000020739	Nup85
ENSMUSG00000020803	Txndc17
ENSMUSG00000020863	Luc7l3
ENSMUSG00000020865	Abcc3
ENSMUSG00000020952	Scfd1
ENSMUSG00000020982	Nemf
ENSMUSG00000021039	Snw1
ENSMUSG00000021076	Actr10
ENSMUSG00000021112	Mpp5
ENSMUSG00000021115	Vrk1
ENSMUSG00000021116	Eif2s1
ENSMUSG00000021176	Efcab11
ENSMUSG00000021243	Fcf1
ENSMUSG00000021270	Hsp90aa1
ENSMUSG00000021290	Atp5mpl
ENSMUSG00000021327	Zkscan3
ENSMUSG00000021392	Nol8
ENSMUSG00000021403	Serpinb9b
ENSMUSG00000021418	Rpp40
ENSMUSG00000021428	Riok1
ENSMUSG00000021431	Snrnp48
ENSMUSG00000021497	Txndc15
ENSMUSG00000021500	Ddx46
ENSMUSG00000021509	Slc25a48
ENSMUSG00000021510	Zfp729a
ENSMUSG00000021520	Uqcrb
ENSMUSG00000021537	Cetn3
ENSMUSG00000021592	Arsk
ENSMUSG00000021661	Ankra2
ENSMUSG00000021707	Dhfr
ENSMUSG00000021714	Cenpk
ENSMUSG00000021715	Cwc27
ENSMUSG00000021760	Gpx8
ENSMUSG00000021764	Ndufs4
ENSMUSG00000021824	Ap3m1
ENSMUSG00000021832	Psmc6
ENSMUSG00000021905	Dph3
ENSMUSG00000021917	Spcs1
ENSMUSG00000021932	Rnaseh2b
ENSMUSG00000021981	Cab39l
ENSMUSG00000021982	Cdadc1
ENSMUSG00000021996	Esd
ENSMUSG00000022024	Sugt1
ENSMUSG00000022035	Ccdc25
ENSMUSG00000022110	Sucla2
ENSMUSG00000022151	Ttc33
ENSMUSG00000022205	Sub1
ENSMUSG00000022247	Brix1
ENSMUSG00000022300	Dcaf13
ENSMUSG00000022313	Utp23
ENSMUSG00000022323	Rida
ENSMUSG00000022329	Stk3
ENSMUSG00000022336	Eif3e
ENSMUSG00000022338	Eny2
ENSMUSG00000022370	Mrpl13
ENSMUSG00000022389	Tef
ENSMUSG00000022445	Cyp2d26
ENSMUSG00000022450	Ndufa6
ENSMUSG00000022677	Cep20
ENSMUSG00000022722	Arl6
ENSMUSG00000022797	Tfrc
ENSMUSG00000022808	Snx4
ENSMUSG00000022820	Ndufb4
ENSMUSG00000022837	Iqcb1
ENSMUSG00000022890	Atp5j
ENSMUSG00000022898	Vps26c
ENSMUSG00000023089	Ndufa5
ENSMUSG00000023150	Ivns1abp
ENSMUSG00000023755	Rhebl1
ENSMUSG00000023764	Sfi1
ENSMUSG00000023919	Cenpq
ENSMUSG00000023953	Polh
ENSMUSG00000024007	Ppil1
ENSMUSG00000024056	Ndc80
ENSMUSG00000024067	Dpy30
ENSMUSG00000024078	Ttc27
ENSMUSG00000024099	Ndufv2
ENSMUSG00000024137	E4f1
ENSMUSG00000024146	Cript
ENSMUSG00000024164	C3
ENSMUSG00000024188	Luc7l
ENSMUSG00000024259	Slc25a46
ENSMUSG00000024287	Thoc1
ENSMUSG00000024346	Pfdn1
ENSMUSG00000024516	Sec11c
ENSMUSG00000024528	Srfbp1
ENSMUSG00000024530	Prelid3a
ENSMUSG00000024608	Rps14
ENSMUSG00000024614	Tmx3
ENSMUSG00000024646	Cyb5a
ENSMUSG00000024659	Anxa1
ENSMUSG00000024691	Fam111a
ENSMUSG00000024735	Prpf19
ENSMUSG00000024795	Kif20b
ENSMUSG00000024803	Ankrd1
ENSMUSG00000024871	Doc2g
ENSMUSG00000024925	Rnaseh2c
ENSMUSG00000025002	Cyp2c55
ENSMUSG00000025016	Tm9sf3
ENSMUSG00000025059	Gk
ENSMUSG00000025144	Cenpx
ENSMUSG00000025287	Acot9
ENSMUSG00000025290	Rps24
ENSMUSG00000025326	Ube3a
ENSMUSG00000025395	Prim1
ENSMUSG00000025408	Ddit3
ENSMUSG00000025479	Cyp2e1
ENSMUSG00000025510	Cd151
ENSMUSG00000025531	Chm
ENSMUSG00000025745	Hadha
ENSMUSG00000025781	Atp5c1
ENSMUSG00000025809	Itgb1
ENSMUSG00000025888	Casp1
ENSMUSG00000025898	Cwf19l2
ENSMUSG00000025917	Cops5
ENSMUSG00000025934	Gsta3
ENSMUSG00000025962	Fastkd2
ENSMUSG00000025968	Ndufs1
ENSMUSG00000025979	Mob4
ENSMUSG00000026019	Wdr12
ENSMUSG00000026020	Nop58
ENSMUSG00000026021	Sumo1
ENSMUSG00000026032	Ndufb3
ENSMUSG00000026039	Sgo2a
ENSMUSG00000026049	Tex30
ENSMUSG00000026069	Il1rl1
ENSMUSG00000026087	Mrpl30
ENSMUSG00000026088	Mitd1
ENSMUSG00000026094	Stk17b
ENSMUSG00000026097	Ormdl1
ENSMUSG00000026203	Dnajb2
ENSMUSG00000026207	Speg
ENSMUSG00000026319	Relch
ENSMUSG00000026333	Gin1
ENSMUSG00000026349	Ccnt2
ENSMUSG00000026353	Ubxn4
ENSMUSG00000026377	Nifk
ENSMUSG00000026429	Ube2t
ENSMUSG00000026535	Ifi202b
ENSMUSG00000026698	Pigc
ENSMUSG00000026753	Ppp6c
ENSMUSG00000026761	Orc4
ENSMUSG00000026775	Yme1l1
ENSMUSG00000026779	Mastl
ENSMUSG00000026851	BC005624
ENSMUSG00000026938	Fcna
ENSMUSG00000026946	Nmi
ENSMUSG00000026958	Dpp7
ENSMUSG00000027006	Dnajc10
ENSMUSG00000027018	Hat1
ENSMUSG00000027067	Ssrp1
ENSMUSG00000027076	Timm10
ENSMUSG00000027099	Mtx2
ENSMUSG00000027132	Katnbl1
ENSMUSG00000027133	Nop10
ENSMUSG00000027165	Iftap
ENSMUSG00000027170	Eif3m
ENSMUSG00000027201	Myef2
ENSMUSG00000027206	Cops2
ENSMUSG00000027208	Fgf7
ENSMUSG00000027287	Snap23
ENSMUSG00000027374	Mrps5
ENSMUSG00000027394	Ttl
ENSMUSG00000027423	Snx5
ENSMUSG00000027427	Polr3f
ENSMUSG00000027457	Snph
ENSMUSG00000027513	Pck1
ENSMUSG00000027514	Zbp1
ENSMUSG00000027550	Lrrcc1
ENSMUSG00000027635	Dsn1
ENSMUSG00000027650	Tti1
ENSMUSG00000027673	Ndufb5
ENSMUSG00000027677	Ttc14
ENSMUSG00000027679	Dnajc19
ENSMUSG00000027680	Fxr1
ENSMUSG00000027706	Sec62
ENSMUSG00000027752	Exosc8
ENSMUSG00000027800	Tm4sf1
ENSMUSG00000027810	Eif2a
ENSMUSG00000027828	Ssr3
ENSMUSG00000027835	Pdcd10
ENSMUSG00000027881	Prpf38b
ENSMUSG00000027900	Dram2
ENSMUSG00000027907	S100a11
ENSMUSG00000027937	Jtb
ENSMUSG00000027962	Vcam1
ENSMUSG00000027998	Plrg1
ENSMUSG00000028029	Aimp1
ENSMUSG00000028081	Rps3a1
ENSMUSG00000028138	Adh5
ENSMUSG00000028156	Eif4e
ENSMUSG00000028180	Zranb2
ENSMUSG00000028186	Uox
ENSMUSG00000028212	Ccne2
ENSMUSG00000028218	Cibar1
ENSMUSG00000028224	Nbn
ENSMUSG00000028248	Pnisr
ENSMUSG00000028249	Sdcbp
ENSMUSG00000028252	Ccnc
ENSMUSG00000028261	Ndufaf4
ENSMUSG00000028271	Gtf2b
ENSMUSG00000028312	Smc2
ENSMUSG00000028378	Ptgr1
ENSMUSG00000028407	Smim27
ENSMUSG00000028410	Dnaja1
ENSMUSG00000028419	Chmp5
ENSMUSG00000028426	Rad23b
ENSMUSG00000028443	Nudt2
ENSMUSG00000028552	Eps15
ENSMUSG00000028576	Ift74
ENSMUSG00000028603	Scp2
ENSMUSG00000028608	Czib
ENSMUSG00000028609	Magoh
ENSMUSG00000028653	Trit1
ENSMUSG00000028693	Nasp
ENSMUSG00000028729	Ebna1bp2
ENSMUSG00000028840	Zfp593
ENSMUSG00000028869	Gnl2
ENSMUSG00000028902	Sf3a3
ENSMUSG00000028936	Rpl22
ENSMUSG00000028964	Park7
ENSMUSG00000028965	Tnfrsf9
ENSMUSG00000028998	Tomm7
ENSMUSG00000029014	Dnajc2
ENSMUSG00000029066	Mrpl20
ENSMUSG00000029068	Ccnl2
ENSMUSG00000029098	Acox3
ENSMUSG00000029199	Lias
ENSMUSG00000029208	Guf1
ENSMUSG00000029247	Paics
ENSMUSG00000029304	Spp1
ENSMUSG00000029311	Hsd17b11
ENSMUSG00000029322	Plac8
ENSMUSG00000029334	Prkg2
ENSMUSG00000029368	Alb
ENSMUSG00000029380	Cxcl1
ENSMUSG00000029422	Rsrc2
ENSMUSG00000029462	Vps29
ENSMUSG00000029465	Arpc3
ENSMUSG00000029486	Mrpl1
ENSMUSG00000029649	Pomp
ENSMUSG00000029655	N4bp2l2
ENSMUSG00000029675	Eln
ENSMUSG00000029676	Pot1a
ENSMUSG00000029686	Cul1
ENSMUSG00000029762	Akr1b8
ENSMUSG00000029767	Calu
ENSMUSG00000029780	Nt5c3
ENSMUSG00000029910	Mad2l1
ENSMUSG00000029911	Ssbp1
ENSMUSG00000029918	Mrps33
ENSMUSG00000029994	Anxa4
ENSMUSG00000029998	Pcyox1
ENSMUSG00000030016	Zfp638
ENSMUSG00000030057	Cnbp
ENSMUSG00000030059	Tmf1
ENSMUSG00000030061	Uba3
ENSMUSG00000030116	Mfap5
ENSMUSG00000030177	Ccdc77
ENSMUSG00000030291	Med21
ENSMUSG00000030301	Ccdc91
ENSMUSG00000030359	Pzp
ENSMUSG00000030386	Zfp606
ENSMUSG00000030417	Pdcd5
ENSMUSG00000030521	Mphosph10
ENSMUSG00000030546	Plin1
ENSMUSG00000030614	Tmem126b
ENSMUSG00000030629	Zfand6
ENSMUSG00000030641	Ddias
ENSMUSG00000030647	Ndufc2
ENSMUSG00000030652	Coq7
ENSMUSG00000030659	Nucb2
ENSMUSG00000030744	Rps3
ENSMUSG00000030751	Psma1
ENSMUSG00000030759	Far1
ENSMUSG00000030788	Rnf141
ENSMUSG00000030921	Trim30a
ENSMUSG00000030942	Thumpd1
ENSMUSG00000031007	Atp6ap2
ENSMUSG00000031068	Glrx3
ENSMUSG00000031125	3830403N18Rik
ENSMUSG00000031166	Wdr13
ENSMUSG00000031171	Ftsj1
ENSMUSG00000031176	Dynlt3
ENSMUSG00000031198	Fundc2
ENSMUSG00000031201	Brcc3
ENSMUSG00000031221	Igbp1
ENSMUSG00000031226	Pbdc1
ENSMUSG00000031231	Cox7b
ENSMUSG00000031245	Hmgn5
ENSMUSG00000031320	Rps4x
ENSMUSG00000031347	Cetn2
ENSMUSG00000031458	Coprs
ENSMUSG00000031536	Polb
ENSMUSG00000031596	Slc7a2
ENSMUSG00000031634	Ufsp2
ENSMUSG00000031639	Tlr3
ENSMUSG00000031696	Vps35
ENSMUSG00000031697	Orc6
ENSMUSG00000031839	Hsbp1
ENSMUSG00000031843	Mphosph6
ENSMUSG00000031878	Nae1
ENSMUSG00000031917	Nip7
ENSMUSG00000031922	Cep57
ENSMUSG00000031931	Ankrd49
ENSMUSG00000031939	Taf1d
ENSMUSG00000031954	Cfdp1
ENSMUSG00000031963	Bmper
ENSMUSG00000031969	Acad8
ENSMUSG00000032047	Acat1
ENSMUSG00000032081	Apoc3
ENSMUSG00000032083	Apoa1
ENSMUSG00000032212	Sltm
ENSMUSG00000032221	Mns1
ENSMUSG00000032235	Ice2
ENSMUSG00000032281	Acsbg1
ENSMUSG00000032299	Commd4
ENSMUSG00000032301	Psma4
ENSMUSG00000032330	Cox7a2
ENSMUSG00000032348	Gsta4
ENSMUSG00000032399	Rpl4
ENSMUSG00000032407	U2surp
ENSMUSG00000032458	Copb2
ENSMUSG00000032459	Mrps22
ENSMUSG00000032487	Ptgs2
ENSMUSG00000032551	1110059G10Rik
ENSMUSG00000032557	Uba5
ENSMUSG00000032577	Mapkapk3
ENSMUSG00000032586	Traip
ENSMUSG00000032667	Pon2
ENSMUSG00000032740	Ccdc88a
ENSMUSG00000032745	Gpbp1
ENSMUSG00000032802	Srxn1
ENSMUSG00000033031	Cip2a
ENSMUSG00000033096	Apmap
ENSMUSG00000033174	Mgll
ENSMUSG00000033285	Wdr3
ENSMUSG00000033355	Rtp4
ENSMUSG00000033429	Mcee
ENSMUSG00000033669	Zfp7
ENSMUSG00000033813	Tcea1
ENSMUSG00000033847	Pla2g4c
ENSMUSG00000034021	Pds5b
ENSMUSG00000034055	Phka1
ENSMUSG00000034160	Ogt
ENSMUSG00000034175	Rhbdd3
ENSMUSG00000034345	Gtf2h5
ENSMUSG00000034459	Ifit1
ENSMUSG00000034566	Atp5h
ENSMUSG00000034647	Ankrd12
ENSMUSG00000034850	Tmem127
ENSMUSG00000034932	Mrpl54
ENSMUSG00000035048	Anapc13
ENSMUSG00000035133	Arhgap5
ENSMUSG00000035351	Nup37
ENSMUSG00000035443	Thyn1
ENSMUSG00000035539	Ccdc180
ENSMUSG00000035540	Gc
ENSMUSG00000035575	Utp6
ENSMUSG00000035597	Prpf39
ENSMUSG00000035692	Isg15
ENSMUSG00000035697	Arhgap45
ENSMUSG00000035762	Tmem161b
ENSMUSG00000035834	Polr3g
ENSMUSG00000035840	Lysmd3
ENSMUSG00000035898	Uba6
ENSMUSG00000035967	Ints6l
ENSMUSG00000036214	Polr1has
ENSMUSG00000036315	Polr1h
ENSMUSG00000036323	Srp72
ENSMUSG00000036438	Calm2
ENSMUSG00000036503	Rnf13
ENSMUSG00000036572	Upf3b
ENSMUSG00000036632	Alg5
ENSMUSG00000036781	Rps27l
ENSMUSG00000036820	Amdhd2
ENSMUSG00000036850	Mrpl41
ENSMUSG00000037013	Ss18
ENSMUSG00000037017	Zscan21
ENSMUSG00000037058	Paip2
ENSMUSG00000037072	Selenof
ENSMUSG00000037134	Prmt9
ENSMUSG00000037236	Matr3
ENSMUSG00000037243	Zfp692
ENSMUSG00000037266	Rsrp1
ENSMUSG00000037355	Uvssa
ENSMUSG00000037361	Sf3b6
ENSMUSG00000037475	Thoc2
ENSMUSG00000037531	Mrpl47
ENSMUSG00000037608	Bclaf1
ENSMUSG00000037628	Cdkn3
ENSMUSG00000037706	Cd81
ENSMUSG00000037773	Pced1a
ENSMUSG00000037935	Smarce1
ENSMUSG00000037958	Nsrp1
ENSMUSG00000037995	Igsf9
ENSMUSG00000038280	Ostm1
ENSMUSG00000038393	Txnip
ENSMUSG00000038412	Higd1a
ENSMUSG00000038506	Dcun1d2
ENSMUSG00000038510	Rpf2
ENSMUSG00000038521	C1s1
ENSMUSG00000038628	Polr3k
ENSMUSG00000038690	Atp5j2
ENSMUSG00000038745	Nlrp6
ENSMUSG00000038759	Nup205
ENSMUSG00000038975	Rabggtb
ENSMUSG00000039007	Cpq
ENSMUSG00000039016	Timm8b
ENSMUSG00000039047	Pigk
ENSMUSG00000039069	Mtg2
ENSMUSG00000039103	Nexn
ENSMUSG00000039128	Cdc123
ENSMUSG00000039197	Adk
ENSMUSG00000039209	Rpl39l
ENSMUSG00000039221	Rpl22l1
ENSMUSG00000039236	Isg20
ENSMUSG00000039473	Ubn1
ENSMUSG00000039630	Hnrnpu
ENSMUSG00000039742	Fam71f1
ENSMUSG00000039756	Dnttip2
ENSMUSG00000039997	Ifi203
ENSMUSG00000040044	Orc3
ENSMUSG00000040167	Ikzf5
ENSMUSG00000040380	Cbln3
ENSMUSG00000040473	Cfap69
ENSMUSG00000040483	Xaf1
ENSMUSG00000040550	Otud6b
ENSMUSG00000040564	Apoc1
ENSMUSG00000040760	Appl1
ENSMUSG00000040771	Oard1
ENSMUSG00000040774	Cept1
ENSMUSG00000040824	Snrpd2
ENSMUSG00000040843	Tiprl
ENSMUSG00000040855	Reps2
ENSMUSG00000041028	Ghitm
ENSMUSG00000041084	Ostc
ENSMUSG00000041238	Rbbp8
ENSMUSG00000041278	Ttc1
ENSMUSG00000041353	Tmem29
ENSMUSG00000041431	Ccnb1
ENSMUSG00000041453	Rpl21
ENSMUSG00000041459	Tardbp
ENSMUSG00000041548	Hspb8
ENSMUSG00000041654	Slc39a11
ENSMUSG00000041736	Tspo
ENSMUSG00000041935	AW549877
ENSMUSG00000041959	S100a10
ENSMUSG00000042043	Tbca
ENSMUSG00000042111	Ccdc115
ENSMUSG00000042133	Ppig
ENSMUSG00000042312	S100a13
ENSMUSG00000042354	Gnl3
ENSMUSG00000042541	Sem1
ENSMUSG00000042558	Adprs
ENSMUSG00000042682	Selenok
ENSMUSG00000042712	Tceal9
ENSMUSG00000042770	Hebp1
ENSMUSG00000043241	Upf2
ENSMUSG00000043421	Hilpda
ENSMUSG00000043716	Rpl7
ENSMUSG00000044018	Mrpl50
ENSMUSG00000044176	Spink10
ENSMUSG00000044258	Ctla2a
ENSMUSG00000044715	Gskip
ENSMUSG00000044730	9930104L06Rik
ENSMUSG00000045128	Rpl18a
ENSMUSG00000045328	Cenpe
ENSMUSG00000045410	Akr1e1
ENSMUSG00000045624	Esf1
ENSMUSG00000045827	Serpinb9
ENSMUSG00000045854	Lyrm2
ENSMUSG00000045996	Polr2k
ENSMUSG00000046449	Nexmif
ENSMUSG00000046605	B3gntl1
ENSMUSG00000046949	Nqo2
ENSMUSG00000046958	4930432E11Rik
ENSMUSG00000046985	Tapt1
ENSMUSG00000047534	Mis18bp1
ENSMUSG00000047554	Tmem41b
ENSMUSG00000047562	Mmp10
ENSMUSG00000047735	Samd9l
ENSMUSG00000047757	Fancb
ENSMUSG00000048100	Taf13
ENSMUSG00000048222	Mfap1b
ENSMUSG00000048368	Omd
ENSMUSG00000048495	Tyw5
ENSMUSG00000048970	C1galt1c1
ENSMUSG00000049038	Mterf2
ENSMUSG00000049124	Gm8186
ENSMUSG00000049299	Trappc1
ENSMUSG00000049517	Rps23
ENSMUSG00000049659	Aftph
ENSMUSG00000049775	Tmsb4x
ENSMUSG00000049858	Suox
ENSMUSG00000049950	Rpp38
ENSMUSG00000050088	1600012H06Rik
ENSMUSG00000050222	Il17d
ENSMUSG00000050608	Micos10
ENSMUSG00000050668	Gpatch11
ENSMUSG00000050890	Pdik1l
ENSMUSG00000050912	Tmem123
ENSMUSG00000051235	Gen1
ENSMUSG00000051255	Gm6563
ENSMUSG00000051278	Zgrf1
ENSMUSG00000051319	Mtln
ENSMUSG00000051451	Crebzf
ENSMUSG00000051977	Prdm9
ENSMUSG00000052031	Tagap1
ENSMUSG00000052406	Rexo4
ENSMUSG00000052419	2610001J05Rik
ENSMUSG00000052446	Zfp961
ENSMUSG00000052748	Swt1
ENSMUSG00000052794	1700030K09Rik
ENSMUSG00000053012	Krcc1
ENSMUSG00000053119	Chmp3
ENSMUSG00000053332	Gas5
ENSMUSG00000053600	Zfp472
ENSMUSG00000053907	Mat2a
ENSMUSG00000054091	1810037I17Rik
ENSMUSG00000054302	Eapp
ENSMUSG00000054312	Mrps21
ENSMUSG00000054428	Atpif1
ENSMUSG00000054455	Vapb
ENSMUSG00000054626	Xlr
ENSMUSG00000054648	Zfp869
ENSMUSG00000054717	Hmgb2
ENSMUSG00000055093	Rps27a-ps3
ENSMUSG00000055240	Zfp101
ENSMUSG00000055301	Adh7
ENSMUSG00000055839	Elob
ENSMUSG00000056313	Tcim
ENSMUSG00000056383	AI987944
ENSMUSG00000056429	Tgoln1
ENSMUSG00000056531	Ccdc18
ENSMUSG00000056836	Gm6851
ENSMUSG00000057113	Npm1
ENSMUSG00000057143	Trim12c
ENSMUSG00000057181	5730455P16Rik
ENSMUSG00000057278	Snrpg
ENSMUSG00000057561	Eif1a
ENSMUSG00000057572	Zbtb8os
ENSMUSG00000057657	Rps18-ps3
ENSMUSG00000057666	Gapdh
ENSMUSG00000057842	Zfp595
ENSMUSG00000057894	Zfp329
ENSMUSG00000058093	Zfp729b
ENSMUSG00000058355	Abce1
ENSMUSG00000058407	Txndc9
ENSMUSG00000058558	Rpl5
ENSMUSG00000058655	Eif4b
ENSMUSG00000058748	Zfp958
ENSMUSG00000059033	Rpl18a-ps1
ENSMUSG00000059119	Nap1l4
ENSMUSG00000059278	Naa38
ENSMUSG00000059291	Rpl11
ENSMUSG00000059423	Zfp933
ENSMUSG00000059534	Uqcr10
ENSMUSG00000059586	Nsmce2
ENSMUSG00000059897	Zfp930
ENSMUSG00000059900	Tmem40
ENSMUSG00000059939	9430015G10Rik
ENSMUSG00000060073	Psma3
ENSMUSG00000060147	Serpinb6a
ENSMUSG00000060149	BC002059
ENSMUSG00000060377	Rpl36a-ps1
ENSMUSG00000060730	Gm10086
ENSMUSG00000060739	Nsa2
ENSMUSG00000060802	B2m
ENSMUSG00000060938	Rpl26
ENSMUSG00000061136	Prpf40a
ENSMUSG00000061232	H2-K1
ENSMUSG00000061306	Slc38a10
ENSMUSG00000061315	Naca
ENSMUSG00000061544	Zfp229
ENSMUSG00000061758	Akr1b10
ENSMUSG00000061787	Rps17
ENSMUSG00000062006	Rpl34
ENSMUSG00000062014	Gmfb
ENSMUSG00000062116	Zfp954
ENSMUSG00000062168	Ppef1
ENSMUSG00000062328	Rpl17
ENSMUSG00000062352	Itgb1bp1
ENSMUSG00000062353	Gm15772
ENSMUSG00000062691	Cebpzos
ENSMUSG00000062931	Zfp938
ENSMUSG00000062981	Mrpl42
ENSMUSG00000063018	2010204K13Rik
ENSMUSG00000063281	Zfp35
ENSMUSG00000063406	Tmed5
ENSMUSG00000063694	Cycs
ENSMUSG00000063767	S100a7a
ENSMUSG00000063785	Utp14a
ENSMUSG00000063787	Chchd1
ENSMUSG00000063882	Uqcrh
ENSMUSG00000063972	Nr6a1
ENSMUSG00000064128	Cenpj
ENSMUSG00000064215	Ifi27
ENSMUSG00000064339	mt-Rnr2
ENSMUSG00000064341	mt-Nd1
ENSMUSG00000064345	mt-Nd2
ENSMUSG00000064351	mt-Co1
ENSMUSG00000064363	mt-Nd4
ENSMUSG00000064367	mt-Nd5
ENSMUSG00000064368	mt-Nd6
ENSMUSG00000064370	mt-Cytb
ENSMUSG00000064427	Gm22748
ENSMUSG00000065999	Zfp985
ENSMUSG00000066000	Zfp979
ENSMUSG00000066456	Hmgn3
ENSMUSG00000066613	Zfp932
ENSMUSG00000066798	Zbtb6
ENSMUSG00000067367	Lyar
ENSMUSG00000067722	BC003965
ENSMUSG00000067870	Rpl31-ps8
ENSMUSG00000067916	Zfp991
ENSMUSG00000067931	Zfp948
ENSMUSG00000068184	Ndufaf2
ENSMUSG00000068245	Phf11d
ENSMUSG00000068396	Rpl34-ps1
ENSMUSG00000068397	Gm10240
ENSMUSG00000068587	Mgam
ENSMUSG00000068882	Ssb
ENSMUSG00000069020	Urm1
ENSMUSG00000069184	Zfp72
ENSMUSG00000069565	Dazap1
ENSMUSG00000069743	Zfp820
ENSMUSG00000069892	9930111J21Rik2
ENSMUSG00000069910	Spdl1
ENSMUSG00000070271	Gm13268
ENSMUSG00000070394	Tmem256
ENSMUSG00000070426	Rnf121
ENSMUSG00000070934	Rraga
ENSMUSG00000070953	Rabepk
ENSMUSG00000071078	Nr2c2ap
ENSMUSG00000071172	Srsf3
ENSMUSG00000071180	Smim15
ENSMUSG00000071266	Zfp946
ENSMUSG00000071267	Zfp942
ENSMUSG00000071337	Tia1
ENSMUSG00000071415	Rpl23
ENSMUSG00000071528	Atp5md
ENSMUSG00000071533	Pcnp
ENSMUSG00000071650	Ganab
ENSMUSG00000072258	Taf1a
ENSMUSG00000072761	Gm6712
ENSMUSG00000073489	Ifi204
ENSMUSG00000073490	Ifi207
ENSMUSG00000073599	Ecscr
ENSMUSG00000073676	Hspe1
ENSMUSG00000073702	Rpl31
ENSMUSG00000074129	Rpl13a
ENSMUSG00000074165	Zfp788
ENSMUSG00000074166	AW146154
ENSMUSG00000074415	Mir100hg
ENSMUSG00000074502	Ubtfl1
ENSMUSG00000074578	Zfas1
ENSMUSG00000074656	Eif2s2
ENSMUSG00000074731	Zfp345
ENSMUSG00000074733	Zfp950
ENSMUSG00000074754	Smim26
ENSMUSG00000074818	Pdzd7
ENSMUSG00000075128	Olfr1177-ps
ENSMUSG00000075229	Ccdc58
ENSMUSG00000075266	Cenpw
ENSMUSG00000075402	Krt76
ENSMUSG00000075602	Ly6a
ENSMUSG00000075706	Gpx4
ENSMUSG00000078495	Zfp984
ENSMUSG00000078681	Tm2d3
ENSMUSG00000078784	Rbis
ENSMUSG00000078920	Ifi47
ENSMUSG00000078974	Sec61g
ENSMUSG00000079015	Serpina1c
ENSMUSG00000079017	Ifi27l2a
ENSMUSG00000079184	Mphosph8
ENSMUSG00000079435	Rpl36a
ENSMUSG00000079480	Pin4
ENSMUSG00000079641	Rpl39
ENSMUSG00000081051	Gm15427
ENSMUSG00000081214	Rpl35a-ps2
ENSMUSG00000081344	Gm14303
ENSMUSG00000081382	Rpl18-ps1
ENSMUSG00000081603	Gm14681
ENSMUSG00000081631	Gm12005
ENSMUSG00000081640	Rplp0-ps1
ENSMUSG00000081648	Gm13423
ENSMUSG00000081855	Rpl17-ps5
ENSMUSG00000082035	Rpl17-ps8
ENSMUSG00000082193	Rpl5-ps1
ENSMUSG00000082196	Gm14231
ENSMUSG00000082359	Mif-ps11
ENSMUSG00000082741	Gm9703
ENSMUSG00000082896	Gm5844
ENSMUSG00000083022	Rps15a-ps6
ENSMUSG00000083328	Gm11826
ENSMUSG00000083422	Gm15604
ENSMUSG00000083663	Gm14903
ENSMUSG00000084149	Gm12944
ENSMUSG00000084285	Gm13451
ENSMUSG00000084786	Ubl5
ENSMUSG00000085148	Mir22hg
ENSMUSG00000085156	Snhg15
ENSMUSG00000085396	Firre
ENSMUSG00000085438	Oip5os1
ENSMUSG00000085632	Gm12381
ENSMUSG00000086290	Snhg12
ENSMUSG00000086429	Gt(ROSA)26Sor
ENSMUSG00000086494	2210417A02Rik
ENSMUSG00000086583	Gm15500
ENSMUSG00000086804	Gm43154
ENSMUSG00000086841	2410006H16Rik
ENSMUSG00000086859	Snhg20
ENSMUSG00000087213	2810408I11Rik
ENSMUSG00000087377	AV099323
ENSMUSG00000087457	Gm7799
ENSMUSG00000087553	5730412P04Rik
ENSMUSG00000087590	Epb41l4aos
ENSMUSG00000087687	Pet100
ENSMUSG00000089726	Mir17hg
ENSMUSG00000090000	Ier3ip1
ENSMUSG00000090137	Uba52
ENSMUSG00000090272	Mndal
ENSMUSG00000090841	Myl6
ENSMUSG00000091844	Gm8251
ENSMUSG00000093314	Mir5136
ENSMUSG00000093483	AA465934
ENSMUSG00000093565	Rab26os
ENSMUSG00000093606	B130034C11Rik
ENSMUSG00000094870	Zfp131
ENSMUSG00000095180	Rhox5
ENSMUSG00000095288	Gm7618
ENSMUSG00000096433	Zfp994
ENSMUSG00000096910	Zfp955b
ENSMUSG00000096965	3300005D01Rik
ENSMUSG00000097048	1600020E01Rik
ENSMUSG00000097113	Gm19705
ENSMUSG00000097195	Snhg5
ENSMUSG00000097217	Gm26549
ENSMUSG00000097296	Gm26532
ENSMUSG00000097375	6720427I07Rik
ENSMUSG00000097392	Thoc2l
ENSMUSG00000097589	Dleu2
ENSMUSG00000097651	4930461G14Rik
ENSMUSG00000097772	5430416N02Rik
ENSMUSG00000098188	Sowahc
ENSMUSG00000098234	Snhg6
ENSMUSG00000098332	Pigbos1
ENSMUSG00000100131	Gm28439
ENSMUSG00000100215	Gm8292
ENSMUSG00000100691	2010320M18Rik ENSMUSG00000100691
ENSMUSG00000100862	Gm10925
ENSMUSG00000100865	Gm9320
ENSMUSG00000101386	Gm29346
ENSMUSG00000101609	Kcnq1ot1
ENSMUSG00000101939	Gm28438
ENSMUSG00000103839	Gm37607
ENSMUSG00000104699	Rps4x-ps
ENSMUSG00000104861	3110039M20Rik
ENSMUSG00000105388	Rpl36a-ps2
ENSMUSG00000106190	Gm20768
ENSMUSG00000106361	Gm35066
ENSMUSG00000106568	Gm42814
ENSMUSG00000106576	Gm4866
ENSMUSG00000106734	Gm20559
ENSMUSG00000106918	Mrpl33
ENSMUSG00000106943	Dancr
ENSMUSG00000106968	C78283
ENSMUSG00000107879	9330102E08Rik
ENSMUSG00000108345	4933435G04Rik
ENSMUSG00000108366	Gm5586
ENSMUSG00000108414	Snhg1
ENSMUSG00000108599	Gm10616
ENSMUSG00000109157	Gm44829
ENSMUSG00000109561	Ankrd31
ENSMUSG00000109901	Chmp1b
ENSMUSG00000109933	Gm7600
ENSMUSG00000109991	Gm6284
ENSMUSG00000111058	Gm36033
ENSMUSG00000111940	Gm4478
ENSMUSG00000112099	Gm8960
ENSMUSG00000112299	Gm17870
ENSMUSG00000113198	Gm6988
ENSMUSG00000113948	Rpl17-ps3
ENSMUSG00000115222	Gm49747
ENSMUSG00000115276	9930017N22Rik
ENSMUSG00000115326	Gm35019
ENSMUSG00000115783	Bc1
ENSMUSG00000116305	Lncppara
ENSMUSG00000116498	Gm38563
ENSMUSG00000116673	A630089N07Rik
ENSMUSG00000116802	Gm5165
ENSMUSG00000116852	1700102H20Rik
ENSMUSG00000117123	Gm49890
ENSMUSG00000117284	Gm7072
ENSMUSG00000117327	Gm6467
ENSMUSG00000117352	Gm50029
ENSMUSG00000117499	Gm50010
ENSMUSG00000117621	Hspe1-rs1
ENSMUSG00000117937	Gm8157
ENSMUSG00000118253	Gm50185
ENSMUSG00000118299	Gm50408
ENSMUSG00000118330	Gm30042
ENSMUSG00000118516	Cyp2d13
ENSMUSG00000119577	0
ENSMUSG00000120012	NA
ENSMUSG00000120319	NA
ENSMUSG00000120545	NA
ENSMUSG00000120741	NA
ENSMUSG00000120863	NA
ENSMUSG00000120995	NA
ENSMUSG00000121059	NA
ENSMUSG00000121078	NA
ENSMUSG00000121248	NA
ENSMUSG00000121430	NA
ENSMUSG00000121501	NA
ENSMUSG00000000085	Scmh1
ENSMUSG00000000278	Scpep1
ENSMUSG00000000339	Rtca
ENSMUSG00000000399	Ndufa9
ENSMUSG00000000552	Zfp385a
ENSMUSG00000000567	Sox9
ENSMUSG00000000628	Hk2
ENSMUSG00000000631	Myo18a
ENSMUSG00000001052	Sec24b
ENSMUSG00000001138	Cnnm3
ENSMUSG00000001229	Dpp9
ENSMUSG00000001288	Rarg
ENSMUSG00000001416	Cct3
ENSMUSG00000001418	Glmp
ENSMUSG00000001525	Tubb5
ENSMUSG00000001576	Ergic1
ENSMUSG00000001761	Smo
ENSMUSG00000001844	Zdhhc4
ENSMUSG00000001855	Nup214
ENSMUSG00000001911	Nfix
ENSMUSG00000001924	Uba1
ENSMUSG00000002028	Kmt2a
ENSMUSG00000002107	Celf2
ENSMUSG00000002129	Sf3a1
ENSMUSG00000002504	Slc9a3r2
ENSMUSG00000002524	Puf60
ENSMUSG00000002550	Uck1
ENSMUSG00000002603	Tgfb1
ENSMUSG00000002608	Ccdc97
ENSMUSG00000002733	Plekha3
ENSMUSG00000002771	Grin2d
ENSMUSG00000002812	Flii
ENSMUSG00000002957	Ap2a2
ENSMUSG00000003032	Klf4
ENSMUSG00000003072	Atp5d
ENSMUSG00000003119	Cdk12
ENSMUSG00000003200	Sh3gl1
ENSMUSG00000003316	Glg1
ENSMUSG00000003346	Abhd17a
ENSMUSG00000003354	Ccdc65
ENSMUSG00000003402	Prkcsh
ENSMUSG00000003545	Fosb
ENSMUSG00000003575	Crtc1
ENSMUSG00000003810	Mast2
ENSMUSG00000003865	Gys1
ENSMUSG00000003948	Mmd
ENSMUSG00000004085	Map3k20
ENSMUSG00000004231	Pax2
ENSMUSG00000004393	Ddx56
ENSMUSG00000004667	Polr2e
ENSMUSG00000004897	Hdgf
ENSMUSG00000005034	Prkacb
ENSMUSG00000005148	Klf5
ENSMUSG00000005161	Prdx2
ENSMUSG00000005354	Txn2
ENSMUSG00000005514	Por
ENSMUSG00000005533	Igf1r
ENSMUSG00000005566	Trim28
ENSMUSG00000005667	Mthfd2
ENSMUSG00000005687	Bcas2
ENSMUSG00000005779	Psmb4
ENSMUSG00000005873	Reep5
ENSMUSG00000006024	Napa
ENSMUSG00000006050	Sra1
ENSMUSG00000006095	Tbcb
ENSMUSG00000006169	Clint1
ENSMUSG00000006281	Tep1
ENSMUSG00000006289	Osgep
ENSMUSG00000006356	Crip2
ENSMUSG00000006378	Gcat
ENSMUSG00000006442	Srm
ENSMUSG00000006456	Rbm14
ENSMUSG00000006517	Mvd
ENSMUSG00000007029	Vars
ENSMUSG00000007050	Lsm2
ENSMUSG00000007415	Gatad1
ENSMUSG00000007564	Ppp2r1a
ENSMUSG00000007670	Khsrp
ENSMUSG00000007880	Arid1a
ENSMUSG00000008200	Fnbp4
ENSMUSG00000008575	Nfib
ENSMUSG00000008958	Vps72
ENSMUSG00000009013	Dynll1
ENSMUSG00000009681	Bcr
ENSMUSG00000009741	Ubp1
ENSMUSG00000009894	Snap47
ENSMUSG00000011257	Pabpc4
ENSMUSG00000011837	Snapc2
ENSMUSG00000012114	Med15
ENSMUSG00000013076	Amotl1
ENSMUSG00000013089	Etv5
ENSMUSG00000013160	Atp6v0d1
ENSMUSG00000013236	Ptprs
ENSMUSG00000013415	Igf2bp1
ENSMUSG00000013593	Ndufs2
ENSMUSG00000013629	Cad
ENSMUSG00000013822	Elof1
ENSMUSG00000014355	Anapc1
ENSMUSG00000014498	Ankrd52
ENSMUSG00000014748	Tex261
ENSMUSG00000014959	Gorasp2
ENSMUSG00000015023	Ddx19a
ENSMUSG00000015112	Slc25a13
ENSMUSG00000015176	Nolc1
ENSMUSG00000015488	Cacfd1
ENSMUSG00000015501	Hivep2
ENSMUSG00000015759	Cnih1
ENSMUSG00000015839	Nfe2l2
ENSMUSG00000015869	Prpsap1
ENSMUSG00000016409	Nkap
ENSMUSG00000016487	Ppfibp1
ENSMUSG00000016503	Gtf3a
ENSMUSG00000016541	Atxn10
ENSMUSG00000016619	Nup50
ENSMUSG00000017466	Timp2
ENSMUSG00000017499	Cdc6
ENSMUSG00000017615	Tnfaip1
ENSMUSG00000017858	Ift52
ENSMUSG00000018042	Cyb5r3
ENSMUSG00000018076	Med13l
ENSMUSG00000018322	Tomm34
ENSMUSG00000018377	Vezf1
ENSMUSG00000018398	Septin8
ENSMUSG00000018433	Nol11
ENSMUSG00000018446	C1qbp
ENSMUSG00000018559	Ctdnep1
ENSMUSG00000018593	Sparc
ENSMUSG00000018677	Slc25a39
ENSMUSG00000018932	Map2k3
ENSMUSG00000019179	Mdh2
ENSMUSG00000019188	H13
ENSMUSG00000019256	Ahr
ENSMUSG00000019261	Map1s
ENSMUSG00000019302	Atp6v0a1
ENSMUSG00000019432	Ddx39b
ENSMUSG00000019689	Fmc1
ENSMUSG00000019731	Slc35e1
ENSMUSG00000019806	Aig1
ENSMUSG00000019820	Utrn
ENSMUSG00000019873	Reep3
ENSMUSG00000019916	P4ha1
ENSMUSG00000019943	Atp2b1
ENSMUSG00000019951	Uhrf1bp1l
ENSMUSG00000020009	Ifngr1
ENSMUSG00000020038	Cry1
ENSMUSG00000020091	Eif4ebp2
ENSMUSG00000020132	Rab21
ENSMUSG00000020150	Gamt
ENSMUSG00000020196	Cabin1
ENSMUSG00000020211	Sf3a2
ENSMUSG00000020219	Timm13
ENSMUSG00000020232	Hmg20b
ENSMUSG00000020235	Fzr1
ENSMUSG00000020250	Txnrd1
ENSMUSG00000020277	Pfkl
ENSMUSG00000020358	Hnrnpab
ENSMUSG00000020387	Jade2
ENSMUSG00000020441	2310033P09Rik
ENSMUSG00000020456	Ogdh
ENSMUSG00000020593	Lpin1
ENSMUSG00000020611	Gna13
ENSMUSG00000020659	Cbll1
ENSMUSG00000020700	Map3k3
ENSMUSG00000020721	Helz
ENSMUSG00000020737	Jpt1
ENSMUSG00000020773	Trim47
ENSMUSG00000020783	Ncbp3
ENSMUSG00000020864	Ankrd40
ENSMUSG00000020935	Dcakd
ENSMUSG00000021009	Ptpn21
ENSMUSG00000021027	Ralgapa1
ENSMUSG00000021143	Pacs2
ENSMUSG00000021144	Mta1
ENSMUSG00000021179	Nrde2
ENSMUSG00000021242	Npc2
ENSMUSG00000021248	Tmed10
ENSMUSG00000021279	Cdc42bpb
ENSMUSG00000021427	Ssr1
ENSMUSG00000021608	Lpcat1
ENSMUSG00000021645	Smn1 ENSMUSG00000021645
ENSMUSG00000021693	Kif2a
ENSMUSG00000021731	Mrps30
ENSMUSG00000021771	Vdac2
ENSMUSG00000021811	Dnajc9
ENSMUSG00000021823	Vcl
ENSMUSG00000022000	Zc3h13
ENSMUSG00000022013	Dnajc15
ENSMUSG00000022070	Bora
ENSMUSG00000022119	Rbm26
ENSMUSG00000022177	Haus4
ENSMUSG00000022178	Ajuba
ENSMUSG00000022265	Ank
ENSMUSG00000022272	Myo10
ENSMUSG00000022283	Pabpc1
ENSMUSG00000022377	Asap1
ENSMUSG00000022387	Brd1
ENSMUSG00000022407	Adsl
ENSMUSG00000022421	Nptxr
ENSMUSG00000022438	Parvb
ENSMUSG00000022451	Twf1
ENSMUSG00000022472	Desi1
ENSMUSG00000022503	Nubp1
ENSMUSG00000022521	Crebbp
ENSMUSG00000022551	Cyc1
ENSMUSG00000022558	Mroh1
ENSMUSG00000022561	Gpaa1
ENSMUSG00000022564	Grina
ENSMUSG00000022565	Plec
ENSMUSG00000022587	Ly6e
ENSMUSG00000022614	Lmf2
ENSMUSG00000022708	Zbtb20
ENSMUSG00000022710	Usp7
ENSMUSG00000022711	Pmm2
ENSMUSG00000022724	Riox2
ENSMUSG00000022772	Senp5
ENSMUSG00000022779	Top3b
ENSMUSG00000022781	Pak2
ENSMUSG00000022791	Tnk2
ENSMUSG00000022812	Gsk3b
ENSMUSG00000022855	Senp2
ENSMUSG00000022897	Dyrk1a
ENSMUSG00000022956	Atp5o
ENSMUSG00000022973	Synj1
ENSMUSG00000023010	Tmbim6
ENSMUSG00000023022	Lima1
ENSMUSG00000023027	Atf1
ENSMUSG00000023046	Igfbp6
ENSMUSG00000023067	Cdkn1a
ENSMUSG00000023079	Gtf2ird1
ENSMUSG00000023723	Mrps23
ENSMUSG00000023904	Hcfc1r1
ENSMUSG00000023939	Mrpl14
ENSMUSG00000023944	Hsp90ab1
ENSMUSG00000023967	Mrps18a
ENSMUSG00000023988	Bysl
ENSMUSG00000024002	Brd4
ENSMUSG00000024073	Birc6
ENSMUSG00000024083	Pja2
ENSMUSG00000024135	Srbd1
ENSMUSG00000024143	Rhoq
ENSMUSG00000024181	Mrpl28
ENSMUSG00000024194	Cuta
ENSMUSG00000024217	Snrpc
ENSMUSG00000024241	Sos1
ENSMUSG00000024251	Thada
ENSMUSG00000024260	Sap130
ENSMUSG00000024308	Tapbp
ENSMUSG00000024393	Prrc2a
ENSMUSG00000024400	Wdr33
ENSMUSG00000024427	Spry4
ENSMUSG00000024429	Gnl1
ENSMUSG00000024487	Yipf5
ENSMUSG00000024498	Tcerg1
ENSMUSG00000024515	Smad4
ENSMUSG00000024542	Cep192
ENSMUSG00000024576	Csnk1a1
ENSMUSG00000024588	Fech
ENSMUSG00000024594	Prrc1
ENSMUSG00000024613	Tcof1
ENSMUSG00000024622	Hmgxb3
ENSMUSG00000024660	Incenp
ENSMUSG00000024683	Mrpl16
ENSMUSG00000024732	Ccdc86
ENSMUSG00000024805	Pcgf5
ENSMUSG00000024853	Sf3b2
ENSMUSG00000024875	Yif1a
ENSMUSG00000024927	Rela
ENSMUSG00000024962	Vegfb
ENSMUSG00000024985	Tcf7l2
ENSMUSG00000025006	Sorbs1
ENSMUSG00000025024	Smndc1
ENSMUSG00000025049	Taf5
ENSMUSG00000025066	Sfr1
ENSMUSG00000025078	Nhlrc2
ENSMUSG00000025132	Arhgdia
ENSMUSG00000025135	Anapc11
ENSMUSG00000025153	Fasn
ENSMUSG00000025158	Rfng
ENSMUSG00000025188	Hps1
ENSMUSG00000025203	Scd2
ENSMUSG00000025208	Mrpl43
ENSMUSG00000025225	Nfkb2
ENSMUSG00000025232	Hexa
ENSMUSG00000025246	Tbl1x
ENSMUSG00000025374	Nabp2
ENSMUSG00000025384	Faap100
ENSMUSG00000025403	Shmt2
ENSMUSG00000025404	R3hdm2
ENSMUSG00000025439	Clns1a
ENSMUSG00000025508	Rplp2
ENSMUSG00000025534	Gusb
ENSMUSG00000025580	Eif4a3
ENSMUSG00000025651	Uqcrc1
ENSMUSG00000025762	Larp1b
ENSMUSG00000025786	Zdhhc3
ENSMUSG00000025794	Rpl14
ENSMUSG00000025810	Nrp1
ENSMUSG00000025812	Pard3
ENSMUSG00000025821	Zfp282
ENSMUSG00000025855	Prkar1b
ENSMUSG00000025868	Higd2a
ENSMUSG00000025872	Thoc3
ENSMUSG00000025959	Klf7
ENSMUSG00000026072	Il1r1
ENSMUSG00000026159	Agfg1
ENSMUSG00000026167	Wnt10a
ENSMUSG00000026192	Atic
ENSMUSG00000026259	Ngef
ENSMUSG00000026260	Ndufa10
ENSMUSG00000026275	Ppp1r7
ENSMUSG00000026313	Hdac4
ENSMUSG00000026374	Tsn
ENSMUSG00000026456	Cyb5r1
ENSMUSG00000026496	Parp1
ENSMUSG00000026499	Acbd3
ENSMUSG00000026502	Desi2
ENSMUSG00000026547	Tagln2
ENSMUSG00000026600	Soat1
ENSMUSG00000026623	Lpgat1
ENSMUSG00000026657	Frmd4a
ENSMUSG00000026674	Ddr2
ENSMUSG00000026694	Eef1aknmt
ENSMUSG00000026728	Vim
ENSMUSG00000026740	Dnajc1
ENSMUSG00000026786	Apbb1ip
ENSMUSG00000026825	Dnm1
ENSMUSG00000026827	Gpd2
ENSMUSG00000026833	Olfm1
ENSMUSG00000026867	Gapvd1
ENSMUSG00000026878	Rab14
ENSMUSG00000026883	Dab2ip
ENSMUSG00000026890	Lhx6
ENSMUSG00000026918	Brd3
ENSMUSG00000026933	Camsap1
ENSMUSG00000026965	Anapc2
ENSMUSG00000027086	Fastkd1
ENSMUSG00000027111	Itga6
ENSMUSG00000027210	Meis2
ENSMUSG00000027221	Chst1
ENSMUSG00000027288	Zfp106
ENSMUSG00000027381	Bcl2l11
ENSMUSG00000027404	Snrpb
ENSMUSG00000027459	Fam110a
ENSMUSG00000027613	Eif6
ENSMUSG00000027624	Epb41l1
ENSMUSG00000027642	Rpn2
ENSMUSG00000027712	Anxa5
ENSMUSG00000027784	Ppm1l
ENSMUSG00000027799	Nbea
ENSMUSG00000027803	Wwtr1
ENSMUSG00000027806	Tsc22d2
ENSMUSG00000027860	Vangl1
ENSMUSG00000027994	Mcub
ENSMUSG00000028049	Scamp3
ENSMUSG00000028053	Ash1l
ENSMUSG00000028066	Pmf1
ENSMUSG00000028073	Pear1
ENSMUSG00000028102	Pex11b
ENSMUSG00000028106	Rprd2
ENSMUSG00000028136	Snx27
ENSMUSG00000028137	Celf3
ENSMUSG00000028152	Tspan5
ENSMUSG00000028161	Ppp3ca
ENSMUSG00000028165	Cisd2
ENSMUSG00000028228	Cpne3
ENSMUSG00000028333	Anp32b
ENSMUSG00000028403	Zdhhc21
ENSMUSG00000028433	Ubap2
ENSMUSG00000028436	Dcaf12
ENSMUSG00000028452	Vcp
ENSMUSG00000028465	Tln1
ENSMUSG00000028478	Clta
ENSMUSG00000028633	Ctps
ENSMUSG00000028664	Ephb2
ENSMUSG00000028668	Eloa
ENSMUSG00000028743	Akr7a5
ENSMUSG00000028755	Cda
ENSMUSG00000028757	Ddost
ENSMUSG00000028797	Tmem234
ENSMUSG00000028809	Srrm1
ENSMUSG00000028820	Sfpq
ENSMUSG00000028868	Wasf2
ENSMUSG00000028893	Sesn2
ENSMUSG00000028937	Acot7
ENSMUSG00000028960	Ube4b
ENSMUSG00000028988	Ctnnbip1
ENSMUSG00000029003	Mad2l2
ENSMUSG00000029028	Lrrc47
ENSMUSG00000029033	Acap3
ENSMUSG00000029036	Atad3a
ENSMUSG00000029062	Cdk11b
ENSMUSG00000029076	Sdf4
ENSMUSG00000029147	Ppm1g
ENSMUSG00000029166	Mapre3
ENSMUSG00000029178	Klf3
ENSMUSG00000029227	Fip1l1
ENSMUSG00000029405	G3bp2
ENSMUSG00000029406	Pitpnm2
ENSMUSG00000029416	Slc15a4
ENSMUSG00000029428	Stx2
ENSMUSG00000029440	Psmd9
ENSMUSG00000029447	Cct6a
ENSMUSG00000029461	Fam168a
ENSMUSG00000029471	Camkk2
ENSMUSG00000029475	Kdm2b
ENSMUSG00000029478	Ncor2
ENSMUSG00000029480	Dhx37
ENSMUSG00000029505	Ep400
ENSMUSG00000029516	Cit
ENSMUSG00000029534	St7
ENSMUSG00000029547	Ints1
ENSMUSG00000029550	Sppl3
ENSMUSG00000029577	Ube3b
ENSMUSG00000029594	Rbm19
ENSMUSG00000029598	Plbd2
ENSMUSG00000029613	Eif2ak1
ENSMUSG00000029647	Pan3
ENSMUSG00000029661	Col1a2
ENSMUSG00000029681	Bcl7b
ENSMUSG00000029705	Cux1
ENSMUSG00000029714	Gigyf1
ENSMUSG00000029715	Pop7
ENSMUSG00000029723	Tsc22d4
ENSMUSG00000030086	Chchd6
ENSMUSG00000030096	Slc6a6
ENSMUSG00000030138	Bms1
ENSMUSG00000030172	Erc1
ENSMUSG00000030189	Ybx3
ENSMUSG00000030204	Ddx47
ENSMUSG00000030213	Atf7ip
ENSMUSG00000030216	Wbp11
ENSMUSG00000030257	Srgap3
ENSMUSG00000030287	Itpr2
ENSMUSG00000030330	Ing4
ENSMUSG00000030397	Mark4
ENSMUSG00000030410	Dmwd
ENSMUSG00000030435	U2af2
ENSMUSG00000030451	Herc2
ENSMUSG00000030512	Snrpa1
ENSMUSG00000030533	Unc45a
ENSMUSG00000030536	Iqgap1
ENSMUSG00000030551	Nr2f2
ENSMUSG00000030602	Pak4
ENSMUSG00000030663	1110004F10Rik
ENSMUSG00000030691	Fchsd2
ENSMUSG00000030753	Thap12
ENSMUSG00000030785	Cox6a2
ENSMUSG00000030793	Pycard
ENSMUSG00000030802	Bckdk
ENSMUSG00000030824	Nucb1
ENSMUSG00000030835	Nomo1
ENSMUSG00000030842	Lamtor1
ENSMUSG00000030844	Rgs10
ENSMUSG00000030847	Bag3
ENSMUSG00000030956	Fam53b
ENSMUSG00000030965	Abraxas2
ENSMUSG00000030987	Stim1
ENSMUSG00000030990	Pgap2
ENSMUSG00000031016	Wee1
ENSMUSG00000031029	Eif3f
ENSMUSG00000031157	Pqbp1
ENSMUSG00000031158	Timm17b
ENSMUSG00000031168	Ebp
ENSMUSG00000031388	Naa10
ENSMUSG00000031392	Irak1
ENSMUSG00000031393	Mecp2
ENSMUSG00000031467	Agpat5
ENSMUSG00000031487	Brf2
ENSMUSG00000031490	Eif4ebp1
ENSMUSG00000031513	Leprotl1
ENSMUSG00000031534	Smim19
ENSMUSG00000031563	Wwc2
ENSMUSG00000031578	Mak16
ENSMUSG00000031617	Tmem184c
ENSMUSG00000031627	Irf2
ENSMUSG00000031652	N4bp1
ENSMUSG00000031708	Tecr
ENSMUSG00000031758	Cdyl2
ENSMUSG00000031765	Mt1
ENSMUSG00000031774	Psme3ip1
ENSMUSG00000031812	Map1lc3b
ENSMUSG00000031819	Emc8
ENSMUSG00000031835	Mbtps1
ENSMUSG00000031983	2310022B05Rik
ENSMUSG00000031984	2810004N23Rik
ENSMUSG00000031987	Egln1
ENSMUSG00000032030	Cul5
ENSMUSG00000032040	Dcps
ENSMUSG00000032050	Rdx
ENSMUSG00000032097	Ddx6
ENSMUSG00000032123	Dpagt1
ENSMUSG00000032126	Hmbs
ENSMUSG00000032177	Pde4a
ENSMUSG00000032193	Ldlr
ENSMUSG00000032216	Nedd4
ENSMUSG00000032239	Rp9
ENSMUSG00000032279	Idh3a
ENSMUSG00000032300	1700017B05Rik
ENSMUSG00000032305	Fam219b
ENSMUSG00000032375	Aph1b
ENSMUSG00000032436	Cmtm7
ENSMUSG00000032477	Cdc25a
ENSMUSG00000032501	Trib1
ENSMUSG00000032504	Pdcd6ip
ENSMUSG00000032508	Myd88
ENSMUSG00000032536	Trak1
ENSMUSG00000032555	Topbp1
ENSMUSG00000032560	Dnajc13
ENSMUSG00000032601	Prkar2a
ENSMUSG00000032637	Atxn2l
ENSMUSG00000032640	Chsy1
ENSMUSG00000032643	Fhl3
ENSMUSG00000032849	Abcc4
ENSMUSG00000032966	Fkbp1a
ENSMUSG00000032997	Chpf
ENSMUSG00000033047	Eif3l
ENSMUSG00000033075	Senp1
ENSMUSG00000033088	Triobp
ENSMUSG00000033099	Nol12
ENSMUSG00000033209	Ttc28
ENSMUSG00000033216	Eefsec
ENSMUSG00000033306	Lpp
ENSMUSG00000033307	Mif
ENSMUSG00000033478	Fam160b1
ENSMUSG00000033589	Reep4
ENSMUSG00000033623	Pcgf3
ENSMUSG00000033624	Pdpr
ENSMUSG00000033701	Acbd6
ENSMUSG00000033769	Exoc6b
ENSMUSG00000033809	Alg3
ENSMUSG00000033845	Mrpl15
ENSMUSG00000033871	Ppargc1b
ENSMUSG00000034024	Cct2
ENSMUSG00000034154	Ino80
ENSMUSG00000034158	Lrrc58
ENSMUSG00000034187	Nsf
ENSMUSG00000034203	Chchd4
ENSMUSG00000034252	Senp6
ENSMUSG00000034271	Jdp2
ENSMUSG00000034312	Iqsec1
ENSMUSG00000034321	Exosc1
ENSMUSG00000034341	Wbp2
ENSMUSG00000034342	Cbl
ENSMUSG00000034361	Cpne2
ENSMUSG00000034390	Cmip
ENSMUSG00000034424	Gcsh
ENSMUSG00000034430	Zxdc
ENSMUSG00000034522	Zfp395
ENSMUSG00000034593	Myo5a
ENSMUSG00000034602	Mon2
ENSMUSG00000034640	Tiparp
ENSMUSG00000034656	Cacna1a
ENSMUSG00000034659	Tmem109
ENSMUSG00000034707	Gns
ENSMUSG00000034708	Grn
ENSMUSG00000034751	Mast4
ENSMUSG00000034868	Myl12b
ENSMUSG00000034880	Mrpl34
ENSMUSG00000034902	Pip5k1c
ENSMUSG00000034940	Synrg
ENSMUSG00000034947	Tmem106a
ENSMUSG00000034994	Eef2
ENSMUSG00000035047	Kri1
ENSMUSG00000035093	Secisbp2l
ENSMUSG00000035152	Ap2b1
ENSMUSG00000035168	Tanc1
ENSMUSG00000035199	Arl6ip5
ENSMUSG00000035232	Pdk3
ENSMUSG00000035242	Oaz1
ENSMUSG00000035325	Sec31a
ENSMUSG00000035505	Cox18
ENSMUSG00000035559	Mpv17l2
ENSMUSG00000035569	Ankrd11
ENSMUSG00000035572	Dcaf10
ENSMUSG00000035632	Cnot3
ENSMUSG00000035637	Grhpr
ENSMUSG00000035754	Wdr18
ENSMUSG00000035772	Mrps2
ENSMUSG00000035781	R3hdm4
ENSMUSG00000035847	Ids
ENSMUSG00000035863	Palm
ENSMUSG00000036046	5031439G07Rik
ENSMUSG00000036078	Sigmar1
ENSMUSG00000036087	Slain2
ENSMUSG00000036111	Lmo1
ENSMUSG00000036114	Rpp25l
ENSMUSG00000036241	Ube2r2
ENSMUSG00000036478	Btg1
ENSMUSG00000036501	Fam13b
ENSMUSG00000036550	Cnot1
ENSMUSG00000036555	Iqce
ENSMUSG00000036561	Ppp6r2
ENSMUSG00000036568	Bicral
ENSMUSG00000036686	Cc2d1a
ENSMUSG00000036698	Ago2
ENSMUSG00000036854	Hspb6
ENSMUSG00000036893	Ehmt1
ENSMUSG00000036940	Kdm1a
ENSMUSG00000036959	Bcorl1
ENSMUSG00000036975	Tmem177
ENSMUSG00000036986	Pml
ENSMUSG00000037062	Sh3glb1
ENSMUSG00000037098	Rab11fip3
ENSMUSG00000037148	Arhgap10
ENSMUSG00000037151	Lrrc20
ENSMUSG00000037197	Rbm17
ENSMUSG00000037210	Fam193a
ENSMUSG00000037221	Mospd3
ENSMUSG00000037234	Hook3
ENSMUSG00000037287	Tbcel
ENSMUSG00000037331	Larp1
ENSMUSG00000037343	Taf2
ENSMUSG00000037487	Ubr5
ENSMUSG00000037533	Rapgef6
ENSMUSG00000037553	Zdhhc18
ENSMUSG00000037613	Tnfrsf23
ENSMUSG00000037646	Vps13b
ENSMUSG00000037815	Ctnna1
ENSMUSG00000037855	Zfp365
ENSMUSG00000037896	Rcor1
ENSMUSG00000037916	Ndufv1
ENSMUSG00000037949	Ano10
ENSMUSG00000037979	Ccdc92
ENSMUSG00000038028	Tigar
ENSMUSG00000038095	Sbno1
ENSMUSG00000038156	Spon1
ENSMUSG00000038241	Cep250
ENSMUSG00000038252	Ncapd2
ENSMUSG00000038274	Fau
ENSMUSG00000038324	Trpc4ap
ENSMUSG00000038371	Sbf2
ENSMUSG00000038400	Pmepa1
ENSMUSG00000038502	Ptov1
ENSMUSG00000038517	Tbkbp1
ENSMUSG00000038538	Ubn2
ENSMUSG00000038611	Phrf1
ENSMUSG00000038612	Mcl1
ENSMUSG00000038633	Degs1
ENSMUSG00000038740	Mvb12b
ENSMUSG00000038773	Kdm3b
ENSMUSG00000038776	Ephx1
ENSMUSG00000038859	Baiap2l1
ENSMUSG00000038866	Zcchc2
ENSMUSG00000038872	Zfhx3
ENSMUSG00000038894	Irs2
ENSMUSG00000038909	Kat7
ENSMUSG00000038914	Dido1
ENSMUSG00000038954	Supt3
ENSMUSG00000038965	Ube2l3
ENSMUSG00000039153	Runx2
ENSMUSG00000039156	Stim2
ENSMUSG00000039168	Dap
ENSMUSG00000039191	Rbpj
ENSMUSG00000039210	Gpatch2
ENSMUSG00000039218	Srrm2
ENSMUSG00000039231	Suv39h1
ENSMUSG00000039262	Prrc2b
ENSMUSG00000039377	Hlx
ENSMUSG00000039477	Tnrc18
ENSMUSG00000039509	Nup133
ENSMUSG00000039523	Cep104
ENSMUSG00000039568	Ubald1
ENSMUSG00000039633	Lonrf1
ENSMUSG00000039637	Coro7
ENSMUSG00000039671	Zmynd8
ENSMUSG00000039740	Alg2
ENSMUSG00000039801	Cplane1
ENSMUSG00000039842	Mcph1
ENSMUSG00000039852	Rere
ENSMUSG00000039887	Alg14
ENSMUSG00000039917	Rhbdd2
ENSMUSG00000039959	Hip1
ENSMUSG00000039994	Timeless
ENSMUSG00000040048	Ndufb10
ENSMUSG00000040151	Hs2st1
ENSMUSG00000040177	2310057M21Rik
ENSMUSG00000040188	Scamp2
ENSMUSG00000040212	Emp3
ENSMUSG00000040220	Gas8
ENSMUSG00000040225	Prrc2c
ENSMUSG00000040249	Lrp1
ENSMUSG00000040274	Cdk6
ENSMUSG00000040383	Aqr
ENSMUSG00000040435	Ppp1r15a
ENSMUSG00000040481	Bptf
ENSMUSG00000040488	Ltbp4
ENSMUSG00000040524	Zfp609
ENSMUSG00000040618	Pck2
ENSMUSG00000040711	Sh3pxd2b
ENSMUSG00000040725	Hnrnpul1
ENSMUSG00000040761	Spen
ENSMUSG00000040888	Gfer
ENSMUSG00000040940	Arhgef1
ENSMUSG00000041035	Gm17018
ENSMUSG00000041058	Wwp1
ENSMUSG00000041147	Brca2
ENSMUSG00000041161	Otud3
ENSMUSG00000041164	Zmiz2
ENSMUSG00000041297	Cdk13
ENSMUSG00000041308	Sntb2
ENSMUSG00000041415	Dicer1
ENSMUSG00000041571	Selenow
ENSMUSG00000041629	Fam104a
ENSMUSG00000041632	Mrps27
ENSMUSG00000041638	Gcn1
ENSMUSG00000041697	Cox6a1
ENSMUSG00000041765	Ubac2
ENSMUSG00000041815	Poldip3
ENSMUSG00000041837	Pdcd7
ENSMUSG00000041889	Shisa4
ENSMUSG00000041890	Git2
ENSMUSG00000041926	Rnpep
ENSMUSG00000041939	Mvk
ENSMUSG00000041958	Pigs
ENSMUSG00000041977	Arhgef11
ENSMUSG00000041997	Tlk1
ENSMUSG00000042121	Ssh1
ENSMUSG00000042148	Cox10
ENSMUSG00000042165	Gm9774
ENSMUSG00000042185	Nfrkb
ENSMUSG00000042203	Tbc1d22b
ENSMUSG00000042331	Specc1
ENSMUSG00000042390	Gatad2b
ENSMUSG00000042487	Leo1
ENSMUSG00000042496	Prdm10
ENSMUSG00000042506	Usp22
ENSMUSG00000042535	Gtpbp1
ENSMUSG00000042605	Atxn2
ENSMUSG00000042625	Safb2
ENSMUSG00000042700	Sipa1l1
ENSMUSG00000042719	Naa25
ENSMUSG00000042737	Dpm3
ENSMUSG00000042772	Smg7
ENSMUSG00000043079	Synpo
ENSMUSG00000043445	Pgp
ENSMUSG00000043648	Pld6
ENSMUSG00000043733	Ptpn11
ENSMUSG00000043964	Orai3
ENSMUSG00000043987	Cep164
ENSMUSG00000043991	Pura
ENSMUSG00000044221	Grsf1
ENSMUSG00000044471	Lncpint
ENSMUSG00000044475	Ascc1
ENSMUSG00000044982	Sft2d3
ENSMUSG00000045038	Prkce
ENSMUSG00000045039	Megf8
ENSMUSG00000045252	Zfp574
ENSMUSG00000045319	Proser2
ENSMUSG00000045482	Trrap
ENSMUSG00000045503	Sys1
ENSMUSG00000045664	Cdc42ep2
ENSMUSG00000045690	Wdr89
ENSMUSG00000045817	Zfp36l2
ENSMUSG00000045948	Mrps12
ENSMUSG00000045962	Wnk1
ENSMUSG00000046139	Patl1
ENSMUSG00000046179	E2f8
ENSMUSG00000046229	Scand1
ENSMUSG00000046574	Prr12
ENSMUSG00000046591	Ticrr
ENSMUSG00000046707	Csnk2a2
ENSMUSG00000046721	Rpl14-ps1
ENSMUSG00000046731	Kctd11
ENSMUSG00000046733	Gprc5a
ENSMUSG00000046756	Mrps7
ENSMUSG00000046768	Rhoj
ENSMUSG00000046841	Ckap4
ENSMUSG00000047215	Rpl9
ENSMUSG00000047250	Ptgs1
ENSMUSG00000047264	Zfp358
ENSMUSG00000047415	Gpr68
ENSMUSG00000047417	Rexo1
ENSMUSG00000047473	Zfp30
ENSMUSG00000047557	Lxn
ENSMUSG00000047710	Champ1
ENSMUSG00000047824	Pygo2
ENSMUSG00000047888	Tnrc6b
ENSMUSG00000048154	Kmt2d
ENSMUSG00000048170	Mcmbp
ENSMUSG00000048277	Syngr2
ENSMUSG00000048371	Pdp2
ENSMUSG00000048387	Osr1
ENSMUSG00000048490	Nrip1
ENSMUSG00000048911	Rnf24
ENSMUSG00000049339	Retreg2
ENSMUSG00000049401	Ogfr
ENSMUSG00000049550	Clip1
ENSMUSG00000049553	Polr1a
ENSMUSG00000049577	Zfpm1
ENSMUSG00000049686	Orai1
ENSMUSG00000049728	Zfp668
ENSMUSG00000049881	2810025M15Rik
ENSMUSG00000049932	H2ax
ENSMUSG00000050148	Ubqln2
ENSMUSG00000050271	Prag1
ENSMUSG00000050299	Gm9843
ENSMUSG00000050335	Lgals3
ENSMUSG00000050777	Tmem37
ENSMUSG00000050989	Selenon
ENSMUSG00000051306	Usp42
ENSMUSG00000051323	Pcdh19
ENSMUSG00000051375	Pcdh1
ENSMUSG00000051378	Kif18b
ENSMUSG00000051518	Rps19bp1
ENSMUSG00000051586	Mical3
ENSMUSG00000051615	Rap2a
ENSMUSG00000052040	Klf13
ENSMUSG00000052085	Dock8
ENSMUSG00000052105	Mtcl1
ENSMUSG00000052214	Opa3
ENSMUSG00000052299	Ltn1
ENSMUSG00000052512	Nav2
ENSMUSG00000052557	Gan
ENSMUSG00000052698	Tln2
ENSMUSG00000052915	Msl1
ENSMUSG00000053094	Tmem248
ENSMUSG00000053293	Pom121
ENSMUSG00000053604	Rpia
ENSMUSG00000053801	Grwd1
ENSMUSG00000053819	Camk2d
ENSMUSG00000054099	Slc25a40
ENSMUSG00000054304	D130007C19Rik
ENSMUSG00000054405	Dnajc8
ENSMUSG00000054452	Tle5
ENSMUSG00000054716	Zfp771
ENSMUSG00000054945	Gm9958
ENSMUSG00000055013	Agap1
ENSMUSG00000055053	Nfic
ENSMUSG00000055116	Arntl
ENSMUSG00000055148	Klf2
ENSMUSG00000055239	Kcmf1
ENSMUSG00000055407	Map6
ENSMUSG00000055447	Cd47
ENSMUSG00000055670	Zzef1
ENSMUSG00000055932	Fto
ENSMUSG00000056076	Eif3b
ENSMUSG00000056305	Usp39
ENSMUSG00000056342	Usp34
ENSMUSG00000056749	Nfil3
ENSMUSG00000056851	Pcbp2
ENSMUSG00000057130	Txnl4a
ENSMUSG00000057329	Bcl2
ENSMUSG00000057637	Prdm2
ENSMUSG00000057672	Pkn1
ENSMUSG00000057914	Cacnb2
ENSMUSG00000057963	Itpk1
ENSMUSG00000058056	Palld
ENSMUSG00000058135	Gstm1
ENSMUSG00000058301	Upf1
ENSMUSG00000058325	Dock1
ENSMUSG00000058392	Rrp1b
ENSMUSG00000058440	Nrf1
ENSMUSG00000058444	Map2k5
ENSMUSG00000058587	Tmod3
ENSMUSG00000058603	Rpl28-ps1
ENSMUSG00000058706	0610030E20Rik
ENSMUSG00000058799	Nap1l1
ENSMUSG00000059316	Slc27a4
ENSMUSG00000059323	Tonsl
ENSMUSG00000059355	Wdr83os
ENSMUSG00000059495	Arhgef12
ENSMUSG00000059713	Rcan3
ENSMUSG00000059743	Fdps
ENSMUSG00000060227	Golm2
ENSMUSG00000060601	Nr1h2
ENSMUSG00000061024	Rrs1
ENSMUSG00000061111	Mcrip1
ENSMUSG00000061118	Dnajc30
ENSMUSG00000061130	Ppm1b
ENSMUSG00000061143	Maml3
ENSMUSG00000061360	Phf5a
ENSMUSG00000061374	Fiz1
ENSMUSG00000061458	Nol10
ENSMUSG00000061461	Smim20
ENSMUSG00000061650	Med9
ENSMUSG00000061904	Slc25a3
ENSMUSG00000061950	Ppp4r1
ENSMUSG00000062078	Qk
ENSMUSG00000062232	Rapgef2
ENSMUSG00000062397	Zfp706
ENSMUSG00000062456	Rpl9-ps6
ENSMUSG00000062937	Mtap
ENSMUSG00000063019	Manbal
ENSMUSG00000063065	Mapk3
ENSMUSG00000063382	Bcl9l
ENSMUSG00000063450	Syne2
ENSMUSG00000063524	Eno1
ENSMUSG00000063760	Rnf217
ENSMUSG00000063856	Gpx1
ENSMUSG00000063870	Chd4
ENSMUSG00000064043	Trerf1
ENSMUSG00000064302	Clasp1
ENSMUSG00000066306	Numa1
ENSMUSG00000066362	Rps13-ps1
ENSMUSG00000066441	Rdh11
ENSMUSG00000066900	Suds3
ENSMUSG00000068036	Afdn
ENSMUSG00000068284	Usf3
ENSMUSG00000068856	Sf3b4
ENSMUSG00000069972	Rps13-ps2
ENSMUSG00000070348	Ccnd1
ENSMUSG00000070462	Tlnrd1
ENSMUSG00000070691	Runx3
ENSMUSG00000070697	Utp3
ENSMUSG00000070939	Tgfbrap1
ENSMUSG00000071054	Safb
ENSMUSG00000071072	Ptges3
ENSMUSG00000071076	Jund
ENSMUSG00000071379	Hpcal1
ENSMUSG00000071632	2510002D24Rik
ENSMUSG00000071655	Ubxn1
ENSMUSG00000071708	Sms
ENSMUSG00000071711	Mpst
ENSMUSG00000071856	Mcc
ENSMUSG00000071862	Lrrtm2
ENSMUSG00000073155	1810058I24Rik
ENSMUSG00000073607	Gm10548
ENSMUSG00000073805	Insyn2a
ENSMUSG00000073838	Tufm
ENSMUSG00000073982	Rhog
ENSMUSG00000074364	Ehd2
ENSMUSG00000074406	Zfp628
ENSMUSG00000074748	Atxn7l3b
ENSMUSG00000074802	Gas2l3
ENSMUSG00000075000	Nrbf2
ENSMUSG00000075600	Zc3h3
ENSMUSG00000076433	Cep295nl
ENSMUSG00000076435	Acsf2
ENSMUSG00000078154	Gm12184
ENSMUSG00000078302	Foxd1
ENSMUSG00000078695	Cisd3
ENSMUSG00000079020	Slc45a4
ENSMUSG00000079426	Arpc4
ENSMUSG00000080790	Gm7638
ENSMUSG00000080848	Gm9385
ENSMUSG00000081534	Slc48a1
ENSMUSG00000081684	Rps2-ps13
ENSMUSG00000082361	Btc
ENSMUSG00000082762	Gm12366
ENSMUSG00000083337	Gm11539
ENSMUSG00000083853	Gm15696
ENSMUSG00000084349	Rpl3-ps1
ENSMUSG00000084411	Gm11510
ENSMUSG00000085185	BC028777
ENSMUSG00000085274	BC046401
ENSMUSG00000085795	Zfp703
ENSMUSG00000086220	Gm16599
ENSMUSG00000086311	Gm12122
ENSMUSG00000086894	Gm15708
ENSMUSG00000087319	Gm15907
ENSMUSG00000087445	Gm14286
ENSMUSG00000087679	Tmem250-ps
ENSMUSG00000089715	Cbx6
ENSMUSG00000089847	Timm10b
ENSMUSG00000090083	Rnf8
ENSMUSG00000090101	Snhg9
ENSMUSG00000090191	9230105E05Rik
ENSMUSG00000090559	Gm17137
ENSMUSG00000090778	Gm3235
ENSMUSG00000090779	Gm17110
ENSMUSG00000090862	Rps13
ENSMUSG00000091259	Vmn2r110
ENSMUSG00000091896	Ube2d2a
ENSMUSG00000091957	Rps2-ps10
ENSMUSG00000092274	Neat1
ENSMUSG00000093424	6330562C20Rik
ENSMUSG00000094410	Gm38394
ENSMUSG00000097633	Gm16617
ENSMUSG00000097908	4933404O12Rik
ENSMUSG00000099583	H3c4
ENSMUSG00000099773	Hmgb1-rs16
ENSMUSG00000100632	9430060I03Rik
ENSMUSG00000102151	Gm37472
ENSMUSG00000102243	Gm37718
ENSMUSG00000102543	Pcdhgc5
ENSMUSG00000102602	A930004J17Rik
ENSMUSG00000102856	Gm37084
ENSMUSG00000102919	Gm37726
ENSMUSG00000103085	Gm38120
ENSMUSG00000103195	Gm37644
ENSMUSG00000103251	Gm37519
ENSMUSG00000103284	3110080O07Rik
ENSMUSG00000103808	Gm37060
ENSMUSG00000103976	Gm37677
ENSMUSG00000104114	Gm37297
ENSMUSG00000104140	Gm37140
ENSMUSG00000104292	Gm38042
ENSMUSG00000104315	Gm37906
ENSMUSG00000104339	C130089K02Rik
ENSMUSG00000104369	Gm38082
ENSMUSG00000104388	Gm37033
ENSMUSG00000104524	Gm37333
ENSMUSG00000104735	C130075A20Rik
ENSMUSG00000105382	Gm43339
ENSMUSG00000105514	Gm42913
ENSMUSG00000105728	Gm42819
ENSMUSG00000105774	Gm43006
ENSMUSG00000105925	Gm43846
ENSMUSG00000105950	Gm43679
ENSMUSG00000105962	Gm42432
ENSMUSG00000106057	Gm43560
ENSMUSG00000106205	C230096K16Rik
ENSMUSG00000106214	Gm43426
ENSMUSG00000106258	Rpl7a-ps7
ENSMUSG00000106432	Gm43259
ENSMUSG00000106636	Gm43813
ENSMUSG00000106706	C530043K16Rik
ENSMUSG00000106751	Gm42467
ENSMUSG00000106757	Gm43482
ENSMUSG00000106758	Gm42731
ENSMUSG00000106864	Gtf3c2
ENSMUSG00000106961	Gm43128
ENSMUSG00000107000	Gm43481
ENSMUSG00000107002	0610012G03Rik
ENSMUSG00000107023	Gm42715
ENSMUSG00000107143	Gm6598
ENSMUSG00000107155	Gm43793
ENSMUSG00000107286	Gm43788
ENSMUSG00000107362	Gm40309
ENSMUSG00000107383	Gm4366
ENSMUSG00000107608	Gm43863
ENSMUSG00000107610	D530018E20Rik
ENSMUSG00000109781	Gm45509
ENSMUSG00000109812	Gm45640
ENSMUSG00000109957	Gm45353
ENSMUSG00000109984	Gm38948
ENSMUSG00000110088	Gm45343
ENSMUSG00000110282	B930086L07Rik
ENSMUSG00000110993	Gm47963
ENSMUSG00000111128	Gm49338
ENSMUSG00000111264	E030022I16Rik
ENSMUSG00000111932	Gm18899
ENSMUSG00000112784	Gm34868
ENSMUSG00000112852	Gm47767
ENSMUSG00000112955	Gm48889
ENSMUSG00000113326	Gm47586
ENSMUSG00000113427	Gm46378
ENSMUSG00000113776	Gm19327
ENSMUSG00000113922	Gm48887
ENSMUSG00000113987	4930453C13Rik
ENSMUSG00000114409	Gm9042
ENSMUSG00000114493	Gm47071
ENSMUSG00000114524	Gm48357
ENSMUSG00000115252	Gm48996
ENSMUSG00000115543	B230362B09Rik
ENSMUSG00000115710	Gm49208
ENSMUSG00000116220	A430088P11Rik
ENSMUSG00000116298	4833412C15Rik
ENSMUSG00000118662	Tctn2
ENSMUSG00000118667	Ahnak2
ENSMUSG00000120364	NA
ENSMUSG00000121015	NA
ENSMUSG00000121028	NA
ENSMUSG00000121141	NA
ENSMUSG00000121201	NA
ENSMUSG00000121374	NA

## Sheet: Common BP overrep
Enrichment FDR	nGenes	Pathway Genes	Fold Enrichment	Pathway	URL	Genes
1.57441e-07	12	38	10.2386	Pos. reg. of interferon-beta production	http://amigo.geneontology.org/amigo/term/GO:0032728	Zbtb20 Irf7 Ifih1 Ptpn22 Zc3hav1 Tlr3 Oas3 Polr3g Ddx58 Hmgb2 Flot1 Hmgb1
1.12704e-08	15	53	9.1761	Neg. reg. of viral genome replication	http://amigo.geneontology.org/amigo/term/GO:0045071	Inpp5k Rsad2 Ifitm1 Ifitm3 Adar Oasl2 Zc3hav1 Oas3 Resf1 Ccl5 Isg15 Oasl1 Bst2 Oas1a Rnasel
6.30272e-09	16	59	8.79247	Response to interferon-beta	http://amigo.geneontology.org/amigo/term/GO:0035456	Ifnar2 Ifitm1 Ifitm3 Stat1 Gbp3 Gbp2 Tlr3 Ifit1 Ifi203 Xaf1 Bst2 Irgm1 Ifi207 Gm4951 Ifit3 Mndal
1.89524e-07	14	56	8.10556	Pos. reg. of type I interferon production	http://amigo.geneontology.org/amigo/term/GO:0032481	Zbtb20 Irf7 Stat1 Ifih1 Ptpn22 Zc3hav1 Tlr3 Oas3 Polr3g Ddx58 Cd14 Hmgb2 Flot1 Hmgb1
7.27497e-08	17	81	6.80466	Reg. of viral genome replication	http://amigo.geneontology.org/amigo/term/GO:0045069	Inpp5k Rsad2 Ifitm1 Ifitm3 Ppid Adar Oasl2 Zc3hav1 Oas3 Resf1 Ccl5 Isg15 Oasl1 Bst2 Oas1a Ppih Rnasel
4.5091e-08	18	89	6.5573	Neg. reg. of viral proc.	http://amigo.geneontology.org/amigo/term/GO:0048525	Trim25 Inpp5k Rsad2 Ifitm1 Ifitm3 Stat1 Adar Oasl2 Zc3hav1 Oas3 Resf1 Ccl5 Isg15 Oasl1 Zfp36 Bst2 Oas1a Rnasel
7.82804e-07	16	85	6.10301	Reg. of type I interferon production	http://amigo.geneontology.org/amigo/term/GO:0032479	Relb Pola1 Zbtb20 Irf7 Stat1 Ifih1 Ptpn22 Zc3hav1 Tlr3 Oas3 Polr3g Ddx58 Cd14 Hmgb2 Flot1 Hmgb1
7.82804e-07	16	85	6.10301	Type I interferon production	http://amigo.geneontology.org/amigo/term/GO:0032606	Relb Pola1 Zbtb20 Irf7 Stat1 Ifih1 Ptpn22 Zc3hav1 Tlr3 Oas3 Polr3g Ddx58 Cd14 Hmgb2 Flot1 Hmgb1
4.31763e-08	20	111	5.84184	Viral genome replication	http://amigo.geneontology.org/amigo/term/GO:0019079	Inpp5k Rsad2 Ifitm1 Ifitm3 Nucks1 Ppid Adar Oasl2 Zc3hav1 Oas3 Resf1 Ccl5 Isg15 Phb Oasl1 Zc3h12a Bst2 Oas1a Ppih Rnasel
7.81549e-07	21	148	4.60045	Reg. of viral life cycle	http://amigo.geneontology.org/amigo/term/GO:1903900	Trim25 Inpp5k Rsad2 Ifitm1 Ifitm3 Ppid Adar Oasl2 Zc3hav1 Trim30a Oas3 Resf1 Ccl5 Isg15 Oasl1 Bst2 Oas1a Trim30d Ppih Rnasel Lgals1
3.47123e-11	36	254	4.59528	Defense response to symbiont	http://amigo.geneontology.org/amigo/term/GO:0140546	Trim25 Serinc3 Ddit4 Rsad2 Polr3h Ifnar2 Ifitm1 Ifitm3 Irf7 Stat1 Ifih1 Zbp1 Ptpn22 Adar Oasl2 Zc3hav1 Tlr3 Oas3 Rtp4 Ifit1 Cxcl10 Ccl5 Isg15 Polr3g Ddx60 Phb Ddx58 Oasl1 Zc3h12a Bst2 Dtx3l Oas1a Ifit3b Rnasel Ifit3 Bnip3
2.53907e-07	23	165	4.51946	Reg. of viral proc.	http://amigo.geneontology.org/amigo/term/GO:0050792	Trim25 Inpp5k Rsad2 Ifitm1 Ifitm3 Stat1 Ppid Adar Oasl2 Zc3hav1 Trim30a Oas3 Resf1 Ccl5 Isg15 Oasl1 Zfp36 Bst2 Oas1a Trim30d Ppih Rnasel Lgals1
4.4459e-10	39	330	3.83172	Response to virus	http://amigo.geneontology.org/amigo/term/GO:0009615	Trim25 Ap1s1 Serinc3 Ddit4 Rsad2 Cct5 Polr3h Ifnar2 Ifitm1 Ifitm3 Irf7 Stat1 Ifih1 Zbp1 Ptpn22 Adar Oasl2 Zc3hav1 Tlr3 Oas3 Rtp4 Ifit1 Cxcl10 Ccl5 Isg15 Polr3g Ddx60 Phb Ddx58 Oasl1 Zc3h12a Bst2 Dtx3l Oas1a Lgals8 Ifit3b Rnasel Ifit3 Bnip3
9.66458e-08	30	258	3.77003	RNA catabolic proc.	http://amigo.geneontology.org/amigo/term/GO:0006401	Mettl16 Mtrex Zfp36l1 Nsun2 Zswim8 Samd4 Gdnf Pop1 Gtpbp2 Lrpprc Etf1 Traf5 E2f1 Helz2 Ncbp1 Tnfrsf1b Mrto4 Zcchc17 Zc3hav1 Dkc1 Lsm6 Lsm3 Sidt2 Cpeb3 Zc3h12a Zfp36 Hnrnpr Rnasel Zhx2 Plekhn1
7.82804e-07	37	410	2.92591	Heterocycle catabolic proc.	http://amigo.geneontology.org/amigo/term/GO:0046700	Dnase2a Mettl16 Mtrex Ada Zfp36l1 Nsun2 Zswim8 Samd4 Gdnf Pop1 Pycrl Gtpbp2 Lrpprc Etf1 Traf5 E2f1 Helz2 Ncbp1 Tnfrsf1b Mrto4 Zcchc17 Zc3hav1 Dkc1 Lsm6 Lsm3 Sidt2 Cpeb3 Blvrb Tet2 Dctpp1 Zc3h12a Zfp36 Gm4737 Hnrnpr Rnasel Zhx2 Plekhn1
5.99989e-07	41	479	2.77518	Pos. reg. of catabolic proc.	http://amigo.geneontology.org/amigo/term/GO:0009896	Sox9 Ikbkg Mettl16 Sirt2 Smurf2 Mdm2 Zfp36l1 Plk2 Zswim8 Samd4 Zbtb20 App Pnpla2 Pacsin3 Bcl2l11 Trp53inp1 Tnfrsf1b Plk3 Pink1 Nub1 Rchy1 Zc3hav1 Trim30a Herpud1 Gclc Trib1 Trib3 Tiparp Trp53inp2 Cpeb3 Zc3h12a Zfp36 Irgm1 Crebrf Dtx3l Zfand2a Trim30d Hnrnpr Hmgb1 Plekhn1 Bnip3
3.34802e-12	78	922	2.74288	Response to cytokine	http://amigo.geneontology.org/amigo/term/GO:0034097	Trim25 Sox9 Relb Nfat5 Stat3 Inpp5k Ggt1 Cacybp Abca1 Myo1c Nfkbia Zfp36l1 Abcd4 Il6st App Ifnar2 Synj1 Dusp1 Hells Ifitm1 Ifitm3 Irf7 Tyms Nrp2 Il1rl1 Stat1 Traf5 Ifih1 Zbp1 Adar Ecm1 Gbp3 Gbp2 Tnfrsf1b Cxcl5 Cxcl1 Oasl2 Usp18 Stx4a Slit2 Tlr3 Gclc Ptgs2 Oas3 Casp4 Parp14 Ifit1 Cxcl10 Ccl5 Isg15 Otud4 Ldlrap1 Gch1 Snx10 Egr1 Phb Ifi203 Gbp7 Ddx58 Xaf1 Oasl1 Kdm5b Zc3h12a Zfp36 Bst2 Irgm1 Crebrf …
4.42043e-07	45	549	2.65756	Reg. of defense response	http://amigo.geneontology.org/amigo/term/GO:0031347	Ddt Ggt1 Sirt2 Ada Nfkbia Rb1 App Irf7 Il1rl1 Stat1 Zbp1 Ptpn22 Adar Tnfrsf1b Cxcl5 Cxcl1 Zc3hav1 Usp18 Slit2 Tlr3 Ptgs2 Oas3 Fanca Casp4 Parp14 Ccl5 Nfkbiz Isg15 Polr3g Tap1 Ifi203 Ddx58 Zc3h12a Trafd1 Fem1a Zfp36 Irgm1 Dtx3l Cx3cr1 Hmgb2 Cebpb Hmgb1 Lyar Ifi207 Mndal
1.0586e-09	65	811	2.59858	Cellular response to cytokine stimulus	http://amigo.geneontology.org/amigo/term/GO:0071345	Trim25 Sox9 Nfat5 Stat3 Inpp5k Cacybp Abca1 Myo1c Nfkbia Zfp36l1 Abcd4 Il6st Ifnar2 Dusp1 Hells Ifitm1 Ifitm3 Irf7 Nrp2 Il1rl1 Stat1 Traf5 Zbp1 Adar Ecm1 Gbp3 Gbp2 Tnfrsf1b Cxcl5 Cxcl1 Oasl2 Usp18 Stx4a Slit2 Tlr3 Oas3 Casp4 Parp14 Ifit1 Cxcl10 Ccl5 Isg15 Otud4 Ldlrap1 Snx10 Egr1 Phb Ifi203 Gbp7 Oasl1 Kdm5b Zc3h12a Zfp36 Irgm1 Crebrf Cx3cr1 Cebpb Ifit3b Numbl Hmgb1 Srsf3 Ifi207 Gm4951 Ifit3 Mndal
2.37083e-08	58	742	2.53435	Innate immune response	http://amigo.geneontology.org/amigo/term/GO:0045087	Trim25 Relb Serinc3 Myo1c H2bc4 Rsad2 Polr3h Gsdmd App Ifnar2 Ifitm1 Ifitm3 Irf7 Stat1 Ifih1 Zbp1 Adar Gbp3 Gbp2 Plekhm2 Oasl2 Herc6 Zc3hav1 Usp18 Stx4a Trim30a Tlr3 Oas3 Casp4 Parp14 Ifit1 Cxcl10 Tmem106a Ccl5 Isg15 Polr3g Otud4 Tap1 Gch1 Phb Ifi203 Gbp7 Ddx58 Oasl1 Trafd1 Bst2 Irgm1 Dtx3l Cd14 Cx3cr1 Oas1a Hmgb2 Trim30d Hmgb1 Lyar Ifi207 Ifit3 Mndal
4.46845e-08	61	818	2.41779	Peptide metabolic proc.	http://amigo.geneontology.org/amigo/term/GO:0006518	Stat3 Slc1a2 Ggt1 Eif1b Mettl16 Rwdd1 Cpeb4 Zfp36l1 Ctsl Dhfr Samd4 Yars2 App Gtpbp2 Clic5 Lrpprc Hagh Tapbp Etf1 Mrpl11 Xpnpep1 Gsto2 Pa2g4 Tyms Niban1 Ptges2 Chac1 Slc7a11 Bdh2 Ncbp1 Pink1 Mrpl20 Mrpl51 Tpp1 Pkm Gsta4 Gclc Rpsa Rps27l Mrpl41 Mrpl47 Bank1 Mrpl12 Cpeb3 Ppp1r15a Otud6b Ndufa7 Zc3h12a Zfp36 Eif4g1 Rpl36al Mrps16 Mmp13 Mrpl18 Gstm1 Abce1 Rcc1l Rpl9-ps6 Hnrnpr Plekhn1 Prnp
2.66035e-07	55	739	2.41302	Reg. of cellular catabolic proc.	http://amigo.geneontology.org/amigo/term/GO:0031329	Stat3 Ikbkg Mettl16 Atraid Sirt2 Uchl5 Mdm2 Zfp36l1 Gpr137b Nsun2 Plk2 Zswim8 Samd4 Gdnf Psme1 Zbtb20 App Lrpprc Pnpla2 Bok Traf5 Marchf7 Pacsin3 Bcl2l11 E2f1 Ptpn22 Trp53inp1 Tnfrsf1b Plk3 Pink1 Zcchc17 Nub1 Rchy1 Zc3hav1 Trim30a Dkc1 Herpud1 Gclc Smarcc1 Trib1 Trib3 Trp53inp2 Cpeb3 Zc3h12a Zfp36 Eif4g1 Irgm1 Dtx3l Zfand2a Trim30d Hnrnpr Hmgb1 Rnasel Plekhn1 Bnip3
2.53907e-07	56	758	2.39531	Cellular response to DNA damage stimulus	http://amigo.geneontology.org/amigo/term/GO:0006974	Baz1b Chaf1a Ier3 Ikbkg Ndrg1 Mcm5 Pola1 Cbx5 Mtrex Atad5 Uchl5 Ddit4 Mdm2 Pold2 Cinp Dek Trip13 Chaf1b Phf1 Cenpx Bok Nucks1 Dclre1c Mcm10 Marchf7 Ssrp1 Bcl2l11 E2f1 Usp1 Tnfrsf1b Plk3 Syf2 Ung Xpc Faap24 Tipin Fanca Myo6 Gadd45a Rps27l Pold1 Ap5z1 Pclaf Hmgn1 Phlda3 Mcm3 Clspn Zc3h12a Ankle1 Dtx3l Lig1 Nsd2 Fnip2 Hmgb1 Cenps Mc1r
9.51207e-09	68	925	2.38347	Neg. reg. of gene expression	http://amigo.geneontology.org/amigo/term/GO:0010629	Sox9 Relb Stat3 Dnmt1 Ezh1 Mettl16 Macroh2a1 Mdm2 Cpeb4 Zfp36l1 Dhfr Anxa7 Samd4 Rb1 Gdnf Hes1 Zbtb20 App Tmbim6 Gtpbp2 Etf1 Hells Tyms Il1rl1 Traf5 Chac1 E2f1 Helz2 Ptpn22 Adar Trp53inp1 Ncbp1 Mrto4 Pink1 Erp29 Ezh2 Gpnmb Zc3hav1 Trim30a Mecp2 Slit2 Lsm6 Cryab Oas3 Resf1 Lsm3 Parp14 Tiparp Apln Srrt Nme1 Bank1 Cpeb3 Otud6b Zc3h12a Zfp36 Eif4g1 Bst2 Tgif1 Cx3cr1 Hmgb2 Hnrnpr Hmgb1 Rnasel Zhx2 Mc1…
1.02312e-08	72	1012	2.30672	Defense response to other organism	http://amigo.geneontology.org/amigo/term/GO:0098542	Trim25 Relb Sirt2 Serinc3 Myo1c H2bc4 Ddit4 Rsad2 Polr3h Gsdmd App Ifnar2 Ifitm1 Ifitm3 Irf7 Stat1 Ifih1 Zbp1 Ptpn22 Adar Gbp3 Gbp2 Plekhm2 Cxcl5 Cxcl1 Oasl2 Herc6 Zc3hav1 Usp18 Stx4a Trim30a Tlr3 Oas3 Rtp4 Casp4 Parp14 Ifit1 Cxcl10 Tmem106a Ccl5 Isg15 Polr3g Otud4 Scd1 Tap1 Gch1 Ddx60 Phb Ifi203 Gbp7 Ddx58 Oasl1 Zc3h12a Trafd1 Bst2 Irgm1 Dtx3l Cd14 Cx3cr1 Oas1a Hmgb2 Cebpb Lgals8 Trim30d Ifit3b …
1.29436e-07	63	887	2.30282	Reg. of catabolic proc.	http://amigo.geneontology.org/amigo/term/GO:0009894	Sox9 Stat3 Ikbkg Mettl16 Atraid Sirt2 Uchl5 Smurf2 Ddit4 Mdm2 Zfp36l1 Gpr137b Nsun2 Plk2 Zswim8 Samd4 Gdnf Psme1 Zbtb20 App Lrpprc Pnpla2 Bok Traf5 Marchf7 Pacsin3 Bcl2l11 E2f1 Ptpn22 Trp53inp1 Tnfrsf1b Plk3 Pink1 Zcchc17 Nub1 Rchy1 Zc3hav1 Trim30a Dkc1 Herpud1 Gclc Smarcc1 Trib1 Trib3 Mycbp2 Tiparp Slc2a6 Trp53inp2 Phb Cpeb3 Zc3h12a Zfp36 Eif4g1 Irgm1 Crebrf Dtx3l Zfand2a Trim30d Hnrnpr Hmgb1 Rn…
6.69051e-09	74	1043	2.30033	Response to organic cyclic compound	http://amigo.geneontology.org/amigo/term/GO:0014070	Trim25 Fosb Stat3 Slc1a2 Ranbp1 Inpp5k Ggt1 Fads1 Ptgds Sirt2 Abca1 Ada Aldh3a1 Rwdd1 Ddit4 Mdm2 Eftud2 Nfkbia Zfp36l1 Ctsl Dhfr Anxa7 Gdnf App Calcoco1 Dusp1 Chka Tyms Ifih1 P2rx3 Cat Bcl2l11 Slc7a11 Nasp Areg Ezh2 Zc3hav1 Usp18 Fkbp4 Mecp2 Slit2 Tlr3 Dhodh Cryab Gclc Ptgs2 Abcc4 Klf9 Wbp2 Tiparp Ccl5 Nme1 H2az1 Trpm4 Txnip Egr1 Ephx1 Phb Gramd1b Ddx58 Itpr3 Zc3h12a Zfp36 Insig1 Crebrf Taf7 Hmgb…
5.64639e-07	59	842	2.27187	DNA metabolic proc.	http://amigo.geneontology.org/amigo/term/GO:0006259	Nhp2 Chaf1a Dnase2a Dnmt1 Mcm5 Pola1 Atad5 Uchl5 Pold2 Cinp Dek Trip13 Cct5 Chaf1b Dusp1 Hells Cenpx Tk1 Cct8 Sp100 Nucks1 Dclre1c Mcm10 Ssrp1 Ccne2 Usp1 Ung Ezh2 Xpc Faap24 Mecp2 Dkc1 Tipin Fanca H1f2 Otud4 Nme1 Pold1 Phb Ap5z1 Pclaf Hmgn1 Tet2 Mcm3 Dctpp1 Clspn Ankle1 Dtx3l Parp4 Hmgb2 Lig1 Tatdn2 Nsd2 Hmgb1 Ccnb1ip1 Cenps Mc1r Grem1 Mpv17
2.19432e-08	77	1140	2.18992	Pos. reg. of gene expression	http://amigo.geneontology.org/amigo/term/GO:0010628	Sox9 Ddt Relb Nfat5 Stat3 Dnmt1 Ikbkg Mettl16 Dnajb9 Arnt Macroh2a1 Atad5 Mdm2 Rsad2 Samd4 Gdnf Hes1 Gsdmd Zbtb20 App Calcoco1 Irf7 Il1rl1 Stat1 Niban1 Traf5 Ifih1 E2f1 Ptpn22 Ngf Adar Fubp1 Trp53inp1 Ncbp1 Pink1 Erp29 Zc3hav1 Pdcd5 Mef2a Stx4a Mecp2 Tlr3 Tcf12 Pkm Ptgs2 Oas3 Casp4 Wbp2 Tmem106a Ccl5 Mitf Hpse Isg15 Polr3g Rps27l Egr1 Phb Cpeb3 Ddx58 Ppp1r15a Otud6b Kdm5b Mustn1 Zc3h12a Hilpda Zf…
4.4459e-10	94	1400	2.17692	Response to other organism	http://amigo.geneontology.org/amigo/term/GO:0051707	Trim25 Relb Ap1s1 Ggt1 Sirt2 Abca1 Serinc3 Myo1c H2bc4 Cd68 Ddit4 Cmpk2 Rsad2 Nfkbia Cct5 Polr3h Litaf Gsdmd App Ifnar2 Ifitm1 Ifitm3 Irf7 Stat1 Tnnt2 Ifih1 Zbp1 Ptpn22 Adar Ifi44 Gbp3 Gbp2 Tnfrsf1b Plekhm2 Cxcl5 Cxcl1 Oasl2 Herc6 Zc3hav1 Usp18 Stx4a Trim30a Mecp2 Tlr3 Ptgs2 Trib1 Oas3 Resf1 Rtp4 Casp4 Parp14 Ifit1 Cxcl10 Tmem106a Ccl5 Isg15 Polr3g Otud4 Scd1 Tap1 Gch1 Ddx60 Bank1 Phb Baiap2l1 If…
4.4459e-10	94	1403	2.17227	Response to external biotic stimulus	http://amigo.geneontology.org/amigo/term/GO:0043207	Trim25 Relb Ap1s1 Ggt1 Sirt2 Abca1 Serinc3 Myo1c H2bc4 Cd68 Ddit4 Cmpk2 Rsad2 Nfkbia Cct5 Polr3h Litaf Gsdmd App Ifnar2 Ifitm1 Ifitm3 Irf7 Stat1 Tnnt2 Ifih1 Zbp1 Ptpn22 Adar Ifi44 Gbp3 Gbp2 Tnfrsf1b Plekhm2 Cxcl5 Cxcl1 Oasl2 Herc6 Zc3hav1 Usp18 Stx4a Trim30a Mecp2 Tlr3 Ptgs2 Trib1 Oas3 Resf1 Rtp4 Casp4 Parp14 Ifit1 Cxcl10 Tmem106a Ccl5 Isg15 Polr3g Otud4 Scd1 Tap1 Gch1 Ddx60 Bank1 Phb Baiap2l1 If…
1.54757e-09	89	1330	2.16961	Reg. of immune system proc.	http://amigo.geneontology.org/amigo/term/GO:0002682	Sox9 Ddt Dnase2a Stat3 Ggt1 Dnajb9 Sirt2 Atad5 Ada Cd68 Rsad2 Nfkbia Zfp36l1 Ap3b1 Il6st Rb1 Hes1 App Tmbim6 Dusp1 Irf7 Il1rl1 Stat1 Ifih1 Marchf7 Zc3h8 Zbp1 Slc7a11 Ptpn22 Adar Ecm1 Tnfrsf1b Cxcl5 Cxcl1 Tmem176b Gpnmb Zc3hav1 Usp18 Stx4a Trim30a Mpp1 Tsc22d3 Slit2 Tlr3 Trib1 Oas3 Fanca Parp14 Cxcl10 Ccl5 Mitf Nfkbiz Isg15 Polr3g Otud4 Tap1 Nme1 Ddx60 Bank1 Trpm4 Phb Ifi203 Ddx58 Zc3h12a Trafd1 Z…
1.29436e-07	72	1083	2.15549	Cellular macromolecule catabolic proc.	http://amigo.geneontology.org/amigo/term/GO:0044265	Trim25 Kctd10 Dnase2a Psap Ubc Mettl16 Atraid Dnajb9 Sirt2 Mtrex Uchl5 Smurf2 Mdm2 Zfp36l1 Ctsl Nsun2 Plk2 Zswim8 Samd4 Ctsb Gdnf Psme1 Pop1 Gtpbp2 Lrpprc Etf1 Traf5 Marchf7 Ube2l6 E2f1 Helz2 Ncbp1 Usp1 Tnfrsf1b Plk3 Mrto4 Zcchc17 Nub1 Rchy1 Zc3hav1 Usp18 Tgfb1i1 Tpp1 Dkc1 Lsm6 Herpud1 Gclc Smarcc1 Trib1 Trib3 Lsm3 Sidt2 Hpse Isg15 Ptpn23 Ankrd9 Trp53inp2 Cpeb3 Kif14 Zc3h12a Fem1a Zfp36 Wdr81 Dtx…
2.32937e-10	101	1524	2.14872	Biological proc. involved in interspecies interaction between organisms	http://amigo.geneontology.org/amigo/term/GO:0044419	Trim25 Relb Ap1s1 Inpp5k Ggt1 Sirt2 Abca1 Serinc3 Myo1c H2bc4 Cd68 Ddit4 Cmpk2 Rsad2 Nfkbia Ctsb Cct5 Polr3h Litaf Gsdmd App Ifnar2 Ifitm1 Ifitm3 Irf7 Tyms Stat1 Tnnt2 Nucks1 Ifih1 Bcl2l11 Zbp1 Ptpn22 Adar Ifi44 Gbp3 Gbp2 Tnfrsf1b Plekhm2 Cxcl5 Cxcl1 Oasl2 Herc6 Zc3hav1 Usp18 Stx4a Trim30a Mecp2 Tlr3 Ptgs2 Trib1 Oas3 Resf1 Rtp4 Casp4 Parp14 Ifit1 Cxcl10 Tmem106a Ccl5 Isg15 Polr3g Otud4 Scd1 Tap1 …
5.25192e-08	79	1212	2.11333	Reg. of response to stress	http://amigo.geneontology.org/amigo/term/GO:0080134	Ddt Ier3 Psap Ikbkg Ggt1 Dnajb9 Sirt2 Macroh2a1 Atad5 Ada Serinc3 Mdm2 Nfkbia Bdkrb2 Dek Plk2 Dhfr Rb1 App Tmbim6 Dusp1 Irf7 Il1rl1 Stat1 Bok Traf5 Marchf7 Zbp1 Slc7a11 Ptpn22 Adar Ddah1 Usp1 Tnfrsf1b Pink1 Cxcl5 Cxcl1 Erp29 Zc3hav1 Usp18 Slit2 Tlr3 Herpud1 Ptgs2 Oas3 Fanca Phldb2 Casp4 Parp14 Ccl5 Hpse Nfkbiz Isg15 Polr3g Gadd45a Tap1 Gch1 Ifi203 Ddx58 Ppp1r15a Ypel3 Zc3h12a Trafd1 Fem1a Zfp36 I…
5.57013e-07	69	1060	2.1105	Cellular amide metabolic proc.	http://amigo.geneontology.org/amigo/term/GO:0043603	Stat3 Psap Slc1a2 Ggt1 Pdk1 Eif1b Mettl16 Rwdd1 Cpeb4 Zfp36l1 Ctsl Dhfr Samd4 Naga Yars2 App Gtpbp2 Clic5 Lrpprc Hagh Tapbp Etf1 Mrpl11 Xpnpep1 Gsto2 Pa2g4 Tyms Niban1 St6galnac6 Ptges2 Chac1 Slc7a11 Bdh2 Ncbp1 Pink1 Mrpl20 Mrpl51 Tpp1 Gpat4 Pkm Gsta4 Gclc Rpsa Rps27l Mrpl41 Mrpl47 Bank1 Mrpl12 Cpeb3 Ppp1r15a Otud6b Abhd4 Ndufa7 Zc3h12a Zfp36 Eif4g1 Rpl36al Mrps16 Mmp13 Sgms2 Mrpl18 Gstm1 Abce1 R…
2.34334e-10	105	1619	2.10274	Immune response	http://amigo.geneontology.org/amigo/term/GO:0006955	Trim25 Relb Dnase2a Stat3 Ptgds Sirt2 Atad5 Ada Serinc3 Myo1c H2bc4 Cd68 Ddit4 Rsad2 Nfkbia Bdkrb2 Ctsl Ap3b1 Enpp2 Polr3h Gsdmd App Ifnar2 Fth1 Ifitm1 Ifitm3 Irf7 Il1rl1 Stat1 Dclre1c Ifih1 Stard7 Zbp1 Ptpn22 Adar Ifi44 Ecm1 Gbp3 Gbp2 Tnfrsf1b Plekhm2 Tgfbr3 Cxcl5 Cxcl1 Oasl2 Ung Herc6 Zc3hav1 Usp18 Stx4a Trim30a Dock11 Tlr3 Oas3 Rtp4 Casp4 Parp14 Ifit1 Cxcl10 Tmem106a Ccl5 Nfkbiz Isg15 Polr3g O…
2.7177e-08	83	1281	2.10074	Macromolecule catabolic proc.	http://amigo.geneontology.org/amigo/term/GO:0009057	Trim25 Sox9 Kctd10 Dnase2a Psap Ctsd Ubc Mettl16 Atraid Dnajb9 Sirt2 Mtrex Uchl5 Smurf2 Mdm2 Zfp36l1 Ctsl Nsun2 Plk2 Zswim8 Samd4 Ctsb Gdnf Psme1 Pop1 App Gtpbp2 Lrpprc Etf1 Traf5 Marchf7 Ube2l6 Pacsin3 E2f1 Helz2 Ncbp1 Usp1 Tnfrsf1b Plk3 Mrto4 Zcchc17 Nub1 Rchy1 Zc3hav1 Usp18 Tgfb1i1 Tpp1 Trim30a Dkc1 Lsm6 Herpud1 Gclc Smarcc1 Trib1 Trib3 Mycbp2 Idua Lsm3 Tiparp Sidt2 Hpse Isg15 Ptpn23 Ankrd9 Tr…
3.47123e-11	115	1778	2.09705	Cellular response to stress	http://amigo.geneontology.org/amigo/term/GO:0033554	Trim25 Baz1b Chaf1a Relb Ier3 Psap Ikbkg Ndrg1 Mcm5 Pdk1 Pola1 Cbx5 Fads1 Dnajb9 Sirt2 Arnt Sqstm1 Mtrex Atad5 Serinc3 Uchl5 Rwdd1 Ddit4 Mdm2 Cpeb4 Pold2 Atp2a3 Bdkrb2 Zfp36l1 Cinp Dek Ctsl Trip13 Plk2 Dhfr App Chaf1b Tmbim6 Dusp1 Phf1 Cenpx Bok Nucks1 Niban1 Traf5 Dclre1c Mcm10 Marchf7 Ssrp1 Atg13 Chac1 Bcl2l11 E2f1 Slc7a11 Ptpn22 Ddah1 Trp53inp1 Usp1 Tnfrsf1b Plk3 Pink1 Syf2 Ung Erp29 Ezh2 Xpc …
9.4188e-08	79	1229	2.0841	Cellular response to oxygen-containing compound	http://amigo.geneontology.org/amigo/term/GO:1901701	Sox9 Stat3 Dnmt1 Psap Slc1a2 Ranbp1 Inpp5k Sirt2 Abca1 Birc5 Myo1c Cd68 Rwdd1 Ddit4 Mdm2 Cpeb4 Lpin1 Cmpk2 Nfkbia Zfp36l1 Dhfr Gdnf Rangap1 Litaf Zbtb20 App Lpin2 Klf7 Nucks1 P2rx3 Bcl2l11 E2f1 Ptpn22 Trp53inp1 Gbp2 Tnfrsf1b Pink1 Cxcl5 Cxcl1 Ezh2 Stx4a Slit2 Pkm Gclc Smarcc1 Ptgs2 Trib1 Trib3 Casp4 Klf9 Cxcl10 Sidt2 Ccl5 Gch1 Nme1 H2az1 Trpm4 Egr1 Baiap2l1 Cpeb3 Gramd1b Itpr3 Zc3h12a Zfp36 Insig…
1.15985e-09	99	1546	2.0762	Defense response	http://amigo.geneontology.org/amigo/term/GO:0006952	Trim25 Ddt Relb Stat3 Ggt1 Sirt2 Ada Serinc3 Myo1c H2bc4 Cd68 Ddit4 Rsad2 Nfkbia Bdkrb2 Ap3b1 Rb1 Polr3h Gsdmd App Ifnar2 Tapbp Ifitm1 Ifitm3 Irf7 Il1rl1 Stat1 Ifih1 Stard7 Zbp1 Ptpn22 Adar Ecm1 Gbp3 Gbp2 Tnfrsf1b Pla2g2e Plekhm2 Cxcl5 Cxcl1 Oasl2 Herc6 Zc3hav1 Usp18 Stx4a Trim30a Mecp2 Slit2 Tlr3 Ptgs2 Oas3 Fanca Rtp4 Casp4 Parp14 Ifit1 Cxcl10 Tmem106a Ccl5 Nfkbiz Isg15 Polr3g Otud4 Scd1 Tap1 Gc…
3.31625e-10	120	1981	1.96399	Organic substance catabolic proc.	http://amigo.geneontology.org/amigo/term/GO:1901575	Trim25 Sox9 Kctd10 Lipe Crot Dnase2a Stat3 Psap Inpp5k Ggt1 Ctsd Ubc Mettl16 Atraid Dnajb9 Sirt2 Mtrex Ada Uchl5 Smurf2 Aig1 Ddit4 Mdm2 Lpin1 Galk1 Zfp36l1 Abcd4 Ctsl Nsun2 Plk2 Zswim8 Samd4 Ctsb Gdnf Psme1 Pop1 Enpp2 Naga Pycrl Zbtb20 App Gtpbp2 Lpin2 Lrpprc Hagh Etf1 Xpnpep1 Hsd17b10 Pnpla2 Traf5 Marchf7 Ube2l6 Pacsin3 Chac1 E2f1 Helz2 Nceh1 Bdh2 Ddah1 Ncbp1 Usp1 Tnfrsf1b Plk3 Mrto4 Pla2g2e Zcc…
4.38989e-09	108	1798	1.9475	Response to oxygen-containing compound	http://amigo.geneontology.org/amigo/term/GO:1901700	Trim25 Sox9 Fosb Stat3 Dnmt1 Psap Slc1a2 Ranbp1 Inpp5k Ggt1 Fads1 Cacybp Sirt2 Abca1 Ada Birc5 Myo1c Cd68 Aldh3a1 Rwdd1 Ddit4 Mdm2 Cpeb4 Lpin1 Cmpk2 Eftud2 Nfkbia Zfp36l1 Ctsl Dhfr Gdnf Rangap1 Litaf Arsa Zbtb20 App Synj1 Tmbim6 Lpin2 Dusp1 Tyms Klf7 Nucks1 P2rx3 Cat Bcl2l11 E2f1 Kpna4 Ptpn22 Trp53inp1 Gbp2 Tnfrsf1b Plk3 Nasp Pink1 Tgfbr3 Cxcl5 Areg Cxcl1 Ezh2 Stx4a Mecp2 Slit2 Dhodh Cryab Pkm Gc…
1.0586e-09	116	1938	1.94065	Programmed cell death	http://amigo.geneontology.org/amigo/term/GO:0012501	Sox9 Timm50 Ier3 Dnase2a Dnmt1 Ikbkg Nes Ube2m Tmbim1 Pdk1 Ctsd Relt Tnfrsf22 Sirt2 Sqstm1 Atad5 Ada Serinc3 Birc5 E2f2 Ddit4 Mdm2 Cpeb4 Atp2a3 Bdkrb2 Zfp36l1 Ctsl Plk2 Rb1 Gdnf Gsdmd App Lmbr1l Tmbim6 Slc25a27 Dusp1 Hells Pa2g4 Sp100 Bok Traf5 Marchf7 Cat Chac1 Bcl2l11 Zc3h8 E2f1 Zbp1 Slc7a11 Ppid Ngf Adar Trp53inp1 Ndufaf4 Tnfrsf1b Plk3 Pink1 Sema3a Cxcl1 Ung Erp29 Pdcd5 Mef2a Stx4a Dusp9 Mecp2…
3.43582e-09	112	1884	1.92744	Apoptotic proc.	http://amigo.geneontology.org/amigo/term/GO:0006915	Sox9 Timm50 Ier3 Dnase2a Dnmt1 Ikbkg Nes Ube2m Tmbim1 Pdk1 Ctsd Relt Tnfrsf22 Sirt2 Sqstm1 Atad5 Ada Serinc3 Birc5 E2f2 Ddit4 Mdm2 Cpeb4 Atp2a3 Bdkrb2 Zfp36l1 Plk2 Rb1 Gdnf App Lmbr1l Tmbim6 Slc25a27 Dusp1 Hells Pa2g4 Sp100 Bok Traf5 Marchf7 Cat Chac1 Bcl2l11 Zc3h8 E2f1 Zbp1 Slc7a11 Ppid Ngf Adar Trp53inp1 Ndufaf4 Tnfrsf1b Plk3 Pink1 Sema3a Ung Erp29 Pdcd5 Mef2a Stx4a Dusp9 Mecp2 Tsc22d3 Slit2 Tl…
4.68514e-07	89	1517	1.90216	Reg. of apoptotic proc.	http://amigo.geneontology.org/amigo/term/GO:0042981	Sox9 Ier3 Dnmt1 Ikbkg Nes Ube2m Tmbim1 Ctsd Tnfrsf22 Sirt2 Atad5 Ada Serinc3 Birc5 Mdm2 Cpeb4 Bdkrb2 Zfp36l1 Plk2 Rb1 Gdnf App Tmbim6 Slc25a27 Dusp1 Hells Pa2g4 Sp100 Bok Traf5 Marchf7 Cat Bcl2l11 Zc3h8 E2f1 Zbp1 Slc7a11 Ppid Ngf Adar Trp53inp1 Ndufaf4 Tnfrsf1b Plk3 Pink1 Ung Erp29 Pdcd5 Stx4a Dusp9 Mecp2 Tsc22d3 Slit2 Tlr3 Dhodh Herpud1 Cryab Gclc Ptgs2 Casp4 Cxcl10 Ccl5 Mitf Serbp1 Gadd45a Txni…
3.28005e-07	91	1552	1.90105	Reg. of programmed cell death	http://amigo.geneontology.org/amigo/term/GO:0043067	Sox9 Ier3 Dnmt1 Ikbkg Nes Ube2m Tmbim1 Ctsd Tnfrsf22 Sirt2 Atad5 Ada Serinc3 Birc5 Mdm2 Cpeb4 Bdkrb2 Zfp36l1 Plk2 Rb1 Gdnf App Tmbim6 Slc25a27 Dusp1 Hells Pa2g4 Sp100 Bok Traf5 Marchf7 Cat Bcl2l11 Zc3h8 E2f1 Zbp1 Slc7a11 Ppid Ngf Adar Trp53inp1 Ndufaf4 Tnfrsf1b Plk3 Pink1 Cxcl1 Ung Erp29 Pdcd5 Stx4a Dusp9 Mecp2 Tsc22d3 Slit2 Tlr3 Dhodh Herpud1 Cryab Gclc Ptgs2 Casp4 Cxcl10 Ccl5 Mitf Serbp1 Gadd45…
2.19942e-07	98	1704	1.86466	Reg. of cell death	http://amigo.geneontology.org/amigo/term/GO:0010941	Sox9 Ier3 Stat3 Dnmt1 Psap Ikbkg Nes Ube2m Tmbim1 Ctsd Tnfrsf22 Cacybp Sirt2 Atad5 Ada Serinc3 Birc5 Ddit4 Mdm2 Cpeb4 Bdkrb2 Zfp36l1 Plk2 Ctsb Rb1 Gdnf App Tmbim6 Slc25a27 Dusp1 Hells Pa2g4 Sp100 Bok Traf5 Marchf7 Cat Bcl2l11 Zc3h8 E2f1 Zbp1 Slc7a11 Ppid Ngf Adar Trp53inp1 Ndufaf4 Tnfrsf1b Plk3 Pink1 Cxcl1 Ung Erp29 Gpnmb Pdcd5 Stx4a Dusp9 Mecp2 Tsc22d3 Slit2 Tlr3 Dhodh Herpud1 Cryab Gclc Ptgs2 C…

## Sheet: Common KEEG overrepr
Enrichment FDR	nGenes	Pathway Genes	Fold Enrichment	Pathway	URL	Genes
0.00178455	7	33	6.87744	Base excision repair	http://www.genome.jp/kegg-bin/show_pathway?mmu03410	Pold2 Pole3 Ung Pold1 Parp4 Lig1 Hmgb1
0.0023963	7	35	6.48444	DNA replication	http://www.genome.jp/kegg-bin/show_pathway?mmu03030	Mcm5 Pola1 Pold2 Pole3 Pold1 Mcm3 Lig1
0.00886147	6	36	5.4037	Primary immunodeficiency	http://www.genome.jp/kegg-bin/show_pathway?mmu05340	Ikbkg Ada Dclre1c Ung Tap1 Blnk
0.0178694	5	30	5.4037	Antifolate resistance	http://www.genome.jp/kegg-bin/show_pathway?mmu01523	Slc19a1 Ikbkg Dhfr Tyms Abcc4
0.0134005	6	40	4.86333	Ferroptosis	http://www.genome.jp/kegg-bin/show_pathway?mmu04216	Cp Fth1 Slc7a11 Map1lc3b Gclc Prnp
0.00342052	9	63	4.63175	Cytosolic DNA-sensing pathway	http://www.genome.jp/kegg-bin/show_pathway?mmu04623	Ikbkg Nfkbia Irf7 Zbp1 Adar Cxcl10 Ccl5 Polr3g Ddx58
0.00558464	8	57	4.55049	Pyrimidine metabolism	http://www.genome.jp/kegg-bin/show_pathway?mmu00240	Cmpk2 Umps Tk1 Tyms Uck2 Dhodh Nme1 Dctpp1
0.00488096	9	68	4.29118	Mitophagy	http://www.genome.jp/kegg-bin/show_pathway?mmu04137	Ubc Sqstm1 E2f1 Pink1 Gabarapl1 Map1lc3b Mitf Rras Bnip3
7.7022e-06	20	159	4.07827	Hepatitis C	http://www.genome.jp/kegg-bin/show_pathway?mmu05160	Irf9 Stat3 Ikbkg E2f2 Rsad2 Nfkbia Rb1 Ifnar2 Irf7 Stat1 E2f1 Tlr3 Oas3 Ifit1 Cxcl10 Stat2 Ddx58 Oas1a Cycs Rnasel
3.73635e-07	25	202	4.01265	NOD-like receptor signaling pathway	http://www.genome.jp/kegg-bin/show_pathway?mmu04621	Irf9 Ikbkg Nfkbia Ctsb Gsdmd Ifnar2 Irf7 Stat1 Traf5 Gbp3 Gbp2 Cxcl1 Gabarapl1 Map1lc3b Oas3 Atg12 Casp4 Ccl5 Txnip Stat2 Gbp7 Gbp2b Itpr3 Oas1a Rnasel
1.61185e-07	27	220	3.97909	Epstein-Barr virus infection	http://www.genome.jp/kegg-bin/show_pathway?mmu05169	Irf9 Relb Stat3 Ikbkg E2f2 Mdm2 Nfkbia Rb1 Hes1 Ifnar2 Tapbp Irf7 Stat1 Traf5 Bcl2l11 E2f1 Ccne2 Oas3 Cxcl10 Gadd45a Tap1 Stat2 Ddx58 Oas1a Blnk Cycs H2-D1
0.000101972	17	143	3.85439	Measles	http://www.genome.jp/kegg-bin/show_pathway?mmu05162	Irf9 Stat3 Ikbkg Nfkbia Ifnar2 Irf7 Stat1 Ifih1 Adar Ccne2 Rchy1 Oas3 Stat2 Ddx58 Oas1a Cycs Rab9
1.68994e-05	20	169	3.83695	Influenza A	http://www.genome.jp/kegg-bin/show_pathway?mmu05164	Trim25 Irf9 Ikbkg Rsad2 Nfkbia Ifnar2 Irf7 Stat1 Ifih1 Adar Tlr3 Oas3 Cxcl10 Ccl5 Stat2 Ddx58 Oas1a Fdps Cycs Rnasel
0.0351428	6	51	3.81438	Fanconi anemia pathway	http://www.genome.jp/kegg-bin/show_pathway?mmu03460	Hes1 Cenpx Usp1 Faap24 Fanca Cenps
0.000477532	15	131	3.71247	Lysosome	http://www.genome.jp/kegg-bin/show_pathway?mmu04142	Dnase2a Psap Ap1s1 Ctsd Atp6v0d1 Cd68 Ctsl Ap3b1 Ctsb Naga Litaf Arsa Tpp1 Idua Slc17a5
0.0134886	8	70	3.7054	RIG-I-like receptor signaling pathway	http://www.genome.jp/kegg-bin/show_pathway?mmu04622	Trim25 Ikbkg Nfkbia Irf7 Ifih1 Atg12 Cxcl10 Ddx58
0.0147343	8	72	3.60247	Glutathione metabolism	http://www.genome.jp/kegg-bin/show_pathway?mmu00480	Ggt1 Gpx8 Gsto2 Chac1 Pgd Gsta4 Gclc Gstm1
0.00692738	10	91	3.56288	IL-17 signaling pathway	http://www.genome.jp/kegg-bin/show_pathway?mmu04657	Fosb Ikbkg Nfkbia Traf5 Cxcl5 Cxcl1 Ptgs2 Cxcl10 Mmp13 Cebpb
0.00786837	10	93	3.48626	Small cell lung cancer	http://www.genome.jp/kegg-bin/show_pathway?mmu05222	Ikbkg E2f2 Nfkbia Rb1 Traf5 E2f1 Ccne2 Ptgs2 Gadd45a Cycs
0.00594438	11	105	3.39661	NF-kappa B signaling pathway	http://www.genome.jp/kegg-bin/show_pathway?mmu04064	Trim25 Relb Ikbkg Nfkbia Traf5 Cxcl1 Ptgs2 Gadd45a Ddx58 Cd14 Blnk
0.0082007	11	111	3.21301	C-type lectin receptor signaling pathway	http://www.genome.jp/kegg-bin/show_pathway?mmu04625	Irf9 Relb Ikbkg Mdm2 Nfkbia Stat1 Plk3 Ptgs2 Rras Stat2 Itpr3
0.00014587	21	215	3.16682	Kaposi sarcoma-associated herpesvirus infection	http://www.genome.jp/kegg-bin/show_pathway?mmu05167	Irf9 Stat3 Ikbkg Ubc E2f2 Nfkbia Il6st Rb1 Ifnar2 Irf7 Stat1 E2f1 Cxcl1 Tlr3 Map1lc3b Ptgs2 Stat2 Itpr3 Zfp36 Cycs H2-D1
0.00558464	13	136	3.09918	Apoptosis	http://www.genome.jp/kegg-bin/show_pathway?mmu04210	Ikbkg Ctsd Birc5 Nfkbia Ctsl Ctsb Bcl2l11 Ngf Gadd45a Itpr3 Tuba1c Parp4 Cycs
0.00594438	13	140	3.01063	Autophagy	http://www.genome.jp/kegg-bin/show_pathway?mmu04140	Ctsd Sqstm1 Ddit4 Ctsl Ctsb Atg13 Gabarapl1 Map1lc3b Atg12 Trp53inp2 Rras Hmgb1 Bnip3
0.00404018	15	163	2.98364	Hepatitis B	http://www.genome.jp/kegg-bin/show_pathway?mmu05161	Stat3 Ikbkg Birc5 E2f2 Nfkbia Rb1 Irf7 Stat1 Ifih1 E2f1 Ccne2 Tlr3 Stat2 Ddx58 Cycs
0.00886147	12	131	2.96997	Spliceosome	http://www.genome.jp/kegg-bin/show_pathway?mmu03040	Snrpb2 Eftud2 Ppil1 Ncbp1 Syf2 Snrpa1 Lsm6 Lsm3 Snrpd2 Ppih Snu13 Srsf3
0.0275243	9	99	2.94747	Toll-like receptor signaling pathway	http://www.genome.jp/kegg-bin/show_pathway?mmu04620	Ikbkg Nfkbia Ifnar2 Irf7 Stat1 Tlr3 Cxcl10 Ccl5 Cd14
0.00974549	12	133	2.92531	Oxidative phosphorylation	http://www.genome.jp/kegg-bin/show_pathway?mmu00190	Atp6v1f Atp6v0d1 Ndufa5 Ndufb8 Cox7a2 Ndufb7 Atp5j2 Ndufa7 Atp5k Uqcr10 Cycs Uqcrh
0.0140166	11	123	2.89955	Osteoclast differentiation	http://www.genome.jp/kegg-bin/show_pathway?mmu04380	Irf9 Relb Fosb Ikbkg Sqstm1 Nfkbia Ifnar2 Stat1 Mitf Stat2 Blnk
0.0213728	10	113	2.86922	TNF signaling pathway	http://www.genome.jp/kegg-bin/show_pathway?mmu04668	Ikbkg Nfkbia Traf5 Tnfrsf1b Cxcl5 Cxcl1 Ptgs2 Cxcl10 Ccl5 Cebpb
0.00558464	15	174	2.79502	Necroptosis	http://www.genome.jp/kegg-bin/show_pathway?mmu04217	Irf9 Stat3 Sqstm1 Macroh2a1 Ifnar2 Fth1 Stat1 Traf5 Zbp1 Ppid Tlr3 H2az1 Stat2 H2az2 Hmgb1
0.0108484	13	154	2.73694	Biosynthesis of cofactors	http://www.genome.jp/kegg-bin/show_pathway?mmu01240	Cmpk2 Mthfd1 Dhfr Umps Psat1 Ak2 Dhodh Pkm Gclc Gch1 Nme1 Mocs1 Dhrs3
0.0208168	11	131	2.72248	FoxO signaling pathway	http://www.genome.jp/kegg-bin/show_pathway?mmu04068	Stat3 Mdm2 Plk2 Cat Bcl2l11 Plk3 Gabarapl1 Atg12 Gadd45a Bnip3 Prmt1
0.00558464	18	231	2.52641	Coronavirus disease	http://www.genome.jp/kegg-bin/show_pathway?mmu05171	Irf9 Stat3 Ikbkg Nfkbia Il6st Ifnar2 Stat1 Ifih1 Adar Tlr3 Rpsa Oas3 Cxcl10 Rps27l Stat2 Ddx58 Rpl36al Oas1a
0.0134005	16	219	2.36875	Viral carcinogenesis	http://www.genome.jp/kegg-bin/show_pathway?mmu05203	Irf9 Stat3 Ikbkg Ranbp1 Atp6v0d1 H2bc4 Mdm2 Nfkbia Il6st Rb1 Irf7 Sp100 Traf5 Ccne2 Pkm H2-D1
0.00419127	25	365	2.2207	Amyotrophic lateral sclerosis	http://www.genome.jp/kegg-bin/show_pathway?mmu05014	Klc4 Slc1a2 Sqstm1 Nup153 Gpx8 Anxa7 Ndufa5 Ndufb8 Cat Atg13 Ncbp1 Tnfrsf1b Pink1 Map1lc3b Cox7a2 Ndufb7 Ndufa7 Itpr3 Tuba1c Uqcr10 Cycs Uqcrh Srsf3 Nup62 Gm49336
0.0275243	15	220	2.21061	Chemical carcinogenesis	http://www.genome.jp/kegg-bin/show_pathway?mmu05208	Ikbkg Arnt Nfkbia Ndufa5 Gsto2 Ndufb8 Cat Cox7a2 Gsta4 Ndufb7 Ephx1 Ndufa7 Gstm1 Uqcr10 Uqcrh
1.61185e-07	94	1597	1.90838	Metabolic pathways	http://www.genome.jp/kegg-bin/show_pathway?mmu01100	Dnmt1 Atp6v1f Sqor Inpp5k Ggt1 Ezh1 Fads1 Atp6v0d1 Ptgds Sirt2 Ada Aldh3a1 Lpin1 Cmpk2 Galk1 Pfas Mthfd1 Dhfr Gpx8 Enpp2 Naga Pycrl Arsa Umps Synj1 Ndufa5 Lpin2 Hagh Psat1 Cndp2 Chka Gsto2 Ndufb8 Hsd17b10 Pnpla2 Tk1 Tyms Uck2 Sephs1 St6galnac6 Ptges2 Uap1l1 Dhrs9 Cat Chac1 Car13 Gmps Bdh2 Pla2g2e Ak2 Pgd Car6 Gpat3 Ezh2 Rpn1 Etnk1 Nsdhl Prps1 Gpat4 Dhodh Pkm Cox7a2 Gsta4 Gclc Plod2 Ptgs2 Idua Ndu…
0.0140166	27	469	1.86652	Pathways of neurodegeneration	http://www.genome.jp/kegg-bin/show_pathway?mmu05022	Klc4 Ubc Sqstm1 Atp2a3 Gpx8 App Ndufa5 Ndufb8 Hsd17b10 Ube2l6 Cat Atg13 Ppid Tnfrsf1b Pink1 Map1lc3b Cox7a2 Ptgs2 Ndufb7 Ndufa7 Itpr3 Tuba1c Frat2 Uqcr10 Cycs Uqcrh Prnp
0.0454463	20	349	1.85801	Human papillomavirus infection	http://www.genome.jp/kegg-bin/show_pathway?mmu05165	Itgb7 Irf9 Ikbkg Atp6v1f Atp6v0d1 Mdm2 Rb1 Hes1 Ifnar2 Stat1 E2f1 Ccne2 Oasl2 Tlr3 Maml2 Pkm Ptgs2 Stat2 Oasl1 H2-D1

## Sheet: Differential BP overrepres
	group	FDR	nGenes	Pathway size	Fold enriched	Pathway	URL	Genes
1	Upregulated	1.15e-14	106	932	2.43537	RNA processing	http://amigo.geneontology.org/amigo/term/GO:0006396	ENSMUSG00000000581, ENSMUSG00000001383, ENSMUSG00000001674, ENSMUSG00000002477, ENSMUSG00000005846, ENSMUSG00000008333, ENSMUSG00000009535, ENSMUSG00000010608, ENSMUSG00000018379, ENSMUSG00000020409, ENSMUSG00000020677, ENSMUSG00000020863, ENSMUSG00000021418, ENSMUSG00000021428, ENSMUSG00000021500, ENSMUSG00000021905, ENSMUSG00000022300, ENSMUSG00000024188, ENSMUSG00000024528, ENSMUSG00000024608,…
2	Upregulated	1.15e-14	67	423	3.27946	Ribonucleoprotein complex biogenesis	http://amigo.geneontology.org/amigo/term/GO:0022613	ENSMUSG00000000355, ENSMUSG00000000581, ENSMUSG00000001674, ENSMUSG00000002477, ENSMUSG00000005846, ENSMUSG00000020677, ENSMUSG00000020863, ENSMUSG00000021418, ENSMUSG00000021428, ENSMUSG00000022247, ENSMUSG00000022300, ENSMUSG00000024188, ENSMUSG00000024528, ENSMUSG00000024608, ENSMUSG00000026019, ENSMUSG00000026377, ENSMUSG00000027133, ENSMUSG00000027752, ENSMUSG00000028729, ENSMUSG00000029066,…
3	Upregulated	1.76e-12	34	143	5.14164	Oxidative phosphorylation	http://amigo.geneontology.org/amigo/term/GO:0006119	ENSMUSG00000017778, ENSMUSG00000024099, ENSMUSG00000032330, ENSMUSG00000038690, ENSMUSG00000059534, ENSMUSG00000063694, ENSMUSG00000063882, ENSMUSG00000064351, ENSMUSG00000002416, ENSMUSG00000014294, ENSMUSG00000016427, ENSMUSG00000022450, ENSMUSG00000022820, ENSMUSG00000023089, ENSMUSG00000025968, ENSMUSG00000026032, ENSMUSG00000027673, ENSMUSG00000030647, ENSMUSG00000064341, ENSMUSG00000064345,…
4	Upregulated	1.76e-12	51	295	3.57602	Ribosome biogenesis	http://amigo.geneontology.org/amigo/term/GO:0042254	ENSMUSG00000000581, ENSMUSG00000001674, ENSMUSG00000005846, ENSMUSG00000020677, ENSMUSG00000021418, ENSMUSG00000021428, ENSMUSG00000022247, ENSMUSG00000022300, ENSMUSG00000024528, ENSMUSG00000024608, ENSMUSG00000026019, ENSMUSG00000026377, ENSMUSG00000027133, ENSMUSG00000027752, ENSMUSG00000028729, ENSMUSG00000029066, ENSMUSG00000029486, ENSMUSG00000031843, ENSMUSG00000031917, ENSMUSG00000033285,…
5	Upregulated	2.63e-12	36	157	4.73706	Cytoplasmic translation	http://amigo.geneontology.org/amigo/term/GO:0002181	ENSMUSG00000000355, ENSMUSG00000012405, ENSMUSG00000021905, ENSMUSG00000027170, ENSMUSG00000028936, ENSMUSG00000030057, ENSMUSG00000031171, ENSMUSG00000039221, ENSMUSG00000058655, ENSMUSG00000060938, ENSMUSG00000073702, ENSMUSG00000074656, ENSMUSG00000008683, ENSMUSG00000009927, ENSMUSG00000020460, ENSMUSG00000024608, ENSMUSG00000025290, ENSMUSG00000028081, ENSMUSG00000030744, ENSMUSG00000031320,…
6	Upregulated	2.63e-12	81	672	2.57675	Translation	http://amigo.geneontology.org/amigo/term/GO:0006412	ENSMUSG00000000355, ENSMUSG00000012405, ENSMUSG00000018848, ENSMUSG00000020982, ENSMUSG00000021905, ENSMUSG00000022336, ENSMUSG00000022370, ENSMUSG00000024608, ENSMUSG00000027170, ENSMUSG00000027374, ENSMUSG00000027680, ENSMUSG00000027752, ENSMUSG00000028936, ENSMUSG00000029208, ENSMUSG00000030057, ENSMUSG00000031171, ENSMUSG00000031320, ENSMUSG00000036572, ENSMUSG00000036850, ENSMUSG00000037058,…
7	Upregulated	1.2e-11	81	696	2.49452	Peptide biosynthetic process	http://amigo.geneontology.org/amigo/term/GO:0043043	ENSMUSG00000000355, ENSMUSG00000012405, ENSMUSG00000018848, ENSMUSG00000020982, ENSMUSG00000021905, ENSMUSG00000022336, ENSMUSG00000022370, ENSMUSG00000024608, ENSMUSG00000027170, ENSMUSG00000027374, ENSMUSG00000027680, ENSMUSG00000027752, ENSMUSG00000028936, ENSMUSG00000029208, ENSMUSG00000030057, ENSMUSG00000031171, ENSMUSG00000031320, ENSMUSG00000036572, ENSMUSG00000036850, ENSMUSG00000037058,…
8	Upregulated	1.18e-10	40	215	3.82341	RRNA processing	http://amigo.geneontology.org/amigo/term/GO:0006364	ENSMUSG00000000581, ENSMUSG00000001674, ENSMUSG00000005846, ENSMUSG00000020677, ENSMUSG00000021418, ENSMUSG00000021428, ENSMUSG00000022300, ENSMUSG00000024528, ENSMUSG00000024608, ENSMUSG00000026019, ENSMUSG00000026377, ENSMUSG00000027133, ENSMUSG00000027752, ENSMUSG00000028729, ENSMUSG00000029486, ENSMUSG00000031843, ENSMUSG00000033285, ENSMUSG00000035575, ENSMUSG00000038510, ENSMUSG00000043716,…
9	Upregulated	1.62e-10	90	869	2.24326	Peptide metabolic process	http://amigo.geneontology.org/amigo/term/GO:0006518	ENSMUSG00000000355, ENSMUSG00000012405, ENSMUSG00000018848, ENSMUSG00000020982, ENSMUSG00000021905, ENSMUSG00000021917, ENSMUSG00000022336, ENSMUSG00000022370, ENSMUSG00000024516, ENSMUSG00000024608, ENSMUSG00000025934, ENSMUSG00000027170, ENSMUSG00000027374, ENSMUSG00000027680, ENSMUSG00000027752, ENSMUSG00000028936, ENSMUSG00000029208, ENSMUSG00000030057, ENSMUSG00000031171, ENSMUSG00000031320,…
10	Upregulated	1.67e-10	86	814	2.29003	Amide biosynthetic process	http://amigo.geneontology.org/amigo/term/GO:0043604	ENSMUSG00000000355, ENSMUSG00000003809, ENSMUSG00000012405, ENSMUSG00000018848, ENSMUSG00000020982, ENSMUSG00000021905, ENSMUSG00000022336, ENSMUSG00000022370, ENSMUSG00000024608, ENSMUSG00000026097, ENSMUSG00000027170, ENSMUSG00000027374, ENSMUSG00000027680, ENSMUSG00000027752, ENSMUSG00000028936, ENSMUSG00000029208, ENSMUSG00000030057, ENSMUSG00000031171, ENSMUSG00000031320, ENSMUSG00000036572,…
11	Upregulated	3.9e-10	36	197	3.98638	Aerobic respiration	http://amigo.geneontology.org/amigo/term/GO:0009060	ENSMUSG00000017778, ENSMUSG00000020321, ENSMUSG00000022110, ENSMUSG00000024099, ENSMUSG00000032330, ENSMUSG00000038690, ENSMUSG00000059534, ENSMUSG00000063694, ENSMUSG00000063882, ENSMUSG00000064341, ENSMUSG00000064351, ENSMUSG00000064363, ENSMUSG00000002416, ENSMUSG00000014294, ENSMUSG00000016427, ENSMUSG00000022450, ENSMUSG00000022820, ENSMUSG00000023089, ENSMUSG00000025968, ENSMUSG00000026032,…
12	Upregulated	4.97e-10	56	406	2.85123	NcRNA processing	http://amigo.geneontology.org/amigo/term/GO:0034470	ENSMUSG00000000581, ENSMUSG00000001674, ENSMUSG00000005846, ENSMUSG00000020677, ENSMUSG00000021418, ENSMUSG00000021428, ENSMUSG00000021905, ENSMUSG00000022300, ENSMUSG00000024528, ENSMUSG00000024608, ENSMUSG00000026019, ENSMUSG00000026377, ENSMUSG00000027133, ENSMUSG00000027752, ENSMUSG00000028653, ENSMUSG00000028729, ENSMUSG00000029486, ENSMUSG00000030942, ENSMUSG00000031171, ENSMUSG00000031843,…
13	Upregulated	1.63e-09	20	63	6.7547	Proton motive force-driven mitochondrial ATP synthesis	http://amigo.geneontology.org/amigo/term/GO:0042776	ENSMUSG00000038690, ENSMUSG00000002416, ENSMUSG00000014294, ENSMUSG00000016427, ENSMUSG00000022450, ENSMUSG00000022820, ENSMUSG00000023089, ENSMUSG00000024099, ENSMUSG00000025968, ENSMUSG00000026032, ENSMUSG00000027673, ENSMUSG00000030647, ENSMUSG00000064341, ENSMUSG00000064345, ENSMUSG00000064363, ENSMUSG00000064367, ENSMUSG00000064368, ENSMUSG00000022890, ENSMUSG00000025781, ENSMUSG00000034566
14	Upregulated	4.81e-09	40	247	3.36334	RRNA metabolic process	http://amigo.geneontology.org/amigo/term/GO:0016072	ENSMUSG00000000581, ENSMUSG00000001674, ENSMUSG00000005846, ENSMUSG00000020677, ENSMUSG00000021418, ENSMUSG00000021428, ENSMUSG00000022300, ENSMUSG00000024528, ENSMUSG00000024608, ENSMUSG00000026019, ENSMUSG00000026377, ENSMUSG00000027133, ENSMUSG00000027752, ENSMUSG00000028729, ENSMUSG00000029486, ENSMUSG00000031843, ENSMUSG00000033285, ENSMUSG00000035575, ENSMUSG00000038510, ENSMUSG00000043716,…
15	Upregulated	6.52e-09	19	59	6.63824	NADH dehydrogenase complex assembly	http://amigo.geneontology.org/amigo/term/GO:0010257	ENSMUSG00000026032, ENSMUSG00000028261, ENSMUSG00000030614, ENSMUSG00000002416, ENSMUSG00000014294, ENSMUSG00000016427, ENSMUSG00000021764, ENSMUSG00000022450, ENSMUSG00000022820, ENSMUSG00000023089, ENSMUSG00000025968, ENSMUSG00000027673, ENSMUSG00000030647, ENSMUSG00000064341, ENSMUSG00000064345, ENSMUSG00000064363, ENSMUSG00000064367, ENSMUSG00000064368, ENSMUSG00000068184
16	Upregulated	6.52e-09	19	59	6.63824	Mitochondrial respiratory chain complex I assembly	http://amigo.geneontology.org/amigo/term/GO:0032981	ENSMUSG00000026032, ENSMUSG00000028261, ENSMUSG00000030614, ENSMUSG00000002416, ENSMUSG00000014294, ENSMUSG00000016427, ENSMUSG00000021764, ENSMUSG00000022450, ENSMUSG00000022820, ENSMUSG00000023089, ENSMUSG00000025968, ENSMUSG00000027673, ENSMUSG00000030647, ENSMUSG00000064341, ENSMUSG00000064345, ENSMUSG00000064363, ENSMUSG00000064367, ENSMUSG00000064368, ENSMUSG00000068184
17	Upregulated	7.46e-09	27	131	4.55942	Electron transport chain	http://amigo.geneontology.org/amigo/term/GO:0022900	ENSMUSG00000017778, ENSMUSG00000023089, ENSMUSG00000024099, ENSMUSG00000059534, ENSMUSG00000063694, ENSMUSG00000063882, ENSMUSG00000064351, ENSMUSG00000064370, ENSMUSG00000014294, ENSMUSG00000014313, ENSMUSG00000021520, ENSMUSG00000021764, ENSMUSG00000025968, ENSMUSG00000026032, ENSMUSG00000028964, ENSMUSG00000030647, ENSMUSG00000031231, ENSMUSG00000032330, ENSMUSG00000041431, ENSMUSG00000046949,…
18	Upregulated	8.61e-09	20	70	6.14064	Proton motive force-driven ATP synthesis	http://amigo.geneontology.org/amigo/term/GO:0015986	ENSMUSG00000025781, ENSMUSG00000034566, ENSMUSG00000038690, ENSMUSG00000002416, ENSMUSG00000014294, ENSMUSG00000016427, ENSMUSG00000022450, ENSMUSG00000022820, ENSMUSG00000023089, ENSMUSG00000024099, ENSMUSG00000025968, ENSMUSG00000026032, ENSMUSG00000027673, ENSMUSG00000030647, ENSMUSG00000064341, ENSMUSG00000064345, ENSMUSG00000064363, ENSMUSG00000064367, ENSMUSG00000064368, ENSMUSG00000022890
19	Upregulated	9.97e-09	21	80	5.75062	ATP synthesis coupled electron transport	http://amigo.geneontology.org/amigo/term/GO:0042773	ENSMUSG00000017778, ENSMUSG00000024099, ENSMUSG00000059534, ENSMUSG00000063694, ENSMUSG00000063882, ENSMUSG00000064351, ENSMUSG00000064370, ENSMUSG00000014313, ENSMUSG00000021520, ENSMUSG00000025968, ENSMUSG00000028964, ENSMUSG00000030647, ENSMUSG00000032330, ENSMUSG00000041431, ENSMUSG00000064341, ENSMUSG00000064345, ENSMUSG00000064363, ENSMUSG00000064367, ENSMUSG00000064368, ENSMUSG00000020664,…
20	Upregulated	9.97e-09	21	78	5.75062	Mitochondrial ATP synthesis coupled electron transport	http://amigo.geneontology.org/amigo/term/GO:0042775	ENSMUSG00000017778, ENSMUSG00000024099, ENSMUSG00000059534, ENSMUSG00000063694, ENSMUSG00000063882, ENSMUSG00000064351, ENSMUSG00000064370, ENSMUSG00000014313, ENSMUSG00000021520, ENSMUSG00000025968, ENSMUSG00000028964, ENSMUSG00000030647, ENSMUSG00000032330, ENSMUSG00000041431, ENSMUSG00000064341, ENSMUSG00000064345, ENSMUSG00000064363, ENSMUSG00000064367, ENSMUSG00000064368, ENSMUSG00000020664,…
21	Upregulated	1.07e-08	101	1132	1.95107	Cellular amide metabolic process	http://amigo.geneontology.org/amigo/term/GO:0043603	ENSMUSG00000000355, ENSMUSG00000003809, ENSMUSG00000012405, ENSMUSG00000018848, ENSMUSG00000020982, ENSMUSG00000021707, ENSMUSG00000021905, ENSMUSG00000021917, ENSMUSG00000022110, ENSMUSG00000022336, ENSMUSG00000022370, ENSMUSG00000024516, ENSMUSG00000024608, ENSMUSG00000025287, ENSMUSG00000025934, ENSMUSG00000026097, ENSMUSG00000027170, ENSMUSG00000027374, ENSMUSG00000027680, ENSMUSG00000027752,…
22	Upregulated	2.43e-08	19	67	6.11139	Aerobic electron transport chain	http://amigo.geneontology.org/amigo/term/GO:0019646	ENSMUSG00000017778, ENSMUSG00000024099, ENSMUSG00000059534, ENSMUSG00000063694, ENSMUSG00000063882, ENSMUSG00000064351, ENSMUSG00000064370, ENSMUSG00000014313, ENSMUSG00000021520, ENSMUSG00000025968, ENSMUSG00000028964, ENSMUSG00000030647, ENSMUSG00000032330, ENSMUSG00000064341, ENSMUSG00000064345, ENSMUSG00000064363, ENSMUSG00000064367, ENSMUSG00000064368, ENSMUSG00000020664
23	Upregulated	2.76e-08	38	256	3.2491	Cellular respiration	http://amigo.geneontology.org/amigo/term/GO:0045333	ENSMUSG00000017778, ENSMUSG00000020321, ENSMUSG00000022110, ENSMUSG00000023089, ENSMUSG00000024099, ENSMUSG00000032330, ENSMUSG00000038690, ENSMUSG00000059534, ENSMUSG00000063694, ENSMUSG00000063882, ENSMUSG00000064341, ENSMUSG00000064351, ENSMUSG00000064363, ENSMUSG00000002416, ENSMUSG00000014294, ENSMUSG00000016427, ENSMUSG00000022450, ENSMUSG00000022820, ENSMUSG00000025968, ENSMUSG00000026032,…
24	Upregulated	8.07e-08	130	1662	1.71283	Organonitrogen compound biosynthetic process	http://amigo.geneontology.org/amigo/term/GO:1901566	ENSMUSG00000000355, ENSMUSG00000003809, ENSMUSG00000010911, ENSMUSG00000012405, ENSMUSG00000015961, ENSMUSG00000018848, ENSMUSG00000020000, ENSMUSG00000020982, ENSMUSG00000021707, ENSMUSG00000021905, ENSMUSG00000022336, ENSMUSG00000022370, ENSMUSG00000024608, ENSMUSG00000025781, ENSMUSG00000026097, ENSMUSG00000027170, ENSMUSG00000027374, ENSMUSG00000027680, ENSMUSG00000027752, ENSMUSG00000028443,…
25	Upregulated	9.58e-08	40	290	3.00209	ATP metabolic process	http://amigo.geneontology.org/amigo/term/GO:0046034	ENSMUSG00000017778, ENSMUSG00000024099, ENSMUSG00000025781, ENSMUSG00000028443, ENSMUSG00000032330, ENSMUSG00000034566, ENSMUSG00000038690, ENSMUSG00000057666, ENSMUSG00000059534, ENSMUSG00000063694, ENSMUSG00000063882, ENSMUSG00000064351, ENSMUSG00000002416, ENSMUSG00000014294, ENSMUSG00000016427, ENSMUSG00000022450, ENSMUSG00000022820, ENSMUSG00000023089, ENSMUSG00000025968, ENSMUSG00000026032,…
26	Upregulated	2.57e-07	275	4781	1.3605	Cellular nitrogen compound biosynthetic process	http://amigo.geneontology.org/amigo/term/GO:0044271	ENSMUSG00000000355, ENSMUSG00000001134, ENSMUSG00000001289, ENSMUSG00000002679, ENSMUSG00000003184, ENSMUSG00000003809, ENSMUSG00000003929, ENSMUSG00000012405, ENSMUSG00000015217, ENSMUSG00000015961, ENSMUSG00000018848, ENSMUSG00000020000, ENSMUSG00000020074, ENSMUSG00000020739, ENSMUSG00000020982, ENSMUSG00000021510, ENSMUSG00000021707, ENSMUSG00000021832, ENSMUSG00000021905, ENSMUSG00000022205,…
27	Upregulated	3.54e-07	22	105	4.54908	Respiratory electron transport chain	http://amigo.geneontology.org/amigo/term/GO:0022904	ENSMUSG00000017778, ENSMUSG00000023089, ENSMUSG00000024099, ENSMUSG00000059534, ENSMUSG00000063694, ENSMUSG00000063882, ENSMUSG00000064351, ENSMUSG00000064370, ENSMUSG00000014313, ENSMUSG00000021520, ENSMUSG00000025968, ENSMUSG00000028964, ENSMUSG00000030647, ENSMUSG00000032330, ENSMUSG00000041431, ENSMUSG00000064341, ENSMUSG00000064345, ENSMUSG00000064363, ENSMUSG00000064367, ENSMUSG00000064368,…
28	Upregulated	8.71e-07	58	536	2.26458	NcRNA metabolic process	http://amigo.geneontology.org/amigo/term/GO:0034660	ENSMUSG00000000581, ENSMUSG00000001674, ENSMUSG00000005846, ENSMUSG00000018848, ENSMUSG00000020677, ENSMUSG00000021418, ENSMUSG00000021428, ENSMUSG00000021905, ENSMUSG00000022300, ENSMUSG00000024528, ENSMUSG00000024608, ENSMUSG00000026019, ENSMUSG00000026377, ENSMUSG00000027133, ENSMUSG00000027752, ENSMUSG00000028653, ENSMUSG00000028729, ENSMUSG00000029486, ENSMUSG00000030942, ENSMUSG00000031171,…
29	Upregulated	2.26e-06	22	119	4.12787	Purine nucleoside triphosphate biosynthetic process	http://amigo.geneontology.org/amigo/term/GO:0009145	ENSMUSG00000025781, ENSMUSG00000028443, ENSMUSG00000034566, ENSMUSG00000038690, ENSMUSG00000002416, ENSMUSG00000014294, ENSMUSG00000016427, ENSMUSG00000022450, ENSMUSG00000022820, ENSMUSG00000023089, ENSMUSG00000024099, ENSMUSG00000025968, ENSMUSG00000026032, ENSMUSG00000027673, ENSMUSG00000030647, ENSMUSG00000064341, ENSMUSG00000064345, ENSMUSG00000064363, ENSMUSG00000064367, ENSMUSG00000064368,…
30	Upregulated	2.58e-06	20	96	4.45365	Mitochondrial respiratory chain complex assembly	http://amigo.geneontology.org/amigo/term/GO:0033108	ENSMUSG00000026032, ENSMUSG00000028261, ENSMUSG00000030614, ENSMUSG00000087687, ENSMUSG00000002416, ENSMUSG00000014294, ENSMUSG00000016427, ENSMUSG00000021764, ENSMUSG00000022450, ENSMUSG00000022820, ENSMUSG00000023089, ENSMUSG00000025968, ENSMUSG00000027673, ENSMUSG00000030647, ENSMUSG00000064341, ENSMUSG00000064345, ENSMUSG00000064363, ENSMUSG00000064367, ENSMUSG00000064368, ENSMUSG00000068184
31	Upregulated	3.1e-06	21	107	4.21333	ATP biosynthetic process	http://amigo.geneontology.org/amigo/term/GO:0006754	ENSMUSG00000025781, ENSMUSG00000028443, ENSMUSG00000034566, ENSMUSG00000038690, ENSMUSG00000002416, ENSMUSG00000014294, ENSMUSG00000016427, ENSMUSG00000022450, ENSMUSG00000022820, ENSMUSG00000023089, ENSMUSG00000024099, ENSMUSG00000025968, ENSMUSG00000026032, ENSMUSG00000027673, ENSMUSG00000030647, ENSMUSG00000064341, ENSMUSG00000064345, ENSMUSG00000064363, ENSMUSG00000064367, ENSMUSG00000064368,…
32	Upregulated	4.86e-06	17	71	4.9926	Ribosomal large subunit biogenesis	http://amigo.geneontology.org/amigo/term/GO:0042273	ENSMUSG00000001674, ENSMUSG00000005846, ENSMUSG00000022247, ENSMUSG00000026019, ENSMUSG00000026377, ENSMUSG00000028729, ENSMUSG00000029066, ENSMUSG00000029486, ENSMUSG00000031917, ENSMUSG00000038510, ENSMUSG00000043716, ENSMUSG00000057113, ENSMUSG00000058558, ENSMUSG00000060739, ENSMUSG00000060938, ENSMUSG00000025962, ENSMUSG00000059291
33	Upregulated	5.02e-06	258	4571	1.33849	RNA metabolic process	http://amigo.geneontology.org/amigo/term/GO:0016070	ENSMUSG00000000581, ENSMUSG00000001134, ENSMUSG00000001289, ENSMUSG00000001383, ENSMUSG00000001674, ENSMUSG00000002477, ENSMUSG00000002679, ENSMUSG00000003184, ENSMUSG00000003929, ENSMUSG00000005846, ENSMUSG00000008333, ENSMUSG00000009535, ENSMUSG00000010608, ENSMUSG00000015217, ENSMUSG00000015289, ENSMUSG00000018379, ENSMUSG00000018848, ENSMUSG00000020074, ENSMUSG00000020409, ENSMUSG00000020677,…
34	Upregulated	6.3e-06	203	3168	1.41119	Cellular component biogenesis	http://amigo.geneontology.org/amigo/term/GO:0044085	ENSMUSG00000000058, ENSMUSG00000000355, ENSMUSG00000000581, ENSMUSG00000001039, ENSMUSG00000001674, ENSMUSG00000002477, ENSMUSG00000005681, ENSMUSG00000005846, ENSMUSG00000016382, ENSMUSG00000017421, ENSMUSG00000018567, ENSMUSG00000018736, ENSMUSG00000018820, ENSMUSG00000019971, ENSMUSG00000020024, ENSMUSG00000020056, ENSMUSG00000020386, ENSMUSG00000020677, ENSMUSG00000020863, ENSMUSG00000021418,…
35	Upregulated	7.97e-06	21	118	3.97707	Purine ribonucleoside triphosphate biosynthetic process	http://amigo.geneontology.org/amigo/term/GO:0009206	ENSMUSG00000025781, ENSMUSG00000028443, ENSMUSG00000034566, ENSMUSG00000038690, ENSMUSG00000002416, ENSMUSG00000014294, ENSMUSG00000016427, ENSMUSG00000022450, ENSMUSG00000022820, ENSMUSG00000023089, ENSMUSG00000024099, ENSMUSG00000025968, ENSMUSG00000026032, ENSMUSG00000027673, ENSMUSG00000030647, ENSMUSG00000064341, ENSMUSG00000064345, ENSMUSG00000064363, ENSMUSG00000064367, ENSMUSG00000064368,…
36	Upregulated	1.49e-05	39	340	2.52492	Energy derivation by oxidation of organic compounds	http://amigo.geneontology.org/amigo/term/GO:0015980	ENSMUSG00000017778, ENSMUSG00000020321, ENSMUSG00000022110, ENSMUSG00000023089, ENSMUSG00000024099, ENSMUSG00000032330, ENSMUSG00000038690, ENSMUSG00000059534, ENSMUSG00000063694, ENSMUSG00000063882, ENSMUSG00000064341, ENSMUSG00000064351, ENSMUSG00000064363, ENSMUSG00000002416, ENSMUSG00000014294, ENSMUSG00000016427, ENSMUSG00000022450, ENSMUSG00000022820, ENSMUSG00000025968, ENSMUSG00000026032,…
37	Upregulated	1.59e-05	125	1735	1.57918	Protein-containing complex organization	http://amigo.geneontology.org/amigo/term/GO:0043933	ENSMUSG00000000355, ENSMUSG00000002477, ENSMUSG00000005681, ENSMUSG00000015656, ENSMUSG00000018736, ENSMUSG00000020056, ENSMUSG00000020386, ENSMUSG00000020863, ENSMUSG00000021832, ENSMUSG00000022247, ENSMUSG00000024188, ENSMUSG00000024608, ENSMUSG00000026032, ENSMUSG00000027287, ENSMUSG00000028261, ENSMUSG00000028271, ENSMUSG00000028693, ENSMUSG00000029066, ENSMUSG00000029649, ENSMUSG00000030614,…
38	Upregulated	1.96e-05	22	135	3.62447	Nucleoside triphosphate biosynthetic process	http://amigo.geneontology.org/amigo/term/GO:0009142	ENSMUSG00000025781, ENSMUSG00000028443, ENSMUSG00000034566, ENSMUSG00000038690, ENSMUSG00000002416, ENSMUSG00000014294, ENSMUSG00000016427, ENSMUSG00000022450, ENSMUSG00000022820, ENSMUSG00000023089, ENSMUSG00000024099, ENSMUSG00000025968, ENSMUSG00000026032, ENSMUSG00000027673, ENSMUSG00000030647, ENSMUSG00000064341, ENSMUSG00000064345, ENSMUSG00000064363, ENSMUSG00000064367, ENSMUSG00000064368,…
39	Upregulated	1.96e-05	21	124	3.76589	Ribonucleoside triphosphate biosynthetic process	http://amigo.geneontology.org/amigo/term/GO:0009201	ENSMUSG00000025781, ENSMUSG00000028443, ENSMUSG00000034566, ENSMUSG00000038690, ENSMUSG00000002416, ENSMUSG00000014294, ENSMUSG00000016427, ENSMUSG00000022450, ENSMUSG00000022820, ENSMUSG00000023089, ENSMUSG00000024099, ENSMUSG00000025968, ENSMUSG00000026032, ENSMUSG00000027673, ENSMUSG00000030647, ENSMUSG00000064341, ENSMUSG00000064345, ENSMUSG00000064363, ENSMUSG00000064367, ENSMUSG00000064368,…
40	Upregulated	2e-05	16	68	4.76802	Ribosomal small subunit biogenesis	http://amigo.geneontology.org/amigo/term/GO:0042274	ENSMUSG00000020677, ENSMUSG00000021418, ENSMUSG00000021428, ENSMUSG00000022300, ENSMUSG00000024528, ENSMUSG00000024608, ENSMUSG00000033285, ENSMUSG00000035575, ENSMUSG00000036781, ENSMUSG00000057113, ENSMUSG00000009927, ENSMUSG00000025290, ENSMUSG00000061787, ENSMUSG00000021243, ENSMUSG00000022313, ENSMUSG00000034345
41	Upregulated	2.11e-05	90	1126	1.73527	Cellular macromolecule biosynthetic process	http://amigo.geneontology.org/amigo/term/GO:0034645	ENSMUSG00000000355, ENSMUSG00000012405, ENSMUSG00000018848, ENSMUSG00000020982, ENSMUSG00000021905, ENSMUSG00000022336, ENSMUSG00000022370, ENSMUSG00000024608, ENSMUSG00000027170, ENSMUSG00000027374, ENSMUSG00000027680, ENSMUSG00000027752, ENSMUSG00000028936, ENSMUSG00000029208, ENSMUSG00000030057, ENSMUSG00000031171, ENSMUSG00000031320, ENSMUSG00000034160, ENSMUSG00000036572, ENSMUSG00000036632,…
42	Upregulated	3.48e-05	112	1538	1.60281	Protein-containing complex assembly	http://amigo.geneontology.org/amigo/term/GO:0065003	ENSMUSG00000000355, ENSMUSG00000002477, ENSMUSG00000005681, ENSMUSG00000018736, ENSMUSG00000020056, ENSMUSG00000020386, ENSMUSG00000020863, ENSMUSG00000021832, ENSMUSG00000022247, ENSMUSG00000024188, ENSMUSG00000024608, ENSMUSG00000026032, ENSMUSG00000027287, ENSMUSG00000028261, ENSMUSG00000028271, ENSMUSG00000028693, ENSMUSG00000029066, ENSMUSG00000029649, ENSMUSG00000030614, ENSMUSG00000032083,…
43	Upregulated	4.63e-05	28	210	2.90972	Purine ribonucleotide biosynthetic process	http://amigo.geneontology.org/amigo/term/GO:0009152	ENSMUSG00000003809, ENSMUSG00000015961, ENSMUSG00000025781, ENSMUSG00000028443, ENSMUSG00000029247, ENSMUSG00000034566, ENSMUSG00000038690, ENSMUSG00000002416, ENSMUSG00000014294, ENSMUSG00000016427, ENSMUSG00000020664, ENSMUSG00000022450, ENSMUSG00000022820, ENSMUSG00000023089, ENSMUSG00000024099, ENSMUSG00000025968, ENSMUSG00000026032, ENSMUSG00000027673, ENSMUSG00000030647, ENSMUSG00000064341,…
44	Upregulated	5.45e-05	22	144	3.40313	Purine nucleoside triphosphate metabolic process	http://amigo.geneontology.org/amigo/term/GO:0009144	ENSMUSG00000025781, ENSMUSG00000028443, ENSMUSG00000034566, ENSMUSG00000038690, ENSMUSG00000002416, ENSMUSG00000014294, ENSMUSG00000016427, ENSMUSG00000022450, ENSMUSG00000022820, ENSMUSG00000023089, ENSMUSG00000024099, ENSMUSG00000025968, ENSMUSG00000026032, ENSMUSG00000027673, ENSMUSG00000030647, ENSMUSG00000064341, ENSMUSG00000064345, ENSMUSG00000064363, ENSMUSG00000064367, ENSMUSG00000064368,…
45	Upregulated	6e-05	10	28	7.23718	Mitochondrial electron transport NADH to ubiquinone	http://amigo.geneontology.org/amigo/term/GO:0006120	ENSMUSG00000024099, ENSMUSG00000025968, ENSMUSG00000028964, ENSMUSG00000030647, ENSMUSG00000064341, ENSMUSG00000064345, ENSMUSG00000064363, ENSMUSG00000064367, ENSMUSG00000064368, ENSMUSG00000020664
46	Upregulated	7.18e-05	21	136	3.45972	Purine ribonucleoside triphosphate metabolic process	http://amigo.geneontology.org/amigo/term/GO:0009205	ENSMUSG00000025781, ENSMUSG00000028443, ENSMUSG00000034566, ENSMUSG00000038690, ENSMUSG00000002416, ENSMUSG00000014294, ENSMUSG00000016427, ENSMUSG00000022450, ENSMUSG00000022820, ENSMUSG00000023089, ENSMUSG00000024099, ENSMUSG00000025968, ENSMUSG00000026032, ENSMUSG00000027673, ENSMUSG00000030647, ENSMUSG00000064341, ENSMUSG00000064345, ENSMUSG00000064363, ENSMUSG00000064367, ENSMUSG00000064368,…
47	Upregulated	7.79e-05	44	441	2.21246	RNA splicing	http://amigo.geneontology.org/amigo/term/GO:0008380	ENSMUSG00000001383, ENSMUSG00000002477, ENSMUSG00000008333, ENSMUSG00000010608, ENSMUSG00000018379, ENSMUSG00000020409, ENSMUSG00000020863, ENSMUSG00000021500, ENSMUSG00000024188, ENSMUSG00000024735, ENSMUSG00000025898, ENSMUSG00000026851, ENSMUSG00000027680, ENSMUSG00000027998, ENSMUSG00000028609, ENSMUSG00000028902, ENSMUSG00000037361, ENSMUSG00000039630, ENSMUSG00000040824, ENSMUSG00000048222,…
48	Upregulated	0.000115	33	301	2.51397	RNA splicing via transesterification reactions	http://amigo.geneontology.org/amigo/term/GO:0000375	ENSMUSG00000001383, ENSMUSG00000002477, ENSMUSG00000008333, ENSMUSG00000010608, ENSMUSG00000018379, ENSMUSG00000020863, ENSMUSG00000021500, ENSMUSG00000024188, ENSMUSG00000024735, ENSMUSG00000025898, ENSMUSG00000026851, ENSMUSG00000027680, ENSMUSG00000027998, ENSMUSG00000028902, ENSMUSG00000037361, ENSMUSG00000039630, ENSMUSG00000040824, ENSMUSG00000048222, ENSMUSG00000057278, ENSMUSG00000061136,…
49	Upregulated	0.000115	33	301	2.51397	RNA splicing via transesterification reactions with bulged adenosine as nucleophile	http://amigo.geneontology.org/amigo/term/GO:0000377	ENSMUSG00000001383, ENSMUSG00000002477, ENSMUSG00000008333, ENSMUSG00000010608, ENSMUSG00000018379, ENSMUSG00000020863, ENSMUSG00000021500, ENSMUSG00000024188, ENSMUSG00000024735, ENSMUSG00000025898, ENSMUSG00000026851, ENSMUSG00000027680, ENSMUSG00000027998, ENSMUSG00000028902, ENSMUSG00000037361, ENSMUSG00000039630, ENSMUSG00000040824, ENSMUSG00000048222, ENSMUSG00000057278, ENSMUSG00000061136,…
50	Upregulated	0.000115	33	301	2.51397	MRNA splicing via spliceosome	http://amigo.geneontology.org/amigo/term/GO:0000398	ENSMUSG00000001383, ENSMUSG00000002477, ENSMUSG00000008333, ENSMUSG00000010608, ENSMUSG00000018379, ENSMUSG00000020863, ENSMUSG00000021500, ENSMUSG00000024188, ENSMUSG00000024735, ENSMUSG00000025898, ENSMUSG00000026851, ENSMUSG00000027680, ENSMUSG00000027998, ENSMUSG00000028902, ENSMUSG00000037361, ENSMUSG00000039630, ENSMUSG00000040824, ENSMUSG00000048222, ENSMUSG00000057278, ENSMUSG00000061136,…
51	Downregulated	2.09e-09	335	4781	1.39133	Cellular nitrogen compound biosynthetic process	http://amigo.geneontology.org/amigo/term/GO:0044271	ENSMUSG00000000085, ENSMUSG00000000552, ENSMUSG00000000567, ENSMUSG00000001288, ENSMUSG00000001911, ENSMUSG00000002028, ENSMUSG00000003032, ENSMUSG00000003072, ENSMUSG00000003119, ENSMUSG00000003545, ENSMUSG00000003575, ENSMUSG00000004897, ENSMUSG00000005148, ENSMUSG00000005566, ENSMUSG00000006442, ENSMUSG00000007029, ENSMUSG00000007880, ENSMUSG00000008575, ENSMUSG00000009741, ENSMUSG00000013089,…
52	Downregulated	2.09e-09	185	2089	1.65988	Positive regulation of nucleobase-containing compound metabolic process	http://amigo.geneontology.org/amigo/term/GO:0045935	ENSMUSG00000001288, ENSMUSG00000002028, ENSMUSG00000003119, ENSMUSG00000003575, ENSMUSG00000005566, ENSMUSG00000007880, ENSMUSG00000022897, ENSMUSG00000024002, ENSMUSG00000025066, ENSMUSG00000027210, ENSMUSG00000027803, ENSMUSG00000029461, ENSMUSG00000029647, ENSMUSG00000032040, ENSMUSG00000033871, ENSMUSG00000034341, ENSMUSG00000035632, ENSMUSG00000036550, ENSMUSG00000036568, ENSMUSG00000036940,…
53	Downregulated	3.42e-09	321	4571	1.39803	RNA metabolic process	http://amigo.geneontology.org/amigo/term/GO:0016070	ENSMUSG00000000085, ENSMUSG00000000567, ENSMUSG00000001288, ENSMUSG00000001911, ENSMUSG00000002028, ENSMUSG00000002107, ENSMUSG00000002524, ENSMUSG00000003032, ENSMUSG00000003119, ENSMUSG00000003545, ENSMUSG00000003575, ENSMUSG00000004897, ENSMUSG00000005148, ENSMUSG00000005566, ENSMUSG00000006456, ENSMUSG00000007029, ENSMUSG00000007050, ENSMUSG00000007880, ENSMUSG00000008575, ENSMUSG00000009741,…
54	Downregulated	8.42e-09	330	4756	1.37593	Macromolecule biosynthetic process	http://amigo.geneontology.org/amigo/term/GO:0009059	ENSMUSG00000000085, ENSMUSG00000000552, ENSMUSG00000000567, ENSMUSG00000001288, ENSMUSG00000001844, ENSMUSG00000001911, ENSMUSG00000002028, ENSMUSG00000003032, ENSMUSG00000003119, ENSMUSG00000003545, ENSMUSG00000003575, ENSMUSG00000003865, ENSMUSG00000004897, ENSMUSG00000005148, ENSMUSG00000005566, ENSMUSG00000007029, ENSMUSG00000007880, ENSMUSG00000008575, ENSMUSG00000009741, ENSMUSG00000013089,…
55	Downregulated	8.55e-09	251	3215	1.47645	Positive regulation of nitrogen compound metabolic process	http://amigo.geneontology.org/amigo/term/GO:0051173	ENSMUSG00000001288, ENSMUSG00000002028, ENSMUSG00000002603, ENSMUSG00000003119, ENSMUSG00000003575, ENSMUSG00000005566, ENSMUSG00000007880, ENSMUSG00000020235, ENSMUSG00000022070, ENSMUSG00000022897, ENSMUSG00000024002, ENSMUSG00000024594, ENSMUSG00000024660, ENSMUSG00000024962, ENSMUSG00000025066, ENSMUSG00000025762, ENSMUSG00000027210, ENSMUSG00000027803, ENSMUSG00000029461, ENSMUSG00000029471,…
56	Downregulated	2.12e-08	165	1876	1.65404	Positive regulation of RNA metabolic process	http://amigo.geneontology.org/amigo/term/GO:0051254	ENSMUSG00000001288, ENSMUSG00000002028, ENSMUSG00000003119, ENSMUSG00000003575, ENSMUSG00000005566, ENSMUSG00000007880, ENSMUSG00000022897, ENSMUSG00000024002, ENSMUSG00000025066, ENSMUSG00000027210, ENSMUSG00000027803, ENSMUSG00000029647, ENSMUSG00000032040, ENSMUSG00000033871, ENSMUSG00000034341, ENSMUSG00000035632, ENSMUSG00000036550, ENSMUSG00000036568, ENSMUSG00000036940, ENSMUSG00000036986,…
57	Downregulated	8.51e-08	179	2124	1.58268	Positive regulation of biosynthetic process	http://amigo.geneontology.org/amigo/term/GO:0009891	ENSMUSG00000001288, ENSMUSG00000002028, ENSMUSG00000003119, ENSMUSG00000003575, ENSMUSG00000005566, ENSMUSG00000007880, ENSMUSG00000022897, ENSMUSG00000024002, ENSMUSG00000025066, ENSMUSG00000025762, ENSMUSG00000027210, ENSMUSG00000027803, ENSMUSG00000033871, ENSMUSG00000034341, ENSMUSG00000036568, ENSMUSG00000036940, ENSMUSG00000036986, ENSMUSG00000037331, ENSMUSG00000038502, ENSMUSG00000038909,…
58	Downregulated	1.69e-07	167	1954	1.59962	Positive regulation of macromolecule biosynthetic process	http://amigo.geneontology.org/amigo/term/GO:0010557	ENSMUSG00000001288, ENSMUSG00000002028, ENSMUSG00000003119, ENSMUSG00000003575, ENSMUSG00000005566, ENSMUSG00000007880, ENSMUSG00000022897, ENSMUSG00000024002, ENSMUSG00000025066, ENSMUSG00000025762, ENSMUSG00000027210, ENSMUSG00000027803, ENSMUSG00000033871, ENSMUSG00000034341, ENSMUSG00000036568, ENSMUSG00000036940, ENSMUSG00000036986, ENSMUSG00000037331, ENSMUSG00000038502, ENSMUSG00000038909,…
59	Downregulated	1.69e-07	174	2073	1.57783	Positive regulation of cellular biosynthetic process	http://amigo.geneontology.org/amigo/term/GO:0031328	ENSMUSG00000001288, ENSMUSG00000002028, ENSMUSG00000003119, ENSMUSG00000003575, ENSMUSG00000005566, ENSMUSG00000007880, ENSMUSG00000022897, ENSMUSG00000024002, ENSMUSG00000025066, ENSMUSG00000025762, ENSMUSG00000027210, ENSMUSG00000027803, ENSMUSG00000033871, ENSMUSG00000034341, ENSMUSG00000036568, ENSMUSG00000036940, ENSMUSG00000036986, ENSMUSG00000037331, ENSMUSG00000038502, ENSMUSG00000038909,…
60	Downregulated	2.02e-07	265	3610	1.40482	Positive regulation of macromolecule metabolic process	http://amigo.geneontology.org/amigo/term/GO:0010604	ENSMUSG00000001288, ENSMUSG00000002028, ENSMUSG00000002603, ENSMUSG00000003119, ENSMUSG00000003575, ENSMUSG00000005566, ENSMUSG00000007880, ENSMUSG00000020235, ENSMUSG00000022070, ENSMUSG00000022897, ENSMUSG00000024002, ENSMUSG00000024594, ENSMUSG00000024660, ENSMUSG00000024962, ENSMUSG00000025066, ENSMUSG00000025762, ENSMUSG00000027210, ENSMUSG00000027803, ENSMUSG00000029461, ENSMUSG00000029471,…
61	Downregulated	2.88e-07	282	4122	1.37813	Regulation of cellular biosynthetic process	http://amigo.geneontology.org/amigo/term/GO:0031326	ENSMUSG00000000085, ENSMUSG00000000552, ENSMUSG00000000567, ENSMUSG00000001288, ENSMUSG00000001911, ENSMUSG00000002028, ENSMUSG00000003032, ENSMUSG00000003119, ENSMUSG00000003545, ENSMUSG00000003575, ENSMUSG00000004897, ENSMUSG00000005148, ENSMUSG00000005566, ENSMUSG00000007880, ENSMUSG00000008575, ENSMUSG00000009741, ENSMUSG00000013089, ENSMUSG00000015501, ENSMUSG00000015839, ENSMUSG00000016409,…
62	Downregulated	3.91e-07	80	717	2.04037	MRNA metabolic process	http://amigo.geneontology.org/amigo/term/GO:0016071	ENSMUSG00000002107, ENSMUSG00000002524, ENSMUSG00000006456, ENSMUSG00000007050, ENSMUSG00000019432, ENSMUSG00000021645, ENSMUSG00000024217, ENSMUSG00000024400, ENSMUSG00000024853, ENSMUSG00000027086, ENSMUSG00000027404, ENSMUSG00000028106, ENSMUSG00000028137, ENSMUSG00000028820, ENSMUSG00000029227, ENSMUSG00000029594, ENSMUSG00000029647, ENSMUSG00000030216, ENSMUSG00000030512, ENSMUSG00000031157,…
63	Downregulated	5.97e-07	285	4209	1.36265	Regulation of biosynthetic process	http://amigo.geneontology.org/amigo/term/GO:0009889	ENSMUSG00000000085, ENSMUSG00000000552, ENSMUSG00000000567, ENSMUSG00000001288, ENSMUSG00000001911, ENSMUSG00000002028, ENSMUSG00000003032, ENSMUSG00000003119, ENSMUSG00000003545, ENSMUSG00000003575, ENSMUSG00000004897, ENSMUSG00000005148, ENSMUSG00000005566, ENSMUSG00000007880, ENSMUSG00000008575, ENSMUSG00000009741, ENSMUSG00000013089, ENSMUSG00000015501, ENSMUSG00000015839, ENSMUSG00000016409,…
64	Downregulated	5.97e-07	287	4253	1.36073	Organic cyclic compound biosynthetic process	http://amigo.geneontology.org/amigo/term/GO:1901362	ENSMUSG00000000085, ENSMUSG00000000567, ENSMUSG00000001288, ENSMUSG00000001911, ENSMUSG00000002028, ENSMUSG00000003032, ENSMUSG00000003072, ENSMUSG00000003119, ENSMUSG00000003545, ENSMUSG00000003575, ENSMUSG00000004897, ENSMUSG00000005148, ENSMUSG00000005566, ENSMUSG00000007880, ENSMUSG00000008575, ENSMUSG00000009741, ENSMUSG00000013089, ENSMUSG00000013629, ENSMUSG00000013822, ENSMUSG00000015501,…
65	Downregulated	6.35e-07	269	3937	1.37918	Regulation of macromolecule biosynthetic process	http://amigo.geneontology.org/amigo/term/GO:0010556	ENSMUSG00000000085, ENSMUSG00000000552, ENSMUSG00000000567, ENSMUSG00000001288, ENSMUSG00000001911, ENSMUSG00000002028, ENSMUSG00000003032, ENSMUSG00000003119, ENSMUSG00000003545, ENSMUSG00000003575, ENSMUSG00000004897, ENSMUSG00000005148, ENSMUSG00000005566, ENSMUSG00000007880, ENSMUSG00000008575, ENSMUSG00000009741, ENSMUSG00000013089, ENSMUSG00000015501, ENSMUSG00000015839, ENSMUSG00000016409,…
66	Downregulated	6.35e-07	278	4098	1.36801	Regulation of nucleobase-containing compound metabolic process	http://amigo.geneontology.org/amigo/term/GO:0019219	ENSMUSG00000000085, ENSMUSG00000000567, ENSMUSG00000001288, ENSMUSG00000001911, ENSMUSG00000002028, ENSMUSG00000002107, ENSMUSG00000002524, ENSMUSG00000003032, ENSMUSG00000003119, ENSMUSG00000003545, ENSMUSG00000003575, ENSMUSG00000004897, ENSMUSG00000005148, ENSMUSG00000005566, ENSMUSG00000007880, ENSMUSG00000008575, ENSMUSG00000009741, ENSMUSG00000013089, ENSMUSG00000013415, ENSMUSG00000015501,…
67	Downregulated	6.98e-07	252	3415	1.39775	Positive regulation of cellular metabolic process	http://amigo.geneontology.org/amigo/term/GO:0031325	ENSMUSG00000001288, ENSMUSG00000002028, ENSMUSG00000002603, ENSMUSG00000003119, ENSMUSG00000003575, ENSMUSG00000005566, ENSMUSG00000007880, ENSMUSG00000020235, ENSMUSG00000022070, ENSMUSG00000022897, ENSMUSG00000024002, ENSMUSG00000024594, ENSMUSG00000024660, ENSMUSG00000024962, ENSMUSG00000025066, ENSMUSG00000025762, ENSMUSG00000026674, ENSMUSG00000027210, ENSMUSG00000027803, ENSMUSG00000028664,…
68	Downregulated	7.01e-07	278	4100	1.36525	Aromatic compound biosynthetic process	http://amigo.geneontology.org/amigo/term/GO:0019438	ENSMUSG00000000085, ENSMUSG00000000567, ENSMUSG00000001288, ENSMUSG00000001911, ENSMUSG00000002028, ENSMUSG00000003032, ENSMUSG00000003072, ENSMUSG00000003119, ENSMUSG00000003545, ENSMUSG00000003575, ENSMUSG00000004897, ENSMUSG00000005148, ENSMUSG00000005566, ENSMUSG00000007880, ENSMUSG00000008575, ENSMUSG00000009741, ENSMUSG00000013089, ENSMUSG00000013629, ENSMUSG00000013822, ENSMUSG00000015501,…
69	Downregulated	1.29e-06	137	1662	1.63092	Negative regulation of cellular biosynthetic process	http://amigo.geneontology.org/amigo/term/GO:0031327	ENSMUSG00000000085, ENSMUSG00000000567, ENSMUSG00000001288, ENSMUSG00000005566, ENSMUSG00000016409, ENSMUSG00000020038, ENSMUSG00000020091, ENSMUSG00000021144, ENSMUSG00000024260, ENSMUSG00000025821, ENSMUSG00000026313, ENSMUSG00000029478, ENSMUSG00000029647, ENSMUSG00000030551, ENSMUSG00000031393, ENSMUSG00000031490, ENSMUSG00000032040, ENSMUSG00000035632, ENSMUSG00000036550, ENSMUSG00000036940,…
70	Downregulated	1.38e-06	276	4089	1.3566	Heterocycle biosynthetic process	http://amigo.geneontology.org/amigo/term/GO:0018130	ENSMUSG00000000085, ENSMUSG00000000567, ENSMUSG00000001288, ENSMUSG00000001911, ENSMUSG00000002028, ENSMUSG00000003032, ENSMUSG00000003072, ENSMUSG00000003119, ENSMUSG00000003545, ENSMUSG00000003575, ENSMUSG00000004897, ENSMUSG00000005148, ENSMUSG00000005566, ENSMUSG00000007880, ENSMUSG00000008575, ENSMUSG00000009741, ENSMUSG00000013089, ENSMUSG00000013629, ENSMUSG00000013822, ENSMUSG00000015501,…
71	Downregulated	1.38e-06	147	1735	1.59179	Positive regulation of transcription DNA-templated	http://amigo.geneontology.org/amigo/term/GO:0045893	ENSMUSG00000001288, ENSMUSG00000002028, ENSMUSG00000003119, ENSMUSG00000003575, ENSMUSG00000005566, ENSMUSG00000007880, ENSMUSG00000022897, ENSMUSG00000024002, ENSMUSG00000025066, ENSMUSG00000027210, ENSMUSG00000027803, ENSMUSG00000033871, ENSMUSG00000034341, ENSMUSG00000036568, ENSMUSG00000036940, ENSMUSG00000036986, ENSMUSG00000038502, ENSMUSG00000038909, ENSMUSG00000041297, ENSMUSG00000042487,…
72	Downregulated	1.38e-06	147	1735	1.59179	Positive regulation of nucleic acid-templated transcription	http://amigo.geneontology.org/amigo/term/GO:1903508	ENSMUSG00000001288, ENSMUSG00000002028, ENSMUSG00000003119, ENSMUSG00000003575, ENSMUSG00000005566, ENSMUSG00000007880, ENSMUSG00000022897, ENSMUSG00000024002, ENSMUSG00000025066, ENSMUSG00000027210, ENSMUSG00000027803, ENSMUSG00000033871, ENSMUSG00000034341, ENSMUSG00000036568, ENSMUSG00000036940, ENSMUSG00000036986, ENSMUSG00000038502, ENSMUSG00000038909, ENSMUSG00000041297, ENSMUSG00000042487,…
73	Downregulated	1.47e-06	279	3826	1.35143	Organelle organization	http://amigo.geneontology.org/amigo/term/GO:0006996	ENSMUSG00000001052, ENSMUSG00000001525, ENSMUSG00000002812, ENSMUSG00000003354, ENSMUSG00000006281, ENSMUSG00000007415, ENSMUSG00000008958, ENSMUSG00000009013, ENSMUSG00000009894, ENSMUSG00000013076, ENSMUSG00000014355, ENSMUSG00000014959, ENSMUSG00000017858, ENSMUSG00000018322, ENSMUSG00000019261, ENSMUSG00000019820, ENSMUSG00000019873, ENSMUSG00000020196, ENSMUSG00000020219, ENSMUSG00000021248,…
74	Downregulated	1.61e-06	271	4021	1.35792	Nucleobase-containing compound biosynthetic process	http://amigo.geneontology.org/amigo/term/GO:0034654	ENSMUSG00000000085, ENSMUSG00000000567, ENSMUSG00000001288, ENSMUSG00000001911, ENSMUSG00000002028, ENSMUSG00000003032, ENSMUSG00000003072, ENSMUSG00000003119, ENSMUSG00000003545, ENSMUSG00000003575, ENSMUSG00000004897, ENSMUSG00000005148, ENSMUSG00000005566, ENSMUSG00000007880, ENSMUSG00000008575, ENSMUSG00000009741, ENSMUSG00000013089, ENSMUSG00000013629, ENSMUSG00000013822, ENSMUSG00000015501,…
75	Downregulated	1.61e-06	147	1741	1.58573	Positive regulation of RNA biosynthetic process	http://amigo.geneontology.org/amigo/term/GO:1902680	ENSMUSG00000001288, ENSMUSG00000002028, ENSMUSG00000003119, ENSMUSG00000003575, ENSMUSG00000005566, ENSMUSG00000007880, ENSMUSG00000022897, ENSMUSG00000024002, ENSMUSG00000025066, ENSMUSG00000027210, ENSMUSG00000027803, ENSMUSG00000033871, ENSMUSG00000034341, ENSMUSG00000036568, ENSMUSG00000036940, ENSMUSG00000036986, ENSMUSG00000038502, ENSMUSG00000038909, ENSMUSG00000041297, ENSMUSG00000042487,…
76	Downregulated	1.74e-06	256	3791	1.3738	Regulation of RNA metabolic process	http://amigo.geneontology.org/amigo/term/GO:0051252	ENSMUSG00000000085, ENSMUSG00000000567, ENSMUSG00000001288, ENSMUSG00000001911, ENSMUSG00000002028, ENSMUSG00000002107, ENSMUSG00000002524, ENSMUSG00000003032, ENSMUSG00000003119, ENSMUSG00000003545, ENSMUSG00000003575, ENSMUSG00000004897, ENSMUSG00000005148, ENSMUSG00000005566, ENSMUSG00000007880, ENSMUSG00000008575, ENSMUSG00000009741, ENSMUSG00000013089, ENSMUSG00000013415, ENSMUSG00000015501,…
77	Downregulated	2.55e-06	94	932	1.81302	RNA processing	http://amigo.geneontology.org/amigo/term/GO:0006396	ENSMUSG00000002107, ENSMUSG00000002524, ENSMUSG00000006456, ENSMUSG00000007050, ENSMUSG00000018433, ENSMUSG00000019432, ENSMUSG00000021645, ENSMUSG00000023010, ENSMUSG00000023988, ENSMUSG00000024217, ENSMUSG00000024251, ENSMUSG00000024400, ENSMUSG00000024853, ENSMUSG00000027086, ENSMUSG00000027404, ENSMUSG00000027613, ENSMUSG00000028106, ENSMUSG00000028137, ENSMUSG00000028820, ENSMUSG00000029227,…
78	Downregulated	3.93e-06	275	3929	1.33968	Positive regulation of metabolic process	http://amigo.geneontology.org/amigo/term/GO:0009893	ENSMUSG00000001288, ENSMUSG00000002028, ENSMUSG00000002603, ENSMUSG00000003119, ENSMUSG00000003575, ENSMUSG00000005566, ENSMUSG00000007880, ENSMUSG00000020235, ENSMUSG00000022070, ENSMUSG00000022897, ENSMUSG00000024002, ENSMUSG00000024594, ENSMUSG00000024660, ENSMUSG00000024962, ENSMUSG00000025066, ENSMUSG00000025762, ENSMUSG00000026674, ENSMUSG00000027210, ENSMUSG00000027803, ENSMUSG00000028664,…
79	Downregulated	3.93e-06	130	1598	1.61659	Negative regulation of macromolecule biosynthetic process	http://amigo.geneontology.org/amigo/term/GO:0010558	ENSMUSG00000000085, ENSMUSG00000000567, ENSMUSG00000001288, ENSMUSG00000005566, ENSMUSG00000016409, ENSMUSG00000020038, ENSMUSG00000020091, ENSMUSG00000021144, ENSMUSG00000024260, ENSMUSG00000025821, ENSMUSG00000026313, ENSMUSG00000029478, ENSMUSG00000029647, ENSMUSG00000030551, ENSMUSG00000031393, ENSMUSG00000031490, ENSMUSG00000032040, ENSMUSG00000035632, ENSMUSG00000036550, ENSMUSG00000036940,…
80	Downregulated	4.91e-06	137	1706	1.58543	Negative regulation of biosynthetic process	http://amigo.geneontology.org/amigo/term/GO:0009890	ENSMUSG00000000085, ENSMUSG00000000567, ENSMUSG00000001288, ENSMUSG00000005566, ENSMUSG00000016409, ENSMUSG00000020038, ENSMUSG00000020091, ENSMUSG00000021144, ENSMUSG00000024260, ENSMUSG00000025821, ENSMUSG00000026313, ENSMUSG00000029478, ENSMUSG00000029647, ENSMUSG00000030551, ENSMUSG00000031393, ENSMUSG00000031490, ENSMUSG00000032040, ENSMUSG00000035632, ENSMUSG00000036550, ENSMUSG00000036940,…
81	Downregulated	5.35e-06	57	484	2.17412	MRNA processing	http://amigo.geneontology.org/amigo/term/GO:0006397	ENSMUSG00000002107, ENSMUSG00000002524, ENSMUSG00000006456, ENSMUSG00000007050, ENSMUSG00000019432, ENSMUSG00000021645, ENSMUSG00000024217, ENSMUSG00000024400, ENSMUSG00000024853, ENSMUSG00000027404, ENSMUSG00000028106, ENSMUSG00000028137, ENSMUSG00000028820, ENSMUSG00000029227, ENSMUSG00000029594, ENSMUSG00000030216, ENSMUSG00000030512, ENSMUSG00000031157, ENSMUSG00000037197, ENSMUSG00000042625,…
82	Downregulated	6.24e-06	53	441	2.23725	RNA splicing	http://amigo.geneontology.org/amigo/term/GO:0008380	ENSMUSG00000002107, ENSMUSG00000002524, ENSMUSG00000006456, ENSMUSG00000007050, ENSMUSG00000019432, ENSMUSG00000021645, ENSMUSG00000023010, ENSMUSG00000024217, ENSMUSG00000024853, ENSMUSG00000027404, ENSMUSG00000028137, ENSMUSG00000028820, ENSMUSG00000029594, ENSMUSG00000030216, ENSMUSG00000030512, ENSMUSG00000031157, ENSMUSG00000037197, ENSMUSG00000044221, ENSMUSG00000061360, ENSMUSG00000062078,…
83	Downregulated	7.35e-06	315	4947	1.29311	Regulation of gene expression	http://amigo.geneontology.org/amigo/term/GO:0010468	ENSMUSG00000000085, ENSMUSG00000000552, ENSMUSG00000000567, ENSMUSG00000001288, ENSMUSG00000001911, ENSMUSG00000002028, ENSMUSG00000002107, ENSMUSG00000002524, ENSMUSG00000003032, ENSMUSG00000003119, ENSMUSG00000003545, ENSMUSG00000003575, ENSMUSG00000004897, ENSMUSG00000005148, ENSMUSG00000005566, ENSMUSG00000007670, ENSMUSG00000007880, ENSMUSG00000008575, ENSMUSG00000009741, ENSMUSG00000013089,…
84	Downregulated	1.42e-05	240	3603	1.35821	Transcription DNA-templated	http://amigo.geneontology.org/amigo/term/GO:0006351	ENSMUSG00000000085, ENSMUSG00000000567, ENSMUSG00000001288, ENSMUSG00000001911, ENSMUSG00000002028, ENSMUSG00000003032, ENSMUSG00000003119, ENSMUSG00000003545, ENSMUSG00000003575, ENSMUSG00000004897, ENSMUSG00000005148, ENSMUSG00000005566, ENSMUSG00000007880, ENSMUSG00000008575, ENSMUSG00000009741, ENSMUSG00000013089, ENSMUSG00000013822, ENSMUSG00000015501, ENSMUSG00000015839, ENSMUSG00000016409,…
85	Downregulated	1.42e-05	240	3604	1.35776	Nucleic acid-templated transcription	http://amigo.geneontology.org/amigo/term/GO:0097659	ENSMUSG00000000085, ENSMUSG00000000567, ENSMUSG00000001288, ENSMUSG00000001911, ENSMUSG00000002028, ENSMUSG00000003032, ENSMUSG00000003119, ENSMUSG00000003545, ENSMUSG00000003575, ENSMUSG00000004897, ENSMUSG00000005148, ENSMUSG00000005566, ENSMUSG00000007880, ENSMUSG00000008575, ENSMUSG00000009741, ENSMUSG00000013089, ENSMUSG00000013822, ENSMUSG00000015501, ENSMUSG00000015839, ENSMUSG00000016409,…
86	Downregulated	1.77e-05	193	2655	1.4207	Negative regulation of cellular metabolic process	http://amigo.geneontology.org/amigo/term/GO:0031324	ENSMUSG00000000085, ENSMUSG00000000567, ENSMUSG00000001288, ENSMUSG00000005566, ENSMUSG00000016409, ENSMUSG00000020038, ENSMUSG00000020091, ENSMUSG00000021144, ENSMUSG00000021179, ENSMUSG00000023010, ENSMUSG00000024260, ENSMUSG00000024427, ENSMUSG00000025821, ENSMUSG00000025855, ENSMUSG00000026313, ENSMUSG00000029478, ENSMUSG00000029647, ENSMUSG00000030551, ENSMUSG00000031393, ENSMUSG00000031490,…
87	Downregulated	2.13e-05	240	3620	1.35057	RNA biosynthetic process	http://amigo.geneontology.org/amigo/term/GO:0032774	ENSMUSG00000000085, ENSMUSG00000000567, ENSMUSG00000001288, ENSMUSG00000001911, ENSMUSG00000002028, ENSMUSG00000003032, ENSMUSG00000003119, ENSMUSG00000003545, ENSMUSG00000003575, ENSMUSG00000004897, ENSMUSG00000005148, ENSMUSG00000005566, ENSMUSG00000007880, ENSMUSG00000008575, ENSMUSG00000009741, ENSMUSG00000013089, ENSMUSG00000013822, ENSMUSG00000015501, ENSMUSG00000015839, ENSMUSG00000016409,…
88	Downregulated	6.31e-05	56	494	2.02691	Post-transcriptional regulation of gene expression	http://amigo.geneontology.org/amigo/term/GO:0010608	ENSMUSG00000000552, ENSMUSG00000020091, ENSMUSG00000020721, ENSMUSG00000021179, ENSMUSG00000022178, ENSMUSG00000025762, ENSMUSG00000027086, ENSMUSG00000029647, ENSMUSG00000031490, ENSMUSG00000032040, ENSMUSG00000033216, ENSMUSG00000035632, ENSMUSG00000036550, ENSMUSG00000036698, ENSMUSG00000037331, ENSMUSG00000041638, ENSMUSG00000046139, ENSMUSG00000047888, ENSMUSG00000026740, ENSMUSG00000028161,…
89	Downregulated	9.17e-05	228	3487	1.34023	Regulation of transcription DNA-templated	http://amigo.geneontology.org/amigo/term/GO:0006355	ENSMUSG00000000085, ENSMUSG00000000567, ENSMUSG00000001288, ENSMUSG00000001911, ENSMUSG00000002028, ENSMUSG00000003032, ENSMUSG00000003119, ENSMUSG00000003545, ENSMUSG00000003575, ENSMUSG00000004897, ENSMUSG00000005148, ENSMUSG00000005566, ENSMUSG00000007880, ENSMUSG00000008575, ENSMUSG00000009741, ENSMUSG00000013089, ENSMUSG00000015501, ENSMUSG00000015839, ENSMUSG00000016409, ENSMUSG00000018377,…
90	Downregulated	9.19e-05	228	3488	1.33977	Regulation of nucleic acid-templated transcription	http://amigo.geneontology.org/amigo/term/GO:1903506	ENSMUSG00000000085, ENSMUSG00000000567, ENSMUSG00000001288, ENSMUSG00000001911, ENSMUSG00000002028, ENSMUSG00000003032, ENSMUSG00000003119, ENSMUSG00000003545, ENSMUSG00000003575, ENSMUSG00000004897, ENSMUSG00000005148, ENSMUSG00000005566, ENSMUSG00000007880, ENSMUSG00000008575, ENSMUSG00000009741, ENSMUSG00000013089, ENSMUSG00000015501, ENSMUSG00000015839, ENSMUSG00000016409, ENSMUSG00000018377,…
91	Downregulated	0.000109	50	427	2.08475	Regulation of cellular amide metabolic process	http://amigo.geneontology.org/amigo/term/GO:0034248	ENSMUSG00000000552, ENSMUSG00000020091, ENSMUSG00000025762, ENSMUSG00000029647, ENSMUSG00000031490, ENSMUSG00000032040, ENSMUSG00000033216, ENSMUSG00000035632, ENSMUSG00000036550, ENSMUSG00000037331, ENSMUSG00000038028, ENSMUSG00000041638, ENSMUSG00000046139, ENSMUSG00000047888, ENSMUSG00000024927, ENSMUSG00000026740, ENSMUSG00000036698, ENSMUSG00000038156, ENSMUSG00000040435, ENSMUSG00000045817,…
92	Downregulated	0.000109	228	3496	1.33608	Regulation of RNA biosynthetic process	http://amigo.geneontology.org/amigo/term/GO:2001141	ENSMUSG00000000085, ENSMUSG00000000567, ENSMUSG00000001288, ENSMUSG00000001911, ENSMUSG00000002028, ENSMUSG00000003032, ENSMUSG00000003119, ENSMUSG00000003545, ENSMUSG00000003575, ENSMUSG00000004897, ENSMUSG00000005148, ENSMUSG00000005566, ENSMUSG00000007880, ENSMUSG00000008575, ENSMUSG00000009741, ENSMUSG00000013089, ENSMUSG00000015501, ENSMUSG00000015839, ENSMUSG00000016409, ENSMUSG00000018377,…
93	Downregulated	0.000141	183	2571	1.39289	Transcription by RNA polymerase II	http://amigo.geneontology.org/amigo/term/GO:0006366	ENSMUSG00000000567, ENSMUSG00000001288, ENSMUSG00000001911, ENSMUSG00000003032, ENSMUSG00000003119, ENSMUSG00000003545, ENSMUSG00000003575, ENSMUSG00000004897, ENSMUSG00000005148, ENSMUSG00000007880, ENSMUSG00000008575, ENSMUSG00000009741, ENSMUSG00000013089, ENSMUSG00000013822, ENSMUSG00000015501, ENSMUSG00000015839, ENSMUSG00000018377, ENSMUSG00000020387, ENSMUSG00000021144, ENSMUSG00000022708,…
94	Downregulated	0.00015	82	869	1.7158	Peptide metabolic process	http://amigo.geneontology.org/amigo/term/GO:0006518	ENSMUSG00000000552, ENSMUSG00000007029, ENSMUSG00000019188, ENSMUSG00000020091, ENSMUSG00000024683, ENSMUSG00000025762, ENSMUSG00000029550, ENSMUSG00000029647, ENSMUSG00000031029, ENSMUSG00000031490, ENSMUSG00000032040, ENSMUSG00000033047, ENSMUSG00000033216, ENSMUSG00000034994, ENSMUSG00000035632, ENSMUSG00000036550, ENSMUSG00000037331, ENSMUSG00000041638, ENSMUSG00000042535, ENSMUSG00000045948,…
95	Downregulated	0.000182	68	672	1.81599	Translation	http://amigo.geneontology.org/amigo/term/GO:0006412	ENSMUSG00000000552, ENSMUSG00000007029, ENSMUSG00000020091, ENSMUSG00000024683, ENSMUSG00000025762, ENSMUSG00000029647, ENSMUSG00000031029, ENSMUSG00000031490, ENSMUSG00000032040, ENSMUSG00000033047, ENSMUSG00000033216, ENSMUSG00000034994, ENSMUSG00000035632, ENSMUSG00000036550, ENSMUSG00000037331, ENSMUSG00000041638, ENSMUSG00000042535, ENSMUSG00000045948, ENSMUSG00000046139, ENSMUSG00000046756,…
96	Downregulated	0.000182	318	4806	1.24733	Cellular protein metabolic process	http://amigo.geneontology.org/amigo/term/GO:0044267	ENSMUSG00000000552, ENSMUSG00000001844, ENSMUSG00000001924, ENSMUSG00000002028, ENSMUSG00000002603, ENSMUSG00000003119, ENSMUSG00000003346, ENSMUSG00000005566, ENSMUSG00000005779, ENSMUSG00000007029, ENSMUSG00000007564, ENSMUSG00000013236, ENSMUSG00000014355, ENSMUSG00000017615, ENSMUSG00000019188, ENSMUSG00000019916, ENSMUSG00000020091, ENSMUSG00000020235, ENSMUSG00000020659, ENSMUSG00000021144,…
97	Downregulated	0.000182	116	1500	1.54288	Negative regulation of RNA metabolic process	http://amigo.geneontology.org/amigo/term/GO:0051253	ENSMUSG00000000085, ENSMUSG00000000567, ENSMUSG00000001288, ENSMUSG00000005566, ENSMUSG00000016409, ENSMUSG00000020038, ENSMUSG00000021144, ENSMUSG00000021179, ENSMUSG00000023010, ENSMUSG00000024260, ENSMUSG00000025821, ENSMUSG00000026313, ENSMUSG00000029478, ENSMUSG00000030551, ENSMUSG00000031393, ENSMUSG00000036940, ENSMUSG00000036959, ENSMUSG00000037896, ENSMUSG00000038909, ENSMUSG00000042390,…
98	Downregulated	0.000234	137	1784	1.47226	Cell cycle	http://amigo.geneontology.org/amigo/term/GO:0007049	ENSMUSG00000001525, ENSMUSG00000014355, ENSMUSG00000017499, ENSMUSG00000018398, ENSMUSG00000022070, ENSMUSG00000022177, ENSMUSG00000024542, ENSMUSG00000024660, ENSMUSG00000025135, ENSMUSG00000027381, ENSMUSG00000028452, ENSMUSG00000029062, ENSMUSG00000029166, ENSMUSG00000032477, ENSMUSG00000032504, ENSMUSG00000032555, ENSMUSG00000034252, ENSMUSG00000036478, ENSMUSG00000037098, ENSMUSG00000039842,…
99	Downregulated	0.00026	69	696	1.78389	Peptide biosynthetic process	http://amigo.geneontology.org/amigo/term/GO:0043043	ENSMUSG00000000552, ENSMUSG00000007029, ENSMUSG00000020091, ENSMUSG00000024683, ENSMUSG00000025762, ENSMUSG00000029647, ENSMUSG00000031029, ENSMUSG00000031490, ENSMUSG00000032040, ENSMUSG00000033047, ENSMUSG00000033216, ENSMUSG00000034994, ENSMUSG00000035632, ENSMUSG00000036550, ENSMUSG00000037331, ENSMUSG00000041638, ENSMUSG00000042535, ENSMUSG00000045948, ENSMUSG00000046139, ENSMUSG00000046756,…
100	Downregulated	0.00026	178	2520	1.3852	Negative regulation of nitrogen compound metabolic process	http://amigo.geneontology.org/amigo/term/GO:0051172	ENSMUSG00000000085, ENSMUSG00000000567, ENSMUSG00000001288, ENSMUSG00000005566, ENSMUSG00000016409, ENSMUSG00000020038, ENSMUSG00000020091, ENSMUSG00000021144, ENSMUSG00000021179, ENSMUSG00000023010, ENSMUSG00000024260, ENSMUSG00000024427, ENSMUSG00000025821, ENSMUSG00000025855, ENSMUSG00000026313, ENSMUSG00000029478, ENSMUSG00000029647, ENSMUSG00000030551, ENSMUSG00000031393, ENSMUSG00000031490,…

## Sheet: Differential KEEG overrepres
	group	FDR	nGenes	Pathway size	Fold enriched	Pathway	URL	Genes
1	Upregulated	1.39e-16	38	130	5.53222	Ribosome	http://www.genome.jp/kegg-bin/show_pathway?mmu03010	ENSMUSG00000058558, ENSMUSG00000026087, ENSMUSG00000073702, ENSMUSG00000041453, ENSMUSG00000028936, ENSMUSG00000060938, ENSMUSG00000079435, ENSMUSG00000043716, ENSMUSG00000024608, ENSMUSG00000061787, ENSMUSG00000025290, ENSMUSG00000028081, ENSMUSG00000031320, ENSMUSG00000074129, ENSMUSG00000090137, ENSMUSG00000008683, ENSMUSG00000030744, ENSMUSG00000062328, ENSMUSG00000062006, ENSMUSG00000071415,…
2	Upregulated	2.73e-11	30	133	4.74083	Oxidative phosphorylation	http://www.genome.jp/kegg-bin/show_pathway?mmu00190	ENSMUSG00000025781, ENSMUSG00000022890, ENSMUSG00000014313, ENSMUSG00000032330, ENSMUSG00000017778, ENSMUSG00000063694, ENSMUSG00000064351, ENSMUSG00000064370, ENSMUSG00000064341, ENSMUSG00000064345, ENSMUSG00000064363, ENSMUSG00000064367, ENSMUSG00000064368, ENSMUSG00000014294, ENSMUSG00000021764, ENSMUSG00000025968, ENSMUSG00000016427, ENSMUSG00000038690, ENSMUSG00000027673, ENSMUSG00000031231,…
3	Upregulated	2.73e-11	44	262	3.41818	Parkinson disease	http://www.genome.jp/kegg-bin/show_pathway?mmu05012	ENSMUSG00000025781, ENSMUSG00000022890, ENSMUSG00000001175, ENSMUSG00000036438, ENSMUSG00000014313, ENSMUSG00000032330, ENSMUSG00000017778, ENSMUSG00000063694, ENSMUSG00000025408, ENSMUSG00000021116, ENSMUSG00000064351, ENSMUSG00000064370, ENSMUSG00000064341, ENSMUSG00000064345, ENSMUSG00000064363, ENSMUSG00000064367, ENSMUSG00000064368, ENSMUSG00000014294, ENSMUSG00000021764, ENSMUSG00000060073,…
4	Upregulated	2.02e-08	36	235	3.20006	Coronavirus disease-COVID-19	http://www.genome.jp/kegg-bin/show_pathway?mmu05171	ENSMUSG00000058558, ENSMUSG00000073702, ENSMUSG00000024164, ENSMUSG00000025888, ENSMUSG00000031639, ENSMUSG00000004221, ENSMUSG00000041453, ENSMUSG00000028936, ENSMUSG00000060938, ENSMUSG00000079435, ENSMUSG00000043716, ENSMUSG00000024608, ENSMUSG00000061787, ENSMUSG00000025290, ENSMUSG00000028081, ENSMUSG00000031320, ENSMUSG00000074129, ENSMUSG00000090137, ENSMUSG00000008683, ENSMUSG00000030744,…
5	Upregulated	3.66e-08	39	266	2.94319	Prion disease	http://www.genome.jp/kegg-bin/show_pathway?mmu05020	ENSMUSG00000025781, ENSMUSG00000022890, ENSMUSG00000000058, ENSMUSG00000014313, ENSMUSG00000032330, ENSMUSG00000017778, ENSMUSG00000063694, ENSMUSG00000025408, ENSMUSG00000021116, ENSMUSG00000015656, ENSMUSG00000064351, ENSMUSG00000064370, ENSMUSG00000064341, ENSMUSG00000064345, ENSMUSG00000064363, ENSMUSG00000064367, ENSMUSG00000064368, ENSMUSG00000014294, ENSMUSG00000021764, ENSMUSG00000060073,…
6	Upregulated	5.28e-08	47	365	2.57099	Amyotrophic lateral sclerosis	http://www.genome.jp/kegg-bin/show_pathway?mmu05014	ENSMUSG00000025781, ENSMUSG00000022890, ENSMUSG00000025888, ENSMUSG00000014313, ENSMUSG00000032330, ENSMUSG00000017778, ENSMUSG00000063694, ENSMUSG00000025408, ENSMUSG00000021116, ENSMUSG00000037236, ENSMUSG00000064351, ENSMUSG00000064370, ENSMUSG00000064341, ENSMUSG00000064345, ENSMUSG00000064363, ENSMUSG00000064367, ENSMUSG00000064368, ENSMUSG00000014294, ENSMUSG00000021764, ENSMUSG00000060073,…
7	Upregulated	6.04e-08	26	131	3.84576	Spliceosome	http://www.genome.jp/kegg-bin/show_pathway?mmu03040	ENSMUSG00000040824, ENSMUSG00000018379, ENSMUSG00000020719, ENSMUSG00000015656, ENSMUSG00000028609, ENSMUSG00000020409, ENSMUSG00000071172, ENSMUSG00000008333, ENSMUSG00000002477, ENSMUSG00000021500, ENSMUSG00000024287, ENSMUSG00000024735, ENSMUSG00000037475, ENSMUSG00000039630, ENSMUSG00000027998, ENSMUSG00000061136, ENSMUSG00000037361, ENSMUSG00000021039, ENSMUSG00000001383, ENSMUSG00000001158,…
8	Upregulated	6.04e-08	35	228	3.06694	Thermogenesis	http://www.genome.jp/kegg-bin/show_pathway?mmu04714	ENSMUSG00000030546, ENSMUSG00000025781, ENSMUSG00000022890, ENSMUSG00000014313, ENSMUSG00000032330, ENSMUSG00000017778, ENSMUSG00000064351, ENSMUSG00000064370, ENSMUSG00000064341, ENSMUSG00000064345, ENSMUSG00000064363, ENSMUSG00000064367, ENSMUSG00000064368, ENSMUSG00000014294, ENSMUSG00000021764, ENSMUSG00000029334, ENSMUSG00000025968, ENSMUSG00000033174, ENSMUSG00000016427, ENSMUSG00000037935,…
9	Upregulated	8.11e-07	39	300	2.59382	Huntington disease	http://www.genome.jp/kegg-bin/show_pathway?mmu05016	ENSMUSG00000025781, ENSMUSG00000022890, ENSMUSG00000014313, ENSMUSG00000032330, ENSMUSG00000017778, ENSMUSG00000063694, ENSMUSG00000019777, ENSMUSG00000064351, ENSMUSG00000064370, ENSMUSG00000064341, ENSMUSG00000064345, ENSMUSG00000064363, ENSMUSG00000064367, ENSMUSG00000064368, ENSMUSG00000045996, ENSMUSG00000014294, ENSMUSG00000021764, ENSMUSG00000060073, ENSMUSG00000014769, ENSMUSG00000042541,…
10	Upregulated	9.88e-07	32	220	2.90027	Chemical carcinogenesis-reactive oxygen species	http://www.genome.jp/kegg-bin/show_pathway?mmu05208	ENSMUSG00000025781, ENSMUSG00000022890, ENSMUSG00000014313, ENSMUSG00000032330, ENSMUSG00000017778, ENSMUSG00000025479, ENSMUSG00000025934, ENSMUSG00000032348, ENSMUSG00000004221, ENSMUSG00000064351, ENSMUSG00000064370, ENSMUSG00000064341, ENSMUSG00000064345, ENSMUSG00000064363, ENSMUSG00000064367, ENSMUSG00000064368, ENSMUSG00000014294, ENSMUSG00000021764, ENSMUSG00000025968, ENSMUSG00000016427,…
11	Upregulated	1.47e-06	44	380	2.35805	Alzheimer disease	http://www.genome.jp/kegg-bin/show_pathway?mmu05010	ENSMUSG00000025781, ENSMUSG00000022890, ENSMUSG00000001175, ENSMUSG00000036438, ENSMUSG00000014313, ENSMUSG00000032330, ENSMUSG00000017778, ENSMUSG00000063694, ENSMUSG00000025408, ENSMUSG00000021116, ENSMUSG00000057666, ENSMUSG00000004221, ENSMUSG00000064351, ENSMUSG00000064370, ENSMUSG00000064341, ENSMUSG00000064345, ENSMUSG00000064363, ENSMUSG00000064367, ENSMUSG00000064368, ENSMUSG00000014294,…
12	Upregulated	3.34e-06	29	204	2.91407	Diabetic cardiomyopathy	http://www.genome.jp/kegg-bin/show_pathway?mmu05415	ENSMUSG00000025781, ENSMUSG00000022890, ENSMUSG00000014313, ENSMUSG00000032330, ENSMUSG00000017778, ENSMUSG00000057666, ENSMUSG00000064351, ENSMUSG00000064370, ENSMUSG00000064341, ENSMUSG00000064345, ENSMUSG00000064363, ENSMUSG00000064367, ENSMUSG00000064368, ENSMUSG00000014294, ENSMUSG00000021764, ENSMUSG00000025968, ENSMUSG00000016427, ENSMUSG00000027673, ENSMUSG00000031231, ENSMUSG00000059534,…
13	Upregulated	1.17e-05	24	154	3.10309	Non-alcoholic fatty liver disease	http://www.genome.jp/kegg-bin/show_pathway?mmu04932	ENSMUSG00000014313, ENSMUSG00000032330, ENSMUSG00000017778, ENSMUSG00000063694, ENSMUSG00000025479, ENSMUSG00000025408, ENSMUSG00000021116, ENSMUSG00000064351, ENSMUSG00000064370, ENSMUSG00000014294, ENSMUSG00000021764, ENSMUSG00000025968, ENSMUSG00000016427, ENSMUSG00000027673, ENSMUSG00000031231, ENSMUSG00000059534, ENSMUSG00000026032, ENSMUSG00000063882, ENSMUSG00000022450, ENSMUSG00000021520,…
14	Upregulated	2.23e-05	48	469	2.04489	Pathways of neurodegeneration-multiple diseases	http://www.genome.jp/kegg-bin/show_pathway?mmu05022	ENSMUSG00000025781, ENSMUSG00000022890, ENSMUSG00000001175, ENSMUSG00000036438, ENSMUSG00000014313, ENSMUSG00000032330, ENSMUSG00000017778, ENSMUSG00000063694, ENSMUSG00000025408, ENSMUSG00000021116, ENSMUSG00000064351, ENSMUSG00000064370, ENSMUSG00000064341, ENSMUSG00000064345, ENSMUSG00000064363, ENSMUSG00000064367, ENSMUSG00000064368, ENSMUSG00000014294, ENSMUSG00000021764, ENSMUSG00000060073,…
15	Upregulated	0.00142	7	27	6.16308	Protein export	http://www.genome.jp/kegg-bin/show_pathway?mmu03060	ENSMUSG00000078974, ENSMUSG00000009549, ENSMUSG00000024516, ENSMUSG00000014504, ENSMUSG00000036323, ENSMUSG00000021917, ENSMUSG00000027706
16	Upregulated	0.00462	18	146	2.5023	Retrograde endocannabinoid signaling	http://www.genome.jp/kegg-bin/show_pathway?mmu04723	ENSMUSG00000064341, ENSMUSG00000064345, ENSMUSG00000064363, ENSMUSG00000064367, ENSMUSG00000064368, ENSMUSG00000014294, ENSMUSG00000021764, ENSMUSG00000032487, ENSMUSG00000025968, ENSMUSG00000033174, ENSMUSG00000016427, ENSMUSG00000027673, ENSMUSG00000026032, ENSMUSG00000022450, ENSMUSG00000030647, ENSMUSG00000002416, ENSMUSG00000023089, ENSMUSG00000024099
17	Upregulated	0.00688	36	441	1.78928	Herpes simplex virus 1 infection	http://www.genome.jp/kegg-bin/show_pathway?mmu05168	ENSMUSG00000078495, ENSMUSG00000058093, ENSMUSG00000074166, ENSMUSG00000018379, ENSMUSG00000060802, ENSMUSG00000024164, ENSMUSG00000063694, ENSMUSG00000021116, ENSMUSG00000031639, ENSMUSG00000061232, ENSMUSG00000004221, ENSMUSG00000071172, ENSMUSG00000021510, ENSMUSG00000057842, ENSMUSG00000033669, ENSMUSG00000053600, ENSMUSG00000003929, ENSMUSG00000055240, ENSMUSG00000062116, ENSMUSG00000056383,…
18	Upregulated	0.00954	12	78	2.95828	Ribosome biogenesis in eukaryotes	http://www.genome.jp/kegg-bin/show_pathway?mmu03008	ENSMUSG00000021418, ENSMUSG00000035575, ENSMUSG00000049950, ENSMUSG00000028869, ENSMUSG00000033285, ENSMUSG00000042354, ENSMUSG00000026020, ENSMUSG00000027133, ENSMUSG00000030521, ENSMUSG00000021428, ENSMUSG00000063785, ENSMUSG00000021243
19	Upregulated	0.0196	8	44	3.60766	Pyruvate metabolism	http://www.genome.jp/kegg-bin/show_pathway?mmu00620	ENSMUSG00000032047, ENSMUSG00000055301, ENSMUSG00000028138, ENSMUSG00000010025, ENSMUSG00000020664, ENSMUSG00000020321, ENSMUSG00000027513, ENSMUSG00000008822
20	Upregulated	0.0348	8	50	3.28698	Cholesterol metabolism	http://www.genome.jp/kegg-bin/show_pathway?mmu04979	ENSMUSG00000032083, ENSMUSG00000005681, ENSMUSG00000040564, ENSMUSG00000032081, ENSMUSG00000000049, ENSMUSG00000041736, ENSMUSG00000020609, ENSMUSG00000054455
21	Upregulated	0.0382	8	63	3.21552	Cytosolic DNA-sensing pathway	http://www.genome.jp/kegg-bin/show_pathway?mmu04623	ENSMUSG00000004221, ENSMUSG00000045996, ENSMUSG00000026535, ENSMUSG00000003184, ENSMUSG00000027514, ENSMUSG00000038628, ENSMUSG00000035834, ENSMUSG00000027427
22	Downregulated	0.000335	23	131	3.05689	Spliceosome	http://www.genome.jp/kegg-bin/show_pathway?mmu03040	ENSMUSG00000068856, ENSMUSG00000040383, ENSMUSG00000025580, ENSMUSG00000020211, ENSMUSG00000024217, ENSMUSG00000027404, ENSMUSG00000030435, ENSMUSG00000007050, ENSMUSG00000056305, ENSMUSG00000024853, ENSMUSG00000019432, ENSMUSG00000031157, ENSMUSG00000032239, ENSMUSG00000024498, ENSMUSG00000030216, ENSMUSG00000002129, ENSMUSG00000002524, ENSMUSG00000005687, ENSMUSG00000061360, ENSMUSG00000030512,…
23	Downregulated	0.0246	13	71	3.17612	Adherens junction	http://www.genome.jp/kegg-bin/show_pathway?mmu04520	ENSMUSG00000037815, ENSMUSG00000022521, ENSMUSG00000046707, ENSMUSG00000005533, ENSMUSG00000024515, ENSMUSG00000068036, ENSMUSG00000025006, ENSMUSG00000024985, ENSMUSG00000021823, ENSMUSG00000028868, ENSMUSG00000063065, ENSMUSG00000030536, ENSMUSG00000025812
