# Supplementary material for: Impact of modulating leptin sensitivity on the transcriptomic profile of adult-derived hypothalamic mouse neurons
Source: Front Mol Neurosci. 2025 Jan 17;17:1518737. doi: 10.3389/fnmol.2024.1518737 (PMC11800294; doi:10.3389/fnmol.2024.1518737)
Supplement: Supplementary Figure S13 — qPCR validation of RNA-seq data for Mapk3, Stat3, and Stat2, including assay IDs, amplicon lengths, and Pearson correlation coefficients (r) with statistical significance. [file Data_Sheet_13.xlsx]

## Sheet: Arkusz1
Gene	Assay	Amplicon lenght	r -Pearson	p value		Gene	Group	Relative Expression (MEAN±SD)
Mapk3	Mm01278702_gH	63	0.81	0.0013		Mapk3	CTRL	1,14± 0.06
Stat3	Mm01219775_m1	75	0.79	0.0021			PA	0,781±0.03
Stat2	Mm00490880_m1	105	0.73	0.007			LEPA	0,894±0.03
							LANTA	0,587±0.05
						Stat3	CTRL	1,14 ±0.08
							PA	1,483±0.13
							LEPA	0,904±0.07
							LANTA	0,631±0.09
						Stat2	CTRL	1,11 ±0.09
							PA	1,404±0.16
							LEPA	0,886±0.17
							LANTA	0,637±0.06
